# Supplementary material for: Lavender essential oil induces oxidative stress which modifies the bacterial membrane permeability of carbapenemase producing Klebsiella pneumoniae
Source: Sci Rep. 2020 Jan 21;10:819. doi: 10.1038/s41598-019-55601-0 (PMC6972767; doi:10.1038/s41598-019-55601-0)
Supplement: Supplementary file 1 — Dataset 1 [file 41598_2019_55601_MOESM1_ESM.zip]

Archive with 20 entries (16 files):
- Supplementary Information/
- Supplementary Information/Supplementary Figure S1-3 and Tables S1-2.docx
- Supplementary Information/Supplementary Figure S1-3 and Tables S1-2.pdf
- Supplementary Information/Supplementary File S1 Proteomic Raw Data and Analysis/
- Supplementary Information/Supplementary File S1 Proteomic Raw Data and Analysis/LVO-treated KPC-KP cells/
- Supplementary Information/Supplementary File S1 Proteomic Raw Data and Analysis/LVO-treated KPC-KP cells/LVO-treated1_050218_01_PeptideGroups.txt
- Supplementary Information/Supplementary File S1 Proteomic Raw Data and Analysis/LVO-treated KPC-KP cells/LVO-treated1_050218_01_ProteinGroups.txt
- Supplementary Information/Supplementary File S1 Proteomic Raw Data and Analysis/LVO-treated KPC-KP cells/LVO-treated2_050218_01_PeptideGroups.txt
- Supplementary Information/Supplementary File S1 Proteomic Raw Data and Analysis/LVO-treated KPC-KP cells/LVO-treated2_050218_01_ProteinGroups.txt
- Supplementary Information/Supplementary File S1 Proteomic Raw Data and Analysis/LVO-treated KPC-KP cells/LVO-treated3_050218_01_PeptideGroups.txt
- Supplementary Information/Supplementary File S1 Proteomic Raw Data and Analysis/LVO-treated KPC-KP cells/LVO-treated3_050218_01_ProteinGroups.txt
- Supplementary Information/Supplementary File S1 Proteomic Raw Data and Analysis/Non-treated KPC-KP cells/
- Supplementary Information/Supplementary File S1 Proteomic Raw Data and Analysis/Non-treated KPC-KP cells/Non-treated1_050218_01_PeptideGroups.txt
- Supplementary Information/Supplementary File S1 Proteomic Raw Data and Analysis/Non-treated KPC-KP cells/Non-treated1_050218_01_ProteinGroups.txt
- Supplementary Information/Supplementary File S1 Proteomic Raw Data and Analysis/Non-treated KPC-KP cells/Non-treated2_050218_01_PeptideGroups.txt
- Supplementary Information/Supplementary File S1 Proteomic Raw Data and Analysis/Non-treated KPC-KP cells/Non-treated2_050218_01_ProteinGroups.txt
- Supplementary Information/Supplementary File S1 Proteomic Raw Data and Analysis/Non-treated KPC-KP cells/Non-treated3_050218_01_PeptideGroups.txt
- Supplementary Information/Supplementary File S1 Proteomic Raw Data and Analysis/Non-treated KPC-KP cells/Non-treated3_050218_01_ProteinGroups.txt
- Supplementary Information/Supplementary File S1 Proteomic Raw Data and Analysis/PERSEUS-Proteomic analysis of non-treated vs LVO-treated KPC-KP cells.sps
- Supplementary Information/Supplementary Spreadsheet S1.xlsx
