# Supplementary material for: Lavender essential oil induces oxidative stress which modifies the bacterial membrane permeability of carbapenemase producing Klebsiella pneumoniae
Source: Sci Rep. 2020 Jan 21;10:819. doi: 10.1038/s41598-019-55601-0 (PMC6972767; doi:10.1038/s41598-019-55601-0)
Supplement: Supplementary file 1 — Dataset 1 [file 41598_2019_55601_MOESM1_ESM.zip › Supplementary Information/Supplementary File S1 Proteomic Raw Data and Analysis/LVO-treated KPC-KP cells/LVO-treated1_050218_01_PeptideGroups.txt]

Confidence	Annotated Sequence	Modifications	Qvality PEP	Qvality q-value	# Protein Groups	# Proteins	# PSMs	Master Protein Accessions	Positions in Master Proteins	# Missed Cleavages	Theo. MH+ [Da]	Found in Sample: [S12] F12: Sample	Found in Sample: [S11] F11: Sample	Found in Sample: [S10] F10: Sample	Area: F12: Sample	Area: F11: Sample	Area: F10: Sample	XCorr Sequest HT	Confidence Sequest HT	Percolator q-Value Sequest HT	Percolator PEP Sequest HT
High	[K].HAVTEASPMVK.[A]		0.000193244	0	1	2	6	A6THB1	A6THB1 [94-104]	0	1169.59831945	High	High	High	1.9e9	1.3e9	9.9e8	3.73422837257385	High	0	5.038E-08
High	[K].AVAAVNGPIAQAILGK.[D]		1.08113E-05	0	1	2	7	A6TD53	A6TD53 [67-82]	0	1492.88458854	High	High	High	5.7e8		1.6e7	4.35139274597168	High	0	3.102E-10
High	[K].AANDDLLNSFWLLDSEKGEAR.[C]		5.05293E-06	0	1	1	10	A6TCJ1	A6TCJ1 [10-30]	1	2364.14662897	High	High	High	2.4e7	2.6e7	8.2e7	6.16227293014526	High	0	4.175E-10
High	[R].TFNDFFVRPLR.[D]		0.0300419	0	2	2	3	A6TH77; B5Y342	A6TH77 [62-72]; B5Y342 [62-72]	0	1411.74809517	High	Not Found	High	1.3e8			1.42989385128021	High	0.0003236	0.01142
High	[R].VADEIEDIVGIDAHDAVR.[C]		0.0498125	0	1	2	3	A6TCI3	A6TCI3 [143-160]	0	1936.96106022	High	High	Not Found				2.07083487510681	High	9.08E-05	0.005041
High	[R].IIFPSTSEVYGMCTDK.[N]	1xCarbamidomethyl [C13]	0.000147748	0	1	2	10	A6TF98	A6TF98 [427-442]	0	1847.85539832	High	High	High	4.8e7	2.8e7	6.6e7	3.17821621894836	High	0	3.124E-08
High	[K].LQTLGLTQGTVVTLSAEGEDEQK.[A]	1xDeamidated [Q]	0.00182711	0	1	1	59	P16481	P16481 [50-72]	0	2418.22460482	Not Found	High	High		8.7e6	7.1e6	4.34580993652344	High	0	2.425E-05
High	[K].LQTLGLTQGTVVTLSAEGEDEQK.[A]		1.93412E-05	0	1	1	113	P16481	P16481 [50-72]	0	2417.24058882	High	High	High		9.7e6	2.4e7	4.68763780593872	High	0	8.688E-10
High	[R].TREGNDFYHEMTDSNVIDK.[V]		0.0157822	0	1	2	2	A6TG36	A6TG36 [184-202]	1	2270.99825022	Not Found	High	Not Found		4.4e6		3.20125579833984	High	0	0.0001206
High	[K].AIISDVNATDEDRWNAVLK.[L]	1xDeamidated [N]	0.000212386	0	1	1	6	B5XNA6	B5XNA6 [29-47]	1	2131.06658827	High	High	Not Found				4.23302555084229	High	0	7.704E-08
High	[K].AIISDVNATDEDRWNAVLK.[L]		0.000196148	0	1	1	13	B5XNA6	B5XNA6 [29-47]	1	2130.08257227	High	High	High			7.9e6	3.48371720314026	High	0	1.27E-05
High	[R].LLTEEEQGLPLIGR.[V]	1xDeamidated [Q7]	0.0313933	0	1	1	1	A6TGV2	A6TGV2 [68-81]	0	1568.85301397	Not Found	High	Not Found				2.61598968505859	High	0	0.0004112
High	[R].LLTEEEQGLPLIGR.[V]		0.00318681	0	1	1	5	A6TGV2	A6TGV2 [68-81]	0	1567.86899797	Not Found	High	High		4.1e7	2.6e7	2.98927998542786	High	0	7.08E-06
High	[K].TALAIDAIINQR.[D]		6.47335E-05	0	1	2	18	A6TG38	A6TG38 [176-187]	0	1298.7426754	High	High	High	1.1e8	7.3e7	7.9e6	3.85342597961426	High	0	6.965E-07
High	[K].GLEDFYYSVGK.[Y]		0.00801727	0	2	2	11	B5Y1J4; A6T4X9	B5Y1J4 [136-146]; A6T4X9 [136-146]	0	1277.60484455	High	High	High	6.9e7	4.2e7	5.4e7	3.52125334739685	High	0	5.728E-05
High	[K].SILSELVR.[Q]		0.00996857	0	1	1	17	A6TEX1	A6TEX1 [107-114]	0	916.54620762	High	High	High	2.1e8			2.5149986743927	High	0	0.0009701
High	[K].VGSIGDFFSRPEIR.[F]		0.00809709	0	1	1	4	P27218	P27218 [450-463]	0	1579.82271653	Not Found	High	High		1.9e7	1.5e7	3.02729201316834	High	0	3.9E-05
High	[K].TGTCGVYGTANDYAVVWPTGR.[A]	1xCarbamidomethyl [C4]; 1xDeamidated [N11]	0.000255273	0	1	1	2	Q9F663	Q9F663 [234-254]	0	2246.01825819	High	Not Found	High	9.7e7			3.64090633392334	High	0	8.194E-08
High	[K].TGTCGVYGTANDYAVVWPTGR.[A]	1xCarbamidomethyl [C4]	5.95377E-06	0	1	1	15	Q9F663	Q9F663 [234-254]	0	2245.03424219	High	High	High	1.4e8	1.0e8	1.6e8	4.80380296707153	High	0	6.545E-10
High	[K].SVNDIKDDEQILDLGDVSAQK.[L]	2xDeamidated [Q10; Q20]	0.0227175	0	1	1	1	B5XUB8	B5XUB8 [273-293]	1	2304.10890683	High	Not Found	Not Found	1.5e7			3.49027037620544	High	0	0.0002295
High	[K].SVNDIKDDEQILDLGDVSAQK.[L]	1xDeamidated [N/Q]	0.0226062	0	1	1	3	B5XUB8	B5XUB8 [273-293]	1	2303.12489083	High	High	Not Found				3.46262526512146	High	0	0.0003892
High	[K].SVNDIKDDEQILDLGDVSAQK.[L]		1.36005E-06	0	1	1	20	B5XUB8	B5XUB8 [273-293]	1	2302.14087483	High	High	High	3.4e8	2.9e8	6.9e7	6.00739479064941	High	0	7.989E-12
High	[R].EFNPSGIILSGGPESTTEENSPR.[A]		3.51211E-05	0	1	2	5	A6TCC2	A6TCC2 [48-70]	0	2418.14193743	High	High	High	1.1e8	9.0e7	4.7e7	4.78782510757446	High	0	9.992E-09
High	[K].YQWQNYGASNENEWDGYR.[F]	1xDeamidated [N/Q]	0.000104846	0	1	3	4	P40786	P40786 [169-186]	0	2280.92171493	Not Found	Not Found	High				4.00501823425293	High	0	1.711E-08
High	[K].YQWQNYGASNENEWDGYR.[F]		3.87926E-05	0	1	3	5	P40786	P40786 [169-186]	0	2279.93769893	High	High	High	2.5e7	3.5e7	2.7e7	4.01608324050903	High	0	6.196E-07
High	[R].KVVADIAGVPAQINIAEVR.[K]	1xDeamidated [Q/N]	0.00088448	0	1	1	2	B5XNA0	B5XNA0 [89-107]	1	1964.11750176	Not Found	High	Not Found				3.15168356895447	High	0	7.958E-07
High	[R].KVVADIAGVPAQINIAEVR.[K]		2.76885E-06	0	1	1	39	B5XNA0	B5XNA0 [89-107]	1	1963.13348576	High	High	High	1.8e8	6.9e7	1.1e8	4.66547203063965	High	0	1.177E-07
High	[K].DISFEAPNAPQVFQK.[D]		3.30872E-05	0	1	1	10	B5XTJ1	B5XTJ1 [20-34]	0	1690.84351148	High	High	High	3.7e8	2.4e8	2.1e8	4.22010898590088	High	0	1.031E-08
High	[K].AVAAVNGPIAQAILGK.[D]	1xDeamidated [N6]	4.13825E-05	0	1	2	26	A6TD53	A6TD53 [67-82]	0	1493.86860454	High	High	High	1.0e8	3.5e8	3.2e8	4.74204206466675	High	0	1.369E-06
High	[K].GLPFSIVNQALGKK.[A]		0.00704823	0	1	1	4	A6TGP1	A6TGP1 [586-599]	1	1471.86312485	High	High	High	1.2e7	1.3e7	1.6e7	2.53900456428528	High	0	5.748E-05
High	[R].KDVNPDEAVAIGAAVQGGVLTGDVK.[D]		9.53964E-05	0	1	2	77	A6T4F4	A6T4F4 [363-387]	1	2423.27764308	High	High	High	1.2e6	8.1e6	2.3e7	4.60262775421143	High	0	1.449E-08
High	[R].KDVNPDEAVAIGAAVQGGVLTGDVK.[D]	1xDeamidated [N/Q]	0.00080079	0	1	2	22	A6T4F4	A6T4F4 [363-387]	1	2424.26165908	Not Found	High	High		1.0e7	1.2e7	4.44937944412231	High	0	2.624E-06
High	[R].ALLNSMVIGVTEGFTK.[K]	1xOxidation [M6]	1.53112E-05	0	1	2	10	A6TEV7	A6TEV7 [70-85]	0	1695.89858391	High	High	High	3.1e7	7.3e7	1.0e8	4.40413045883179	High	0	9.401E-09
High	[R].ALLNSMVIGVTEGFTK.[K]		7.44644E-06	0	1	2	41	A6TEV7	A6TEV7 [70-85]	0	1679.90366891	High	High	High	2.5e7	3.8e7	8.4e7	5.13951969146729	High	0	1.608E-10
High	[R].AASDEYNWDLNYGEIAK.[I]		8.95021E-06	0	1	1	6	P41576	P41576 [342-358]	0	1958.87666192	High	High	High	2.0e8	4.0e7	7.6e7	4.50564050674438	High	0	1.21E-07
High	[K].TCAFIDAEHALDPVYAR.[K]	1xCarbamidomethyl [C2]	4.62427E-07	0	1	2	10	A6TCW1	A6TCW1 [90-106]	0	1948.92217271	High	High	High	2.2e8	4.2e7	2.0e7	4.56115579605103	High	0	1.197E-12
High	[R].DLLGATNPANALAGTLR.[A]	1xDeamidated [N10]	0.0243342	0	1	1	1	A6TCD7	A6TCD7 [88-104]	0	1668.89152469	Not Found	Not Found	High				2.60941219329834	High	0	0.0002613
High	[R].DLLGATNPANALAGTLR.[A]		6.44669E-06	0	1	1	12	A6TCD7	A6TCD7 [88-104]	0	1667.90750869	High	High	High	1.0e9	8.4e8	5.5e8	3.89222526550293	High	0	1.477E-10
High	[K].LESLVEDLVNR.[S]		0.00583806	0	1	2	2	A6T4F4	A6T4F4 [305-315]	0	1286.69505648	Not Found	Not Found	High				3.1539511680603	High	0	2.065E-05
High	[K].IELSSAQQTDVNLPYITADATGPK.[H]	1xDeamidated [Q/N]	8.42475E-05	0	1	2	16	A6T4F4	A6T4F4 [271-294]	0	2533.26680397	High	High	High		1.7e7	3.5e7	4.17254638671875	High	0	1.166E-08
High	[K].IELSSAQQTDVNLPYITADATGPK.[H]		2.24708E-06	0	1	2	44	A6T4F4	A6T4F4 [271-294]	0	2532.28278797	High	High	High	5.7e7	3.6e7	2.1e7	5.2466254234314	High	0	2.334E-10
High	[K].VTIEGWNGPVEVEQIK.[G]		2.82209E-05	0	1	2	4	A6TCB0	A6TCB0 [52-67]	0	1797.93814007	High	Not Found	High	2.1e8		1.2e8	4.22637462615967	High	0	6.451E-07
High	[K].ALLDTLLR.[R]		0.0136106	0	1	2	8	A6TG37	A6TG37 [214-221]	0	914.56694308	Not Found	High	High		7.3e7	1.0e8	2.45370888710022	High	0	0.001056
High	[K].AAGAELVGMEDLAEQIKK.[G]		0.000183873	0	1	1	6	A6TGN6	A6TGN6 [89-106]	1	1872.97353924	High	High	High	4.5e7	4.5e7	4.2e7	3.88823699951172	High	0	4.617E-08
High	[R].VFYNDFDANDADLSDYTNK.[S]	2xDeamidated [N9; N]	0.000554347	0	1	1	2	A6T4X9	A6T4X9 [489-507]	0	2228.91422988	High	Not Found	Not Found	9.9e6			2.98714160919189	High	0	6.311E-05
High	[R].DRGEDALIVYDDLSK.[Q]		7.15005E-05	0	1	1	29	A6TG38	A6TG38 [251-265]	1	1708.83881994	High	High	High	1.4e8	5.6e7	7.6e7	4.78846216201782	High	0	3.59E-06
High	[R].VFYNDFDANDADLSDYTNK.[S]	1xDeamidated [N]	1.91499E-05	0	1	1	5	A6T4X9	A6T4X9 [489-507]	0	2227.93021388	Not Found	High	High		1.6e7		5.13512468338013	High	0	8.517E-10
High	[R].ASLPTIELALK.[Q]		0.00867842	0	1	1	14	B5XUB8	B5XUB8 [39-49]	0	1155.69835105	High	High	High	6.8e7	5.6e7		2.54649019241333	High	0	8.168E-05
High	[R].GLMAKPDGSIIETPITANFR.[E]	1xDeamidated [N18]	8.95021E-06	0	1	1	5	A6TGP1	A6TGP1 [745-764]	0	2132.10561638	High	High	High	2.6e7			5.22978782653809	High	0	2.23E-10
High	[R].GLMAKPDGSIIETPITANFR.[E]		1.84949E-05	0	1	1	7	A6TGP1	A6TGP1 [745-764]	0	2131.12160038	High	High	High	8.8e7	3.1e8	2.4e8	4.58997392654419	High	0	8.004E-10
High	[K].EQGLTPVLCIGETEAENEAGKTEEVCAR.[Q]	2xCarbamidomethyl [C9; C26]; 1xDeamidated [Q/N]	1.57748E-05	0	1	1	3	Q7X222	Q7X222 [118-145]	1	3091.41943489	Not Found	High	Not Found				4.92496156692505	High	0	6.034E-10
High	[K].EQGLTPVLCIGETEAENEAGKTEEVCAR.[Q]	2xCarbamidomethyl [C9; C26]	1.54004E-06	0	1	1	10	Q7X222	Q7X222 [118-145]	1	3090.43541889	High	High	High	9.2e7	1.5e8	3.7e7	5.62823486328125	High	0	2.008E-09
High	[R].QPDLIPLLR.[T]		0.0139507	0	1	1	18	B5XZL9	B5XZL9 [42-50]	0	1064.64625598	High	High	High	4.2e7	1.5e8	8.3e7	2.69924521446228	High	0	0.0001479
High	[K].VVIDESVIAGQSKPLLIYGKPEAQQASGE.[-]	1xDeamidated [Q]	0.0441387	0	1	1	2	A6T5I1	A6T5I1 [396-424]	0	3027.58847223	Not Found	Not Found	High			3.5e7	3.915931224823	High	0	0.0007591
High	[R].DIALAIPNIPHDDVPVGRDENDNVEVSR.[W]	1xDeamidated [N]	0.00158982	0	1	2	6	A6T6Z0	A6T6Z0 [98-125]	1	3070.5075961	Not Found	High	High			2.7e7	3.11399435997009	High	0	2.16E-05
High	[R].DIALAIPNIPHDDVPVGRDENDNVEVSR.[W]		0.00544649	0	1	2	3	A6T6Z0	A6T6Z0 [98-125]	1	3069.5235801	High	Not Found	High	3.7e7			3.32720708847046	High	0	1.827E-05
High	[K].IADQLIVGGGIANTFVAAQGHNVGK.[S]	1xDeamidated [Q/N]	1.10284E-05	0	1	1	99	B5XUB8	B5XUB8 [207-231]	0	2451.29904771	High	High	High	3.4e6	9.6e6	9.0e6	5.10050487518311	High	0	4.628E-10
High	[K].IADQLIVGGGIANTFVAAQGHNVGK.[S]		6.13916E-07	0	1	1	579	B5XUB8	B5XUB8 [207-231]	0	2450.31503171	High	High	High	2.9e7	4.5e7	1.0e8	5.62577772140503	High	0	2.533E-11
High	[K].IAIDPLAGPMPYQGR.[E]		8.63678E-05	0	1	1	4	A6T6F6	A6T6F6 [147-161]	0	1598.83592378	Not Found	High	High		4.4e7	5.5e7	3.69671368598938	High	0	1.211E-08
High	[R].DLLPLVEGCTVSTK.[H]	1xCarbamidomethyl [C9]	9.44526E-05	0	1	2	6	B5XZ37	B5XZ37 [281-294]	0	1531.80362086	High	High	High	1.8e8	9.1e7	1.0e8	3.7567732334137	High	0	1.423E-08
High	[R].VFYNDFDANDADLSDYTNK.[S]		1.57097E-06	0	1	1	11	A6T4X9	A6T4X9 [489-507]	0	2226.94619788	High	High	High	4.1e8	2.3e8	1.5e8	5.32981491088867	High	0	7.785E-11
High	[K].EAYELVAPILK.[Q]		0.00288554	0	1	1	12	P41576	P41576 [147-157]	0	1245.70891571	High	High	High	2.4e8	2.1e8	1.5e8	3.42861771583557	High	0	5.564E-05
High	[K].GLAYVDELSPDEIR.[E]		0.000236931	0	1	2	4	A6T6C3	A6T6C3 [118-131]	0	1576.7853279	High	Not Found	High	3.6e7		2.8e7	3.88847064971924	High	0	7.241E-08
High	[R].VGYINDQYVLNPTQEELK.[S]	1xDeamidated [N/Q]	1.57748E-05	0	1	2	8	A6TEI3	A6TEI3 [154-171]	0	2124.04954124	High	High	Not Found				5.39757823944092	High	0	8.373E-10
High	[R].EQIIFPEIDYDKVDR.[V]		0.000239298	0	1	2	31	A6TEW0	A6TEW0 [134-148]	1	1879.94361933	High	High	High	1.4e9	1.3e9	1.0e9	4.39242839813232	High	0	4.503E-07
High	[R].EAFPGDVFYLHSR.[L]		0.000683039	0	1	2	32	A6TG38	A6TG38 [284-296]	0	1537.74340363	High	High	High	3.0e7	2.8e7	1.8e7	3.52268266677856	High	0	1.159E-06
High	[K].AEEAGVDLVEISPNAEPPVCR.[I]	1xCarbamidomethyl [C20]	3.92132E-06	0	1	1	11	P33318	P33318 [46-66]	0	2252.08633726	High	High	High	2.4e8	2.5e8	1.7e8	5.43946361541748	High	0	2.355E-09
High	[K].AIAEHTDLPQILYNVPSR.[T]		0.00846618	0	1	1	5	A6TCA1	A6TCA1 [121-138]	0	2037.07636478	High	High	Not Found	7.9e7	3.1e7		3.44722867012024	High	0	0.0003652
High	[R].TTPSIIAYTQDGETLVGQPAK.[R]	1xDeamidated [Q]	4.62041E-06	0	1	2	3	A6T4F4	A6T4F4 [35-55]	0	2191.11286971	High	Not Found	High	1.2e8			6.06921577453613	High	0	6.923E-11
High	[R].TTPSIIAYTQDGETLVGQPAK.[R]		6.10871E-07	0	1	2	21	A6T4F4	A6T4F4 [35-55]	0	2190.12885371	High	High	High	5.0e8	3.8e8	3.5e8	5.41231679916382	High	0	1.135E-10
High	[K].NALVPWSPISEK.[Y]		0.0219494	0	1	1	7	Q9F663	Q9F663 [99-110]	0	1340.72087734	High	High	High	5.9e8	3.7e8	9.8e7	2.8317494392395	High	0	0.0002424
High	[R].GLALLDEELSK.[L]		0.00261271	0	1	1	5	A6TCV9	A6TCV9 [374-384]	0	1187.65179473	High	High	High		6.6e7	5.2e7	3.47786355018616	High	0	5.006E-06
High	[R].LGFFETVDTDTQR.[V]		0.00037994	0	2	2	8	B5Y1J4; A6T4X9	B5Y1J4 [392-404]; A6T4X9 [392-404]	0	1528.72781306	High	High	High	9.6e6	5.3e7	1.5e7	4.30114078521729	High	0	3.73E-07
High	[R].IHGLAECMQGEMISLPGNR.[Y]	1xCarbamidomethyl [C7]; 1xDeamidated [N/Q]	0.000365127	0	1	2	3	A6TG38	A6TG38 [41-59]	0	2113.98274119	Not Found	High	Not Found		7.9e6		4.4136700630188	High	0	1.741E-07
High	[R].IHGLAECMQGEMISLPGNR.[Y]	1xCarbamidomethyl [C7]	2.36162E-06	0	1	2	20	A6TG38	A6TG38 [41-59]	0	2112.99872519	High	High	High	1.5e8	4.8e7	4.5e7	5.14120864868164	High	0	8.1E-10
High	[R].GLDITITTTAK.[S]		0.00287125	0	1	2	152	A6TEW0	A6TEW0 [151-161]	0	1133.64123007	High	High	High	3.7e7	3.0e8	2.3e8	3.28581380844116	High	0	7.411E-05
High	[K].DTFVGPTLIAYSMEHPGAAAR.[L]	1xOxidation [M13]	0.0186605	0	1	1	3	P0A297	P0A297 [74-94]	0	2220.07537883	Not Found	High	High		1.3e7	6.7e6	2.62698984146118	High	0	0.0001626
High	[R].LPIVEQTPLFK.[R]		0.00172994	0	1	1	6	B5XNL6	B5XNL6 [43-53]	0	1284.75620026	High	High	High	8.8e7	7.3e7	4.5e7	2.88196849822998	High	0	2.415E-06
High	[K].DTFVGPTLIAYSMEHPGAAAR.[L]		0.00575185	0	1	1	2	P0A297	P0A297 [74-94]	0	2204.08046383	High	Not Found	Not Found				3.45180726051331	High	0	2.006E-05
High	[K].YIFELNPAHQLVK.[R]		0.0220575	0	1	1	3	A6T5N6	A6T5N6 [566-578]	0	1571.85803945	High	Not Found	High			1.5e7	2.49760866165161	High	0	0.0003012
High	[K].DITLAMDCAASEFYK.[D]	1xCarbamidomethyl [C8]; 1xOxidation [M6]	0.0105261	0	1	2	3	A6TD53	A6TD53 [240-254]	0	1750.76624939	High	Not Found	High	2.5e7		3.0e7	3.26281213760376	High	0	0.0008535
High	[K].DITLAMDCAASEFYK.[D]	1xCarbamidomethyl [C8]	9.39842E-05	0	1	2	4	A6TD53	A6TD53 [240-254]	0	1734.77133439	High	Not Found	High				3.94053053855896	High	0	1.407E-08
High	[R].IDLTEWETNPESTR.[Y]	1xDeamidated [N9]	0.000477551	0	1	2	2	A6TBS0	A6TBS0 [152-165]	0	1691.77588576	Not Found	High	Not Found		1.3e7		3.98869490623474	High	0	2.482E-07
High	[R].IDLTEWETNPESTR.[Y]		0.000296328	0	1	2	4	A6TBS0	A6TBS0 [152-165]	0	1690.79186976	High	Not Found	High	4.6e7		4.1e7	3.8563973903656	High	0	4.548E-07
High	[K].IINACSQAGHVGNPELAVYSSSK.[F]	1xCarbamidomethyl [C5]	3.82505E-06	0	1	1	4	Q48436	Q48436 [134-156]	0	2402.17688356	High	Not Found	Not Found	2.3e7			3.96490836143494	High	0	4.983E-11
High	[K].SDETLNDIVHASVLK.[E]	1xDeamidated [N6]	0.00295808	0	1	2	2	A6TFH4	A6TFH4 [593-607]	0	1641.83300674	Not Found	Not Found	High				3.75371789932251	High	0	6.205E-06
High	[K].SDETLNDIVHASVLK.[E]		0.000356164	0	1	2	4	A6TFH4	A6TFH4 [593-607]	0	1640.84899074	High	High	Not Found	7.5e7	7.1e7		3.48293828964233	High	0	6.619E-07
High	[R].LINYLVDEFKK.[D]		0.000672929	0	1	2	14	A6T4F4	A6T4F4 [236-246]	1	1381.77257855	High	High	High				3.26530241966248	High	0	0.0005916
High	[R].LSALVEIYR.[M]		0.0119701	0	1	2	12	A6TGP0	A6TGP0 [360-368]	0	1063.61462149	High	High	High	3.6e7	2.3e7	1.4e7	2.71152257919312	High	0	0.0001061
High	[R].LGEHNIDVLEGNEQFINAAK.[I]	1xDeamidated [N/Q]	2.87877E-05	0	1	1	2	P00761	P00761 [58-77]	0	2212.08805196	Not Found	High	Not Found		1.7e8		5.39912414550781	High	0	1.748E-09
High	[R].LGEHNIDVLEGNEQFINAAK.[I]		4.42193E-07	0	1	1	23	P00761	P00761 [58-77]	0	2211.10403596	High	High	High	2.2e8	2.7e8	5.9e7	5.65401935577393	High	0	1.833E-10
High	[R].DALVAYLEQFTDKLDEDSK.[R]	1xDeamidated [Q9]	0.0169934	0	1	1	2	B5XNL6	B5XNL6 [179-197]	1	2201.04960073	High	High	Not Found		8.3e6		3.36566209793091	High	0	0.000137
High	[K].QYAPMSVAQQSLVLFAAER.[G]		3.51211E-05	0	1	2	16	A6TG38	A6TG38 [435-453]	0	2109.0797356	High	High	High	7.1e6	2.4e7	1.9e7	4.06607723236084	High	0	2.48E-09
High	[K].IQLVGDDLFVTNTK.[I]		3.70952E-05	0	1	2	13	A6TD53	A6TD53 [312-325]	0	1562.84244888	High	High	High	1.8e9	1.4e9	1.3e9	4.76443719863892	High	0	1.879E-08
High	[R].DATSATTTTSLGGLFK.[S]		5.57645E-05	0	1	2	6	A6TBN8	A6TBN8 [190-205]	0	1570.79589256	High	High	High	1.1e8	8.6e7	4.3e7	3.67412114143372	High	0	1.089E-08
High	[K].FVNILMVDGK.[K]	1xOxidation [M6]	0.011225	0	1	2	2	A6TEX9	A6TEX9 [26-35]	0	1151.61290731	Not Found	High	Not Found		4.9e7		2.6785569190979	High	0	6.582E-05
High	[R].VGYINDQYVLNPTQEELK.[S]		2.14876E-06	0	1	2	6	A6TEI3	A6TEI3 [154-171]	0	2123.06552524	High	High	High	2.0e8	1.7e8	1.3e8	5.1723461151123	High	0	1.397E-10
High	[R].SLLRDEIEGSGILSK.[D]		0.000121709	0	1	2	10	A6TGP0	A6TGP0 [408-422]	1	1616.88537626	High	High	High	1.6e8			4.23194408416748	High	0	2.235E-08
High	[R].NIAIEHSGYSVFAGVGER.[T]	1xDeamidated [N1]	0.00433521	0	1	2	2	A6TG36	A6TG36 [166-183]	0	1906.92936667	High	Not Found	Not Found	1.0e7			3.44436407089233	High	0	1.226E-05
High	[R].NIAIEHSGYSVFAGVGER.[T]		0.0097732	0	1	2	7	A6TG36	A6TG36 [166-183]	0	1905.94535067	High	High	High		1.5e6	1.1e6	3.00315880775452	High	0	0.0007697
High	[K].GSPLFMEIEPR.[F]		0.00284287	0	1	2	6	P40786	P40786 [95-105]	0	1275.64018423	High	High	High	7.1e7	6.6e7	4.7e7	3.545330286026	High	0	8.437E-05
High	[R].YLSLLPYTDR.[H]		0.00183621	0	1	1	17	B5Y306	B5Y306 [64-73]	0	1240.6572145	High	High	High	1.1e9	7.3e8	7.6e8	3.20303249359131	High	0	4.812E-05
High	[K].ILADIAVFDK.[V]		0.00192018	0	1	1	19	B5XQC9	B5XQC9 [94-103]	0	1104.62993718	High	High	High	4.0e7	2.6e8		3.11775064468384	High	0	5.062E-06
High	[R].FNNFINDSLLEGAIDALKR.[I]	1xDeamidated [N]	5.39028E-06	0	1	1	7	A6T5E8	A6T5E8 [22-40]	1	2151.10805919	High	High	Not Found	4.9e7	6.0e6		4.69699144363403	High	0	9.112E-11
High	[R].FNNFINDSLLEGAIDALKR.[I]		1.6266E-06	0	1	1	32	A6T5E8	A6T5E8 [22-40]	1	2150.12404319	High	High	High	2.9e8	9.8e6	7.9e6	5.05472087860107	High	0	2.309E-11
High	[R].EGITALDLAGDELGFPGTLFR.[N]		0.000163193	0	1	1	9	A6T9W8	A6T9W8 [161-181]	0	2192.12337445	High	High	High		2.8e6		4.72009992599487	High	0	3.738E-08
High	[K].IGVPFVEGGVIK.[A]		0.00033222	0	1	1	10	B5XSV5	B5XSV5 [49-60]	0	1214.71433548	High	High	High	1.6e9	1.7e9	1.2e9	2.40610408782959	High	0	5.092E-07
High	[K].IGAPAAVQIQYLGKPVDLSR.[F]		0.000139192	0	1	1	6	A6TCD5	A6TCD5 [292-311]	0	2096.18624957	High	High	High	1.2e8	3.1e6	5.1e7	3.62262988090515	High	0	2.814E-08
High	[K].ATLKPEGQQALDQLYTQLSNMDPK.[D]	1xDeamidated [Q/N]; 1xOxidation [M21]	0.000338892	0	1	1	10	P24017	P24017 [226-249]	0	2706.329087	High	High	High		1.6e8		4.63855028152466	High	0	1.598E-07
High	[K].FVNILMVDGK.[K]		0.00508112	0	1	2	6	A6TEX9	A6TEX9 [26-35]	0	1135.61799231	High	High	High	1.0e8	6.3e7	3.1e7	3.19538426399231	High	0	1.832E-05
High	[K].ATLKPEGQQALDQLYTQLSNMDPK.[D]	1xOxidation [M21]	1.26232E-06	0	1	1	18	P24017	P24017 [226-249]	0	2705.345071	High	High	High	1.0e8	3.4e7		5.77823066711426	High	0	1.548E-09
High	[K].ATLKPEGQQALDQLYTQLSNMDPK.[D]	1xDeamidated [N/Q]	2.04284E-05	0	1	1	35	P24017	P24017 [226-249]	0	2690.334172	High	High	High	4.7e7	5.4e7	1.1e7	5.0878381729126	High	0	9.537E-10
High	[K].ATLKPEGQQALDQLYTQLSNMDPK.[D]		8.73777E-07	0	1	1	81	P24017	P24017 [226-249]	0	2689.350156	High	High	High	6.6e8	5.0e7	1.3e9	6.7738151550293	High	0	8.8E-12
High	[R].DQVDYMDVSTQQVVSVGASLIPFLEHDDANR.[A]	2xDeamidated [Q/N]	0.000105369	0	1	2	15	A6TGP0	A6TGP0 [648-678]	0	3450.60057003	High	High	High	4.2e6	6.8e6		5.20626831054688	High	0	1.726E-08
High	[R].DQVDYMDVSTQQVVSVGASLIPFLEHDDANR.[A]	1xDeamidated [Q/N]	3.29231E-05	0	1	2	259	A6TGP0	A6TGP0 [648-678]	0	3449.61655403	High	High	High	3.5e7	6.4e6	9.1e6	5.47757148742676	High	0	4.838E-07
High	[R].DQVDYMDVSTQQVVSVGASLIPFLEHDDANR.[A]		2.49436E-06	0	1	2	128	A6TGP0	A6TGP0 [648-678]	0	3448.63253803	High	High	High	9.8e6	4.6e6	9.0e6	5.9646258354187	High	0	2.338E-11
High	[K].VIDIWAAANDR.[V]		0.000136452	0	1	1	13	A6TGP1	A6TGP1 [682-692]	0	1243.64296141	High	High	High			5.2e7	4.04904842376709	High	0	2.717E-08
High	[K].KGPFIDLHLLK.[K]		0.00122782	0	1	1	24	B5XN98	B5XN98 [7-17]	1	1280.77251906	High	High	High	1.5e7	2.3e7	2.4e7	3.72667622566223	High	0	2.092E-05
High	[K].IVDAQGNDVLIPGTDMPAQYFLPGK.[A]	1xOxidation [M16]	0.0242151	0	1	1	5	A6TGP1	A6TGP1 [1080-1104]	0	2675.33852914	High	High	Not Found	4.5e7	1.2e7		3.73249959945679	High	0	0.0002573
High	[K].IVDAQGNDVLIPGTDMPAQYFLPGK.[A]	1xDeamidated [N/Q]	0.000504389	0	1	1	9	A6TGP1	A6TGP1 [1080-1104]	0	2660.32763014	Not Found	High	High				4.07761573791504	High	0	2.734E-07
High	[K].IVDAQGNDVLIPGTDMPAQYFLPGK.[A]		2.21197E-05	0	1	1	18	A6TGP1	A6TGP1 [1080-1104]	0	2659.34361414	High	High	High	4.4e8	3.4e8	2.4e8	5.30445098876953	High	0	9.733E-09
High	[K].ALSQVANEPITVFCAGR.[T]	1xCarbamidomethyl [C14]; 1xDeamidated [N7]	0.0538076	0	1	2	2	A6TC04	A6TC04 [42-58]	0	1833.91635951	Not Found	Not Found	High				2.85654163360596	High	0.001022	0.03058
High	[K].TVNMMELIR.[N]		0.00455575	0	1	2	6	A6TG36	A6TG36 [157-165]	0	1106.56966192	High	High	High	3.1e8	1.7e8	1.0e8	3.00241684913635	High	0	1.337E-05
High	[R].LTDTPAIVTTDADEMSTQMAK.[L]		0.000202086	0	1	1	6	A6T5N6	A6T5N6 [532-552]	0	2239.04683988	High	Not Found	High	2.0e7		1.6e7	4.23351955413818	High	0	3.563E-06
High	[K].ATLKPEGQQALDQLYTQLSNMDPK.[D]	2xDeamidated [Q/N]	5.52128E-05	0	1	1	9	P24017	P24017 [226-249]	0	2691.318188	Not Found	High	High		4.8e7	1.9e7	4.86545753479004	High	0	1.64E-07
High	[R].DALVAYLEQFTDKLDEDSK.[R]		0.00167913	0	1	1	7	B5XNL6	B5XNL6 [179-197]	1	2200.06558473	High	Not Found	Not Found	1.0e8			3.90214419364929	High	0	0.0008479
High	[R].AAPSYEELSSSQELLETGIK.[V]		1.42229E-06	0	1	2	33	A6TG36	A6TG36 [113-132]	0	2152.06558473	High	High	High	1.9e9	1.1e9	8.8e8	5.80119752883911	High	0	1.309E-11
High	[R].SGETEDATIADLAVGTAAGQIK.[T]	1xDeamidated [Q20]	5.68845E-05	0	1	2	4	A6TD53	A6TD53 [372-393]	0	2119.04009867	High	High	Not Found		7.6e6		4.59244298934937	High	0	2.775E-08
High	[R].NTLLHEHWCDLLEANSVDSVK.[V]	1xCarbamidomethyl [C9]	0.003537	0	1	1	18	A6TGP1	A6TGP1 [861-881]	0	2480.18744822	High	High	High	1.5e7	5.6e7	1.7e7	4.16706037521362	High	0	0.0002226
High	[-].METTKPSFQDVLEFVR.[L]		1.77738E-05	0	1	1	4	B5XPI0	B5XPI0 [1-16]	0	1926.96297458	High	Not Found	Not Found				4.68030834197998	High	0	9.667E-08
High	[R].FAWFPAPEAVPESWLER.[D]		0.00120365	0	1	2	8	A6TI29	A6TI29 [61-77]	0	2031.99632365	High	High	High	8.3e7			3.75637722015381	High	0	0.0003024
High	[K].GLPFSIVNQALGK.[K]		0.000656412	0	1	1	32	A6TGP1	A6TGP1 [586-598]	0	1343.76816189	High	High	High		1.9e7	2.0e8	4.02186679840088	High	0	8.869E-07
High	[K].LPQVASPLTFATEEEIR.[A]		3.29231E-05	0	1	2	10	A6T4Z7	A6T4Z7 [312-328]	0	1901.00146854	High	High	High		8.0e7	3.3e6	4.27086353302002	High	0	4.946E-09
High	[K].IGQPLATAVEATAAAEPAPLPEEEIR.[A]	1xDeamidated [Q3]	3.76526E-05	0	1	1	4	A6TH77	A6TH77 [279-304]	0	2645.36685233	High	High	Not Found				4.72494792938232	High	0	2.803E-09
High	[K].IGQPLATAVEATAAAEPAPLPEEEIR.[A]		1.58667E-06	0	1	1	27	A6TH77	A6TH77 [279-304]	0	2644.38283633	High	High	High	1.8e8	8.6e7	2.1e7	5.31730937957764	High	0	1.951E-11
High	[K].LDLYITVK.[G]		0.0139507	0	1	2	33	A6TEN8	A6TEN8 [61-68]	0	964.57135974	High	High	High	2.9e6	9.3e6	1.6e7	2.48846292495728	High	0	0.0008069
High	[K].VLDVGCGAGVLAAALASHSPK.[V]	1xCarbamidomethyl [C6]	0.000403293	0	1	1	2	A6THY6	A6THY6 [200-220]	0	1993.05352119	Not Found	Not Found	High			1.3e7	4.07633686065674	High	0	1.839E-07
High	[R].NVALEEQAVEAVLAK.[A]	1xDeamidated [Q7]	0.00136966	0	1	2	1	A6T5H9	A6T5H9 [400-414]	0	1584.84792857	Not Found	High	Not Found				4.74947214126587	High	0	1.6E-06
High	[R].NVALEEQAVEAVLAK.[A]		2.38322E-05	0	1	2	19	A6T5H9	A6T5H9 [400-414]	0	1583.86391257	High	High	High		1.6e8	6.6e7	4.96018695831299	High	0	3.703E-09
High	[R].LAFDEFDELAGDR.[A]		0.000190384	0	1	2	6	A6T4Y7	A6T4Y7 [81-93]	0	1497.68561391	High	High	High	4.4e7	3.2e7	3.9e7	4.3743839263916	High	0	5.101E-08
High	[R].VAVGAALLSMPVRPGDTVTDDDISNTIR.[A]	1xDeamidated [N25]	3.4089E-05	0	2	2	4	B5Y1J4; A6T4X9	B5Y1J4 [37-64]; A6T4X9 [37-64]	0	2884.47206234	Not Found	High	High		1.1e7	1.0e7	4.85949039459229	High	0	2.349E-09
High	[R].VAVGAALLSMPVRPGDTVTDDDISNTIR.[A]		2.3951E-05	0	2	2	5	B5Y1J4; A6T4X9	B5Y1J4 [37-64]; A6T4X9 [37-64]	0	2883.48804634	High	High	High	6.8e7	8.2e7	4.3e7	3.24659657478333	High	0	1.261E-09
High	[K].AIVQLEDGVQISSGDTLAR.[I]	1xDeamidated [Q]	5.49854E-06	0	1	1	27	A6TGP1	A6TGP1 [1105-1123]	0	1973.01857549	High	High	High		5.3e6	1.6e7	5.79248332977295	High	0	7.418E-08
High	[K].AIVQLEDGVQISSGDTLAR.[I]		8.39708E-07	0	1	1	223	A6TGP1	A6TGP1 [1105-1123]	0	1972.03455949	High	High	High	3.3e7	1.6e7	2.6e7	5.78933668136597	High	0	4.439E-11
High	[R].AITQLILNLVEGSPIK.[L]		5.72163E-06	0	1	2	21	A6TF98	A6TF98 [511-526]	0	1709.02074754	High	High	High	1.4e8			5.26173496246338	High	0	1.014E-10
High	[R].ERQEQQEQEAAELQAVTAIAEGR.[R]	1xDeamidated [Q]	7.36654E-05	0	1	1	13	B5XTE8	B5XTE8 [68-90]	1	2585.24377705	High	High	High		9.2e7		4.72661828994751	High	0	9.158E-09
High	[R].ERQEQQEQEAAELQAVTAIAEGR.[R]		1.02022E-07	0	1	1	21	B5XTE8	B5XTE8 [68-90]	1	2584.25976105	High	High	High		5.0e7	4.5e7	7.1207013130188	High	0	1.237E-12
High	[K].SNFGANAILAVSLANAK.[A]	1xDeamidated [N]	0.0339444	0	1	2	3	A6TD53	A6TD53 [104-120]	0	1661.88571106	Not Found	Not Found	High			1.3e6	3.6937837600708	High	0	0.000473
High	[K].SNFGANAILAVSLANAK.[A]		7.52085E-06	0	1	2	361	A6TD53	A6TD53 [104-120]	0	1660.90169506	High	High	High	4.8e7	6.0e7	1.1e7	4.57063341140747	High	0	6.499E-10
High	[R].IVEFIEKPDEPQTLDSDLMAVGR.[Y]		0.00096725	0	1	1	2	Q48447	Q48447 [194-216]	0	2602.30689425	Not Found	Not Found	High			1.9e7	3.46631693840027	High	0	3.815E-06
High	[R].QIASLGIYPAVDPLDSTSR.[Q]	1xDeamidated [Q1]	0.000193244	0	1	2	4	A6TG36	A6TG36 [325-343]	0	2004.02841192	Not Found	High	High		2.3e7	1.8e7	4.50174236297607	High	0	5.021E-08
High	[R].QIASLGIYPAVDPLDSTSR.[Q]		2.45744E-06	0	1	2	14	A6TG36	A6TG36 [325-343]	0	2003.04439592	High	High	High	1.6e9	1.2e9	1.6e9	4.97239398956299	High	0	2.276E-11
High	[R].TTDVTGTIELPEGVEMVMPGDNIK.[M]	2xOxidation [M16; M18]	0.00105776	0	1	1	1	A6TEX7	A6TEX7 [335-358]	0	2578.22626143	High	Not Found	Not Found				3.47197985649109	High	0	1.012E-06
High	[R].TTDVTGTIELPEGVEMVMPGDNIK.[M]	1xDeamidated [N22]; 1xOxidation [M]	0.000222104	0	1	1	7	A6TEX7	A6TEX7 [335-358]	0	2563.21536243	High	High	High	3.1e7			4.60023975372314	High	0	6.425E-08
High	[R].TTDVTGTIELPEGVEMVMPGDNIK.[M]	1xOxidation [M]	6.1594E-05	0	1	1	21	A6TEX7	A6TEX7 [335-358]	0	2562.23134643	High	High	High	1.2e8	1.4e8	5.3e7	4.4621114730835	High	0	3.14E-08
High	[R].NTLLHEHWCDLLEANSVDSVK.[V]	1xCarbamidomethyl [C9]; 1xDeamidated [N]	0.026711	0	1	1	4	A6TGP1	A6TGP1 [861-881]	0	2481.17146422	High	Not Found	High	2.6e7			3.02829217910767	High	0.0001128	0.005587
High	[R].FAGDALPSNPVACAVAIADK.[M]	1xCarbamidomethyl [C13]	9.2593E-05	0	1	2	1	A6TFH4	A6TFH4 [438-457]	0	1986.99533761	High	Not Found	Not Found	8.2e7			3.91234564781189	High	0	1.378E-08
High	[R].FAGDALPSNPVACAVAIADK.[M]	1xCarbamidomethyl [C13]; 1xDeamidated [N9]	0.00379154	0	1	2	1	A6TFH4	A6TFH4 [438-457]	0	1987.97935361	High	Not Found	Not Found				3.79806017875671	High	0	9.593E-06
High	[K].FPAIIYGGEAAPVAIELDHDK.[L]		1.45206E-07	0	1	1	4	B5XP25	B5XP25 [26-46]	0	2226.14410991	High	Not Found	High			4.1e7	5.93595218658447	High	0	5.726E-12
High	[R].QEQQEQEAAELQAVTAIAEGR.[R]		3.12233E-07	0	1	1	7	B5XTE8	B5XTE8 [70-90]	0	2299.11605708	High	High	High	1.5e8		4.4e7	5.63953685760498	High	0	1.205E-11
High	[K].WLAQGTIYPDVIESAASATGK.[A]		1.92453E-05	0	1	2	14	A6TCC2	A6TCC2 [331-351]	0	2178.10772439	High	High	High	4.8e7	6.0e7	4.4e7	4.79930543899536	High	0	1.984E-07
High	[K].DSLKDEVLHSLLPR.[A]		0.0175897	0	1	1	2	B5Y109	B5Y109 [105-118]	1	1621.89079603	Not Found	Not Found	High			3.0e7	2.49778270721436	High	0.001296	0.0382
High	[R].AKLESLVEDLVNR.[S]		0.000703715	0	1	2	24	A6T4F4	A6T4F4 [303-315]	1	1485.82713319	High	High	High	3.4e7	1.2e7	1.6e7	4.37417793273926	High	0	4.908E-07
High	[K].AANIIGVQIEFAK.[V]		0.000432358	0	1	1	22	B5XNB2	B5XNB2 [97-109]	0	1373.77872655	High	High	High			1.2e7	3.67128348350525	High	0	4.313E-07
High	[R].ELLLNNQDAKPDFVVDGNDAEETEQDF.[-]		3.86327E-06	0	1	1	8	A6TCW1	A6TCW1 [326-352]	0	3065.38580874	High	High	High	7.0e7	5.8e7	5.9e7	5.02710485458374	High	0	5.039E-11
High	[R].IQLTDAIAELAK.[K]		0.00420804	0	1	1	6	Q48447	Q48447 [238-249]	0	1285.73619303	High	High	High	3.6e7	2.4e7	1.2e7	3.18291187286377	High	0	1.793E-05
High	[K].ADVQGSVEAISDSLLK.[L]		4.68589E-05	0	1	2	6	A6TEI7	A6TEI7 [701-716]	0	1631.84865637	High	High	High	1.0e8	1.0e8		4.51832008361816	High	0	6.42E-09
High	[K].SGIGPVTAADITHDGDVEIVKPQHVICHLTDENAAISMR.[I]	1xCarbamidomethyl [C27]; 2xDeamidated [Q23; N33]	9.03965E-06	0	1	1	5	A6TEU8	A6TEU8 [105-143]	0	4169.02778298	Not Found	High	High			2.7e7	5.61411762237549	High	0	7.405E-08
High	[K].SGIGPVTAADITHDGDVEIVKPQHVICHLTDENAAISMR.[I]	1xCarbamidomethyl [C27]; 1xDeamidated [N/Q]	3.64866E-09	0	1	1	53	A6TEU8	A6TEU8 [105-143]	0	4168.04376698	High	High	High	7.6e7	6.9e7	6.8e7	8.55310153961182	High	0	5.666E-16
High	[K].SGIGPVTAADITHDGDVEIVKPQHVICHLTDENAAISMR.[I]	1xCarbamidomethyl [C27]	5.90471E-08	0	1	1	17	A6TEU8	A6TEU8 [105-143]	0	4167.05975098	High	High	High	1.4e8		1.3e7	6.7465763092041	High	0	6.259E-13
High	[K].VKPQVYAGLFPVSSDDYEAFR.[D]	1xDeamidated [Q4]	0.0104225	0	1	1	6	A6TCI3	A6TCI3 [291-311]	0	2389.17105329	High	High	Not Found	4.3e7			3.48891496658325	High	0	5.788E-05
High	[K].VKPQVYAGLFPVSSDDYEAFR.[D]		0.00093418	0	1	1	10	A6TCI3	A6TCI3 [291-311]	0	2388.18703729	High	High	High	1.5e7	1.7e7	1.2e7	3.31216835975647	High	0	5.154E-05
High	[R].TTDVTGTIELPEGVEMVMPGDNIK.[M]	1xDeamidated [N22]	2.41903E-05	0	1	1	11	A6TEX7	A6TEX7 [335-358]	0	2547.22044743	Not Found	High	High		1.2e8	4.5e6	5.64088678359985	High	0	1.123E-08
High	[R].EQLLEVGDFLK.[K]		0.00180008	0	1	2	14	A6TBX2	A6TBX2 [57-67]	0	1290.69399388	High	High	High	9.9e7	3.9e7	5.3e7	3.1159393787384	High	0	2.804E-06
High	[K].GPLENDGFSAVEAIAPGVIER.[Q]		1.35557E-08	0	1	2	27	A6TG38	A6TG38 [119-139]	0	2141.0873233	High	High	High	7.7e8	3.9e8	3.4e8	6.74788618087769	High	0	7.811E-15
High	[R].GDVLADGPSTDLGELALGQNMR.[V]	1xDeamidated [Q/N]	2.10469E-05	0	1	2	6	A6TGP0	A6TGP0 [780-801]	0	2230.06560192	Not Found	High	High				6.64948320388794	High	0	1.009E-09
High	[R].GDVLADGPSTDLGELALGQNMR.[V]		6.65297E-08	0	1	2	17	A6TGP0	A6TGP0 [780-801]	0	2229.08158592	High	High	High	6.6e8	4.8e8	5.4e8	6.69340515136719	High	0	2.64E-13
High	[R].MLQEAVDALLDNGR.[R]	1xDeamidated [N12]	8.89828E-05	0	1	1	4	A6TGP1	A6TGP1 [298-311]	0	1545.7577334	High	Not Found	High	3.5e7		1.2e7	4.75197124481201	High	0	4.398E-08
High	[R].MLQEAVDALLDNGR.[R]		1.44964E-05	0	1	1	15	A6TGP1	A6TGP1 [298-311]	0	1544.7737174	High	High	High	1.1e8	1.4e7	2.6e7	4.74662065505981	High	0	6.977E-10
High	[K].ANDAAGDGTTTATVLAQAIVNEGLK.[A]	3xDeamidated [N2; Q17; N21]	0.000419654	0	1	3	4	A6TH53	A6TH53 [81-105]	0	2404.1725701	High	Not Found	High			5.7e5	5.05021238327026	High	0	1.973E-07
High	[K].ANDAAGDGTTTATVLAQAIVNEGLK.[A]	2xDeamidated [N21; N/Q]	3.46592E-07	0	1	3	15	A6TH53	A6TH53 [81-105]	0	2403.1885541	High	High	High	2.2e8	1.3e8	4.0e7	6.27273607254028	High	0	5.784E-11
High	[K].ANDAAGDGTTTATVLAQAIVNEGLK.[A]	1xDeamidated [Q/N]	8.28659E-09	0	1	3	350	A6TH53	A6TH53 [81-105]	0	2402.2045381	High	High	High	2.0e8	2.2e7	7.5e8	6.74052715301514	High	0	8.371E-10
High	[K].ANDAAGDGTTTATVLAQAIVNEGLK.[A]		2.67574E-09	0	1	3	1002	A6TH53	A6TH53 [81-105]	0	2401.2205221	High	High	High	1.0e10	5.4e9	9.1e9	7.17524909973145	High	0	4.862E-16
High	[R].ESAEPESLVEPFLTR.[F]		0.0198935	0	1	1	8	A6T7Z4	A6T7Z4 [71-85]	0	1703.84865637	High	High	High	2.9e7	2.7e7		3.35802054405212	High	2.42E-05	0.001594
High	[K].LVIEMETNGTIDPEEAIR.[R]	1xDeamidated [N8]	8.18409E-06	0	1	1	31	A6TEU8	A6TEU8 [201-218]	0	2030.99506285	High	High	High	1.3e8		1.6e7	5.10777044296265	High	0	5.954E-10
High	[K].LVIEMETNGTIDPEEAIR.[R]		0.00158982	0	1	1	8	A6TEU8	A6TEU8 [201-218]	0	2030.01104685	High	High	High	2.1e7			3.16354489326477	High	0	2.073E-06
High	[K].FLAVPSEALVYTMK.[G]		0.000487141	0	1	1	11	A6TFH4	A6TFH4 [269-282]	0	1568.83927784	High	High	High	4.0e7	2.6e7	2.9e7	3.00029158592224	High	0	2.937E-05
High	[K].GPLENDGFSAVEAIAPGVIER.[Q]	1xDeamidated [N5]	5.7788E-06	0	1	2	7	A6TG38	A6TG38 [119-139]	0	2142.0713393	High	High	High	3.3e7			6.00010776519775	High	0	1.81E-07
High	[R].TTDVTGTIELPEGVEMVMPGDNIK.[M]		1.76274E-07	0	1	1	44	A6TEX7	A6TEX7 [335-358]	0	2546.23643143	High	High	High	3.9e8	4.2e8	4.4e8	6.87885046005249	High	0	5.042E-12
High	[K].FINTMSQVPTITQLLPLPASEDADLK.[R]	1xDeamidated [Q/N]; 1xOxidation [M5]	0.0206919	0	1	2	6	A6TG37	A6TG37 [175-200]	0	2859.46960317	High	Not Found	Not Found				2.89043092727661	High	0	0.0001959
High	[K].FINTMSQVPTITQLLPLPASEDADLK.[R]	1xOxidation [M5]	0.0140892	0	1	2	2	A6TG37	A6TG37 [175-200]	0	2858.48558717	Not Found	Not Found	High			2.9e7	2.82760858535767	High	0	9.874E-05
High	[R].LGIVKPWNSTWFANTK.[E]		1.95345E-05	0	1	1	28	B5XNA0	B5XNA0 [12-27]	0	1861.99592979	High	High	High		4.1e8	1.7e8	4.93256282806396	High	0	2.367E-08
High	[R].QVLGTHVAQK.[G]		0.0209995	0	1	1	2	A6TCV9	A6TCV9 [576-585]	0	1080.61601846	High	High	Not Found		2.0e7		2.72169375419617	High	0	0.0002009
High	[R].EIEEGLINNQILDVR.[E]		1.40704E-05	0	1	1	12	B5XTE8	B5XTE8 [53-67]	0	1754.92830364	High	High	High	6.2e8	5.4e8	4.6e8	4.37676477432251	High	0	2.188E-09
High	[R].VVPYWNETILPR.[L]		0.0171617	0	1	1	6	B5XZB2	B5XZB2 [161-172]	0	1486.80527564	High	High	High	5.7e7	4.6e7	2.4e7	2.56174826622009	High	0	0.0001871
High	[K].VVADIAGVPAQINIAEVR.[K]		1.81611E-07	0	1	1	21	B5XNA0	B5XNA0 [90-107]	0	1835.0385228	High	High	High	1.9e9	1.9e9	1.5e9	5.02032232284546	High	0	4.284E-12
High	[R].FSPAQLDAEALIGLLRPLTPR.[L]		0.000621486	0	1	1	12	A6TD49	A6TD49 [366-386]	0	2278.29177719	High	High	High	3.0e7	7.5e6	6.5e6	3.05677771568298	High	0	3.95E-07
High	[R].IETLFTNDLDHGPYISETVR.[V]	1xDeamidated [N7]	5.2797E-05	0	1	2	4	A6TGP0	A6TGP0 [333-352]	0	2321.12958237	High	Not Found	High			5.2e6	5.58084297180176	High	0	5.117E-09
High	[R].IETLFTNDLDHGPYISETVR.[V]		3.84411E-06	0	1	2	31	A6TGP0	A6TGP0 [333-352]	0	2320.14556637	High	High	High		5.4e7	3.6e8	5.48832082748413	High	0	5.022E-11
High	[K].TSLLDYIR.[S]		0.0111697	0	1	2	6	A6TEI7	A6TEI7 [411-418]	0	980.54112222	High	High	High	9.8e7	4.9e7	4.3e7	2.59910440444946	High	0	0.0001389
High	[R].GLAQGTDVSFGTFGLK.[A]	1xDeamidated [Q4]	0.0137456	0	1	1	9	A6TEW5	A6TEW5 [19-34]	0	1598.80606379	High	High	High	3.0e8	2.0e8	2.4e8	2.33348941802979	High	0.007671	0.1731
High	[R].GLAQGTDVSFGTFGLK.[A]		6.16461E-06	0	1	1	16	A6TEW5	A6TEW5 [19-34]	0	1597.82204779	High	High	High	8.2e8	7.4e8	7.1e8	5.03800249099731	High	0	1.152E-10
High	[R].ATEFDPFELTK.[A]		0.0028999	0	1	2	8	A6TBX2	A6TBX2 [179-189]	0	1297.63105927	High	High	High	2.6e8	1.7e8	1.8e8	3.27172636985779	High	0	1.54E-05
High	[-].MQLNSTEISELIK.[Q]		0.000123538	0	1	2	7	A6TG38	A6TG38 [1-13]	0	1505.78797049	High	High	High	2.3e8	2.2e8		3.58462738990784	High	0	1.202E-07
High	[K].LGYPITDDLDIYTR.[L]		7.04421E-05	0	1	1	32	P24017	P24017 [97-110]	0	1654.83227808	High	High	High	7.8e8	2.6e8		4.34504461288452	High	0	2.094E-08
High	[R].GANFDAYAGQDIVSNASCTTNCLAPLAK.[V]	2xCarbamidomethyl [C18; C22]; 1xDeamidated [N/Q]	1.46413E-05	0	1	1	23	P24164	P24164 [127-154]	0	2930.32949784	Not Found	High	High		9.8e6	4.7e6	5.63778066635132	High	0	5.303E-10
High	[K].NIVDGNHQMEPGMPESFNVLLK.[E]	1xDeamidated [N/Q]	0.00797766	0	1	2	11	A6TGP0	A6TGP0 [1307-1328]	0	2470.1741065	High	High	High				3.46483421325684	High	0	3.575E-05
High	[K].NIVDGNHQMEPGMPESFNVLLK.[E]		7.86499E-06	0	1	2	26	A6TGP0	A6TGP0 [1307-1328]	0	2469.1900905	High	High	High	2.2e8	2.8e7	2.6e7	4.99774980545044	High	0	1.771E-10
High	[R].LSDLAHVEGDVVDLNALK.[A]		6.35656E-07	0	1	1	37	B5XNB2	B5XNB2 [79-96]	0	1908.00728217	High	High	High	6.5e8	9.0e8	1.4e8	5.95762777328491	High	0	6.158E-12
High	[K].AQLQQYAAATPIVDMVR.[F]		0.000319268	0	1	1	2	A6TD49	A6TD49 [349-365]	0	1874.97929338	Not Found	Not Found	High				3.72002243995667	High	0	1.218E-07
High	[R].VTITIAADSIENAVK.[S]		0.000305299	0	1	2	6	A6T5H9	A6T5H9 [15-29]	0	1544.85301354	High	High	High				3.51293992996216	High	0	1.133E-07
High	[R].VVYDISGKPPATIEWE.[-]		0.0111146	0	1	2	4	A6TCC2	A6TCC2 [510-525]	0	1803.91634201	High	High	High	3.5e7	2.4e7		3.34251046180725	High	0	0.0001014
High	[K].AEYTPHVDTGDYIIVLNAEK.[V]		0.00176466	0	1	1	17	B5XSS1	B5XSS1 [42-61]	0	2248.11320365	High	High	High	4.8e7	6.9e7	1.7e8	3.52986526489258	High	0	0.0001957
High	[K].STEPFQLLETTPQFVYQAQSGLTGR.[D]	1xDeamidated [Q]	0.000565479	0	1	2	16	A6TG08	A6TG08 [92-116]	0	2799.38356499	Not Found	High	High		1.1e7		4.76325845718384	High	0	3.929E-06
High	[K].STEPFQLLETTPQFVYQAQSGLTGR.[D]		1.22522E-06	0	1	2	11	A6TG08	A6TG08 [92-116]	0	2798.39954899	High	High	High	1.7e7	1.0e7	9.4e7	6.33340311050415	High	0	3.783E-11
High	[K].VIDLMCPFAK.[G]	1xCarbamidomethyl [C6]	0.00310867	0	1	2	12	A6TG36	A6TG36 [133-142]	0	1193.60571338	High	High	High	1.5e8	7.9e7	7.2e7	3.19135856628418	High	0	1.335E-05
High	[K].FIEQDPEGQYGLEAAFR.[S]		6.2314E-07	0	1	2	30	A6TGP0	A6TGP0 [38-54]	0	1969.92903187	High	High	High	3.1e8	7.5e7	3.4e7	6.51846408843994	High	0	2.027E-12
High	[K].AGEEFTIDVTFPEEYHAENLK.[G]		0.00801727	0	1	2	5	A6T5H9	A6T5H9 [207-227]	0	2439.1350612	High	High	High				3.17714142799377	High	0	0.0001857
High	[K].TTLTAAITTVLAK.[T]		2.58053E-05	0	1	1	760	A6TEX7	A6TEX7 [26-38]	0	1303.78314321	High	High	High	9.3e8	4.5e7	5.7e7	4.79422044754028	High	0	1.438E-09
High	[R].GANFDAYAGQDIVSNASCTTNCLAPLAK.[V]	2xCarbamidomethyl [C18; C22]	1.66204E-08	0	1	1	43	P24164	P24164 [127-154]	0	2929.34548184	High	High	High	3.0e8	4.8e6	4.6e7	6.16419887542725	High	0	5.196E-15
High	[R].SGETEDATIADLAVGTAAGQIK.[T]		9.61938E-09	0	1	2	38	A6TD53	A6TD53 [372-393]	0	2118.05608267	High	High	High	1.6e9	9.2e8	1.0e9	6.9126443862915	High	0	1.023E-13
High	[K].NELSQYGILPEEWGGESQFVHVSAK.[A]		0.0334511	0	1	2	3	A6TEI7	A6TEI7 [518-542]	0	2804.35259881	High	High	Not Found		1.5e7		3.60348033905029	High	0	0.0004597
High	[K].LWSAEIPNLYR.[A]		0.0036986	0	1	2	2	A6TI29	A6TI29 [301-311]	0	1361.72121171	Not Found	Not Found	High			3.7e7	2.7573618888855	High	0	9.191E-06
High	[R].ELSAEGFNFIGTGVSGGEEGALK.[G]	1xDeamidated [N8]	0.00118584	0	2	2	2	P00350; P41576	P00350 [114-136]; P41576 [114-136]	0	2270.08229782	High	Not Found	Not Found				4.39433145523071	High	0	1.24E-06
High	[R].ELSAEGFNFIGTGVSGGEEGALK.[G]		0.000254008	0	2	2	10	P00350; P41576	P00350 [114-136]; P41576 [114-136]	0	2269.09828182	High	High	High		3.2e7	2.0e7	4.32611751556396	High	0	2.848E-05
High	[R].SVFPIQSYSGNSELQYVSYR.[L]	2xDeamidated [Q6; N/Q]	1.30593E-05	0	1	2	2	A6TGP0	A6TGP0 [55-74]	0	2326.08738365	High	Not Found	Not Found				5.36171531677246	High	0	4.353E-10
High	[R].SVFPIQSYSGNSELQYVSYR.[L]	1xDeamidated [N/Q]	1.47142E-05	0	1	2	11	A6TGP0	A6TGP0 [55-74]	0	2325.10336765	High	High	High	1.0e8	9.4e7	1.1e8	5.49901962280273	High	0	5.354E-10
High	[R].SVFPIQSYSGNSELQYVSYR.[L]		1.02955E-06	0	1	2	21	A6TGP0	A6TGP0 [55-74]	0	2324.11935165	High	High	High		1.3e7		5.70064401626587	High	0	1.24E-11
High	[K].RIETLFTNDLDHGPYISETVR.[V]		0.000320859	0	1	2	4	A6TGP0	A6TGP0 [332-352]	1	2476.24667733	High	Not Found	High			1.8e7	5.71448087692261	High	0	1.237E-07
High	[K].LTDAELPTTESLALTIDR.[V]		2.87877E-05	0	1	1	8	B5XZB2	B5XZB2 [143-160]	0	1959.02807712	High	High	High	3.4e7	1.2e7	2.1e7	4.10224390029907	High	0	1.747E-09
High	[K].EGVQEDILEILLNLK.[G]		1.28768E-06	0	1	1	184	A6TEU8	A6TEU8 [72-86]	0	1725.96329219	High	High	High	1.9e9	8.7e6	4.5e7	6.19727087020874	High	0	5.413E-10
High	[R].IGTTGAIQPHINVGDVLVTTASVR.[L]	1xDeamidated [N/Q]	0.0103199	0	1	1	6	P52671	P52671 [96-119]	0	2420.3143634	Not Found	Not Found	High			1.7e6	3.14132452011108	High	9.08E-05	0.004218
High	[R].IGTTGAIQPHINVGDVLVTTASVR.[L]		0.000303785	0	1	1	12	P52671	P52671 [96-119]	0	2419.3303474	Not Found	High	High		1.0e6	1.3e7	4.00426816940308	High	0	1.116E-07
High	[K].ASEGELLAQVEPEDLIK.[F]		6.01326E-06	0	1	2	6	A6T5I1	A6T5I1 [281-297]	0	1840.95384962	High	High	High	8.0e7	9.1e7		4.72844314575195	High	0	1.108E-10
High	[R].SQDLASQAEESFVEAE.[-]		7.0152E-06	0	1	2	12	A6T4X1	A6T4X1 [226-241]	0	1739.76062913	High	High	High		1.1e8	2.9e8	5.74038124084473	High	0	1.322E-09
High	[R].LLDLAAPDIIVR.[N]		0.000305299	0	1	1	12	A6TGP1	A6TGP1 [282-293]	0	1308.78856298	High	High	High	8.3e8	5.7e8	2.6e8	3.30583453178406	High	0	3.426E-07
High	[K].GIDTVLAELR.[A]		0.00167081	0	1	1	14	A6TFM8	A6TFM8 [63-72]	0	1086.61534972	High	High	High	7.6e8	8.5e8	6.9e8	3.8045449256897	High	0	3.211E-06
High	[R].FTTIHIQELACVSR.[D]	1xCarbamidomethyl [C11]	0.00038757	0	1	2	73	A6TGP0	A6TGP0 [828-841]	0	1674.86320141	High	High	High	3.5e7	1.2e7	9.5e6	4.20275354385376	High	0	1.08E-05
High	[K].ATLDTATYVPIDNDHQWVVLGR.[T]		1.60118E-05	0	2	2	11	B5Y1J4; A6T4X9	B5Y1J4 [611-632]; A6T4X9 [611-632]	0	2484.25176273	High	High	High	2.9e7	1.4e8	2.5e7	5.17144203186035	High	0	6.222E-10
High	[K].GAVSPAAAAIPAAQVQTAR.[V]		0.0218418	0	1	1	2	B5XT51	B5XT51 [89-107]	0	1749.96060687	High	Not Found	Not Found				2.85813164710999	High	0	0.0002142
High	[R].YTLAGTEVSALLGR.[M]		1.74239E-05	0	1	2	28	A6TG36	A6TG36 [248-261]	0	1450.79001944	High	High	High	8.7e8	4.6e8	4.7e8	4.68374443054199	High	0	1.326E-09
High	[R].LADAEFFFNTDR.[K]		0.0057234	0	1	2	2	A6TFH4	A6TFH4 [327-338]	0	1445.66956999	Not Found	Not Found	High				2.99212431907654	High	0	1.992E-05
High	[R].GNPTVEAEVHLEGGFVGMAAAPSGASTGSR.[E]		8.22488E-06	0	1	2	8	A6TD53	A6TD53 [17-46]	0	2856.35809483	High	Not Found	High			8.8e6	4.43814325332642	High	0	1.917E-10
High	[R].FNLQEGFPLVTTK.[R]		0.0111146	0	1	1	2	A6TDG3	A6TDG3 [36-48]	0	1493.79985587	Not Found	Not Found	High			2.5e7	2.96674227714539	High	0	6.49E-05
High	[K].LGAMATINQVIDQETAQLVAEEMGHK.[V]		9.99298E-07	0	1	2	14	A6TEI7	A6TEI7 [345-370]	0	2797.38588954	High	High	High	7.2e7	5.7e6		5.98496627807617	High	0	5.159E-12
High	[R].IEELTGVPVDIISTGPDR.[T]		1.2011E-06	0	2	2	12	B5Y325; A6TH93	B5Y325 [403-420]; A6TH93 [403-420]	0	1911.0069478	High	High	High	6.3e8	4.5e8	4.0e8	4.37407827377319	High	0	3.231E-09
High	[R].NMDLEQECEQLREELNETNSETK.[R]	1xCarbamidomethyl [C8]	0.000125394	0	1	1	11	A6TGP1	A6TGP1 [191-213]	1	2839.23565623	High	High	High	2.6e8	1.6e8	4.2e7	4.37848234176636	High	0	1.548E-06
High	[R].TGEQFERPVTVGYMYMLK.[L]	1xDeamidated [Q4]	0.003717	0	1	2	2	A6TGP0	A6TGP0 [1217-1234]	0	2150.0296743	High	Not Found	High	1.8e7		7.5e6	3.34538221359253	High	0	9.291E-06
High	[R].TGEQFERPVTVGYMYMLK.[L]		9.2593E-05	0	1	2	6	A6TGP0	A6TGP0 [1217-1234]	0	2149.0456583	High	Not Found	High			1.3e7	3.45792889595032	High	0	3.301E-07
High	[R].EFLEWMPK.[R]		0.0356406	0	1	2	5	A6TBX2	A6TBX2 [384-391]	0	1079.52302935	High	High	High	4.8e7	5.3e7		2.65656805038452	High	4.783E-05	0.00226
High	[R].LTPVSDVSVLTVGQALK.[V]		4.33125E-06	0	1	1	12	A6TB02	A6TB02 [170-186]	0	1726.99492668	High	High	High	3.8e8	3.2e8	3.2e8	4.16035127639771	High	0	6.17E-11
High	[K].ATLDTATYVPIDNDHQWVVLGR.[T]	1xDeamidated [Q/N]	0.00064349	0	2	2	2	B5Y1J4; A6T4X9	B5Y1J4 [611-632]; A6T4X9 [611-632]	0	2485.23577873	Not Found	High	Not Found				3.94871282577515	High	0	4.188E-07
High	[R].QEQQEQEAAELQAVTAIAEGR.[R]	1xDeamidated [Q]	1.33992E-06	0	1	1	5	B5XTE8	B5XTE8 [70-90]	0	2300.10007308	High	Not Found	Not Found	2.9e7			5.73927927017212	High	0	7.824E-12
High	[K].AANDDLLNSFWLLDSEK.[G]		5.92424E-06	0	1	1	8	A6TCJ1	A6TCJ1 [10-26]	0	1950.94434756	High	High	Not Found	2.1e8	3.9e7		5.12154865264893	High	0	1.072E-10
High	[R].VDALALITHNDNAPYR.[G]		0.0258099	0	1	2	2	A6TCI3	A6TCI3 [492-507]	0	1782.91332232	Not Found	Not Found	High				2.29322385787964	High	0	0.0002897
High	[K].LLDNAAADLAAISGQKPLITK.[A]		9.55572E-07	0	1	1	24	A6TEW0	A6TEW0 [49-69]	0	2123.20704452	High	High	High	9.1e8	4.7e8	4.5e8	5.6005392074585	High	0	5.351E-11
High	[R].AALIDCLAPDR.[R]	1xCarbamidomethyl [C6]	0.000368775	0	1	1	20	P24017	P24017 [316-326]	0	1214.61978345	High	High	High	5.6e9	8.0e9	7.9e9	3.72873473167419	High	0	1.572E-07
High	[K].DLDLAQANATDQLK.[K]		5.22746E-05	0	1	2	7	B5XZM0	B5XZM0 [53-66]	0	1515.76492681	High	High	High	2.1e8	1.8e8	1.1e8	4.98099946975708	High	0	4.995E-09
High	[R].FGQEDAAPVVAPAPAPAPEVATK.[H]	1xDeamidated [Q3]	8.76655E-05	0	1	1	6	P24017	P24017 [189-211]	0	2234.13393954	High	High	High	3.7e7	2.6e7	1.9e7	4.28653144836426	High	0	1.249E-08
High	[R].FGQEDAAPVVAPAPAPAPEVATK.[H]		6.10871E-07	0	1	1	18	P24017	P24017 [189-211]	0	2233.14992354	High	High	High	7.0e9	5.9e9	5.7e9	4.92785263061523	High	0	9.563E-10
High	[K].AADMTGADIEAMTR.[S]		2.41903E-05	0	1	2	8	A6TGN5	A6TGN5 [114-127]	0	1452.64573974	High	High	High	1.8e8	1.4e8	1.2e8	4.53017807006836	High	0	1.894E-08
High	[R].LVGLTGIDDAAR.[A]		0.000115806	0	1	2	6	A6TE31	A6TE31 [69-80]	0	1200.6582771	High	High	High	1.2e8	6.8e7	5.5e7	3.79497313499451	High	0	2.04E-08
High	[K].YIELPDAYK.[S]		0.0548537	0	1	2	6	A6TD54	A6TD54 [298-306]	0	1111.56700257	High	High	High	1.0e8	6.3e7	6.2e7	2.36185836791992	High	0	0.001161
High	[R].ADLNVPVK.[D]		0.0174172	0	1	1	4	B5XUB8	B5XUB8 [20-27]	0	855.49344381	High	High	Not Found	1.6e8	8.9e7		2.9058895111084	High	0	0.0001449
High	[K].AVIAAVEELK.[A]		0.000585501	0	1	3	642	A6TH53	A6TH53 [123-132]	0	1042.61428712	High	High	High	1.2e10	6.0e9	3.8e9	3.26542019844055	High	0	2.218E-06
High	[R].VNAEYVEAFTK.[G]		0.000405303	0	1	2	11	A6TG38	A6TG38 [304-314]	0	1270.63139364	High	High	High	8.6e8	6.0e8	5.0e8	4.3152117729187	High	0	3.831E-07
High	[K].HIEVPVEYIAGK.[V]		6.37752E-05	0	1	2	16	A6TGP0	A6TGP0 [284-295]	0	1354.7365274	High	High	High	7.0e8	2.8e8		3.6042275428772	High	0	1.966E-08
High	[K].LGINPQQTAVLEGDNEQQQR.[L]	1xDeamidated [N/Q]	0.00103694	0	1	2	6	A6T6L5	A6T6L5 [308-327]	0	2239.09492819	High	Not Found	Not Found				3.03090810775757	High	0	5.643E-06
High	[K].LGINPQQTAVLEGDNEQQQR.[L]		0.000180252	0	1	2	4	A6T6L5	A6T6L5 [308-327]	0	2238.11091219	High	Not Found	High	1.9e7		1.7e7	4.02440357208252	High	0	6.925E-08
High	[R].ALIAQQPLLSDAK.[Q]		0.0142289	0	1	1	2	A6TEG6	A6TEG6 [157-169]	0	1367.78929121	Not Found	Not Found	High			6.8e6	3.10298705101013	High	0	0.0002974
High	[R].IINEPTAAALAYGLDK.[E]		2.00429E-06	0	1	2	12	A6T4F4	A6T4F4 [168-183]	0	1659.89521269	High	High	High	5.7e8	4.0e8	3.3e8	5.39178323745728	High	0	1.59E-11
High	[K].CDMVDDEELLELVEMEVR.[E]	1xCarbamidomethyl [C1]; 1xOxidation [M]	3.01303E-06	0	1	1	39	A6TEX7	A6TEX7 [138-155]	0	2239.97671214	High	High	High	1.7e8	1.7e7	2.3e6	5.03316259384155	High	0	4.468E-08
High	[K].CDMVDDEELLELVEMEVR.[E]	1xCarbamidomethyl [C1]	3.60353E-06	0	1	1	40	A6TEX7	A6TEX7 [138-155]	0	2223.98179714	High	High	High	3.2e8	2.1e7	3.2e7	5.05126810073853	High	0	4.17E-09
High	[K].AGIALNDNFVK.[L]	1xDeamidated [N]	0.00972496	0	1	1	11	P24164	P24164 [291-301]	0	1162.61026475	High	High	High	2.9e8	3.5e7	1.2e8	3.28116941452026	High	0	5.097E-05
High	[K].AGIALNDNFVK.[L]		0.00262572	0	1	1	7	P24164	P24164 [291-301]	0	1161.62624875	High	High	High	2.6e9	1.8e9	1.0e9	3.4091796875	High	0	6.706E-06
High	[R].EPEIVDTANFLNALGAK.[I]	1xDeamidated [N]	0.00194901	0	1	2	3	A6TEK8	A6TEK8 [188-204]	0	1802.91707067	Not Found	High	Not Found				3.53556036949158	High	0	0.0007196
High	[R].EPEIVDTANFLNALGAK.[I]		0.000289053	0	1	2	6	A6TEK8	A6TEK8 [188-204]	0	1801.93305467	High	Not Found	High	6.1e7		2.0e7	3.98447489738464	High	0	3.598E-05
High	[R].LGGGDPASNPR.[L]		0.000615339	0	1	1	2	A6TB33	A6TB33 [38-48]	0	1040.5119473	High	Not Found	Not Found	2.9e8			3.59403610229492	High	0	3.874E-07
High	[K].KVSQALDILTYTNKK.[A]		0.000187565	0	1	1	6	A6TEW7	A6TEW7 [28-42]	2	1721.97961099	High	High	High	1.7e7	7.0e6		4.08666896820068	High	0	5.529E-07
High	[R].LIQQFADAGIR.[K]	1xDeamidated [Q]	0.0240965	0	1	2	4	A6TEI7	A6TEI7 [20-30]	0	1232.66336293	High	Not Found	Not Found	3.3e7			3.22215247154236	High	0	0.0002562
High	[R].LIQQFADAGIR.[K]		0.000761963	0	1	2	3	A6TEI7	A6TEI7 [20-30]	0	1231.67934693	Not Found	Not Found	High			9.7e7	3.11174154281616	High	0	7.969E-06
High	[R].GTLEDPNQFIR.[R]		0.0015203	0	1	1	6	A6T5N6	A6T5N6 [606-616]	0	1289.64844067	High	High	High	1.4e8	1.3e8	6.3e7	3.03187036514282	High	9.08E-05	0.004905
High	[K].LLDNAAADLAAISGQKPLITK.[A]	1xDeamidated [N4]	0.000100758	0	1	1	1	A6TEW0	A6TEW0 [49-69]	0	2124.19106052	Not Found	Not Found	High				2.53696918487549	High	0	1.593E-08
High	[R].GYLADVELAK.[I]		0.00632005	0	1	2	12	A6TG38	A6TG38 [454-463]	0	1078.5779016	High	High	High	4.3e8	4.2e8	3.9e8	3.12176895141602	High	0	3.673E-05
High	[R].LLVDACYSPVER.[I]	1xCarbamidomethyl [C6]	0.000399303	0	1	1	26	A6TEU8	A6TEU8 [171-182]	0	1421.70932664	High	High	High	2.5e9	1.7e9	6.3e8	3.78277015686035	High	0	1.809E-07
High	[R].VFSSTEDAESIFDYQPWLIQK.[A]	1xDeamidated [Q]	0.0208965	0	1	2	3	A6TCL6	A6TCL6 [31-51]	0	2504.18676284	High	Not Found	Not Found				3.16092681884766	High	0	0.0001986
High	[R].VLNQTMPQVAAK.[L]		0.0493337	0	1	2	4	A6T4N3	A6T4N3 [196-207]	0	1299.70893247	High	High	Not Found	1.7e7	1.6e7		3.30446839332581	High	0	0.0009308
High	[R].VVNFEGTPDLVGK.[F]		0.00151276	0	1	1	6	A6T6B5	A6T6B5 [409-421]	0	1374.7263566	High	High	High	1.7e8	1.2e8	8.9e7	3.75263524055481	High	0	2.158E-06
High	[R].WEQYGPELLR.[I]		0.0332882	0	1	2	6	A6T4Z7	A6T4Z7 [86-95]	0	1290.64771244	High	High	High	5.2e7	5.3e7	1.4e7	2.80171060562134	High	2.42E-05	0.001785
High	[R].AGDNAPMAYIELVDR.[A]	1xOxidation [M7]	0.00183621	0	1	1	4	A6TEU7	A6TEU7 [104-118]	0	1650.77919706	High	Not Found	High	3.8e7			2.9875431060791	High	0	4.854E-06
High	[R].AGDNAPMAYIELVDR.[A]		0.000159187	0	1	1	12	A6TEU7	A6TEU7 [104-118]	0	1634.78428206	High	High	High		6.8e7		4.56290054321289	High	0	2.128E-07
High	[K].VEWFAAPR.[R]		0.00729701	0	1	2	8	A6TFH4	A6TFH4 [45-52]	0	975.50467721	High	High	High	1.2e8	6.0e7	4.6e7	3.14388561248779	High	0	4.009E-05
High	[K].LLGETLLR.[L]		0.0126387	0	1	1	12	P37424	P37424 [130-137]	0	914.56694308	High	High	High	2.7e8	1.0e8	7.5e7	2.65505194664001	High	0	0.0004
High	[R].LPLPTQYQTAIK.[V]		0.00262572	0	1	2	8	A6T4J7	A6T4J7 [438-449]	0	1372.78347758	High	High	High	5.9e7	5.7e7	1.1e7	2.73064684867859	High	0	5.049E-06
High	[K].ANIGDSYVILK.[D]		0.0113366	0	1	1	6	B5XVJ3	B5XVJ3 [49-59]	0	1192.6572145	High	High	High	3.7e7	3.2e7	2.0e7	2.67104887962341	High	0	6.68E-05
High	[R].IAQAAWQVNETTENIGAR.[R]	1xDeamidated [N/Q]	0.000184789	0	1	2	4	B5XZ37	B5XZ37 [377-394]	0	1972.97229405	Not Found	High	Not Found				4.98577117919922	High	0	4.658E-08
High	[R].IAQAAWQVNETTENIGAR.[R]		3.51211E-05	0	1	2	4	B5XZ37	B5XZ37 [377-394]	0	1971.98827805	High	Not Found	High	5.3e7		9.1e6	4.26455020904541	High	0	2.493E-09
High	[R].VFMQPASEGTGIIAGGAMR.[A]	1xOxidation [M18]	1.03984E-06	0	1	1	3	A6TEV5	A6TEV5 [94-112]	0	1908.93062902	High	Not Found	High	8.4e7		4.6e7	4.44162034988403	High	0	4.991E-12
High	[R].ALPAILAGTTDERPQDHSQATYVGR.[R]	1xDeamidated [Q]	0.000365127	0	1	1	10	A6TF98	A6TF98 [176-200]	0	2668.33253252	High	High	High	7.4e7		2.8e7	3.38091254234314	High	0	3.27E-05
High	[K].DDIIEVMK.[K]		0.0123303	0	1	2	10	A6TGP0	A6TGP0 [423-430]	0	962.48630946	High	High	High	2.0e8	1.9e8	1.5e8	2.64919471740723	High	0	0.0001499
High	[R].ALPAILAGTTDERPQDHSQATYVGR.[R]		0.00079682	0	1	1	3	A6TF98	A6TF98 [176-200]	0	2667.34851652	High	Not Found	High	4.3e7		9.3e6	3.46908044815063	High	0	2.899E-06
High	[R].FATSDLNDLYR.[R]		0.0028999	0	1	1	12	A6TGP1	A6TGP1 [260-270]	0	1314.63245624	High	High	High	2.1e9	1.6e9	1.2e9	3.69367909431458	High	0	1.072E-05
High	[K].AMMDNLQTETVINR.[D]		0.000118721	0	1	1	14	A6TGP1	A6TGP1 [696-709]	0	1635.78290185	High	High	High	3.1e8	3.6e8	2.3e8	4.20462846755981	High	0	3.078E-08
High	[K].SLQEAVMEEIIKPILPTEWLNASTK.[F]	1xDeamidated [N/Q]	0.00471675	0	1	1	4	A6TDV1	A6TDV1 [198-222]	0	2841.49542363	High	Not Found	High			1.0e7	3.83133554458618	High	0	1.413E-05
High	[K].SLQEAVMEEIIKPILPTEWLNASTK.[F]		4.95345E-06	0	1	1	7	A6TDV1	A6TDV1 [198-222]	0	2840.51140763	High	High	Not Found	6.8e7	4.8e6		4.45013856887817	High	0	1.762E-07
High	[K].LYNIIPYGIDESGK.[I]		0.00427115	0	1	2	5	A6TCG5	A6TCG5 [139-152]	0	1581.81589979	High	High	High		3.9e7	2.2e7	3.19773149490356	High	0	1.191E-05
High	[K].VSQALDILTYTNKK.[A]		0.000141284	0	1	1	28	A6TEW7	A6TEW7 [29-42]	1	1593.88464803	High	High	High	3.4e8	2.1e8	4.6e7	3.44623422622681	High	0	2.894E-08
High	[K].LVDTLQSLSVTK.[I]		0.000366947	0	1	1	12	A6TH77	A6TH77 [267-278]	0	1303.74675769	High	High	High	4.8e8	4.3e8	3.3e8	3.52791547775269	High	0	2.309E-07
High	[K].GYRPQFYFR.[T]		0.00162981	0	1	1	61	A6TEX7	A6TEX7 [326-334]	0	1233.61635283	High	High	High	5.7e8	4.0e8	1.5e8	3.86163401603699	High	0	3.997E-06
High	[K].LVADSITSQLER.[R]		0.000134432	0	1	1	12	B5XNA0	B5XNA0 [115-126]	0	1331.71652017	High	High	High	4.4e9	3.6e9	2.7e9	4.62000751495361	High	0	2.659E-08
High	[R].APVAAPAQLATSGAVNDIHTSPYTK.[E]	1xDeamidated [N16]	0.000216651	0	1	1	1	A6TD49	A6TD49 [209-233]	0	2481.26199345	Not Found	Not Found	High			3.1e7	3.08712458610535	High	0	6.152E-08
High	[R].APVAAPAQLATSGAVNDIHTSPYTK.[E]		4.71715E-07	0	1	1	3	A6TD49	A6TD49 [209-233]	0	2480.27797745	Not Found	High	High				4.92675256729126	High	0	1.392E-11
High	[R].FTAEGVQEIDYK.[D]		0.000519659	0	1	1	54	B5Y306	B5Y306 [13-24]	0	1399.67398665	High	High	High	4.8e7	2.2e7	2.7e7	4.10702514648438	High	0	3.601E-07
High	[R].TLADAAQLSSLADETPEGR.[S]		4.04005E-06	0	1	2	4	A6T6D8	A6T6D8 [332-350]	0	1944.95088942	High	Not Found	High	3.2e7		2.4e7	5.20282649993896	High	0	5.47E-11
High	[R].FATSDLNDLYR.[R]	1xDeamidated [N7]	0.0026784	0	1	1	10	A6TGP1	A6TGP1 [260-270]	0	1315.61647224	High	High	High	9.2e7	1.0e8	1.8e7	3.38318228721619	High	0	1.309E-05
High	[R].EAGVPVLIDPK.[G]		0.00547357	0	1	2	6	A6TE31	A6TE31 [169-179]	0	1137.65140087	High	High	High	3.8e7	3.0e7	2.6e7	2.69314098358154	High	0	1.845E-05
High	[R].YDGLVEQLGGR.[A]		0.000227694	0	1	1	14	B5XNL6	B5XNL6 [288-298]	0	1206.61132692	High	High	High	6.6e7	7.5e7	5.6e7	3.71404457092285	High	0	6.702E-08
High	[K].VLESAIANAEHNDGADIDDLK.[V]	1xDeamidated [N]	1.4353E-05	0	1	1	33	A6TEW7	A6TEW7 [50-70]	0	2211.04116127	High	High	High	5.3e7	6.5e7	5.4e7	4.9411039352417	High	0	5.116E-10
High	[K].SFTIDVSDCQAADGTK.[Q]	1xCarbamidomethyl [C9]	0.000111291	0	1	1	4	P12267	P12267 [79-94]	0	1714.75885537	Not Found	Not Found	High			4.7e6	4.29037237167358	High	0	1.902E-08
High	[R].LMTEHDLAMLYEWLNR.[S]	1xOxidation [M9]	0.0130189	0	1	1	6	P19650	P19650 [29-44]	0	2050.9724938	High	High	Not Found		8.3e6		4.23054456710815	High	0	0.0002018
High	[R].LMTEHDLAMLYEWLNR.[S]		0.000504389	0	1	1	15	P19650	P19650 [29-44]	0	2034.9775788	High	High	High	5.4e7	1.7e7		4.68523597717285	High	0	2.734E-07
High	[R].IQVTGSPAVLQSPQVQAK.[V]		0.000121709	0	1	1	8	A6T7K2	A6T7K2 [149-166]	0	1851.0334374	High	High	High	1.4e7	2.7e7	1.3e7	3.90701246261597	High	0	2.228E-08
High	[K].SRDDESENDDFDDNVEGVGEVR.[V]		4.70924E-05	0	1	1	2	A6TC48	A6TC48 [46-67]	1	2498.01858727	Not Found	Not Found	High			1.7e7	4.41243267059326	High	0	4.156E-09
High	[R].TRELDKLENSLGGIK.[D]		0.000118721	0	1	2	7	A6T4X1	A6T4X1 [138-152]	2	1672.92282438	High	High	Not Found	1.4e7	1.7e7		5.00614976882935	High	0	2.124E-08
High	[R].LALAGQFAEAR.[A]		0.000991586	0	1	1	4	A6TCA1	A6TCA1 [220-230]	0	1146.62658312	Not Found	High	High		2.6e7	1.4e7	3.17152261734009	High	0	9.984E-06
High	[K].DTTTIIDGVGEESAIQGR.[V]	1xDeamidated [Q16]	9.39842E-05	0	1	3	16	A6TH53	A6TH53 [328-345]	0	1862.89779167	High	High	High	2.6e6	2.1e7	3.5e7	5.37740087509155	High	0	1.411E-08
High	[K].DTTTIIDGVGEESAIQGR.[V]		6.2005E-07	0	1	3	1274	A6TH53	A6TH53 [328-345]	0	1861.91377567	High	High	High	1.9e10	1.3e10	1.4e10	5.72165632247925	High	0	1.074E-10
High	[R].ADIDYNTSEAHTTYGVIGVK.[V]	1xDeamidated [N6]	0.00552813	0	1	1	20	B5XNA0	B5XNA0 [180-199]	0	2155.01896935	High	High	High	6.0e7	4.5e6	1.6e6	3.58877801895142	High	0	1.881E-05
High	[R].ADIDYNTSEAHTTYGVIGVK.[V]		3.41176E-06	0	1	1	88	B5XNA0	B5XNA0 [180-199]	0	2154.03495335	High	High	High	1.4e8	4.2e8	7.6e7	4.12025928497314	High	0	1.088E-10
High	[K].TLLAETLAR.[L]		0.00834133	0	1	2	8	A6T5I1	A6T5I1 [126-134]	0	987.58332137	High	High	High	4.7e7	4.2e7	1.4e7	2.78603935241699	High	0	7.188E-05
High	[K].QLLEYDDVANDQR.[R]		0.000241689	0	1	2	4	A6T4P1	A6T4P1 [644-656]	0	1578.73944032	Not Found	High	High		2.1e7	2.0e7	3.66808915138245	High	0	7.478E-08
High	[R].VQGKDEVILTLNK.[S]		0.000746964	0	1	1	91	A6TEU8	A6TEU8 [92-104]	1	1456.83696962	High	High	High	2.3e7	1.9e7	2.1e7	3.86104130744934	High	0	1.914E-05
High	[R].VNSDVLTVSTVNSQDQVTQKPLR.[D]	1xDeamidated [Q/N]	2.68748E-06	0	1	2	10	B5XND7	B5XND7 [6-28]	0	2529.31548549	Not Found	Not Found	High			2.4e7	5.17393732070923	High	0	2.802E-11
High	[K].LTLGSALAAPQR.[Q]		0.000407322	0	1	1	8	Q9F663	Q9F663 [192-203]	0	1197.69499699	High	High	High	9.0e7	1.1e8		3.22448015213013	High	0	8.222E-06
High	[R].ELLSQYDFPGDDTPIVR.[G]		3.65768E-06	0	1	1	18	A6TEX7	A6TEX7 [156-172]	0	1964.95999762	High	High	High	7.9e9	6.3e9	6.3e9	5.59618616104126	High	0	1.054E-09
High	[R].VVGQLGQVLGPR.[G]		0.000121709	0	2	2	12	B5XYF8; A6TGN6	B5XYF8 [123-134]; A6TGN6 [123-134]	0	1222.72663148	High	High	High	1.8e9	2.3e9	1.4e9	3.54086446762085	High	0	2.234E-08
High	[R].NMINVALNHGTLQHPVK.[G]		5.98344E-06	0	1	1	20	A6TEV5	A6TEV5 [70-86]	0	1886.00651121	High	High	High	8.2e7	1.1e7	6.2e7	4.43069171905518	High	0	1.094E-10
High	[R].SGASVGIDDMVIPEKK.[Y]		4.2424E-05	0	1	1	18	A6TGP1	A6TGP1 [635-650]	1	1645.84654793	High	High	High	7.6e7	2.1e8	2.1e8	4.23921298980713	High	0	6.266E-07
High	[R].ALLAAFDFPFR.[K]		0.00112835	0	1	2	16	A6TEW0	A6TEW0 [168-178]	0	1267.68336973	High	High	High	1.7e7	4.3e7		3.58563995361328	High	0	5.934E-06
High	[R].DLLGITK.[A]		0.0443531	0	1	1	10	A6TGP1	A6TGP1 [1305-1311]	0	759.46108109	High	High	High	1.1e8	8.5e7	7.1e7	2.23464560508728	High	2.42E-05	0.001784
High	[K].QVIGQVAADLR.[A]		0.00093418	0	1	2	19	A6TEV7	A6TEV7 [139-149]	0	1169.66369687	High	High	High	4.9e8	2.3e8		3.01319265365601	High	0	3.106E-06
High	[K].AIGIEQPSLVR.[T]		0.0452208	0	1	1	4	B5XWN4	B5XWN4 [55-65]	0	1182.68409796	High	Not Found	High	3.1e7		1.4e7	2.44751930236816	High	0	0.001026
High	[K].GESTEALLPNMIASSLAK.[L]	1xDeamidated [N10]	0.003537	0	1	2	1	A6TFH4	A6TFH4 [124-141]	0	1832.93100615	Not Found	High	Not Found				3.73809766769409	High	0	8.534E-06
High	[K].GESTEALLPNMIASSLAK.[L]		0.0034332	0	1	2	7	A6TFH4	A6TFH4 [124-141]	0	1831.94699015	High	High	High	4.0e7		2.7e7	3.55755352973938	High	0	1.054E-05
High	[R].RVVEPLITLAK.[T]		0.010371	0	1	1	12	A6TEU7	A6TEU7 [46-56]	1	1238.78308372	High	High	High	5.0e8	1.9e8	2.5e7	2.62601065635681	High	0	5.738E-05
High	[K].VSLVYGQMNEPPGNR.[L]	1xDeamidated [N/Q]	0.000103294	0	1	2	6	A6TG36	A6TG36 [203-217]	0	1661.79518152	Not Found	Not Found	High			2.3e7	4.28694009780884	High	0	8.571E-06
High	[R].VNSDVLTVSTVNSQDQVTQKPLR.[D]		1.64286E-06	0	1	2	15	B5XND7	B5XND7 [6-28]	0	2528.33146949	High	High	High	2.1e8	2.0e8	1.4e8	5.06269884109497	High	0	5.364E-11
High	[R].FGPDAFTVQPTR.[T]		0.00200798	0	1	2	4	A6TBX2	A6TBX2 [35-46]	0	1335.66917613	High	Not Found	High	2.8e8		2.2e8	3.03404188156128	High	0	4.193E-06
High	[K].VRENEPFDVALR.[R]		0.000405303	0	1	1	11	B5XU21	B5XU21 [6-17]	1	1444.75430266	High	High	High	3.9e7	8.7e7	4.3e7	3.70194220542908	High	0	2.729E-07
High	[K].IPGGFFR.[R]		0.0527807	0	1	2	6	A6TEI3	A6TEI3 [73-79]	0	793.43553511	High	High	High	2.5e7	2.4e7	9.0e6	1.94585824012756	High	2.42E-05	0.001682
High	[K].VLESAIANAEHNDGADIDDLK.[V]		1.00595E-08	0	1	1	29	A6TEW7	A6TEW7 [50-70]	0	2210.05714527	High	High	High	1.4e9	1.3e9	7.0e8	6.58254098892212	High	0	1.619E-13
High	[R].IIAIDNSPAMVER.[C]		0.00339928	0	1	2	6	A6TB39	A6TB39 [85-97]	0	1428.75152548	High	High	High	1.5e7	1.3e7	1.1e7	3.71165537834167	High	0	7.915E-06
High	[R].ISVVEVMGR.[Y]		0.00377277	0	1	1	6	A6TGB8	A6TGB8 [164-172]	0	989.54482741	High	High	High	1.1e8	9.6e7	6.4e7	3.12714004516602	High	0	1.811E-05
High	[R].DALNQAAEDLNQR.[L]		0.00288554	0	1	2	6	A6TDS2	A6TDS2 [25-37]	0	1457.69790991	High	High	High	2.0e7	2.4e7	2.0e7	3.7407820224762	High	0	1.264E-05
High	[K].ANAITWLK.[E]		0.025558	0	1	2	6	A6TCW1	A6TCW1 [304-311]	0	916.5250783	High	High	High	2.9e7	5.8e7	3.1e7	2.34578156471252	High	0	0.0002854
High	[K].AIDEAKDEDTADIFTAASR.[D]		1.49353E-05	0	1	2	12	A6T6Q6	A6T6Q6 [135-153]	1	2038.95636868	High	High	High	8.2e7	3.1e7	1.7e7	5.13693904876709	High	0	1.364E-09
High	[R].DVSGEGVQQALLK.[L]		9.63496E-05	0	1	2	6	A6T5I1	A6T5I1 [201-213]	0	1343.71652017	High	High	High	1.3e8	1.2e8	9.1e7	4.17846393585205	High	0	1.479E-08
High	[R].KFISIVAE.[-]		0.0538076	0	1	1	6	B5XSV6	B5XSV6 [78-85]	1	906.52949496	High	High	High	1.9e7	2.0e7	8.9e6	2.82360553741455	High	2.42E-05	0.001672
High	[R].TSQYLLSTLK.[E]		0.0153977	0	1	2	6	A6T4Z7	A6T4Z7 [3-12]	0	1153.64631547	High	High	High	7.8e7	8.6e7	3.1e7	2.67669820785522	High	0	0.000115
High	[R].LITIAVPR.[I]		0.0410409	0	1	2	12	A6TEW0	A6TEW0 [103-110]	0	882.57711388	High	High	High	3.2e8	3.2e8	2.3e8	2.32337546348572	High	0	0.0007885
High	[K].LQLVGVGYR.[A]		0.00755455	0	1	2	4	A6TEV7	A6TEV7 [87-95]	0	1004.58874114	High	High	High	5.1e8	4.8e8	2.8e8	3.03315448760986	High	0	4.42E-05
High	[R].DHTLFALTDGK.[V]		0.00120365	0	1	1	8	B5XSV6	B5XSV6 [56-66]	0	1217.61607795	High	High	High	8.9e8	1.1e7	4.9e8	3.65144824981689	High	0	1.275E-06
High	[R].LAIVPDHPLLK.[D]		0.0420492	0	1	2	6	A6T7Z4	A6T7Z4 [97-107]	0	1215.74596997	High	High	High	2.0e7	1.8e7	1.0e7	2.28098511695862	High	0.0002002	0.007051
High	[R].LLQCPGGAPANVAVGVAR.[L]	1xCarbamidomethyl [C4]	2.2452E-05	0	1	1	6	P26420	P26420 [23-40]	0	1749.94284868	High	High	High	9.4e7	6.9e7	3.3e7	3.40770030021667	High	0	1.543E-08
High	[K].LPATIILR.[A]		0.0146565	0	1	2	9	A6TGP0	A6TGP0 [204-211]	0	896.59276394	High	High	High	4.3e7	1.1e8	8.3e7	2.63607907295227	High	0	0.0004088
High	[K].SVEELNAELLNLLR.[E]		0.000477551	0	1	1	5	B5XNA2	B5XNA2 [10-23]	0	1612.89046166	High	Not Found	High	2.7e8		5.3e7	3.92903900146484	High	0	2.483E-07
High	[R].LEEQNEVVAEAVDRQEENEAR.[A]		0.00127761	0	1	2	8	A6T716	A6T716 [364-384]	1	2457.14881366	High	High	Not Found	2.0e7	3.0e7		2.97455096244812	High	0	0.0002166
High	[R].DGDTLLVQVK.[E]		0.0379699	0	2	2	4	B5Y1J4; A6T4X9	B5Y1J4 [80-89]; A6T4X9 [80-89]	0	1087.59936529	Not Found	High	High				2.68822050094604	High	0.0002662	0.007346
High	[R].QLDPLVVGQEHYDTAR.[G]		3.2302E-06	0	1	2	21	A6TG36	A6TG36 [344-359]	0	1840.91880158	High	High	High	2.8e7	1.6e9	1.0e9	4.72341823577881	High	0	9.979E-11
High	[R].SWSFGEVK.[K]		0.0128909	0	1	1	10	A6TGP1	A6TGP1 [32-39]	0	939.45705829	High	High	High	9.7e7	6.0e8	3.2e8	2.61377644538879	High	0	0.0001045
High	[R].FTDMIDGQTITR.[Q]		0.00243721	0	1	1	10	A6TGP1	A6TGP1 [1037-1048]	0	1397.67294081	High	High	High			4.8e8	3.91360425949097	High	0	4.415E-06
High	[K].GVQCDLAMIGSK.[G]	1xCarbamidomethyl [C4]	0.000862772	0	1	2	6	A6TG37	A6TG37 [110-121]	0	1278.61806887	High	High	High	8.2e7	8.8e7	6.8e7	3.82473635673523	High	0	1.602E-06
High	[K].LADVLAAAEAR.[A]		0.000226565	0	1	1	18	A6THB4	A6THB4 [58-68]	0	1099.61059869	High	High	High	1.1e9	1.1e9	6.3e8	3.91969394683838	High	0	7.276E-08
High	[K].LSCPITAEDTSGSLYDK.[L]	1xCarbamidomethyl [C3]	0.00464706	0	1	2	2	A6TEU1	A6TEU1 [155-171]	0	1856.85823499	Not Found	Not Found	High				3.70181059837341	High	0	1.379E-05
High	[K].QVLGSYGYSEIR.[L]		0.0117939	0	1	1	6	B5XNL6	B5XNL6 [31-42]	0	1371.69030545	High	High	High	4.6e7	3.3e7	3.9e7	3.23101496696472	High	0	0.0001236
High	[K].VGEEVEIVGIK.[E]		0.00102669	0	1	1	34	A6TEX7	A6TEX7 [239-249]	0	1171.65688013	High	High	High		2.0e9	1.1e9	3.6738805770874	High	0	1.923E-06
High	[K].FFINPTGR.[F]		0.0155504	0	1	2	6	A6TDV1	A6TDV1 [223-230]	0	951.50467721	High	High	High		1.0e8	5.7e7	2.19983577728271	High	4.783E-05	0.002197
High	[K].IVDLLTER.[A]		0.00619596	0	2	2	12	B5Y325; A6TH93	B5Y325 [20-27]; A6TH93 [20-27]	0	958.55677228	High	High	High	5.2e7	1.9e8	7.8e7	2.87726831436157	High	0	7.698E-05
High	[R].VVAAAIEQNFDDR.[G]		0.000425959	0	1	2	10	A6T4Z7	A6T4Z7 [451-463]	0	1447.71758277	High	High	High	2.7e7	1.9e7	4.6e6	4.33583498001099	High	0	2.022E-07
High	[R].ILQQCLDNMPEGPFK.[A]	1xCarbamidomethyl [C5]	8.42475E-05	0	1	2	12	A6TBX2	A6TBX2 [482-496]	0	1789.86115246	High	High	High		9.7e7	7.5e7	4.45869112014771	High	0	1.162E-08
High	[R].SAVLPANLIQAQR.[D]		0.00711843	0	1	1	5	P41576	P41576 [433-445]	0	1380.79577358	High	High	High	6.9e8	3.2e8	2.2e8	2.35798001289368	High	0	2.931E-05
High	[R].LPVDGVVEAVIAGVQEGCR.[D]	1xCarbamidomethyl [C18]	0.000492008	0	1	1	2	A6T9W8	A6T9W8 [110-128]	0	1968.0218867	High	Not Found	Not Found	2.3e7			3.09702825546265	High	0	2.617E-07
High	[K].AVGESVAKPLEYYDNNVTGTLK.[L]		7.09122E-07	0	1	1	8	P45602	P45602 [85-106]	0	2368.20308121	High	High	High	1.5e8	8.5e7	8.2e7	5.04156589508057	High	0	2.546E-12
High	[K].EAAIQVSNVAIFNAATGK.[A]	1xDeamidated [N/Q]	0.000568297	0	1	1	10	A6TEW1	A6TEW1 [62-79]	0	1804.94395413	Not Found	High	High		1.1e7		4.1182689666748	High	0	3.385E-07
High	[K].EAAIQVSNVAIFNAATGK.[A]		1.55413E-05	0	1	1	34	A6TEW1	A6TEW1 [62-79]	0	1803.95993813	High	High	High	3.2e7	1.2e7	2.1e7	4.68055391311646	High	0	1.491E-08
High	[K].LLVSELTGVEPK.[M]		0.00033222	0	1	1	12	A6TCV9	A6TCV9 [773-784]	0	1284.74094406	High	High	High	1.4e8	1.1e8	1.0e8	4.03250646591187	High	0	7.151E-07
High	[R].YQAFTQADLTNLR.[K]		0.000121709	0	1	3	8	A6TFL4	A6TFL4 [272-284]	0	1540.77543198	High	High	High	1.2e8	1.3e8	1.9e8	3.87995457649231	High	0	2.229E-08
High	[R].TELAGVSGCAVAIAPPEMYLDLAK.[R]	1xCarbamidomethyl [C9]	0.00498129	0	1	1	1	Q7X222	Q7X222 [28-51]	0	2476.24620868	Not Found	Not Found	High			1.9e7	4.60290098190308	High	0	1.564E-05
High	[K].GEAIGVIAAQSIGEPGTQLTMR.[T]	1xDeamidated [Q]	0.000546142	0	1	1	11	A6TGP1	A6TGP1 [912-933]	0	2200.1278083	High	High	High				3.82451891899109	High	0	1.194E-06
High	[K].GEAIGVIAAQSIGEPGTQLTMR.[T]		4.27069E-07	0	1	1	19	A6TGP1	A6TGP1 [912-933]	0	2199.1437923	High	High	High	4.5e7		2.6e7	4.99201822280884	High	0	1.718E-10
High	[K].AGSGALTLGQPNSPGVPADFAK.[H]		2.26764E-05	0	1	2	6	A6T4V8	A6T4V8 [153-174]	0	2055.05054392	High	High	High	3.3e7	4.4e7	1.4e7	4.03833198547363	High	0	3.265E-06
High	[R].GRPIVNLLPLEANER.[Y]	1xDeamidated [N13]	0.00722505	0	1	1	13	P14829	P14829 [615-629]	0	1691.94389464	High	High	High		6.6e7	3.1e7	2.73721981048584	High	0	0.0007594
High	[K].TEFDVILK.[A]		0.0130189	0	1	2	36	A6TGN9	A6TGN9 [53-60]	0	964.53497422	High	High	High	6.1e7	1.0e8	1.8e7	2.31797909736633	High	0	0.0005458
High	[R].SANIALVLYK.[D]		0.00616531	0	1	1	12	A6TEW9	A6TEW9 [88-97]	0	1091.64592161	High	High	High	9.4e7			3.07665705680847	High	0	7.988E-05
High	[K].SVLDQIVNVDNQLNELTFR.[E]		6.47335E-05	0	1	1	2	Q48452	Q48452 [309-327]	0	2217.15098614	High	Not Found	Not Found	2.0e8			3.99662947654724	High	0	9.03E-08
High	[K].QIAAVAEDGEPCVTYIGADGAGHYVK.[M]	1xCarbamidomethyl [C12]; 1xDeamidated [Q1]	0.000649919	0	1	1	4	P41576	P41576 [158-183]	0	2692.25592201	High	High	Not Found		2.1e7		3.04203081130981	High	0	4.269E-07
High	[K].QIAAVAEDGEPCVTYIGADGAGHYVK.[M]	1xCarbamidomethyl [C12]	1.93574E-06	0	1	1	5	P41576	P41576 [158-183]	0	2691.27190601	High	Not Found	High	3.9e8		1.8e8	5.75918197631836	High	0	2.176E-10
High	[K].IGVMFGNPETTTGGNALK.[F]		5.60897E-06	0	1	2	4	A6TCW1	A6TCW1 [200-217]	0	1806.90545974	Not Found	High	High		1.2e8	1.2e8	4.02810716629028	High	0	9.753E-11
High	[R].ADALAGWVNHFLLGLGVSQPK.[L]		0.000773409	0	1	2	27	A6TDS1	A6TDS1 [102-122]	0	2193.18149854	High	High	High	6.0e6			3.14599680900574	High	0	5.84E-07
High	[R].FPEVSLPNTEWNSAR.[I]		0.0458824	0	1	2	2	A6TFA0	A6TFA0 [337-351]	0	1746.84457408	Not Found	High	Not Found		1.1e7		2.88244462013245	High	2.42E-05	0.001718
High	[K].LMEIAQQQHAQQQAGSADAQASNAKDDDVVDAEFEEVK.[D]	2xDeamidated [Q/N]	4.20747E-07	0	1	2	5	A6T4F4	A6T4F4 [598-635]	1	4116.85746557	High	High	Not Found				7.19658184051514	High	0	1.01E-12
High	[K].LMEIAQQQHAQQQAGSADAQASNAKDDDVVDAEFEEVK.[D]	1xDeamidated [Q/N]	5.70276E-08	0	1	2	30	A6T4F4	A6T4F4 [598-635]	1	4115.87344957	High	Not Found	High	6.0e7			7.42299890518188	High	0	1.229E-13
High	[K].LMEIAQQQHAQQQAGSADAQASNAKDDDVVDAEFEEVK.[D]		1.77887E-06	0	1	2	4	A6T4F4	A6T4F4 [598-635]	1	4114.88943357	High	High	Not Found	1.6e7	1.9e7		5.92149066925049	High	0	1.282E-11
High	[R].VATEFSETATATLK.[S]		0.000621486	0	1	1	35	B5XUB8	B5XUB8 [259-272]	0	1468.75296518	Not Found	High	High		3.7e6	5.0e6	3.62276220321655	High	0	7.226E-07
High	[R].LLIAPVLR.[Q]		0.056189	0	1	2	2	A6T4M4	A6T4M4 [92-99]	0	894.6134994	Not Found	Not Found	High				2.30449080467224	High	0	0.00117
High	[R].DTINAPAEELGPEQLAQR.[A]		1.75107E-05	0	1	2	8	A6TCE4	A6TCE4 [112-129]	0	1951.97195925	High	High	High	2.1e8	1.2e8	1.3e8	4.5844030380249	High	0	4.776E-08
High	[K].KVSQALDILTYTNK.[K]		2.52972E-05	0	1	1	8	A6TEW7	A6TEW7 [28-41]	1	1593.88464803	High	High	High	3.7e7	2.6e7	3.4e7	4.20381021499634	High	0	1.393E-09
High	[R].LATLPTYEEAIAR.[L]		0.000213444	0	1	1	18	P0A297	P0A297 [126-138]	0	1447.77912041	High	High	High	3.7e9	2.6e9	1.9e9	3.33880209922791	High	0	5.975E-08
High	[R].DWYVVDATGK.[T]		0.00418721	0	1	1	12	B5XSS1	B5XSS1 [14-23]	0	1153.55241511	High	High	High	3.6e8	2.7e8	1.2e8	3.63664388656616	High	0	1.15E-05
High	[K].AVGESVAKPLEYYDNNVTGTLK.[L]	1xDeamidated [N]	0.00390615	0	1	1	8	P45602	P45602 [85-106]	0	2369.18709721	High	High	Not Found		2.1e7		3.81006240844727	High	0	1.019E-05
High	[K].MVVTLIHPIAMDDGLR.[F]		1.85104E-06	0	1	1	30	A6TEX7	A6TEX7 [359-374]	0	1780.94482222	High	High	High	9.4e8	7.3e8	1.8e8	4.64032173156738	High	0	5.262E-11
High	[K].MVVTLIHPIAMDDGLR.[F]	1xOxidation [M]	0.000202086	0	1	1	19	A6TEX7	A6TEX7 [359-374]	0	1796.93973722	High	High	High	2.2e8	3.3e8	1.1e8	3.5946478843689	High	0	6.038E-07
High	[R].IALFELSK.[R]		0.00898448	0	1	2	6	A6T5E9	A6T5E9 [87-94]	0	920.54514502	High	High	High	3.2e7		2.1e7	2.41987228393555	High	0	0.001067
High	[R].EADGQDFQLYPGELGK.[R]		0.0016057	0	1	2	6	A6TDX0	A6TDX0 [13-28]	0	1766.82316988	High	High	High	3.5e7	3.5e7	2.2e7	2.53408098220825	High	0	2.104E-06
High	[K].WTSQSSLDLGEPLSLITESVFAR.[Y]	1xDeamidated [Q4]	7.78059E-05	0	1	1	10	P41576	P41576 [265-287]	0	2537.27697477	High	High	High		6.0e6		5.2431492805481	High	0	1.612E-07
High	[K].WTSQSSLDLGEPLSLITESVFAR.[Y]		5.15442E-06	0	1	1	43	P41576	P41576 [265-287]	0	2536.29295877	High	High	High	1.4e8	7.9e6	1.2e7	5.84683704376221	High	0	1.007E-08
High	[R].VVINKDTTTIIDGVGEESAIQGR.[V]	2xDeamidated [N4; Q21]	0.000303785	0	1	3	1	A6TH53	A6TH53 [323-345]	1	2417.24058968	High	Not Found	Not Found				4.29851818084717	High	0	1.123E-07
High	[R].VVINKDTTTIIDGVGEESAIQGR.[V]	1xDeamidated [N/Q]	9.64315E-06	0	1	3	16	A6TH53	A6TH53 [323-345]	1	2416.25657368	High	High	High	4.5e7	2.3e8	1.0e8	5.02073001861572	High	0	3.518E-08
High	[R].GVYMQGAQLAQALGLVSGAVISSKPVVAIK.[R]	1xDeamidated [Q]	6.37752E-05	0	1	2	2	A6TF98	A6TF98 [284-313]	0	2956.65398994	Not Found	Not Found	High			5.3e6	5.09825277328491	High	0	7.107E-09
High	[R].GVYMQGAQLAQALGLVSGAVISSKPVVAIK.[R]		4.99873E-05	0	1	2	8	A6TF98	A6TF98 [284-313]	0	2955.66997394	High	Not Found	High	1.4e7			5.26635837554932	High	0	4.628E-09
High	[K].AAGAELVGMEDLAEQIK.[K]		4.30977E-06	0	1	1	18	A6TGN6	A6TGN6 [89-105]	0	1744.87857628	High	High	High	2.3e8	1.1e8	2.2e8	5.14223384857178	High	0	6.707E-10
High	[R].SDLSADINEHLIVELYSK.[-]	1xDeamidated [N8]	0.0291728	0	1	1	11	B5XNB5	B5XNB5 [189-206]	0	2047.02299215	High	High	High				2.82797241210938	High	6.951E-05	0.003697
High	[R].SDLSADINEHLIVELYSK.[-]		0.000103294	0	1	1	159	B5XNB5	B5XNB5 [189-206]	0	2046.03897615	High	High	High	1.3e7	1.0e7	5.5e6	4.00278091430664	High	0	2.509E-07
High	[K].VSQALDILTYTNK.[K]		8.50893E-05	0	1	1	5	A6TEW7	A6TEW7 [29-41]	0	1465.78968507	High	High	High		3.0e8		4.68785667419434	High	0	3.453E-08
High	[K].ATIESAGSSDFLEGEQVEYSR.[V]	1xDeamidated [Q16]	7.47723E-05	0	1	1	6	A6TGP1	A6TGP1 [1264-1284]	0	2276.02009144	High	High	High	2.1e6	7.7e6		4.62765836715698	High	0	9.448E-09
High	[K].ATIESAGSSDFLEGEQVEYSR.[V]		3.26248E-06	0	1	1	30	A6TGP1	A6TGP1 [1264-1284]	0	2275.03607544	High	High	High	4.0e7	1.4e7	9.9e6	5.36222887039185	High	0	3.741E-11
High	[R].EGNDFYHEMTDSNVIDK.[V]	1xDeamidated [N]	0.00192974	0	1	2	4	A6TG36	A6TG36 [186-202]	0	2014.83347685	High	High	Not Found	8.6e7			4.38683891296387	High	0	8.664E-06
High	[K].ISELSEEQIDILR.[E]	1xDeamidated [Q8]	0.00394512	0	1	1	1	B5XNB4	B5XNB4 [45-57]	0	1545.80064402	High	Not Found	Not Found				4.35755062103271	High	0	1.037E-05
High	[R].NENTLLPATLDYR.[Q]		0.0107896	0	1	1	2	A6TG45	A6TG45 [565-577]	0	1519.77509761	Not Found	Not Found	High			6.9e6	2.89537787437439	High	0	6.138E-05
High	[R].AVSDPWPGAFGYAGANK.[F]		2.79417E-05	0	1	2	6	A6TF98	A6TF98 [223-239]	0	1707.81254573	High	High	High	1.8e7	5.5e7		4.39926767349243	High	0	2.056E-08
High	[R].QILPEANSQIVGFR.[Y]		0.000517082	0	1	3	10	A6TFL4	A6TFL4 [153-166]	0	1571.85401665	High	High	High	2.2e8	1.5e8	1.3e8	3.03928995132446	High	0	1.191E-05
High	[R].TTPSIIAYTQDGETLVGQPAKR.[Q]		0.00641475	0	1	2	1	A6T4F4	A6T4F4 [35-56]	1	2346.22996467	Not Found	Not Found	High				3.00817489624023	High	0	2.449E-05
High	[K].AAAFEGELIPASQIDR.[L]		7.55833E-06	0	1	1	17	P0A297	P0A297 [110-125]	0	1687.86497517	High	High	High	2.0e9	1.8e9	1.4e9	4.78269004821777	High	0	6.537E-10
High	[R].ALFATGNFEDVR.[V]		0.00183621	0	2	2	9	B5Y1J4; A6T4X9	B5Y1J4 [65-76]; A6T4X9 [65-76]	0	1339.66409073	High	High	High	2.1e8	1.6e8	8.2e7	3.70799851417542	High	0	3.002E-05
High	[R].GLVAQVTDEEALAER.[L]	1xDeamidated [Q5]	0.0452208	0	1	2	5	A6T9Y5	A6T9Y5 [18-32]	0	1601.80170662	High	High	High		6.6e7	2.3e7	2.12976026535034	High	0.000303	0.01032
High	[K].GLPLYAHIAELNGTPGK.[Y]	1xDeamidated [N12]	1.6842E-06	0	1	2	18	A6TD53	A6TD53 [127-143]	0	1751.93266124	High	High	High	4.6e8	2.4e8	2.8e7	5.17343187332153	High	0	2.93E-11
High	[K].GLPLYAHIAELNGTPGK.[Y]		1.23747E-06	0	1	2	11	A6TD53	A6TD53 [127-143]	0	1750.94864524	High	High	High	5.6e7	1.5e8	4.9e7	4.34491062164307	High	0	6.76E-12
High	[K].ATLLGLGLR.[R]		0.0129548	0	1	1	6	A6TEV4	A6TEV4 [22-30]	0	913.58292751	High	High	High	2.3e8	1.1e8	1.2e8	2.54265880584717	High	4.783E-05	0.0023
High	[K].FESEVYILSK.[D]		0.00360793	0	1	1	506	A6TEX7	A6TEX7 [305-314]	0	1214.63033104	High	High	High	8.9e7	4.5e7	8.6e7	3.06546545028687	High	0	4.617E-05
High	[K].ETPADAEVISHQLMLR.[A]		0.000162384	0	1	2	6	A6T4Z7	A6T4Z7 [13-28]	0	1809.91635877	High	High	High	8.0e7	8.2e7	4.5e7	4.36383152008057	High	0	3.714E-08
High	[K].TGGNLGTDGSVSYLFSK.[K]		0.0001091	0	1	1	10	A6TB33	A6TB33 [120-136]	0	1702.82825528	High	High	High	4.5e7	4.4e7	2.3e7	4.21968364715576	High	0	6.326E-07
High	[K].ISELSEEQIDILR.[E]		3.14825E-05	0	1	1	72	B5XNB4	B5XNB4 [45-57]	0	1544.81662802	High	High	High	4.0e7	5.1e8	2.2e8	4.53490543365479	High	0	1.513E-08
High	[R].EGNDFYHEMTDSNVIDK.[V]		1.99435E-06	0	1	2	14	A6TG36	A6TG36 [186-202]	0	2013.84946085	High	High	High	1.5e8	1.0e8	7.8e7	5.2229700088501	High	0	2.807E-11
High	[R].IAVLEGDVLGSYQHGAR.[I]		0.00410491	0	1	1	2	A6T4X2	A6T4X2 [135-151]	0	1784.92897238	Not Found	Not Found	High			6.9e6	2.53301000595093	High	0	5.51E-05
High	[K].KVLESAIANAEHNDGADIDDLK.[V]		2.21752E-08	0	1	1	20	A6TEW7	A6TEW7 [49-70]	1	2338.15210823	High	High	High	1.1e8	1.3e8	9.6e7	5.79032516479492	High	0	5.627E-15
High	[K].ITVVPILR.[A]		0.0356406	0	1	2	6	A6TCB0	A6TCB0 [71-78]	0	910.608414	High	High	High	5.1e7	2.5e7	1.9e7	2.26621103286743	High	0.0002662	0.007351
High	[K].GAEAALTALEMINVLK.[A]		4.1796E-05	0	1	1	6	A6T5E8	A6T5E8 [137-152]	0	1643.90366891	High	High	Not Found	6.1e7	1.6e7		4.66444444656372	High	0	1.27E-08
High	[R].CDGQIINIGNPDNEASIK.[E]	1xCarbamidomethyl [C1]	0.000137132	0	1	1	4	A6TF98	A6TF98 [558-575]	0	1957.9283802	High	Not Found	High			8.3e6	4.35785484313965	High	0	2.742E-08
High	[K].DAQSALTVSETTFGR.[D]	1xDeamidated [Q3]	0.0148019	0	1	1	2	A6TEX1	A6TEX1 [7-21]	0	1583.75475644	Not Found	Not Found	High				3.35358023643494	High	0	0.0001073
High	[K].DAQSALTVSETTFGR.[D]		1.90549E-05	0	1	1	55	A6TEX1	A6TEX1 [7-21]	0	1582.77074044	High	High	High	8.6e8	8.4e8	3.6e7	4.68120241165161	High	0	5.763E-08
High	[R].VTPVGTPVTEEDFLQPGNK.[Q]		2.73916E-05	0	1	1	6	A6THE3	A6THE3 [134-152]	0	2028.02841149	High	High	High	2.3e8	1.1e8	2.0e7	3.48914313316345	High	0	1.86E-06
High	[K].GILDSFK.[A]		0.0183869	0	1	2	12	A6TG38	A6TG38 [502-508]	0	779.42978097	High	High	High	1.5e8	9.9e7	8.1e7	2.03287887573242	High	0	0.0001587
High	[K].NDLQGATLAIVPGDPER.[V]		1.69961E-05	0	1	1	8	P52671	P52671 [14-30]	0	1765.90790255	High	High	High	2.1e8	2.3e8	5.4e7	4.25931835174561	High	0	6.913E-10
High	[K].LQMELIPER.[L]		0.00876479	0	1	1	12	A6TGP0	A6TGP0 [237-245]	0	1128.60815588	High	High	High	7.1e8	5.8e8	5.1e8	2.78589844703674	High	0	7.648E-05
High	[RK].APQILVLAPTR.[E]		0.00797766	0	1	2	6	P33906	P33906 [74-84]	0	1178.72556888	High	Not Found	High	8.5e7		5.1e7	2.90707874298096	High	0	0.0007478
High	[K].IVSYAQGFSQLR.[A]		0.000438854	0	2	2	6	P00350; P41576	P00350 [330-341]; P41576 [330-341]	0	1368.72702534	High	High	High	2.7e8	1.3e8		3.91450548171997	High	0	2.367E-07
High	[K].GEILGGMAAVEQPEPAAQPK.[K]	1xDeamidated [Q]; 1xOxidation [M7]	0.000149968	0	1	1	3	B5XNA0	B5XNA0 [205-224]	0	2009.98483296	High	Not Found	Not Found	9.5e7			4.90482330322266	High	0	2.34E-07
High	[K].GEILGGMAAVEQPEPAAQPK.[K]	1xDeamidated [Q]	1.33327E-06	0	1	1	7	B5XNA0	B5XNA0 [205-224]	0	1993.98991796	Not Found	High	High				6.08756256103516	High	0	7.721E-12
High	[R].LTGLEGEQLGIVSLR.[E]		8.30707E-06	0	1	1	11	P33318	P33318 [26-40]	0	1584.89554706	High	High	High		6.8e7	3.1e7	4.31317663192749	High	0	7.077E-10
High	[K].GEILGGMAAVEQPEPAAQPK.[K]		8.56573E-07	0	1	1	11	B5XNA0	B5XNA0 [205-224]	0	1993.00590196	High	High	High	1.3e9	7.7e8	6.6e8	5.89093112945557	High	0	5.974E-11
High	[K].IGVLTSGGDAPGMNAAIR.[G]		1.28129E-06	0	1	1	13	A6TGB8	A6TGB8 [5-22]	0	1699.87957939	High	High	High	4.7e8	2.9e8	2.2e8	4.92684698104858	High	0	7.194E-12
High	[K].VLYEMDGVPEELAR.[E]	1xOxidation [M5]	0.000165645	0	1	1	5	A6TEW5	A6TEW5 [101-114]	0	1636.78869912	High	High	High	1.8e8	1.2e7	8.0e7	3.7533872127533	High	0	3.825E-08
High	[K].VLYEMDGVPEELAR.[E]		5.02364E-05	0	1	1	18	A6TEW5	A6TEW5 [101-114]	0	1620.79378412	High	High	High	1.1e9	8.1e8	4.7e8	4.26457929611206	High	0	7.298E-08
High	[K].EFADNLDSDFK.[V]		0.00269174	0	1	1	11	B5XNA0	B5XNA0 [28-38]	0	1300.56918726	High	High	High	1.7e9	1.3e9	1.0e9	3.48203825950623	High	0	5.18E-05
High	[R].LRGETASFDIEANGK.[V]	1xDeamidated [N13]	0.00191066	0	1	2	32	A6TGP0	A6TGP0 [246-260]	1	1608.78639093	High	High	High	3.7e7	1.7e7	8.2e6	3.65978980064392	High	0	0.001085
High	[K].SLTEIKDVLASR.[G]		0.00126498	0	1	1	26	A6TEU8	A6TEU8 [299-310]	1	1331.75290569	High	High	High	1.3e8	2.7e8	7.6e7	3.43813228607178	High	0	4.271E-06
High	[K].NEAPASFETALGELEQIVNR.[L]	1xDeamidated [N1]	0.0187526	0	1	1	1	B5Y0W9	B5Y0W9 [5-24]	0	2189.07206753	Not Found	High	Not Found		7.5e6		3.78599309921265	High	0	0.0001644
High	[K].NEAPASFETALGELEQIVNR.[L]		5.28415E-06	0	1	1	9	B5Y0W9	B5Y0W9 [5-24]	0	2188.08805153	High	High	High	6.0e7		7.4e6	5.33656072616577	High	0	8.802E-11
High	[R].ENEPFDVALR.[R]		0.0081373	0	1	1	12	B5XU21	B5XU21 [8-17]	0	1189.58477783	High	High	High	7.4e8	5.7e8	3.4e8	2.75334453582764	High	0	6.045E-05
High	[R].FDGNACVILNNNSEQPIGTR.[I]	1xCarbamidomethyl [C6]; 2xDeamidated [N/Q]	0.000991586	0	1	1	7	A6TEW2	A6TEW2 [79-98]	0	2221.01898685	Not Found	High	Not Found		3.2e7		4.50321292877197	High	0	0.0001388
High	[R].FDGNACVILNNNSEQPIGTR.[I]	1xCarbamidomethyl [C6]; 1xDeamidated [N/Q]	2.68748E-06	0	1	1	57	A6TEW2	A6TEW2 [79-98]	0	2220.03497085	High	High	High		3.3e7	4.2e7	5.38984155654907	High	0	9.268E-11
High	[R].FDGNACVILNNNSEQPIGTR.[I]	1xCarbamidomethyl [C6]	2.15947E-06	0	1	1	53	A6TEW2	A6TEW2 [79-98]	0	2219.05095485	High	High	High	7.1e7	1.9e8	5.1e7	5.63939189910889	High	0	1.199E-09
High	[R].SHDALTAVTSLSVDK.[T]		0.00555561	0	1	1	5	A6T7E9	A6T7E9 [18-32]	0	1543.79622693	High	High	High	4.9e7	3.6e7	4.4e7	2.54329133033752	High	0	5.999E-05
High	[R].SVITVGPYLR.[L]		0.0145126	0	1	1	18	A6TGP1	A6TGP1 [353-362]	0	1104.64117058	High	High	High	1.0e9	7.0e8	4.9e8	2.40510749816895	High	0.0008288	0.02354
High	[K].VLSESDFQVNQLLDILR.[A]		0.00032568	0	1	2	4	A6T5G0	A6T5G0 [50-66]	0	1989.06513138	High	Not Found	High				3.8818690776825	High	0	1.263E-07
High	[K].LGTSTVSPVELENAVR.[G]		0.000171511	0	1	2	4	A6TE31	A6TE31 [298-313]	0	1671.89118989	High	Not Found	High	3.7e7		2.2e7	3.73281216621399	High	0	1.713E-07
High	[K].DPLVPEENDKTTVIALR.[E]		0.00583806	0	1	1	9	B5XTE8	B5XTE8 [36-52]	1	1910.02293223	High	High	High	9.8e7	6.8e7	3.2e7	3.48418569564819	High	0	2.068E-05
High	[R].AAVEEGVVAGGGVALVR.[V]		1.85413E-08	0	1	3	1484	A6TH53	A6TH53 [405-421]	0	1553.86458131	High	High	High	3.7e7	1.7e8	1.2e8	6.05728912353516	High	0	2.17E-13
High	[R].ENELEEAVMSDR.[D]		0.00072863	0	1	2	10	A6TEI7	A6TEI7 [376-387]	0	1421.62129909	High	High	High	5.4e7	7.1e7	3.6e7	4.13564825057983	High	0	5.227E-07
High	[R].EMLPVLEAVAK.[A]	1xOxidation [M2]	0.00274574	0	1	3	4	A6TH53	A6TH53 [232-242]	0	1215.66533675	Not Found	High	High		1.4e8	1.3e8	2.87937927246094	High	0	7.565E-05
High	[R].EMLPVLEAVAK.[A]		0.00697871	0	1	3	50	A6TH53	A6TH53 [232-242]	0	1199.67042175	High	High	High	1.0e9	8.8e9	9.8e9	2.54522228240967	High	0	0.0003065
High	[R].VDLAELVK.[A]		0.0159386	0	1	1	6	B5XUB1	B5XUB1 [44-51]	0	886.52440956	High	High	High	2.1e7	2.7e7	2.3e7	2.46636271476746	High	0	0.00102
High	[R].EIELEDKFENMGAQMVK.[E]	1xOxidation [M]	5.17574E-05	0	1	3	24	A6TH53	A6TH53 [59-75]	1	2026.9460042	High	High	High	2.3e7	2.0e7		4.65819787979126	High	0	4.918E-09
High	[R].EIELEDKFENMGAQMVK.[E]	1xDeamidated [Q/N]	0.00550078	0	1	3	16	A6TH53	A6TH53 [59-75]	1	2011.9351052	High	High	High	2.0e7	1.4e6	5.9e6	4.16858625411987	High	0.0004657	0.01649
High	[R].EIELEDKFENMGAQMVK.[E]		1.28129E-06	0	1	3	206	A6TH53	A6TH53 [59-75]	1	2010.9510892	High	High	High	4.1e9	3.6e8	1.4e9	6.49972915649414	High	0	9.826E-12
High	[K].LVHHDIIDAIENMK.[R]		0.000700226	0	1	1	6	A6TGB8	A6TGB8 [292-305]	0	1647.85230207	Not Found	High	High		3.2e7	9.3e6	3.9043333530426	High	0	4.876E-07
High	[R].DGHPLFAGFVK.[A]		0.00167913	0	1	2	6	A6TD54	A6TD54 [524-534]	0	1187.62076949	High	High	High	2.3e7		4.0e6	3.13144946098328	High	0	1.3E-05
High	[R].AQSVVDYLVAK.[G]		0.00598461	0	1	1	17	P24017	P24017 [276-286]	0	1192.6572145	High	High	High	5.7e9	6.6e9	3.6e9	3.22107028961182	High	0	7.485E-05
High	[R].KATIESAGSSDFLEGEQVEYSR.[V]		0.000121105	0	1	1	15	A6TGP1	A6TGP1 [1263-1284]	1	2403.1310384	High	High	High	1.3e7	2.2e5	2.5e7	5.19744825363159	High	0	7.537E-08
High	[K].LDVLDGLK.[E]		0.0139507	0	2	2	6	B5Y325; A6TH93	B5Y325 [333-340]; A6TH93 [333-340]	0	872.5087595	High	High	High	5.8e7	6.9e7	6.4e7	2.03673958778381	High	0	0.0001287
High	[K].AEAIHYIGDLVQR.[T]		4.78403E-06	0	1	1	35	A6TEU8	A6TEU8 [272-284]	0	1484.78560278	High	High	High	8.1e8	3.6e8	2.8e8	4.57489728927612	High	0	1.516E-10
High	[R].TPSFAHLQQIPSAIR.[G]	1xDeamidated [Q]	0.00257407	0	1	2	2	A6TBX2	A6TBX2 [565-579]	0	1666.89113083	Not Found	Not Found	High			1.1e7	2.80673289299011	High	0	5.191E-06
High	[K].YSPVEGATANELADQVPEEVKEER.[W]	1xDeamidated [N/Q]	0.0236279	0	1	2	4	A6T6T1	A6T6T1 [336-359]	1	2661.25261037	High	Not Found	High	5.9e7		1.4e7	3.63993215560913	High	0	0.000248
High	[K].YSPVEGATANELADQVPEEVKEER.[W]		5.7168E-05	0	1	2	7	A6T6T1	A6T6T1 [336-359]	1	2660.26859437	High	High	High		6.9e7	7.5e7	3.42403149604797	High	0	5.849E-09
High	[K].GMPIATPVFDGAK.[E]		0.00273214	0	1	2	5	A6TGP0	A6TGP0 [1179-1191]	0	1303.67148435	High	High	High	9.9e8	7.0e8	3.0e8	2.66091108322144	High	0	5.417E-06
High	[K].YSDHIALPVEIEK.[R]		0.00188239	0	1	1	8	A6T5N6	A6T5N6 [200-212]	0	1513.78968507	High	High	High	2.7e7	1.9e7		3.06748414039612	High	0	2.259E-05
High	[R].ETLLDAVEHPEK.[Y]		0.00108438	0	1	1	12	A6TCJ1	A6TCJ1 [81-92]	0	1380.70053574	High	High	High	7.1e7	7.2e7	2.1e7	3.74218082427979	High	0	8.764E-06
High	[R].QAVTNPQNTLFAIK.[R]		0.000160777	0	1	2	11	A6T4F4	A6T4F4 [57-70]	0	1544.84311762	High	High	High	3.7e8	4.4e8		3.65322113037109	High	0	2.673E-07
High	[K].IIELAGHLDTYIPEPER.[A]		2.46968E-06	0	1	1	675	A6TEX7	A6TEX7 [189-205]	0	1966.02801763	High	High	High	3.6e7	4.2e7	9.2e7	5.50714874267578	High	0	4.439E-10
High	[K].SANVNAYWEPNTLR.[C]		0.000324065	0	1	2	2	A6T8U4	A6T8U4 [88-101]	0	1634.79214464	Not Found	Not Found	High				4.22121047973633	High	0	8.938E-07
High	[K].NFDEDSSNLVVGPINK.[Q]		8.55133E-05	0	1	1	7	A6TF98	A6TF98 [443-458]	0	1747.84971897	High	High	High		8.6e7	2.7e7	3.99702668190002	High	0	1.191E-08
High	[R].VVEPLITLAK.[T]		0.00729701	0	1	1	5	A6TEU7	A6TEU7 [47-56]	0	1082.68197276	High	High	High	1.5e9	7.5e8		2.17198181152344	High	0	3.063E-05
High	[K].FNQIGSLTETLAAIK.[M]		9.83683E-06	0	1	2	16	A6TD53	A6TD53 [343-357]	0	1605.88464803	High	High	High	1.6e9	8.1e8	3.2e8	4.58951330184937	High	0	3.646E-10
High	[R].YVESQVYQGVVENLASEQAAR.[M]	1xDeamidated [Q/N]	1.48737E-06	0	1	2	5	A6TG37	A6TG37 [223-243]	0	2341.13064497	High	Not Found	High	4.4e7			5.98429012298584	High	0	4.785E-11
High	[R].YVESQVYQGVVENLASEQAAR.[M]		3.85374E-09	0	1	2	20	A6TG37	A6TG37 [223-243]	0	2340.14662897	High	High	High	2.0e8	2.4e8	2.3e8	6.51986742019653	High	0	2.831E-12
High	[R].TPSFAHLQQIPSAIR.[G]		5.20154E-05	0	1	2	11	A6TBX2	A6TBX2 [565-579]	0	1665.90711483	High	High	High	1.3e8	1.1e8	7.9e7	3.990314245224	High	0	5.784E-09
High	[K].VSLVYGQMNEPPGNR.[L]		2.69861E-05	0	1	2	26	A6TG36	A6TG36 [203-217]	0	1660.81116552	High	High	High	5.3e8		1.7e8	4.54526901245117	High	0	3.645E-09
High	[R].LSLGDLDTLMPQDMINAKPISAAVK.[E]		0.000962455	0	1	2	6	A6TGP0	A6TGP0 [479-503]	0	2641.39393514	High	High	High	2.7e7	5.1e7	4.6e7	3.60973024368286	High	0	8.569E-07
High	[R].FPSLPLFGR.[A]		0.0532918	0	1	1	5	A6T716	A6T716 [772-780]	0	1033.58292751	High	Not Found	High	2.7e7		7.7e6	2.19137954711914	High	0	0.001071
High	[R].KLEEHGALANTIVVVATASESAALQYLAPYAGCAMGEYFR.[D]	1xCarbamidomethyl [C33]; 1xDeamidated [Q/N]	0.00295808	0	1	2	78	A6TG38	A6TG38 [211-250]	1	4273.09440559	High	High	High	3.1e6	2.3e6	1.8e6	5.75880765914917	High	0	0.0008554
High	[R].KLEEHGALANTIVVVATASESAALQYLAPYAGCAMGEYFR.[D]	1xCarbamidomethyl [C33]	0.00404424	0	1	2	9	A6TG38	A6TG38 [211-250]	1	4272.11038959	High	High	Not Found		5.7e5		3.49523711204529	High	0.001513	0.04107
High	[R].LDLAAGVDVQISLG.[-]		0.00205848	0	1	1	142	A6TEX3	A6TEX3 [90-103]	0	1370.75257132	High	High	High	9.3e5	2.0e6	9.6e5	3.60190582275391	High	0	0.0003617
High	[R].AAEGSHIHLGAQNVDVNLSGAFTGETSAEMLK.[D]	1xDeamidated [Q/N]	0.00801727	0	1	1	15	Q7X222	Q7X222 [53-84]	0	3255.55864533	High	Not Found	High	1.2e6		1.6e6	4.19953584671021	High	0	0.000264
High	[R].AAEGSHIHLGAQNVDVNLSGAFTGETSAEMLK.[D]		0.0232823	0	1	1	4	Q7X222	Q7X222 [53-84]	0	3254.57462933	Not Found	Not Found	High			5.5e5	3.61563777923584	High	9.08E-05	0.00442
High	[K].IGGQADLSESLLEEVTSLVEWPVVLTAK.[F]	1xDeamidated [Q4]	0.000468149	0	1	2	5	A6TFH4	A6TFH4 [237-264]	0	2984.5714252	Not Found	High	High				4.55901098251343	High	0	2.407E-07
High	[K].IGGQADLSESLLEEVTSLVEWPVVLTAK.[F]		0.000624583	0	1	2	3	A6TFH4	A6TFH4 [237-264]	0	2983.5874092	Not Found	High	High		1.9e6		4.18912982940674	High	0	3.981E-07
High	[R].IAGINIPDHKHTVIALTAIFGIGK.[T]	1xDeamidated [N5]	0.0265804	0	1	1	7	B5XNB4	B5XNB4 [4-27]	1	2500.42860536	High	High	High	1.4e6	1.9e6	6.6e5	3.64857196807861	High	0.0002828	0.00838
High	[R].IAGINIPDHKHTVIALTAIFGIGK.[T]		0.00234227	0	1	1	30	B5XNB4	B5XNB4 [4-27]	1	2499.44458936	High	High	High	4.6e6	4.9e6	2.3e6	4.19787693023682	High	0	0.000124
High	[K].AGKPLVIIAEDVEGEALATLVVNTMR.[G]	1xDeamidated [N23]	0.000463518	0	1	3	148	A6TH53	A6TH53 [243-268]	0	2710.46954328	High	High	High	1.5e6	6.8e6	9.7e6	5.05221557617188	High	0	5.571E-06
High	[K].AGKPLVIIAEDVEGEALATLVVNTMR.[G]		6.98624E-07	0	1	3	434	A6TH53	A6TH53 [243-268]	0	2709.48552728	High	High	High	2.7e7	8.3e6	9.8e6	5.91722297668457	High	0	4.887E-11
High	[R].AADTQDDAQFGEWVELLLDQALLAER.[G]	1xDeamidated [Q]	0.000659683	0	1	1	6	A6T5N6	A6T5N6 [580-605]	0	2918.40542254	High	High	High	1.1e6			4.29629373550415	High	0	3.493E-05
High	[R].AADTQDDAQFGEWVELLLDQALLAER.[G]		0.00103694	0	1	1	3	A6T5N6	A6T5N6 [580-605]	0	2917.42140654	Not Found	High	Not Found		9.4e6		3.30480051040649	High	0	9.77E-07
High	[K].DLHDAILVLFEQEL.[-]		0.0232823	0	1	1	2	A6TEQ4	A6TEQ4 [143-156]	0	1654.8686636	Not Found	High	Not Found				2.62269449234009	High	0	0.0002402
High	[R].GVTSLLEQALLPWVDEVNPQEEVDEDAEYWAK.[F]	2xDeamidated [Q8; N/Q]	0.0349524	0	1	1	2	A6TCD0	A6TCD0 [150-181]	0	3674.72721021	Not Found	High	Not Found		5.8e6		3.30142974853516	High	0	0.0005003
High	[R].GVTSLLEQALLPWVDEVNPQEEVDEDAEYWAK.[F]	1xDeamidated [Q/N]	0.00520871	0	1	1	15	A6TCD0	A6TCD0 [150-181]	0	3673.74319421	High	High	High	1.6e6	2.8e6	4.7e6	3.99190449714661	High	0	0.0007378
High	[K].FGVSAAAAVAVAAGPVEAAEEKTEFDVILK.[A]		3.21686E-07	0	1	1	316	A6TGN9	A6TGN9 [31-60]	1	2960.56152885	High	High	High	7.5e5	3.4e6	7.8e6	6.28499841690063	High	0	3.76E-10
High	[K].SETIATLVAEDETLDANELGEILHAIEK.[N]	1xDeamidated [N17]	0.000141988	0	1	2	16	A6TEI3	A6TEI3 [275-302]	0	3025.50994705	High	High	High				5.63893699645996	High	0	2.928E-08
High	[K].SETIATLVAEDETLDANELGEILHAIEK.[N]		6.57617E-06	0	1	2	10	A6TEI3	A6TEI3 [275-302]	0	3024.52593105	High	High	High			8.3e6	5.04119443893433	High	0	1.294E-10
High	[R].LPVVATLNELSEEALIQILK.[E]		0.00066297	0	1	2	14	A6T5I1	A6T5I1 [308-327]	0	2193.27406142	High	High	High	4.3e6		3.3e6	4.48062324523926	High	0	1.769E-06
High	[K].IAPDLLPEELIQVADSLVR.[H]		0.000603225	0	1	2	13	A6T739	A6T739 [218-236]	0	2091.1695964	High	High	High	6.3e6	9.5e6	3.1e6	3.4637987613678	High	0	3.179E-05
High	[R].KGTEIVANAIADSEGFSIAGGGDTLAAIDLFGIADK.[I]	1xDeamidated [N8]	0.00209979	0	1	1	69	B5XUB8	B5XUB8 [320-355]	1	3508.76934944	High	High	High	2.4e6	3.8e6	1.8e6	5.13878011703491	High	0	8.7E-06
High	[R].KGTEIVANAIADSEGFSIAGGGDTLAAIDLFGIADK.[I]		0.0014252	0	1	1	44	B5XUB8	B5XUB8 [320-355]	1	3507.78533344	High	High	High	1.3e6	3.5e6	6.4e6	4.42653846740723	High	0	1.713E-06
High	[R].NDQLGAGAFGGYQVNPYLGFEMGYDWLGR.[M]	2xDeamidated [Q/N]	0.000597258	0	1	1	13	P24017	P24017 [46-74]	0	3197.43092622	Not Found	High	Not Found		5.7e6		5.23745107650757	High	0	5.008E-06
High	[R].NDQLGAGAFGGYQVNPYLGFEMGYDWLGR.[M]	1xDeamidated [Q/N]	3.04058E-05	0	1	1	132	P24017	P24017 [46-74]	0	3196.44691022	High	High	High	4.4e6	5.6e6	6.3e6	6.19546222686768	High	0	4.296E-09
High	[R].NDQLGAGAFGGYQVNPYLGFEMGYDWLGR.[M]		4.99873E-05	0	1	1	47	P24017	P24017 [46-74]	0	3195.46289422	High	High	High	8.9e5	2.5e6	3.6e6	5.19837379455566	High	0	1.37E-08
High	[R].GLMAKPDGSIIETPITANFREGLNVLQYFISTHGAR.[K]	2xDeamidated [N24; Q/N]	1.21915E-06	0	1	1	10	A6TGP1	A6TGP1 [745-780]	1	3919.00584887	High	High	High				6.03727769851685	High	0	6.582E-12
High	[R].KLEEHGALANTIVVVATASESAALQYLAPYAGCAMGEYFR.[D]	1xCarbamidomethyl [C33]; 2xDeamidated [N10; Q25]	0.0404472	0	1	2	10	A6TG38	A6TG38 [211-250]	1	4274.07842159	High	High	Not Found	1.1e6	2.9e6		3.88751459121704	High	0.0004243	0.01521
High	[R].YYSVIYNLIDEVKAAMSGMLSPELK.[Q]		0.025558	0	1	2	7	A6TEI7	A6TEI7 [773-797]	1	2834.43546555	High	High	High		2.2e6		3.38200926780701	High	0	0.0002836
High	[R].VSDYDGYNQFLVHR.[S]		0.0170773	0	1	1	1	B5XZC1	B5XZC1 [184-197]	0	1712.8027093	High	Not Found	Not Found	2.3e7			1.87621688842773	High	0	0.000139
High	[K].VLDDVMAIADILTSMVVDVSDLLDQAR.[Q]		0.000144121	0	1	1	6	A6TH93	A6TH93 [187-213]	0	2917.48968582	High	High	High	1.1e6	9.8e5	6.3e5	4.33948230743408	High	0	3.011E-08
High	[R].TGWLDAVAVR.[R]		0.0150969	0	2	2	2	B5Y325; A6TH93	B5Y325 [308-317]; A6TH93 [308-317]	0	1087.58946937	High	Not Found	Not Found				1.88577854633331	High	0	0.0001112
High	[K].LNDHKPSSIGQASR.[I]		0.000138502	0	1	1	2	A6TG45	A6TG45 [590-603]	0	1509.77682895	Not Found	High	Not Found		1.6e7		3.29974055290222	High	0	2.808E-08
High	[R].VEVADTNESK.[E]		0.0437129	0	1	2	2	A6TD87	A6TD87 [105-114]	0	1091.52150885	Not Found	High	Not Found				2.45087385177612	High	0	0.000747
High	[R].SACTYVGASR.[L]	1xCarbamidomethyl [C3]	0.00460118	0	1	2	2	A6T4P6	A6T4P6 [314-323]	0	1071.48876934	High	Not Found	Not Found	3.4e7			3.58084344863892	High	0	1.355E-05
High	[K].QGNEFGATTGR.[R]		0.00107365	0	2	2	4	B5Y325; A6TH93	B5Y325 [294-304]; A6TH93 [294-304]	0	1137.52832559	High	High	Not Found	2.4e8	1.7e8		3.51001572608948	High	0	4.366E-06
High	[K].SPDMVAAK.[R]		0.0209995	0	1	1	4	A6TEV5	A6TEV5 [149-156]	0	818.4076653	High	High	Not Found	3.3e8	2.4e8		3.03213381767273	High	0	0.0004629
High	[K].AQFGGQR.[F]		0.0586719	0	1	2	4	A6TGP0	A6TGP0 [1263-1269]	0	763.38456213	High	High	Not Found	9.4e7	5.7e7		1.82797825336456	High	2.42E-05	0.0014
High	[R].RGEVQAAGAADDK.[G]		0.0304859	0	1	2	2	A6TFK0	A6TFK0 [87-99]	1	1287.62876781	High	Not Found	Not Found				2.32510375976563	High	0	0.0003895
High	[K].KVDVTGTSK.[G]		0.0452208	0	1	1	3	A6TEX2	A6TEX2 [106-114]	1	934.52038676	High	High	Not Found	1.9e8	3.2e8		2.38823676109314	High	0.002114	0.05119
High	[R].AQASTHGIGK.[F]		0.000929548	0	1	1	4	B5XUB8	B5XUB8 [147-156]	0	969.51121907	High	High	Not Found	1.1e8	1.0e8		2.86014246940613	High	0	8.026E-07
High	[R].FTIDCSGVR.[R]	1xCarbamidomethyl [C5]	0.0109509	0	1	2	2	A6TGL3	A6TGL3 [54-62]	0	1054.49860577	Not Found	High	Not Found		2.2e7		2.69249129295349	High	0	6.313E-05
High	[R].GAGSQLSEQK.[I]		0.00592555	0	1	2	2	A6T9K7	A6T9K7 [288-297]	0	1004.5007139	High	Not Found	Not Found	4.2e7			3.51510572433472	High	0	2.774E-05
High	[R].THEQTTAAER.[Q]		0.0214165	0	1	1	4	B5Y274	B5Y274 [209-218]	0	1143.53889025	High	High	Not Found	5.4e5	2.9e5		1.875119805336	High	6.951E-05	0.00366
High	[R].GLMAKPDGSIIETPITANFREGLNVLQYFISTHGAR.[K]	1xDeamidated [N/Q]	1.08203E-06	0	1	1	9	A6TGP1	A6TGP1 [745-780]	1	3918.02183287	High	Not Found	High	5.0e7		2.3e6	6.8835563659668	High	0	5.348E-12
High	[K].FAEHHQTGNK.[W]		0.00684172	0	1	2	3	A6T6C3	A6T6C3 [196-205]	0	1168.54939542	High	High	Not Found	2.5e5	7.2e6		3.19755816459656	High	0	2.737E-05
High	[R].VLLLDNLSDYIKPGMSVEAIQGIIASMK.[S]	1xDeamidated [Q/N]	0.000182961	0	1	1	2	B5XPI0	B5XPI0 [42-69]	0	3019.60940747	High	Not Found	Not Found	4.4e7			4.56840467453003	High	0	4.577E-08
High	[R].VLLLDNLSDYIKPGMSVEAIQGIIASMK.[S]		3.32521E-05	0	1	1	6	B5XPI0	B5XPI0 [42-69]	0	3018.62539147	High	Not Found	Not Found	9.7e7			4.50694847106934	High	0	1.161E-08
High	[R].DTSSSHQR.[I]		0.0420492	0	1	1	4	A6TGB8	A6TGB8 [156-163]	0	917.40714791	High	High	Not Found	5.6e4	5.5e4		1.1249566078186	High	0	0.0006968
High	[K].GINSYYLTSDGSTMSYR.[T]	1xDeamidated [N3]	0.000746964	0	1	2	2	A6TBX2	A6TBX2 [544-560]	0	1915.83783402	Not Found	High	Not Found		1.5e7		3.37734508514404	High	0	5.496E-07
High	[K].GINSYYLTSDGSTMSYR.[T]		0.000103294	0	1	2	2	A6TBX2	A6TBX2 [544-560]	0	1914.85381802	High	Not Found	Not Found	1.4e7			3.45454978942871	High	0	1.664E-08
High	[K].EATFIEGDIR.[N]		0.0443531	0	1	1	4	P45602	P45602 [51-60]	0	1150.5738788	High	High	Not Found	2.2e7			2.35854196548462	High	0	0.001037
High	[R].TALTEHLDTMAER.[A]		0.000754426	0	1	2	4	A6T6Q6	A6T6Q6 [71-83]	0	1487.71586819	High	High	Not Found	4.6e7			3.47074007987976	High	0	1.723E-05
High	[R].FGQNFLNDQFVIDSIVSAINPQK.[G]	1xDeamidated [N/Q]	0.0259368	0	1	2	9	A6T4I7	A6T4I7 [15-37]	0	2595.30894363	High	Not Found	Not Found	1.2e7			3.11831116676331	High	2.42E-05	0.001405
High	[K].VAVTELAHIVDETLAANNLER.[S]		0.000207172	0	1	1	2	A6T7F1	A6T7F1 [215-235]	0	2278.20374995	High	Not Found	Not Found	6.4e7			4.87418270111084	High	0	5.686E-08
High	[K].TAIESALTALESSLK.[G]		0.000186635	0	1	1	2	A6T4F4	A6T4F4 [563-577]	0	1533.83702911	High	Not Found	Not Found	4.4e7			3.74217510223389	High	0	2.268E-07
High	[R].VPAGSVVVSGNLPSK.[D]		3.82184E-05	0	1	1	2	B5Y1K5	B5Y1K5 [227-241]	0	1410.79510484	High	Not Found	Not Found	2.9e7			3.52162027359009	High	0	1.237E-08
High	[K].AQLLADLADLDLLSEEELLNR.[R]		0.000395353	0	1	2	2	A6T4Y7	A6T4Y7 [288-308]	0	2354.24494599	High	Not Found	Not Found	1.4e7			3.93384408950806	High	0	1.777E-07
High	[K].VLDDVMAIADILTSMVVDVSDLLDQAR.[Q]	1xDeamidated [Q25]	0.0031397	0	1	1	3	A6TH93	A6TH93 [187-213]	0	2918.47370182	High	High	Not Found				4.40884208679199	High	0	6.884E-06
High	[R].IAESPESVIAR.[T]		0.000707221	0	1	2	2	A6T6B5	A6T6B5 [450-460]	0	1171.63172801	Not Found	High	Not Found		1.3e8		3.1602954864502	High	0	4.962E-07
High	[R].GLMAKPDGSIIETPITANFREGLNVLQYFISTHGAR.[K]		0.000121709	0	1	1	13	A6TGP1	A6TGP1 [745-780]	1	3917.03781687	Not Found	High	High				5.19704675674438	High	0	2.232E-08
High	[K].EPAILAEISGIISFGK.[E]		3.56788E-06	0	1	1	436	A6TGP1	A6TGP1 [1152-1167]	0	1644.92069918	High	High	High	3.0e7	2.7e6	5.9e6	4.69521856307983	High	0	4.384E-11
High	[R].LADGEEFTVGQNISVELFADVK.[K]	1xDeamidated [Q/N]	0.000522248	0	1	1	177	A6TEX2	A6TEX2 [84-105]	0	2382.17111278	High	High	High	2.0e6	5.1e6	2.5e6	4.37316179275513	High	0	1.152E-05
High	[R].VCPIETPEGPNIGLINSLSVYAQTNEYGFLETPYR.[K]	1xCarbamidomethyl [C2]	0.00275941	0	1	2	33	A6TGP0	A6TGP0 [558-592]	0	3941.92659491	High	High	High	2.2e6	2.7e6	6.5e6	4.01211261749268	High	0	0.0002805
High	[K].AGTGIDDLLDAILLQAEVLELK.[A]		7.95022E-07	0	1	2	40	A6TEI7	A6TEI7 [543-564]	0	2310.28026891	High	High	High	3.5e6	6.7e6	1.6e6	5.43257570266724	High	0	4.378E-11
High	[R].GTFPQLNLAPVNFDALFMNYLQQQAGEGAEQHQDA.[-]	2xDeamidated [N/Q]; 1xOxidation [M18]	0.0290304	0	1	1	4	B5XTJ1	B5XTJ1 [121-155]	0	3880.77590889	Not Found	High	High			6.0e6	3.7410147190094	High	0	0.0006207
High	[R].GTFPQLNLAPVNFDALFMNYLQQQAGEGAEQHQDA.[-]	1xOxidation [M18]	0.0530357	0	1	1	2	B5XTJ1	B5XTJ1 [121-155]	0	3878.80787689	Not Found	High	Not Found				2.30986595153809	High	0.009704	0.2099
High	[R].GTFPQLNLAPVNFDALFMNYLQQQAGEGAEQHQDA.[-]	2xDeamidated [Q/N]	0.00821831	0	1	1	4	B5XTJ1	B5XTJ1 [121-155]	0	3864.78099389	Not Found	Not Found	High				5.12569808959961	High	0	3.784E-05
High	[R].GTFPQLNLAPVNFDALFMNYLQQQAGEGAEQHQDA.[-]	1xDeamidated [N/Q]	3.27599E-05	0	1	1	15	B5XTJ1	B5XTJ1 [121-155]	0	3863.79697789	High	High	High	8.1e6	1.3e7	7.0e6	5.7674388885498	High	0	3.347E-09
High	[R].GTFPQLNLAPVNFDALFMNYLQQQAGEGAEQHQDA.[-]		1.91499E-05	0	1	1	6	B5XTJ1	B5XTJ1 [121-155]	0	3862.81296189	High	High	High		1.2e6	3.3e7	4.80850219726563	High	0	8.488E-10
High	[R].AATILAEQLEAFVDLR.[D]		5.7788E-06	0	1	1	183	A6TEU8	A6TEU8 [220-235]	0	1759.95887553	High	High	High	4.6e7		2.1e6	5.19508457183838	High	0	9.494E-10
High	[K].VTDGVVTDEIHYLSAIEEGNYVIAQANSNLDENGHFVEDLVTCR.[S]	1xCarbamidomethyl [C43]; 3xDeamidated [N29; N/Q]	3.63648E-05	0	1	2	26	A6TGP0	A6TGP0 [594-637]	0	4909.26325799	High	High	High			6.0e6	6.29094791412354	High	0	2.133E-06
High	[K].VTDGVVTDEIHYLSAIEEGNYVIAQANSNLDENGHFVEDLVTCR.[S]	1xCarbamidomethyl [C43]; 2xDeamidated [Q/N]	3.03057E-07	0	1	2	95	A6TGP0	A6TGP0 [594-637]	0	4908.27924199	High	High	High	3.0e7	4.0e6	6.5e6	7.4000997543335	High	0	9.349E-13
High	[K].VTDGVVTDEIHYLSAIEEGNYVIAQANSNLDENGHFVEDLVTCR.[S]	1xCarbamidomethyl [C43]; 1xDeamidated [Q/N]	3.13789E-07	0	1	2	125	A6TGP0	A6TGP0 [594-637]	0	4907.29522599	High	High	High	3.5e7	1.0e7	1.3e6	8.18338108062744	High	0	9.666E-12
High	[K].VTDGVVTDEIHYLSAIEEGNYVIAQANSNLDENGHFVEDLVTCR.[S]	1xCarbamidomethyl [C43]	0.000875732	0	1	2	12	A6TGP0	A6TGP0 [594-637]	0	4906.31120999	High	High	High	3.8e7		5.9e6	4.98553895950317	High	0	7.242E-07
High	[R].LLDVPFTMADATTLTEAGYVGEDVENIIQK.[L]	1xDeamidated [N/Q]	0.00130975	0	1	2	8	A6T5I1	A6T5I1 [135-164]	0	3254.6024672	High	High	High	8.2e6	1.1e7		4.96093797683716	High	0	0.0003593
High	[R].VCPIETPEGPNIGLINSLSVYAQTNEYGFLETPYR.[K]	1xCarbamidomethyl [C2]; 1xDeamidated [N/Q]	0.00146105	0	1	2	148	A6TGP0	A6TGP0 [558-592]	0	3942.91061091	High	High	High	5.0e6	8.9e6	4.4e6	5.21578073501587	High	0	1.77E-05
High	[R].LLDVPFTMADATTLTEAGYVGEDVENIIQK.[L]		0.000383736	0	1	2	4	A6T5I1	A6T5I1 [135-164]	0	3253.6184512	High	High	High	3.5e7		6.4e6	4.39342308044434	High	0	1.692E-07
High	[K].IAEQVIIQYGGSVNAGNAAELFTQPDIDGALVGGASLK.[A]	1xDeamidated [N/Q]	4.34917E-05	0	1	1	396	Q7X222	Q7X222 [201-238]	0	3787.93887427	High	High	High	6.9e6	5.7e6	5.8e6	6.16826677322388	High	0	3.615E-09
High	[K].IAEQVIIQYGGSVNAGNAAELFTQPDIDGALVGGASLK.[A]		1.69961E-05	0	1	1	286	Q7X222	Q7X222 [201-238]	0	3786.95485827	High	High	High	7.5e6	8.8e6	5.6e6	6.35107660293579	High	0	7.45E-07
High	[R].RAAGELPAAPQVSVEEASANLAELLNAGLGGSDND.[-]	2xDeamidated [N20; N26]	3.19556E-05	0	1	1	2	A6TGP1	A6TGP1 [1373-1407]	1	3408.64012659	High	Not Found	Not Found	3.6e7			5.55057144165039	High	0	2.101E-09
High	[R].RAAGELPAAPQVSVEEASANLAELLNAGLGGSDND.[-]	1xDeamidated [Q/N]	5.35903E-05	0	1	1	6	A6TGP1	A6TGP1 [1373-1407]	1	3407.65611059	High	High	High	2.2e7			5.10204458236694	High	0	2.14E-08
High	[R].RAAGELPAAPQVSVEEASANLAELLNAGLGGSDND.[-]		4.07699E-05	0	1	1	12	A6TGP1	A6TGP1 [1373-1407]	1	3406.67209459	High	High	High	2.2e7	9.5e6	1.3e7	5.23683643341064	High	0	3.221E-09
High	[R].FGGEAVLAGSIIVR.[Q]		3.29231E-05	0	1	1	215	B5XSV6	B5XSV6 [26-39]	0	1388.78962558	High	High	High	4.0e6	8.0e5	2.4e6	4.35832977294922	High	0	4.725E-09
High	[R].SLYIPYAGPVLLEFPLLNK.[G]		0.0392849	0	1	2	4	A6T9K7	A6T9K7 [10-28]	0	2147.21509012	Not Found	High	High		2.8e6	4.0e6	2.64696145057678	High	0	0.0006152
High	[R].SYDLPETTSEAELLELIDTLNADK.[T]	1xDeamidated [N21]	0.00127761	0	1	1	2	A6T5R4	A6T5R4 [67-90]	0	2681.29274381	High	Not Found	Not Found	1.9e7			4.63797044754028	High	0	1.411E-06
High	[R].SYDLPETTSEAELLELIDTLNADK.[T]		0.000506903	0	1	1	6	A6T5R4	A6T5R4 [67-90]	0	2680.30872781	High	High	High	5.2e7		1.1e7	3.57067346572876	High	0	2.767E-07
High	[K].NAALPILFSALLAEEPVEIQNVPK.[L]	1xDeamidated [Q/N]	0.000209242	0	1	2	5	A6TEK8	A6TEK8 [23-46]	0	2577.41743145	Not Found	High	High				4.52880048751831	High	0	5.812E-08
High	[K].NAALPILFSALLAEEPVEIQNVPK.[L]		1.54004E-06	0	1	2	12	A6TEK8	A6TEK8 [23-46]	0	2576.43341545	High	High	High	4.2e7	2.0e7	7.2e6	5.08168935775757	High	0	1.002E-11
High	[K].AVGWAALQYVQPGTIVGVGTGSTAAHFIDALGTMK.[G]	1xDeamidated [Q]	0.0125144	0	1	2	6	A6TDS5	A6TDS5 [9-43]	0	3488.78825134	High	Not Found	High	4.2e6		4.9e6	4.26579856872559	High	0	7.998E-05
High	[K].AVGWAALQYVQPGTIVGVGTGSTAAHFIDALGTMK.[G]		0.0437129	0	1	2	2	A6TDS5	A6TDS5 [9-43]	0	3487.80423534	Not Found	High	Not Found		6.3e6		2.8784966468811	High	0	0.00111
High	[K].IAEQVIIQYGGSVNAGNAAELFTQPDIDGALVGGASLK.[A]	2xDeamidated [Q/N]	7.40325E-05	0	1	1	75	Q7X222	Q7X222 [201-238]	0	3788.92289027	High	High	High	7.3e5	7.4e6	6.0e6	5.65091609954834	High	0	2.512E-07
High	[R].CVSNVAGNGEQR.[K]	1xCarbamidomethyl [C1]; 1xDeamidated [N/Q]	0.00972496	0	1	1	6	B5Y235	B5Y235 [924-935]	0	1291.56953913	High	High	Not Found	6.5e6	6.1e6		3.24781036376953	High	0	0.0001183
High	[R].VCPIETPEGPNIGLINSLSVYAQTNEYGFLETPYR.[K]	1xCarbamidomethyl [C2]; 2xDeamidated [Q/N]	0.00476378	0	1	2	68	A6TGP0	A6TGP0 [558-592]	0	3943.89462691	High	High	High	1.7e6	4.9e6	4.2e6	4.67924833297729	High	0	0.0001398
High	[K].GLHGDLFTPAADLVLTSPAGPTADDAEQEAVAALVALGYKPQEASR.[M]	1xDeamidated [Q]	0.00010126	0	1	1	17	B5XQ04	B5XQ04 [134-179]	0	4634.32605569	High	High	High	1.8e7	2.3e6	1.3e7	5.92413377761841	High	0	1.607E-08
High	[R].LADGEEFTVGQNISVELFADVK.[K]		6.28311E-05	0	1	1	281	A6TEX2	A6TEX2 [84-105]	0	2381.18709678	High	High	High	3.5e6	5.2e6	3.7e6	4.55524444580078	High	0	1.218E-08
High	[K].GGLALSNEELAQTFTEWNEGELSSYLIDITK.[D]	1xDeamidated [N/Q]	0.00214193	0	1	1	21	P41576	P41576 [206-236]	0	3429.65840205	High	High	High	3.6e6	2.8e6	3.0e6	4.20592403411865	High	0	3.525E-06
High	[K].GGLALSNEELAQTFTEWNEGELSSYLIDITK.[D]		0.0176766	0	1	1	11	P41576	P41576 [206-236]	0	3428.67438605	High	High	High	3.2e6	5.1e6	5.4e6	3.64766597747803	High	0	0.0001476
High	[K].WDEVGVDVVAEATGIFLTDETAR.[K]		0.000535391	0	1	1	72	P24164	P24164 [79-101]	0	2493.2143741	High	High	High	2.2e6	3.8e6	3.3e6	3.7956485748291	High	0	1.158E-06
High	[K].KYEIISEAEAEVAEIQEQFQSGLVTAGER.[Y]	2xDeamidated [Q18; Q20]	0.00080879	0	1	1	1	A6TGP1	A6TGP1 [650-678]	1	3226.56377389	Not Found	High	Not Found				4.79077911376953	High	0	6.271E-07
High	[K].KYEIISEAEAEVAEIQEQFQSGLVTAGER.[Y]	1xDeamidated [Q]	4.14173E-06	0	1	1	38	A6TGP1	A6TGP1 [650-678]	1	3225.57975789	High	High	High	1.1e7	2.6e6		5.87212133407593	High	0	1.616E-08
High	[K].KYEIISEAEAEVAEIQEQFQSGLVTAGER.[Y]		5.52594E-06	0	1	1	48	A6TGP1	A6TGP1 [650-678]	1	3224.59574189	High	High	High	1.2e8	3.5e6	7.7e6	6.33642196655273	High	0	1.15E-10
High	[K].ASLATESFISAASFQETTR.[V]		8.60124E-06	0	1	1	67	A6TGP1	A6TGP1 [1312-1330]	0	2016.98727494	High	High	High	4.2e7	2.1e7		5.62367391586304	High	0	2.083E-10
High	[R].QMQVGGKDPLVPEENDKTTVIALR.[E]	1xDeamidated [N15]	0.00850822	0	1	1	4	B5XTE8	B5XTE8 [29-52]	2	2639.37089189	High	High	Not Found	1.9e7	1.4e7		4.47403335571289	High	0	4.042E-05
High	[R].QMQVGGKDPLVPEENDKTTVIALR.[E]		0.00595501	0	1	1	3	B5XTE8	B5XTE8 [29-52]	2	2638.38687589	High	Not Found	Not Found	7.5e7			3.71770811080933	High	0	4.832E-05
High	[K].DLSEELQILEAGLFSR.[I]		4.98229E-07	0	1	2	20	A6TGP0	A6TGP0 [959-974]	0	1819.94361933	High	High	High	6.2e8			5.33232259750366	High	0	2.246E-11
High	[R].SGVIMNDSAASTK.[S]		0.00130975	0	1	1	4	P27218	P27218 [103-115]	0	1280.6150916	High	High	Not Found	2.3e7	1.2e7		2.95873045921326	High	0	4.453E-06
High	[K].YEIISEAEAEVAEIQEQFQSGLVTAGER.[Y]	1xDeamidated [Q]	1.30921E-08	0	1	1	34	A6TGP1	A6TGP1 [651-678]	0	3097.48479493	High	High	High	3.2e6	3.5e7		7.62614774703979	High	0	2.227E-15
High	[K].GLHGDLFTPAADLVLTSPAGPTADDAEQEAVAALVALGYKPQEASR.[M]		3.30872E-05	0	1	1	11	B5XQ04	B5XQ04 [134-179]	0	4633.34203969	High	High	High		2.7e6		4.40983629226685	High	0	2.735E-07
High	[K].YEIISEAEAEVAEIQEQFQSGLVTAGER.[Y]		1.11112E-08	0	1	1	64	A6TGP1	A6TGP1 [651-678]	0	3096.50077893	High	High	High	3.7e8	1.0e7	1.0e7	7.43541860580444	High	0	1.657E-15
High	[R].GGTAHFEYVAGGASNGLAHVAQDSEIPVAFGVLTTESIEQAIER.[A]	2xDeamidated [Q22; Q/N]	9.68298E-05	0	1	1	74	A6T5E8	A6T5E8 [85-128]	0	4501.17939195	High	High	High	9.2e6	7.0e6	3.8e6	5.23798084259033	High	0	4.21E-06
High	[R].GGTAHFEYVAGGASNGLAHVAQDSEIPVAFGVLTTESIEQAIER.[A]	1xDeamidated [N/Q]	0.00035264	0	1	1	13	A6T5E8	A6T5E8 [85-128]	0	4500.19537595	High	High	High		2.2e6	4.5e6	4.21723222732544	High	0	1.462E-07
High	[K].LDESGIVYIGAEVTGGDILVGK.[V]		0.000897766	0	1	2	61	A6TGP0	A6TGP0 [865-886]	0	2205.16490486	High	High	High	6.2e6	4.2e6	3.3e6	3.85255336761475	High	0	0.0001198
High	[K].ASDEAQVAALLDAAAYEALLEDE.[-]		0.00251094	0	1	1	3	A6TDR6	A6TDR6 [107-129]	0	2378.12455603	Not Found	Not Found	High			2.0e6	4.54640531539917	High	0	4.645E-06
High	[K].IIGSGVGGITETDATLAAASNAILVGFNVR.[A]		0.000366947	0	1	2	5	A6TEI7	A6TEI7 [726-755]	0	2887.55236116	Not Found	High	High		4.2e6	4.0e6	3.28504514694214	High	6.951E-05	0.002489
High	[R].LPVVATLNELSEEALIQILKEPK.[N]		3.328E-06	0	1	2	8	A6T5I1	A6T5I1 [308-330]	1	2547.4643812	High	Not Found	Not Found	1.3e7			5.35000228881836	High	0	3.874E-11
High	[K].AIQLHPLVCAAYNADFDGDQMAVHVPLTLEAQLEAR.[A]	1xCarbamidomethyl [C9]; 2xDeamidated [Q/N]	7.55194E-05	0	1	1	40	A6TGP1	A6TGP1 [446-481]	0	3978.93644896	High	High	High	8.0e6	9.3e6		6.16980075836182	High	0	9.608E-09
High	[K].AIQLHPLVCAAYNADFDGDQMAVHVPLTLEAQLEAR.[A]	1xCarbamidomethyl [C9]; 1xDeamidated [N/Q]	1.72515E-05	0	1	1	132	A6TGP1	A6TGP1 [446-481]	0	3977.95243296	High	High	High	1.4e7	5.5e6	1.4e7	5.78543901443481	High	0	2.618E-08
High	[K].AIQLHPLVCAAYNADFDGDQMAVHVPLTLEAQLEAR.[A]	1xCarbamidomethyl [C9]	0.000289053	0	1	1	12	A6TGP1	A6TGP1 [446-481]	0	3976.96841696	High	High	High	4.0e6	5.9e6		4.17333602905273	High	0	4.896E-07
High	[K].SFVVADIPGLIEGAAEGAGLGIR.[F]		4.88012E-06	0	1	2	13	A6TEK2	A6TEK2 [208-230]	0	2212.19720809	High	High	High	2.7e7			4.88338613510132	High	0	9.835E-10
High	[K].YLTTGMTVAELSAAAVQYSDNAAANLLLK.[E]	1xDeamidated [Q/N]	6.31442E-05	0	1	1	18	Q9F663	Q9F663 [111-139]	0	3000.52342918	High	Not Found	High	1.0e7		3.8e7	6.35988235473633	High	0	4.733E-08
High	[K].YLTTGMTVAELSAAAVQYSDNAAANLLLK.[E]		1.23133E-06	0	1	1	23	Q9F663	Q9F663 [111-139]	0	2999.53941318	High	High	High	1.3e7	5.7e6		5.73736047744751	High	0	5.355E-11
High	[K].GLHGDLFTPAADLVLTSPAGPTADDAEQEAVAALVALGYKPQEASR.[M]	2xDeamidated [Q28; Q42]	0.00440023	0	1	1	3	B5XQ04	B5XQ04 [134-179]	0	4635.31007169	High	Not Found	High	6.0e6			4.65218067169189	High	0	1.25E-05
High	[R].GGTAHFEYVAGGASNGLAHVAQDSEIPVAFGVLTTESIEQAIER.[A]	3xDeamidated [N15; Q22; Q40]	0.00184536	0	1	1	21	A6T5E8	A6T5E8 [85-128]	0	4502.16340795	High	High	High		4.9e6	8.1e6	5.25767707824707	High	0	4.203E-05
High	[K].FTESVDVAVNLGIDAR.[K]	1xDeamidated [N10]	0.00073226	0	1	1	2	A6TGN6	A6TGN6 [38-53]	0	1706.85955583	Not Found	High	High				4.07061195373535	High	0	5.303E-07
High	[K].GSIEYIPFPDK.[L]		0.00414585	0	1	3	4	A6TFL4	A6TFL4 [257-267]	0	1265.64123007	High	High	Not Found	1.6e7	1.4e7		3.0239040851593	High	0	0.0001025
High	[K].VLDAAVAGK.[I]		0.00544649	0	1	1	2	A6T4X2	A6T4X2 [96-104]	0	843.49344381	Not Found	High	Not Found		1.0e8		2.77392530441284	High	0	0.001073
High	[R].DPFGAASGGR.[R]		0.00580918	0	1	1	2	A6TAN5	A6TAN5 [208-217]	0	934.4377198	High	Not Found	Not Found	7.7e7			2.62322092056274	High	2.42E-05	0.001719
High	[R].ICEHYVTVTQK.[L]	1xCarbamidomethyl [C2]	0.00163793	0	1	1	2	A6TAN5	A6TAN5 [37-47]	0	1377.68311192	High	Not Found	Not Found	3.7e7			3.40726780891418	High	0	2.192E-06
High	[K].IIDDAVER.[I]		0.0414414	0	1	2	2	A6TCC2	A6TCC2 [213-220]	0	930.48908664	High	Not Found	Not Found	7.0e7			2.466304063797	High	0	0.0006759
High	[R].LAVADNEHLR.[D]		0.0113928	0	2	3	2	B5XY73; A6T716	B5XY73 [1159-1168]; A6T716 [1159-1168]	0	1137.60109663	High	Not Found	Not Found				2.55627751350403	High	0	6.772E-05
High	[K].LADEVDESTKEAEK.[A]		0.000582598	0	1	1	2	A6T5N6	A6T5N6 [493-506]	1	1563.73843721	High	Not Found	Not Found	1.6e7			3.27410459518433	High	0	1.037E-06
High	[R].ITEETLAK.[L]		0.046105	0	1	2	2	A6TGT4	A6TGT4 [58-65]	0	904.4985887	High	Not Found	Not Found	6.9e7			2.32870435714722	High	6.951E-05	0.003742
High	[R].RGIEEAYR.[T]		0.052527	0	1	1	2	P14829	P14829 [227-234]	1	993.51121907	High	Not Found	Not Found				2.48659539222717	High	0	0.001037
High	[K].AGSKPQTCPTCHGAGQVQMR.[Q]	2xCarbamidomethyl [C8; C11]	0.000438854	0	1	2	2	A6T4F5	A6T4F5 [155-174]	0	2170.99028604	High	Not Found	Not Found	1.4e7			3.14670038223267	High	0	2.136E-07
High	[K].QLIELPGLPQPK.[S]		0.00384842	0	1	1	2	A6TI29	A6TI29 [679-690]	0	1332.78856298	High	Not Found	Not Found	9.0e7			3.15389156341553	High	0	9.883E-06
High	[R].FTSEITEGNAIYR.[L]		0.0037355	0	1	2	2	A6T714	A6T714 [90-102]	0	1500.73289846	High	Not Found	Not Found				3.16398048400879	High	0	9.366E-06
High	[R].YQGEHVAK.[L]		0.0387159	0	1	1	1	B5XXP0	B5XXP0 [184-191]	0	931.46320629	High	Not Found	Not Found	1.4e7			1.83581578731537	High	0	0.0006006
High	[K].AAGHYQAEAALLQCTADTLADAVLITTVHAWQHQGK.[T]	1xCarbamidomethyl [C14]; 1xDeamidated [Q]	0.0012968	0	1	2	3	A6TI29	A6TI29 [813-848]	0	3860.90244633	High	High	Not Found	1.0e6			4.74162721633911	High	0	0.0008202
High	[K].AAGHYQAEAALLQCTADTLADAVLITTVHAWQHQGK.[T]	1xCarbamidomethyl [C14]	0.0548537	0	1	2	2	A6TI29	A6TI29 [813-848]	0	3859.91843033	Not Found	High	Not Found				4.66467761993408	High	0	0.001124
High	[R].SYPITIAAGLFNDPASFLPLK.[S]		0.047006	0	1	2	6	A6TF13	A6TF13 [12-32]	0	2235.20598192	High	High	Not Found				3.25403785705566	High	2.42E-05	0.001892
High	[R].LLLSEACPLILDYHVALDVAR.[E]	1xCarbamidomethyl [C7]	0.0102689	0	2	2	6	B5Y325; A6TH93	B5Y325 [98-118]; A6TH93 [98-118]	0	2381.28972855	High	High	Not Found	8.2e6	6.8e6		3.19878888130188	High	0	0.0007079
High	[K].IVQVIGAVVDVEFPQDAVPR.[V]	1xDeamidated [Q15]	0.00785998	0	1	2	1	A6TG36	A6TG36 [6-25]	0	2152.1648458	Not Found	High	Not Found				4.29640197753906	High	0	3.496E-05
High	[R].VEATPQNILSWTDGEALVATGSPFSPVTVK.[G]	1xDeamidated [Q/N]	0.0376021	0	1	1	4	A6T9K7	A6T9K7 [423-452]	0	3115.58338683	Not Found	High	Not Found				3.04264616966248	High	0	0.0005701
High	[R].DDVRPLNTDPNVLVMPADGVISQLGAIEDDK.[I]	1xDeamidated [Q/N]	0.0215221	0	1	1	4	B5Y342	B5Y342 [73-103]	0	3307.63622689	Not Found	High	Not Found		5.6e6		3.94521355628967	High	2.42E-05	0.001838
High	[K].LNELLEFPTPFTYK.[V]		0.012089	0	1	1	2	B5XZS3	B5XZS3 [5-18]	0	1711.89415009	Not Found	High	Not Found		3.9e7		3.10128140449524	High	0	0.001147
High	[K].KTAEDYLGEPVTEAVITVPAYFNDAQR.[Q]	1xDeamidated [N/Q]	0.0428732	0	1	2	3	A6T4F4	A6T4F4 [125-151]	1	2998.46802278	Not Found	High	Not Found		3.3e7		4.33699464797974	High	0	0.0007168
High	[K].KTAEDYLGEPVTEAVITVPAYFNDAQR.[Q]		0.00174721	0	1	2	1	A6T4F4	A6T4F4 [125-151]	1	2997.48400678	Not Found	High	Not Found		9.0e6		4.32763051986694	High	0	2.459E-06
High	[R].EGFEVTYLAPQSNGIIDLK.[E]	1xDeamidated [Q/N]	0.000845789	0	1	1	3	A6TCF1	A6TCF1 [117-135]	0	2095.05937767	Not Found	High	Not Found		1.1e7		3.01949286460876	High	0	6.83E-07
High	[K].MALELFKPFIYGK.[L]		0.000981779	0	1	1	4	A6TGP1	A6TGP1 [372-384]	0	1556.85453404	High	High	Not Found	5.5e7	1.9e7		4.30056667327881	High	0	9.368E-07
High	[K].AEGILGSIAGDDTIFTTPAR.[G]		1.00344E-05	0	1	1	2	A6TEQ4	A6TEQ4 [118-137]	0	2005.02366046	High	High	Not Found	6.3e7	2.1e8		5.19176578521729	High	0	7.664E-10
High	[K].LLLLTDQPGLFTADPR.[S]		0.00495665	0	1	2	2	A6T562	A6T562 [165-180]	0	1769.97961099	Not Found	High	Not Found		1.8e7		3.04165577888489	High	0	0.0001686
High	[K].LTLGSALAAPQRQQFVDWLKGNTTGNHR.[I]	1xDeamidated [Q/N]	0.0006403	0	1	1	8	Q9F663	Q9F663 [192-219]	2	3080.60244008	Not Found	High	Not Found				4.15972661972046	High	0	0.0002253
High	[R].LETVLFQQQLGTLR.[D]		0.000219907	0	1	2	2	A6TFH4	A6TFH4 [349-362]	0	1645.92718155	High	Not Found	Not Found	5.5e7			3.78824210166931	High	0	6.308E-08
High	[K].DGSEVSSHDSSTNGLINR.[Y]	1xDeamidated [N13]	3.37517E-05	0	1	2	2	A6TGT4	A6TGT4 [526-543]	0	1875.831503	High	Not Found	Not Found				3.84929251670837	High	0	7.037E-09
High	[K].THGEGGNLVGSPLQGR.[V]		7.51449E-05	0	1	1	2	B5XTG0	B5XTG0 [104-119]	0	1578.79829264	High	Not Found	Not Found				2.86254811286926	High	0	9.548E-09
High	[K].FEELVQTR.[N]		0.0339444	0	1	2	2	A6T4F4	A6T4F4 [529-536]	0	1021.53128579	High	Not Found	Not Found	3.1e7			2.53297233581543	High	0	0.0004747
High	[K].HVALSGEGWNTDR.[A]		0.0180283	0	1	2	2	A6TCE4	A6TCE4 [58-70]	0	1441.68186599	High	Not Found	Not Found	1.3e7			3.11858129501343	High	0	0.0001529
High	[K].MVEREEAVVWDILDEVIR.[E]		0.0182966	0	1	1	4	A6TGP1	A6TGP1 [400-417]	1	2201.12707964	High	Not Found	Not Found	1.3e6			3.13312149047852	High	0	0.0001567
High	[R].FFLQHLPSDLEGEIADLGCGNGVIGLQALAQNPNAR.[V]	1xCarbamidomethyl [C19]; 1xDeamidated [Q/N]	0.0011625	0	1	1	3	A6TEC2	A6TEC2 [217-252]	0	3835.90719736	High	Not Found	Not Found				4.04151201248169	High	0	1.752E-06
High	[R].DDGYLPEALLNYLVR.[L]		0.0328043	0	2	2	2	B5XVT8; A6TC43	B5XVT8 [252-266]; A6TC43 [252-266]	0	1750.90102632	High	Not Found	Not Found	1.5e7			3.43117237091064	High	0	0.0004449
High	[R].LAQGPIALYCGFDPTADSLHLGHLVPLLCLK.[R]	2xCarbamidomethyl [C10; C29]	0.0400561	0	1	2	2	A6T9Y5	A6T9Y5 [33-63]	0	3389.7748502	High	Not Found	Not Found	6.3e7			2.67038059234619	High	0	0.0006346
High	[R].VLESLTSALAADAALLSAAER.[Q]		0.00300248	0	1	1	2	A6TCE7	A6TCE7 [539-559]	0	2072.12337445	High	Not Found	Not Found	6.6e7			2.88863682746887	High	0	6.396E-06
High	[K].LLSNFFAQTEALAFGK.[S]		0.000633966	0	1	2	4	A6TGT4	A6TGT4 [420-435]	0	1756.92684718	High	Not Found	Not Found				3.27844882011414	High	0	4.093E-07
High	[R].SGAVDVIVVDSVAALTPK.[A]		0.0015203	0	1	2	2	A6TCW1	A6TCW1 [136-153]	0	1740.97419122	High	Not Found	Not Found	1.9e7			3.21109914779663	High	0	1.923E-06
High	[R].GVLAVMPTIEEFPYTVR.[V]		0.0418457	0	1	1	2	A6TEI3	A6TEI3 [410-426]	0	1922.00919653	High	Not Found	Not Found	2.9e7			2.9116542339325	High	0	0.0006893
High	[R].NGMASGAVIESFLDK.[G]	1xDeamidated [N1]	0.00046122	0	1	2	1	A6TEI7	A6TEI7 [568-582]	0	1539.73593534	High	Not Found	Not Found	3.4e7			3.87206816673279	High	0	2.331E-07
High	[K].MPIITFIDTPGAYPGVGAEER.[G]		0.000788939	0	1	2	2	A6T4Y7	A6T4Y7 [155-175]	0	2234.11618061	High	Not Found	Not Found				5.25665950775146	High	0	6.048E-07
High	[R].FDDTNPVKEDIEYVESIK.[N]		0.000182961	0	1	2	2	A6T6C3	A6T6C3 [66-83]	1	2141.02847098	High	Not Found	Not Found				4.7573823928833	High	0	1.826E-05
High	[R].SGTVAQGFQLLDEAELK.[A]		0.000606231	0	1	1	2	B5Y109	B5Y109 [182-198]	0	1805.92796927	High	Not Found	Not Found				4.15167236328125	High	0	1.436E-06
High	[R].LVLPLAIGSSELR.[G]		0.00166253	0	1	2	2	A6TF13	A6TF13 [332-344]	0	1367.82567673	High	Not Found	Not Found	1.8e7			2.54456925392151	High	0	2.247E-06
High	[R].GENDSGSTEVQVALLTAQINHLQGHFAEHK.[K]		0.00135611	0	1	2	2	A6TEI4	A6TEI4 [18-47]	0	3230.58249191	Not Found	High	Not Found		1.7e7		3.84133839607239	High	0	1.562E-06
High	[R].WSDGSYLEDQDMWR.[M]		0.0026784	0	1	2	2	A6TI29	A6TI29 [192-205]	0	1787.73297471	High	Not Found	Not Found	1.5e7			2.79466462135315	High	0	5.201E-06
High	[R].LDYCLVGEPSSTEVVGDVVK.[N]	1xCarbamidomethyl [C4]	0.0181173	0	1	2	2	A6TC94	A6TC94 [155-174]	0	2166.0634766	High	Not Found	Not Found	2.9e7			2.52462148666382	High	0	0.0001543
High	[K].TGILLANLGTPDAPTPGAVK.[R]		0.000710745	0	1	1	2	B5Y0N2	B5Y0N2 [6-25]	0	1906.06440315	High	Not Found	Not Found				3.23857522010803	High	0	1.418E-06
High	[K].EEAPAAPPAPSKEEVLLSEIR.[D]		0.000308349	0	1	1	1	B5XNC0	B5XNC0 [107-127]	1	2233.17105286	High	Not Found	Not Found				4.42068862915039	High	0	1.146E-07
High	[R].VIESLIHSGEPLGLEAGSK.[A]		0.00192974	0	1	1	2	B5XUB1	B5XUB1 [108-126]	0	1936.03858229	High	Not Found	Not Found	2.7e7			2.71972966194153	High	0	2.922E-06
High	[K].TLPDAQFEVVHSLAK.[W]		0.0110598	0	1	2	1	A6TG48	A6TG48 [61-75]	0	1654.879897	High	Not Found	Not Found	2.8e7			3.14361619949341	High	0	6.382E-05
High	[K].DAALSCDQFFVNHR.[W]	1xCarbamidomethyl [C6]	0.000210285	0	1	1	2	A6T4X1	A6T4X1 [82-95]	0	1679.75946462	High	Not Found	Not Found	5.9e8			3.48544239997864	High	0	5.86E-08
High	[K].LCAAATELLSR.[A]	1xCarbamidomethyl [C2]	0.00323463	0	1	1	2	A6TF98	A6TF98 [165-175]	0	1204.63543351	High	Not Found	Not Found	3.2e7			2.79048275947571	High	0	7.273E-06
High	[R].AIQYNQALQALER.[A]		0.00944042	0	2	2	2	B5XY73; A6T716	B5XY73 [413-425]; A6T716 [413-425]	0	1517.80706647	High	Not Found	Not Found	2.5e7			2.68380498886108	High	0	4.831E-05
High	[K].ANPSSLLSTCYDK.[N]	1xCarbamidomethyl [C10]	0.0351232	0	1	1	1	B5XWP3	B5XWP3 [131-143]	0	1455.67842038	High	Not Found	Not Found	2.1e7			2.63223695755005	High	0	0.0005044
High	[R].HDLAVEPPAPTVLQK.[L]		0.00236565	0	1	1	2	B5Y275	B5Y275 [231-245]	0	1614.8849824	High	Not Found	Not Found	3.2e7			3.06024432182312	High	0	4.187E-06
High	[K].ELLHYCLER.[E]	1xCarbamidomethyl [C6]	0.0538076	0	1	3	2	A6TFL4	A6TFL4 [99-107]	0	1232.60921879	High	Not Found	Not Found	2.7e7			2.17149257659912	High	0	0.001085
High	[R].AAVPADWAVGDK.[T]		0.0031397	0	1	1	2	Q9F663	Q9F663 [222-233]	0	1199.60551329	High	Not Found	Not Found	4.9e8			3.07421016693115	High	0	6.904E-06
High	[K].KAEDTLALLR.[K]		0.0132132	0	1	1	2	B5Y109	B5Y109 [146-155]	1	1129.65754887	High	Not Found	Not Found	3.1e7			2.5032012462616	High	0	8.785E-05
High	[R].AANKFPAIIYGGEAAPVAIELDHDK.[L]		1.74385E-06	0	1	1	2	B5XP25	B5XP25 [22-46]	1	2610.35622775	High	Not Found	Not Found				5.95633268356323	High	0	1.246E-11
High	[K].LEEIQECHLVSGDFDYLLK.[T]	1xCarbamidomethyl [C7]	0.00159774	0	1	1	2	P37424	P37424 [100-118]	0	2308.11657478	Not Found	High	Not Found				3.3696596622467	High	0	2.087E-06
High	[K].LAGNLVVLRDKLQPYFAAGR.[Y]		0.00821831	0	1	2	2	A6TFH4	A6TFH4 [614-633]	2	2201.25533218	Not Found	High	Not Found		2.0e7		2.17700362205505	High	0	3.796E-05
High	[K].HIQVLCPGFAADCLETLEEIAVQNR.[E]	2xCarbamidomethyl [C6; C13]; 1xDeamidated [Q3]	0.0287476	0	1	1	1	B5Y0N2	B5Y0N2 [261-285]	0	2884.39678962	High	Not Found	Not Found				4.03215074539185	High	0	0.0003499
High	[R].DQGKDPATLEHVVPFK.[V]		0.0035546	0	1	2	3	A6TGT4	A6TGT4 [446-461]	1	1780.92282438	High	High	Not Found	4.6e7	3.9e7		3.15084433555603	High	0	2.61E-05
High	[R].VDEDQPFPAVPK.[W]		0.0010216	0	1	2	4	A6TI29	A6TI29 [507-518]	0	1341.66850739	High	High	Not Found	1.4e8	1.1e8		3.68383860588074	High	0	9.542E-07
High	[R].GADVALIGTADGVK.[T]		0.000612288	0	1	2	4	A6TDS5	A6TDS5 [202-215]	0	1286.69505648	High	High	Not Found	4.2e7	4.8e7		3.13648128509521	High	0	6.701E-06
High	[K].VFEGNRPTNSILLR.[E]		0.0301892	0	1	2	6	A6TGT4	A6TGT4 [462-475]	0	1615.89146477	High	High	Not Found	1.8e7	4.4e7		2.22492623329163	High	0	0.001076
High	[K].HYYLGNAEEIAAK.[A]		3.78402E-05	0	1	1	4	B5XZB2	B5XZB2 [227-239]	0	1478.7274192	High	High	Not Found	1.7e7			4.01825904846191	High	0	2.835E-09
High	[R].VGFFNPIANGAEEETR.[L]	1xDeamidated [N9]	3.93755E-05	0	1	1	2	A6TCL7	A6TCL7 [36-51]	0	1751.82350468	High	Not Found	Not Found	1.6e8			4.31659889221191	High	0	3.042E-09
High	[R].ELISNASDAADKLR.[F]		0.00500607	0	1	1	1	A6T5N6	A6T5N6 [34-47]	1	1502.78091124	Not Found	High	Not Found		2.2e7		3.12847781181335	High	0	1.569E-05
High	[K].VAEYGVDCLR.[I]	1xCarbamidomethyl [C8]	0.00384842	0	1	2	2	A6TCD4	A6TCD4 [97-106]	0	1181.56193424	Not Found	High	Not Found		2.3e7		3.25648880004883	High	0	9.874E-06
High	[R].FVIGGPMGDCGLTGR.[K]	1xCarbamidomethyl [C10]; 1xOxidation [M7]	0.0341104	0	1	2	2	A6TDV1	A6TDV1 [231-245]	0	1552.72465949	Not Found	High	Not Found				2.59025096893311	High	0	0.0008386
High	[R].SKSEVNDDEYKEFYK.[H]		0.00898448	0	1	1	5	A6T5N6	A6T5N6 [237-251]	2	1880.85486386	High	High	Not Found	2.4e7	1.2e7		3.95771837234497	High	0	4.448E-05
High	[R].QTDLVEAMAK.[T]		0.0157045	0	1	1	2	A6TAN5	A6TAN5 [121-130]	0	1105.55578593	Not Found	High	Not Found		4.0e7		2.83114385604858	High	0	0.0001193
High	[R].ELATCTPEYYR.[W]	1xCarbamidomethyl [C5]	0.00500607	0	1	2	4	A6T6A3	A6T6A3 [124-134]	0	1402.63074197	High	High	Not Found	2.5e7	1.6e7		2.95372295379639	High	0.001549	0.04251
High	[K].VAEFFGK.[E]		0.0400561	0	1	2	4	A6T4F4	A6T4F4 [353-359]	0	797.41921631	High	High	Not Found	1.0e8	6.7e7		2.12969851493835	High	0	0.0006361
High	[K].AAFDFAVEHNSVER.[W]		0.0140892	0	1	2	2	A6TG39	A6TG39 [14-27]	0	1591.74994549	Not Found	High	Not Found				3.32445073127747	High	0	9.877E-05
High	[K].GALSAVVADSR.[G]		0.0006403	0	1	1	6	P0A297	P0A297 [21-31]	0	1045.56364851	High	High	Not Found	1.0e9	8.2e8		3.8219199180603	High	0	4.166E-07
High	[R].EIPVDVKPEVR.[V]		0.0268423	0	1	1	5	A6TCJ1	A6TCJ1 [56-66]	0	1280.72087734	High	High	Not Found	6.2e8	3.8e8		2.58096385002136	High	0	0.0003091
High	[K].EPARPMVAIVGGSK.[V]		0.0100677	0	1	1	4	B5XUB8	B5XUB8 [180-193]	0	1411.77259531	High	High	Not Found	1.7e7	2.1e7		2.85970854759216	High	0	5.417E-05
High	[K].ISDGYISALLR.[R]		0.00081282	0	1	2	5	A6THI2	A6THI2 [38-48]	0	1207.66811353	High	High	Not Found	2.0e7	4.1e7		3.3042471408844	High	0	6.368E-07
High	[R].GGTPYGATTIAGGDGSR.[Q]		0.000100259	0	1	1	4	B5XXP0	B5XXP0 [156-172]	0	1537.72412463	High	High	Not Found	1.5e8			4.51448202133179	High	0	1.579E-08
High	[R].TLEESSALAAANK.[R]		0.000225441	0	1	2	4	A6TFH4	A6TFH4 [572-584]	0	1304.66923562	High	High	Not Found	7.5e7			4.01385402679443	High	0	6.61E-08
High	[R].AAIEAAGGKIEE.[-]		0.00420804	0	1	1	4	B5XNB2	B5XNB2 [133-144]	1	1158.60009352	High	High	Not Found	3.1e8	1.3e8		3.55930995941162	High	0	4.733E-05
High	[R].FDGTVEVK.[D]		0.056189	0	1	1	3	P24164	P24164 [48-55]	0	894.45672392	High	High	Not Found	4.4e8	3.5e8		2.02543783187866	High	0	0.001178
High	[R].TSDFIESR.[E]		0.0122091	0	1	3	4	A6TFL4	A6TFL4 [124-131]	0	954.45270112	High	High	Not Found	1.2e8	8.0e7		2.98143315315247	High	0	0.000197
High	[K].VEVNLQAQPEHNR.[V]		0.00202803	0	1	2	4	A6T6M7	A6T6M7 [84-96]	0	1533.77682895	High	High	Not Found	5.8e6			3.23683428764343	High	0	0.0002398
High	[R].EQLTQQLECYLALLR.[N]	1xCarbamidomethyl [C9]	0.00236565	0	1	2	2	A6TGV0	A6TGV0 [543-557]	0	1877.97895932	High	Not Found	Not Found	6.8e7			3.2545702457428	High	0	8.346E-06
High	[R].RIDVQQVEAK.[-]		0.0481563	0	1	1	2	A6TCD4	A6TCD4 [364-373]	1	1185.65861147	High	Not Found	Not Found	4.4e7			2.74297738075256	High	6.951E-05	0.003518
High	[R].TFEVTEDESKEK.[Y]		0.0107364	0	1	2	4	A6T6A3	A6T6A3 [23-34]	1	1441.66929511	High	High	Not Found	1.1e7	5.0e6		3.13697028160095	High	0	6.053E-05
High	[R].GLIDSNDLPLNVSR.[E]		0.00047993	0	1	1	2	A6T5N6	A6T5N6 [323-336]	0	1512.8016467	High	Not Found	Not Found	1.3e8			4.20709657669067	High	0	2.497E-07
High	[K].EGLVHISQIADK.[R]		0.000319268	0	1	2	2	A6TEI3	A6TEI3 [646-657]	0	1309.71104091	High	Not Found	Not Found	4.4e7			3.24365568161011	High	0	1.226E-07
High	[R].NAVIEAASR.[G]		0.0329648	0	1	2	2	A6T4V8	A6T4V8 [73-81]	0	930.50032004	Not Found	High	Not Found		6.0e7		2.23564624786377	High	0.002453	0.05947
High	[R].LAAHPPFASWR.[N]		0.0016057	0	1	2	4	A6TI29	A6TI29 [28-38]	0	1252.65855198	High	High	Not Found		2.6e7		2.63914561271667	High	0	0.0008289
High	[K].GVHVVTVNDYLAQR.[D]		0.003717	0	1	2	3	A6T4P1	A6T4P1 [125-138]	0	1570.83361556	High	High	Not Found	2.7e7	1.7e7		2.82480239868164	High	2.42E-05	0.001356
High	[K].FSDFALHPAVIEALEK.[K]		0.00916417	0	1	2	4	A6TGG9	A6TGG9 [11-26]	0	1786.93741184	High	High	Not Found	3.8e7	9.9e6		2.259690284729	High	0	4.609E-05
High	[R].LVITPVDGSEPYEEMIPK.[W]		2.38322E-05	0	1	1	4	A6TGP1	A6TGP1 [1175-1192]	0	2017.01982068	High	High	Not Found		8.4e8		4.03901338577271	High	0	1.209E-06
High	[R].TETMILRDPFDA.[-]		0.0201893	0	2	2	2	B5Y325; A6TH93	B5Y325 [421-432]; A6TH93 [421-432]	1	1408.67769184	Not Found	High	Not Found		3.1e7		3.72964978218079	High	0	0.0002545
High	[K].LPIYLDYSATTPVDPR.[V]		0.000249007	0	1	2	6	A6TCF1	A6TCF1 [3-18]	0	1820.9428911	High	High	Not Found	6.7e7			4.11292409896851	High	0	5.468E-06
High	[R].RGDYLGATVQVIPHITNAIK.[E]	1xDeamidated [Q10]	0.0465534	0	1	2	1	A6TD54	A6TD54 [105-124]	1	2167.18697823	Not Found	High	Not Found				3.35160660743713	High	0	0.000837
High	[R].RGDYLGATVQVIPHITNAIK.[E]		0.0127642	0	1	2	4	A6TD54	A6TD54 [105-124]	1	2166.20296223	High	High	Not Found		7.5e6		3.78414177894592	High	0	9.393E-05
High	[K].YDENGNPWSAYGGDFGDTPNDR.[Q]		0.0515238	0	1	2	2	A6TI29	A6TI29 [579-600]	0	2446.9806858	Not Found	High	Not Found				3.02207779884338	High	2.42E-05	0.001308
High	[R].FIQVPTTLLSQVDSSVGGK.[T]	1xDeamidated [Q]	0.0037355	0	1	2	2	A6TF13	A6TF13 [124-142]	0	1977.05389841	High	Not Found	Not Found	1.6e7			2.8625385761261	High	0	9.422E-06
High	[R].FIQVPTTLLSQVDSSVGGK.[T]		0.00972496	0	1	2	1	A6TF13	A6TF13 [124-142]	0	1976.06988241	High	Not Found	Not Found				2.8007493019104	High	0	5.111E-05
High	[K].AHFAGLCALLDDAGIR.[Y]	1xCarbamidomethyl [C7]	0.0140198	0	1	1	2	B5XNL6	B5XNL6 [235-250]	0	1699.85845038	High	Not Found	Not Found				2.89953184127808	High	0	9.74E-05
High	[K].QLPLNFYQIQTK.[F]		0.00281478	0	1	2	4	A6T4Z7	A6T4Z7 [127-138]	0	1492.8158403	High	High	Not Found				3.28213214874268	High	0	1.596E-05
High	[K].TPEGQAPEEIITEQHDDVEAVEPEVSAEQVDPR.[D]	1xDeamidated [Q]	0.00108978	0	1	2	3	A6TCM1	A6TCM1 [8-40]	0	3644.672214	High	Not Found	Not Found				4.34092092514038	High	0	1.066E-06
High	[K].TPEGQAPEEIITEQHDDVEAVEPEVSAEQVDPR.[D]		0.00422897	0	1	2	2	A6TCM1	A6TCM1 [8-40]	0	3643.688198	Not Found	High	Not Found				3.83927130699158	High	0	1.165E-05
High	[K].LHVHDENNECGIGDKVEIR.[E]	1xCarbamidomethyl [C10]	0.000231115	0	1	1	4	A6TEW3	A6TEW3 [44-62]	1	2234.06185388	High	High	Not Found				3.40015029907227	High	0	6.877E-08
High	[K].IVAADNGDAWLDVK.[G]	1xDeamidated [N6]	0.000108021	0	1	2	2	A6T4F4	A6T4F4 [93-106]	0	1487.73764992	Not Found	High	Not Found		4.9e7		4.62637615203857	High	0	1.797E-08
High	[K].YDANNIYLATQYTQTYNATR.[A]		0.00288554	0	1	1	2	Q48473	Q48473 [245-264]	0	2384.11532885	High	Not Found	Not Found				3.36844873428345	High	0	5.968E-06
High	[R].DAPYFGFEIPNAPGK.[Y]		0.000403293	0	1	2	2	A6TBK7	A6TBK7 [235-249]	0	1622.78493404	High	Not Found	Not Found	3.4e7			3.52322268486023	High	0	1.842E-07
High	[R].FANPQQGSVIFDDQIR.[G]	1xDeamidated [Q]	2.555E-05	0	1	1	6	A6TC43	A6TC43 [142-157]	0	1835.89225292	High	High	Not Found	1.5e7	3.4e7		4.56847333908081	High	0	2.315E-09
High	[R].FANPQEGSVIFDDQIR.[G]		2.555E-05	0	1	1	4	B5XVT8	B5XVT8 [142-157]	0	1835.89225249	High	High	Not Found	1.5e7	3.4e7		4.56847333908081	High	0	2.315E-09
High	[R].ELPELTEEFIKR.[F]		0.0085929	0	1	2	1	A6T5H9	A6T5H9 [244-255]	1	1503.80533513	Not Found	High	Not Found		3.8e7		3.3055636882782	High	0	4.091E-05
High	[R].LLQTLLEEEWPDR.[A]		0.00809709	0	1	2	2	A6TGG9	A6TGG9 [246-258]	0	1641.84826251	High	Not Found	Not Found	1.1e7			3.55967807769775	High	0	3.684E-05
High	[K].LIVGLANPGAEYAATR.[H]		0.000445448	0	1	1	4	B5XW43	B5XW43 [5-20]	0	1615.88023137	High	High	Not Found	2.6e7			3.06586670875549	High	0	7.008E-06
High	[R].ILDIIPESLHQR.[R]		0.0101176	0	1	2	4	A6THE3	A6THE3 [297-308]	0	1433.81108927	High	High	Not Found	5.1e7	2.4e7		3.0320098400116	High	0	5.481E-05
High	[R].VLDVLIPPAK.[N]		0.0141589	0	1	1	4	B5XZ37	B5XZ37 [131-140]	0	1064.6714081	High	High	Not Found	6.9e7	6.0e7		2.5394549369812	High	0	0.001146
High	[K].YSIVTNSNDSVTLR.[L]	1xDeamidated [N]	4.82777E-05	0	1	1	4	P19650	P19650 [15-28]	0	1569.7754919	Not Found	High	Not Found		7.0e6		4.96018505096436	High	0	4.349E-09
High	[K].YSIVTNSNDSVTLR.[L]		0.000447667	0	1	1	3	P19650	P19650 [15-28]	0	1568.7914759	High	Not Found	Not Found	3.6e7			3.52235150337219	High	0	2.221E-07
High	[R].TGVPVVWVK.[R]		0.0245742	0	1	2	2	A6TBX2	A6TBX2 [47-55]	0	984.58767854	Not Found	High	Not Found		9.9e7		2.58372592926025	High	0	0.0002657
High	[R].ADLGLDAAGIEAK.[I]		0.00388681	0	1	2	2	A6T5F3	A6T5F3 [602-614]	0	1243.65285733	Not Found	High	Not Found		1.7e7		2.35815525054932	High	0	1.009E-05
High	[K].IVAADNGDAWLDVK.[G]		0.000378056	0	1	2	2	A6T4F4	A6T4F4 [93-106]	0	1486.75363392	High	Not Found	Not Found				3.66328930854797	High	0	1.638E-07
High	[R].LSLGDLDTLMPQDMINAKPISAAVK.[E]	1xDeamidated [N/Q]	0.000124772	0	1	2	2	A6TGP0	A6TGP0 [479-503]	0	2642.37795114	Not Found	Not Found	High			4.5e7	4.81797933578491	High	0	2.328E-08
High	[K].FTESVDVAVNLGIDAR.[K]		4.08042E-06	0	1	1	422	A6TGN6	A6TGN6 [38-53]	0	1705.87553983	High	High	High	2.1e6	3.2e6	5.5e6	5.11238241195679	High	0	9.001E-10
High	[R].AAGELPAAPQVSVEEASANLAELLNAGLGGSDND.[-]		4.08723E-08	0	1	1	26	A6TGP1	A6TGP1 [1374-1407]	0	3250.57098363	High	High	High	1.3e8	9.2e7	5.1e8	6.57909107208252	High	0	3.368E-13
High	[K].NLDLDLQTLTEEAVR.[L]		4.90031E-05	0	1	1	6	A6TFH4	A6TFH4 [495-509]	0	1729.89666915	High	Not Found	High				4.62229061126709	High	0	7.464E-08
High	[K].NLNLDLQTLTEEAVR.[L]	1xDeamidated [N/Q]	4.90031E-05	0	0	1	12			0	1729.89666958	High	Not Found	High				4.62229061126709	High	0	7.464E-08
High	[K].VPLFVQIGEVIK.[V]		0.00037994	0	1	1	8	A6TH65	A6TH65 [164-175]	0	1341.81404947	High	High	High		3.7e7		3.68476295471191	High	0	4.341E-07
High	[R].GSWLDFEFDPK.[D]		0.00309327	0	1	2	30	A6TGP0	A6TGP0 [181-191]	0	1340.61574358	High	High	High		3.3e7		4.02526807785034	High	0	7.585E-06
High	[R].ELLSGVATNSAYLDGLMKPYLSR.[Q]		0.00131628	0	1	2	2	A6T5E9	A6T5E9 [50-72]	0	2498.29593573	High	Not Found	Not Found	1.5e7			3.69284152984619	High	0	1.485E-06
High	[K].GLPIPVVITVYADR.[S]		0.000370613	0	1	2	16	A6TGN5	A6TGN5 [52-65]	0	1512.87844054	High	High	High	7.0e7		5.1e7	3.12482881546021	High	0	1.242E-05
High	[R].EVLEAGPSIPVEILGLSGVPAAGDEVTVVR.[D]		2.37537E-07	0	1	2	20	A6TEI7	A6TEI7 [622-651]	0	2973.61429266	High	High	High	5.7e7	1.1e8	3.7e7	5.57599782943726	High	0	3.68E-13
High	[K].INPIEDMPHDANGTPVDIVLNPLGVPSR.[M]	2xDeamidated [N12; N]	1.75254E-06	0	1	2	2	A6TGP0	A6TGP0 [1079-1106]	0	2982.48771283	High	Not Found	Not Found	5.4e7			5.24099922180176	High	0	4.049E-11
High	[K].INPIEDMPHDANGTPVDIVLNPLGVPSR.[M]	1xDeamidated [N]	3.81244E-08	0	1	2	34	A6TGP0	A6TGP0 [1079-1106]	0	2981.50369683	High	High	High	2.8e8	2.4e8	5.8e8	6.22188711166382	High	0	1.467E-14
High	[K].INPIEDMPHDANGTPVDIVLNPLGVPSR.[M]		9.75578E-08	0	1	2	12	A6TGP0	A6TGP0 [1079-1106]	0	2980.51968083	High	High	High	3.3e7	1.6e8	3.4e7	5.71563816070557	High	0	1.243E-11
High	[R].IFTEDGVSIPVTVIEVEANR.[V]	1xDeamidated [N19]	7.15005E-05	0	1	1	1	A6TEX2	A6TEX2 [14-33]	0	2189.13360517	Not Found	High	Not Found				3.19900989532471	High	0	8.748E-09
High	[R].IFTEDGVSIPVTVIEVEANR.[V]		9.36758E-07	0	1	1	40	A6TEX2	A6TEX2 [14-33]	0	2188.14958917	High	High	High	1.5e8	4.1e7	2.2e7	4.81597900390625	High	0	9.794E-11
High	[R].ELAAFSQFASDLDDATR.[K]		5.92919E-07	0	1	2	16	A6TG38	A6TG38 [402-418]	0	1856.86609726	High	High	High	2.8e8	7.0e7	9.5e7	6.74445199966431	High	0	6.557E-12
High	[R].HIYAQVIAPNGSEVLVAASTVEK.[A]	2xDeamidated [Q5; N10]	0.000365127	0	1	2	4	A6TEV6	A6TEV6 [34-56]	0	2398.25003225	Not Found	High	High		2.6e7		5.21666955947876	High	0	1.547E-07
High	[R].HIYAQVIAPNGSEVLVAASTVEK.[A]	1xDeamidated [N10]	5.10342E-06	0	1	2	10	A6TEV6	A6TEV6 [34-56]	0	2397.26601625	High	High	Not Found	2.4e7	1.6e7		4.70447301864624	High	0	2.269E-09
High	[R].HIYAQVIAPNGSEVLVAASTVEK.[A]		0.0106307	0	1	2	1	A6TEV6	A6TEV6 [34-56]	0	2396.28200025	High	Not Found	Not Found				2.78444480895996	High	0	5.981E-05
High	[K].GNVVNLALGFSHPVDHQLPAGITAECPTQTEIVLK.[G]	1xCarbamidomethyl [C26]; 2xDeamidated [Q/N]	6.09847E-05	0	1	1	13	A6TEV7	A6TEV7 [100-134]	0	3727.89998719	High	High	High		1.3e7		5.83023834228516	High	0	2.561E-08
High	[K].GNVVNLALGFSHPVDHQLPAGITAECPTQTEIVLK.[G]	1xCarbamidomethyl [C26]; 1xDeamidated [Q/N]	4.20043E-05	0	1	1	33	A6TEV7	A6TEV7 [100-134]	0	3726.91597119	High	High	High	2.8e7	6.9e7	1.2e7	5.4721474647522	High	0	8.677E-07
High	[K].GNVVNLALGFSHPVDHQLPAGITAECPTQTEIVLK.[G]	1xCarbamidomethyl [C26]	8.14351E-06	0	1	1	19	A6TEV7	A6TEV7 [100-134]	0	3725.93195519	High	High	High	1.4e8	8.2e7	4.3e7	5.16777849197388	High	0	2.67E-06
High	[R].EALGDDIPLAVISGPTFAK.[E]		0.000150716	0	1	2	4	A6TFK3	A6TFK3 [126-144]	0	1914.02186963	High	Not Found	High	2.5e7		1.7e7	3.9959762096405	High	0	3.26E-08
High	[K].AVEDSASPLVALLVR.[G]		5.20154E-05	0	1	1	3	A6T4Z7	A6T4Z7 [285-299]	0	1539.87408337	Not Found	High	High				4.69663667678833	High	0	5.903E-07
High	[K].EAQQLLALETPLPLPAYER.[I]		1.84949E-05	0	1	2	8	A6TFH5	A6TFH5 [229-247]	0	2152.16484537	High	High	High	1.7e7	9.5e7	1.4e8	4.99926519393921	High	0	1.229E-06
High	[K].VLPAVAMLEER.[A]		0.00471675	0	1	1	4	B5XUB8	B5XUB8 [374-384]	0	1227.67656975	High	High	Not Found	1.9e8	1.0e8		2.84733867645264	High	0	1.42E-05
High	[R].LLQDDNYEIYGLDIGSDAISR.[F]	1xDeamidated [Q/N]	0.000145561	0	1	2	2	A6TF98	A6TF98 [335-355]	0	2371.12997623	High	Not Found	Not Found	1.5e7			4.71486806869507	High	0	3.041E-08
High	[R].LLQDDNYEIYGLDIGSDAISR.[F]		0.000428081	0	1	2	2	A6TF98	A6TF98 [335-355]	0	2370.14596023	Not Found	Not Found	High				4.60493421554565	High	0	2.049E-07
High	[R].ALVNAGPGSLGPVNMPVPVIIDR.[T]	1xDeamidated [N]	0.000191332	0	1	1	4	A6T4Z7	A6T4Z7 [329-351]	0	2287.24786389	High	High	High			1.8e7	4.3233847618103	High	0	2.484E-06
High	[R].ALVNAGPGSLGPVNMPVPVIIDR.[T]		8.46673E-05	0	1	1	5	A6T4Z7	A6T4Z7 [329-351]	0	2286.26384789	Not Found	High	High		6.0e7	4.1e7	3.92582368850708	High	0	1.305E-08
High	[R].IFSFTALTVVGDGNGR.[V]	1xDeamidated [N14]	0.00834133	0	1	1	11	A6TEV5	A6TEV5 [30-45]	0	1654.84351191	High	High	High	7.9e7	1.1e8	2.0e8	2.656001329422	High	0.004375	0.09678
High	[R].LIAGILPDLLVK.[G]		0.013882	0	1	2	2	A6TE31	A6TE31 [420-431]	0	1264.8238859	Not Found	Not Found	High			1.1e7	2.55978941917419	High	0	9.55E-05
High	[K].FGVSAAAAVAVAAGPVEAAEEK.[T]		4.67048E-07	0	1	1	439	A6TGN9	A6TGN9 [31-52]	0	2015.04439592	High	High	High	2.9e7	2.2e7	2.5e7	5.60917043685913	High	0	1.218E-12
High	[R].LVTYQTDANGQPVNQILVEAATDIDKELYLGAVVDR.[S]	1xDeamidated [N/Q]	0.0160174	0	1	1	15	A6T6F6	A6T6F6 [81-116]	1	3933.0127674	High	High	High	5.6e5		3.4e6	3.78034496307373	High	0	0.0008302
High	[K].TAEDYLGEPVTEAVITVPAYFNDAQR.[Q]		1.4365E-06	0	1	2	17	A6T4F4	A6T4F4 [126-151]	0	2869.38904382	High	High	High	1.7e8	2.1e8	7.5e7	5.87213850021362	High	0	2.636E-10
High	[K].GIANSILIKFNQIGSLTETLAAIK.[M]	1xDeamidated [N/Q]	0.00317103	0	1	2	12	A6TD53	A6TD53 [334-357]	1	2516.43341588	High	High	Not Found	1.5e6			3.91550040245056	High	2.42E-05	0.001584
High	[K].GIANSILIKFNQIGSLTETLAAIK.[M]		0.00541954	0	1	2	23	A6TD53	A6TD53 [334-357]	1	2515.44939988	High	High	High	1.6e7	4.7e6	2.8e6	4.05747222900391	High	0	0.0001241
High	[K].ELLQLGDLPTSGQITLFDGR.[T]	1xDeamidated [Q]	0.000124772	0	1	2	4	A6TGP0	A6TGP0 [1197-1216]	0	2174.13393954	Not Found	High	High				5.73998785018921	High	0	2.325E-08
High	[K].ELLQLGDLPTSGQITLFDGR.[T]		1.57228E-07	0	1	2	38	A6TGP0	A6TGP0 [1197-1216]	0	2173.14992354	High	High	High	1.2e9	2.0e9	1.0e9	6.26444530487061	High	0	7.862E-12
High	[R].EVLEAGPSIPVEILGLSGVPAAGDEVTVVRDEK.[K]		0.00667425	0	1	2	6	A6TEI7	A6TEI7 [622-654]	1	3345.77879158	High	Not Found	High	2.9e7		2.8e7	3.67350578308105	High	0	2.616E-05
High	[K].LEPIVSVLQSDPEQFEQLKEDYAYAQQTQR.[D]	1xDeamidated [Q]	0.0313933	0	2	2	7	B5XY73; A6T716	B5XY73 [922-951]; A6T716 [922-951]	1	3553.73329829	High	Not Found	Not Found	1.5e7			3.91040635108948	High	2.42E-05	0.001421
High	[K].LEPIVSVLQSDPEQFEQLKEDYAYAQQTQR.[D]		0.0102183	0	2	2	5	B5XY73; A6T716	B5XY73 [922-951]; A6T716 [922-951]	1	3552.74928229	High	High	High				3.1344108581543	High	0	5.578E-05
High	[R].ILLSSMPGCAVTEVEIDGVLHEYSTK.[E]	1xCarbamidomethyl [C9]	2.50679E-06	0	1	1	41	A6TEU8	A6TEU8 [46-71]	0	2848.4107076	High	High	High	5.0e7	1.7e7	4.5e7	5.87234544754028	High	0	2.364E-11
High	[R].AWYQDEGYGVDTIQAVLAR.[R]		3.22749E-05	0	1	2	8	A6TFH4	A6TFH4 [534-552]	0	2155.04545852	High	High	High		1.6e7	2.6e7	3.91678929328918	High	0	2.148E-09
High	[K].GVLGYTEDDVVSTDFNGEVCTSVFDAK.[A]	1xCarbamidomethyl [C20]; 1xDeamidated [N16]	4.04679E-08	0	1	1	344	P24164	P24164 [264-290]	0	2925.29824014	High	High	High	2.2e7	2.2e7	2.7e7	7.29226636886597	High	0	3.857E-13
High	[K].GVLGYTEDDVVSTDFNGEVCTSVFDAK.[A]	1xCarbamidomethyl [C20]	1.16678E-07	0	1	1	681	P24164	P24164 [264-290]	0	2924.31422414	High	High	High	2.0e7	1.8e7	1.6e7	7.0130729675293	High	0	1.308E-10
High	[K].QNQLEQLAEQYDELKHEFEK.[K]	1xDeamidated [Q10]	0.000342278	0	1	2	6	A6TGP0	A6TGP0 [1008-1027]	1	2520.18888804	High	High	High	3.0e7	1.0e7		4.55971956253052	High	0	6.949E-05
High	[R].TFLDQTGGLWASGALYGK.[I]		9.88585E-06	0	1	1	4	B5XXP0	B5XXP0 [89-106]	0	1884.9490391	Not Found	Not Found	High			7.1e6	4.74858665466309	High	0	2.655E-10
High	[K].QNQLEQLAEQYDELKHEFEK.[K]		0.000121709	0	1	2	31	A6TGP0	A6TGP0 [1008-1027]	1	2519.20487204	High	High	High	1.0e8	5.5e7	6.6e7	5.5078649520874	High	0	5.261E-08
High	[K].NVLQPIGWDAFGLPAEGAAVK.[N]		0.000314542	0	1	2	4	A6T6A3	A6T6A3 [72-92]	0	2153.13896502	High	Not Found	High				3.87408542633057	High	0	1.187E-07
High	[K].EANNLGIPVFAIVDTNSDPDGVDFVIPGNDDAIR.[A]	3xDeamidated [N4; N16; N]	8.13661E-05	0	1	2	8	A6T4X1	A6T4X1 [175-208]	0	3572.69149386	High	High	High				5.80301189422607	High	0	1.614E-08
High	[K].EANNLGIPVFAIVDTNSDPDGVDFVIPGNDDAIR.[A]	2xDeamidated [N]	3.34459E-06	0	1	2	22	A6T4X1	A6T4X1 [175-208]	0	3571.70747786	High	High	High	7.9e7	7.0e6	7.1e6	6.68571710586548	High	0	5.913E-11
High	[K].EANNLGIPVFAIVDTNSDPDGVDFVIPGNDDAIR.[A]	1xDeamidated [N]	5.66975E-07	0	1	2	47	A6T4X1	A6T4X1 [175-208]	0	3570.72346186	High	High	High	1.6e8	3.2e6	7.5e6	5.9800591468811	High	0	9.013E-11
High	[K].EANNLGIPVFAIVDTNSDPDGVDFVIPGNDDAIR.[A]		3.67591E-06	0	1	2	24	A6T4X1	A6T4X1 [175-208]	0	3569.73944586	High	High	High	2.2e8	4.7e7	6.9e6	5.47186517715454	High	0	4.628E-11
High	[R].ELASEVGSLLTYEATADLETEK.[V]		4.26354E-05	0	1	1	13	A6TCB0	A6TCB0 [30-51]	0	2369.16060718	Not Found	High	High			1.5e7	4.67624807357788	High	0	4.818E-05
High	[K].SELETLLAEIR.[D]		0.0117939	0	1	2	6	A6T6Z0	A6T6Z0 [87-97]	0	1273.69980751	High	Not Found	High				3.09784531593323	High	0	0.0001188
High	[K].ELLSIGIQPDILICR.[S]	1xCarbamidomethyl [C14]	0.00292885	0	1	2	4	A6TD54	A6TD54 [197-211]	0	1739.97241746	Not Found	Not Found	High			7.0e6	2.87647318840027	High	0	6.117E-06
High	[R].SEHDTGVSPVFAGGVEWAVTR.[D]		5.55348E-06	0	1	1	592	P24017	P24017 [132-152]	0	2201.06217118	High	High	High	5.4e7	2.4e7	4.0e7	5.75388431549072	High	0	4.401E-10
High	[K].LLEAFVQSGNKPEWMILTVLPVLPPDLRPLVPLDGGR.[F]	2xDeamidated [Q7; N10]	0.0483896	0	1	1	3	A6TGP1	A6TGP1 [223-259]	0	4082.23987154	High	High	High	3.1e6		3.1e6	3.51927042007446	High	0	0.0008966
High	[K].LLEAFVQSGNKPEWMILTVLPVLPPDLRPLVPLDGGR.[F]	1xDeamidated [N/Q]	0.00366206	0	1	1	20	A6TGP1	A6TGP1 [223-259]	0	4081.25585554	High	High	High	2.8e6	6.4e6	5.9e6	4.00798892974854	High	2.42E-05	0.001886
High	[K].EEKPEFDPILLRPVDDLELTVR.[S]		3.93755E-05	0	1	1	73	A6TEU8	A6TEU8 [244-265]	0	2623.39775816	High	High	High	1.8e8	2.7e8	4.3e8	3.66520810127258	High	0	7.352E-09
High	[R].LVTYQTDANGQPVNQILVEAATDIDKELYLGAVVDR.[S]	2xDeamidated [N/Q]	0.00953433	0	1	1	11	A6T6F6	A6T6F6 [81-116]	1	3933.9967834	High	High	Not Found	1.1e7	5.8e6		4.50770568847656	High	0	0.0002567
High	[K].NVLQPIGWDAFGLPAEGAAVK.[N]	1xDeamidated [Q/N]	0.019602	0	1	2	3	A6T6A3	A6T6A3 [72-92]	0	2154.12298102	Not Found	High	Not Found				2.76875758171082	High	6.951E-05	0.002727
High	[K].AGDGNYGYNAATEEYGNMIDFGILDPTK.[V]	1xDeamidated [N]; 1xOxidation [M18]	0.00216332	0	1	3	11	A6TH53	A6TH53 [471-498]	0	3013.30438823	High	High	Not Found	1.9e7	1.5e7		3.50539088249207	High	0	1.244E-05
High	[K].AGDGNYGYNAATEEYGNMIDFGILDPTK.[V]	1xOxidation [M18]	0.000714287	0	1	3	9	A6TH53	A6TH53 [471-498]	0	3012.32037223	High	High	High	4.9e7	1.9e7	5.5e7	3.31915998458862	High	0	2.67E-05
High	[K].AGDGNYGYNAATEEYGNMIDFGILDPTK.[V]	2xDeamidated [N9; N]	8.21792E-05	0	1	3	10	A6TH53	A6TH53 [471-498]	0	2998.29348923	High	High	High				4.92258548736572	High	0	2.966E-08
High	[K].FPLPVEVIPMAR.[S]		0.0169098	0	1	1	8	A6TDS5	A6TDS5 [129-140]	0	1368.77080448	High	High	High	2.4e7	3.3e7	2.9e7	2.77125310897827	High	0	0.0001365
High	[K].GDAPDLGAAGGMGGMGGMGGMM.[-]		1.01937E-06	0	1	2	2	A6TH53	A6TH53 [527-548]	0	1897.73695593	Not Found	Not Found	High			4.4e7	5.42924737930298	High	0	4.835E-12
High	[K].VINDNFGIVEGLMTTVHATTATQK.[T]	1xDeamidated [N/Q]	8.60842E-07	0	1	1	66	P24164	P24164 [155-178]	0	2561.29157899	High	High	High		1.0e8	1.4e7	6.22246837615967	High	0	3.579E-12
High	[K].VINDNFGIVEGLMTTVHATTATQK.[T]		3.20358E-08	0	1	1	92	P24164	P24164 [155-178]	0	2560.30756299	High	High	High	4.7e8	2.1e7	4.1e8	6.82230281829834	High	0	3.12E-14
High	[K].GIAAASLAAILEAR.[G]		0.00406436	0	1	2	10	A6TD54	A6TD54 [19-32]	0	1326.77397552	High	Not Found	High	1.4e8		8.5e7	2.67337584495544	High	0	7.886E-05
High	[R].DSVGAVVMGPYADLAEGMK.[V]	1xOxidation [M]	0.0317016	0	1	2	3	A6TG38	A6TG38 [69-87]	0	1925.89832579	High	Not Found	Not Found				3.01509404182434	High	0	0.0004185
High	[R].DSVGAVVMGPYADLAEGMK.[V]		2.81045E-06	0	1	2	18	A6TG38	A6TG38 [69-87]	0	1909.90341079	High	High	High	1.4e7	6.5e7		5.38300895690918	High	0	4.586E-09
High	[R].IAQFNVVSEAHNEGTIVSVSDGVIR.[I]	1xDeamidated [N/Q]	0.0271067	0	1	2	18	A6TG38	A6TG38 [16-40]	0	2642.34203458	High	High	High				2.69477605819702	High	0.0007126	0.01924
High	[R].IAQFNVVSEAHNEGTIVSVSDGVIR.[I]		0.0495726	0	1	2	4	A6TG38	A6TG38 [16-40]	0	2641.35801858	High	High	Not Found				2.93008136749268	High	0.0002662	0.007518
High	[R].VTIDFTGSVDGEEFEGGK.[A]		0.000120505	0	1	2	81	A6T5H9	A6T5H9 [164-181]	0	1886.86542852	High	High	High	1.0e7	2.0e7	1.6e7	4.31781339645386	High	0	4.577E-08
High	[K].FSSQGEIVQALQEEGFENINQSK.[V]		4.02337E-07	0	1	1	21	A6TEQ4	A6TEQ4 [23-45]	0	2582.23690039	High	High	High	6.6e7	1.0e8	5.9e7	5.42975664138794	High	0	2.001E-10
High	[K].GTPLADNDDVDAFDFIR.[T]		0.000192286	0	1	2	4	A6T6L5	A6T6L5 [229-245]	0	1880.86609726	High	Not Found	High	1.7e7		2.4e7	4.15727424621582	High	0	5.005E-08
High	[K].LQTLGLTQGTVVTLSAEGEDEQKAVEHLVK.[L]		0.0138137	0	1	1	2	P16481	P16481 [50-79]	1	3193.69506202	Not Found	Not Found	High				2.92526412010193	High	0	9.48E-05
High	[R].IEYLGGCVNEMPYVLAVEK.[L]	1xCarbamidomethyl [C7]	6.31442E-05	0	1	2	10	A6TBX2	A6TBX2 [277-295]	0	2184.07153896	High	High	High	2.5e7	3.7e7	8.0e7	4.99146413803101	High	0	6.99E-09
High	[R].AILWMIVPK.[G]		0.0287476	0	1	1	8	A6TGP1	A6TGP1 [577-585]	0	1070.64308494	High	High	High	4.3e7	4.9e6		2.54700803756714	High	2.42E-05	0.001362
High	[R].VGFFNPIANGAEEETRLDLDR.[I]	1xDeamidated [N9]	0.000571129	0	1	1	14	A6TCL7	A6TCL7 [36-56]	1	2364.1466294	High	High	High	1.9e7			3.52871966362	High	0	7.512E-06
High	[K].IIGIDLGTTNSCVAIMDGTTAR.[V]	1xCarbamidomethyl [C12]	0.00684172	0	1	2	2	A6T4F4	A6T4F4 [4-25]	0	2279.13699263	Not Found	Not Found	High				3.15267777442932	High	0	0.0006501
High	[R].ALLAAFDFPFRK.[-]		0.00348471	0	1	2	18	A6TEW0	A6TEW0 [168-179]	1	1395.77833269	High	High	High		5.7e7	7.3e6	3.396000623703	High	0	8.276E-06
High	[K].VLVLVAAPEGIAALEK.[A]		5.63218E-05	0	1	2	10	A6TCB0	A6TCB0 [156-171]	0	1592.9621701	High	High	High	1.6e7	1.6e7	4.4e6	3.98608899116516	High	0	2.918E-07
High	[R].WTWPAGDNEGSIALLK.[G]	1xDeamidated [N8]	0.000333876	0	1	1	1	A6TH77	A6TH77 [228-243]	0	1758.86972663	High	Not Found	Not Found	1.2e8			3.93200397491455	High	0	1.319E-07
High	[R].WTWPAGDNEGSIALLK.[G]		1.18233E-05	0	1	1	5	A6TH77	A6TH77 [228-243]	0	1757.88571063	High	High	High		7.6e7	1.1e8	3.57185029983521	High	0	2.411E-08
High	[R].MPSAVGYQPTLAEEMGVLQER.[I]		2.04284E-05	0	1	2	4	A6TG36	A6TG36 [262-282]	0	2306.11552863	Not Found	High	High				5.06220626831055	High	0	9.513E-10
High	[R].ASIWALGPLVAR.[F]		0.00647866	0	1	2	2	A6TEK8	A6TEK8 [92-103]	0	1253.73646791	Not Found	Not Found	High			5.7e6	2.76895117759705	High	0	0.0005172
High	[K].VNEDEMYPGEAGIDIYNLTK.[Y]		1.72659E-06	0	1	2	10	A6TGP0	A6TGP0 [736-755]	0	2271.04855446	High	High	High		3.3e8	4.3e8	5.99454593658447	High	0	1.224E-11
High	[R].LTEMGFPCIGLPGTIDNDIK.[G]	1xCarbamidomethyl [C8]; 1xOxidation [M4]	0.000308349	0	1	1	2	A6TGB8	A6TGB8 [113-132]	0	2207.07226759	Not Found	High	Not Found				3.47473216056824	High	0	1.15E-07
High	[R].LTEMGFPCIGLPGTIDNDIK.[G]	1xCarbamidomethyl [C8]	0.00046122	0	1	1	2	A6TGB8	A6TGB8 [113-132]	0	2191.07735259	Not Found	Not Found	High			6.3e7	3.98307347297668	High	0	2.347E-07
High	[R].IGLLLDMPLR.[D]		0.000249007	0	1	1	18	A6TGP1	A6TGP1 [124-133]	0	1140.68092692	High	High	High	8.7e7	2.1e7	8.9e6	4.02348279953003	High	0	7.852E-08
High	[R].ADAGDIVAQQAVAIGADDAALTLHR.[K]		3.30058E-08	0	1	1	16	A6TF98	A6TF98 [139-163]	0	2462.26338999	High	High	High	5.6e7	4.3e7	3.0e7	6.14307308197021	High	0	2.49E-14
High	[R].VGFFNPIANGAEEETRLDLDR.[I]	2xDeamidated [N5; N9]	0.0189382	0	1	1	2	A6TCL7	A6TCL7 [36-56]	1	2365.1306454	Not Found	Not Found	High				3.02802395820618	High	0	0.0001673
High	[K].TAEDYLGEPVTEAVITVPAYFNDAQR.[Q]	1xDeamidated [Q/N]	6.22095E-05	0	1	2	17	A6T4F4	A6T4F4 [126-151]	0	2870.37305982	High	High	High	9.0e7		1.1e8	5.39600992202759	High	0	1.409E-06
High	[K].LTIPEVELPNAELLSK.[R]		0.00390615	0	1	1	8	P33906	P33906 [366-381]	0	1765.99459231	High	High	High	5.5e7	4.0e7	3.8e7	3.20350623130798	High	0	1.113E-05
High	[R].SASDTGNWVNSDGTIFYPYIGK.[V]	1xDeamidated [N]	0.000689862	0	1	1	2	Q48450	Q48450 [112-133]	0	2393.09319685	High	Not Found	Not Found				3.59096360206604	High	0	4.764E-07
High	[K].AGDGNYGYNAATEEYGNMIDFGILDPTK.[V]	1xDeamidated [N]	2.32471E-05	0	1	3	233	A6TH53	A6TH53 [471-498]	0	2997.30947323	High	High	High	6.1e7	1.0e7	1.0e7	4.71149444580078	High	0	1.195E-09
High	[K].AGDGNYGYNAATEEYGNMIDFGILDPTK.[V]		1.1438E-07	0	1	3	211	A6TH53	A6TH53 [471-498]	0	2996.32545723	High	High	High	2.9e9	5.4e8	2.7e9	5.66010904312134	High	0	3.14E-10
High	[R].DVAGYAAGLELFDR.[R]		0.000666273	0	1	1	2	B5Y275	B5Y275 [314-327]	0	1496.73798386	Not Found	Not Found	High			1.1e7	3.4003918170929	High	0	9.707E-06
High	[R].EGLNVLQYFISTHGAR.[K]	1xDeamidated [Q/N]	0.00217409	0	1	1	3	A6TGP1	A6TGP1 [765-780]	0	1805.91807378	High	Not Found	Not Found	2.0e7			4.16016864776611	High	0	3.605E-06
High	[R].EGLNVLQYFISTHGAR.[K]		2.19008E-05	0	1	1	26	A6TGP1	A6TGP1 [765-780]	0	1804.93405778	High	High	High	2.1e8	1.1e8	1.2e8	4.07999038696289	High	0	2.837E-08
High	[R].NLLGDEILNLAPK.[G]		0.000204105	0	1	2	11	A6TF98	A6TF98 [86-98]	0	1409.79985587	High	High	High	1.0e8		4.5e7	3.92371320724487	High	0	2.837E-07
High	[K].AHYVLMNVEAPQEAIDELETNFR.[F]	1xDeamidated [N/Q]; 1xOxidation [M6]	0.000501888	0	1	1	12	A6THB1	A6THB1 [57-79]	0	2706.27157216	High	High	Not Found	1.9e7	9.6e6		4.95446586608887	High	0	3.073E-06
High	[K].AHYVLMNVEAPQEAIDELETNFR.[F]	1xOxidation [M6]	5.94875E-05	0	1	1	7	A6THB1	A6THB1 [57-79]	0	2705.28755616	High	High	High	3.2e7	1.7e7	2.1e7	5.49240255355835	High	0	1.78E-08
High	[K].AHYVLMNVEAPQEAIDELETNFR.[F]	1xDeamidated [Q/N]	5.39478E-07	0	1	1	22	A6THB1	A6THB1 [57-79]	0	2690.27665716	High	High	High				5.89957761764526	High	0	2.511E-11
High	[K].AHYVLMNVEAPQEAIDELETNFR.[F]		3.59165E-08	0	1	1	55	A6THB1	A6THB1 [57-79]	0	2689.29264116	High	High	High	3.4e8	1.6e7	3.4e7	6.95599317550659	High	0	1.019E-13
High	[K].VALQDAGLSVSDINDVILVGGQTR.[M]	1xDeamidated [N/Q]	0.000781135	0	1	2	10	A6T4F4	A6T4F4 [322-345]	0	2441.28820817	Not Found	High	High			9.8e6	3.64077067375183	High	0	5.942E-07
High	[K].VALQDAGLSVSDINDVILVGGQTR.[M]		5.07384E-05	0	1	2	24	A6T4F4	A6T4F4 [322-345]	0	2440.30419217	High	High	High	3.1e7	2.5e7	1.5e7	4.35183620452881	High	0	1.021E-07
High	[R].DTPELVSFLHLPVQSGSDR.[V]		0.00575185	0	1	2	7	A6T6B5	A6T6B5 [254-272]	0	2097.06110858	High	High	High		1.6e7	7.2e6	2.51374197006226	High	0	2.009E-05
High	[R].SASDTGNWVNSDGTIFYPYIGK.[V]		4.66265E-05	0	1	1	11	Q48450	Q48450 [112-133]	0	2392.10918085	High	High	High	1.2e8	1.4e8	4.8e7	4.53976774215698	High	0	1.126E-08
High	[R].LLSLDGPTGALTHGTFTDILDK.[L]		0.0216281	0	1	1	2	A6T5D7	A6T5D7 [28-49]	0	2285.20235298	Not Found	High	High		5.4e7	1.1e8	4.15399646759033	High	0	0.0002107
High	[R].VQILLADSEDSPTTPFTPDAE.[-]	1xDeamidated [Q2]	0.000559885	0	1	1	1	B5Y0W9	B5Y0W9 [60-80]	0	2247.05507999	High	Not Found	Not Found	5.7e7			4.48015594482422	High	0	3.284E-07
High	[R].VQILLADSEDSPTTPFTPDAE.[-]		0.000145561	0	1	1	9	B5Y0W9	B5Y0W9 [60-80]	0	2246.07106399	High	High	High	9.1e7	9.5e7	7.4e7	4.47789812088013	High	0	1.889E-06
High	[R].QTDELTGLSSLVVLDSAER.[T]		4.8159E-08	0	1	1	12	A6TGP1	A6TGP1 [1049-1067]	0	2033.03970438	High	High	High	7.4e8	5.1e8		6.06738424301147	High	0	4.389E-13
High	[R].NELLDVSDVSETINSIR.[E]		5.55348E-06	0	1	2	10	A6T4P1	A6T4P1 [664-680]	0	1903.96072585	High	High	High	7.6e7	3.9e7	3.5e7	4.88065719604492	High	0	2.387E-10
High	[R].SSFGGQIITVK.[C]		0.0406442	0	1	1	2	A6TGB9	A6TGB9 [30-40]	0	1136.63099978	High	Not Found	Not Found	3.1e7			1.96225082874298	High	0	0.0006587
High	[R].LKGNTGENLLALLEGR.[L]	1xDeamidated [N]	0.0454403	0	1	1	7	B5XNB5	B5XNB5 [82-97]	1	1698.93847487	Not Found	High	High			1.5e7	3.82262969017029	High	6.951E-05	0.003488
High	[R].LKGNTGENLLALLEGR.[L]		3.67282E-05	0	1	1	28	B5XNB5	B5XNB5 [82-97]	1	1697.95445887	High	High	High	6.6e7	1.1e7	4.5e7	4.31523990631104	High	0	6.491E-06
High	[K].QYDINEAIALLK.[E]		0.0015741	0	1	1	6	A6TGN6	A6TGN6 [20-31]	0	1390.75765672	High	High	High	3.1e8	8.2e8		3.77018427848816	High	0	2.76E-06
High	[K].KMALELFKPFIYGK.[L]		2.07353E-05	0	1	1	27	A6TGP1	A6TGP1 [371-384]	1	1684.949497	High	High	High	2.3e7	3.1e7	2.5e7	5.0137414932251	High	0	9.767E-10
High	[K].FGLIPEFIGR.[L]		0.00321861	0	1	2	6	A6T5I1	A6T5I1 [298-307]	0	1148.64625598	High	High	High	7.0e7	4.5e7	2.6e7	2.37517738342285	High	0	1.757E-05
High	[R].DANGIDPVSLIAFDK.[V]	1xDeamidated [N3]	1.2001E-05	0	1	1	18	A6TEX1	A6TEX1 [171-185]	0	1575.79007936	High	High	High	2.8e8	5.3e8	5.2e8	4.33915662765503	High	0	5.452E-08
High	[R].DANGIDPVSLIAFDK.[V]		5.38573E-05	0	1	1	12	A6TEX1	A6TEX1 [171-185]	0	1574.80606336	High	High	High	5.8e8	3.9e8	3.8e8	4.00846338272095	High	0	1.967E-08
High	[R].MGHIELACPTAHIWFLK.[S]	1xCarbamidomethyl [C8]	0.000143407	0	1	1	10	A6TGP1	A6TGP1 [102-118]	0	2024.0244698	High	High	High		1.2e7	3.2e7	4.41067457199097	High	0	6.437E-07
High	[R].ALDILTVTPPDVFNHNLENVPR.[L]		4.57085E-05	0	1	1	8	B5XZS6	B5XZS6 [179-200]	0	2474.30379831	High	High	High		9.6e7	2.9e7	4.02837514877319	High	0	9.186E-09
High	[R].AAGELPAAPQVSVEEASANLAELLNAGLGGSDND.[-]	1xDeamidated [N/Q]	2.33054E-08	0	1	1	30	A6TGP1	A6TGP1 [1374-1407]	0	3251.55499963	High	High	High	7.9e7	1.4e7	5.4e6	8.30463123321533	High	0	6.573E-14
High	[R].VPVELVTTSASGLDNNLTPAAALWQVPR.[V]	1xDeamidated [N/Q]	0.000263002	0	1	2	6	A6T6D7	A6T6D7 [116-143]	0	2920.54146256	Not Found	High	High		1.1e7		4.41562652587891	High	0	8.657E-08
High	[K].IADQISDAVLDAILEQDPK.[A]	1xDeamidated [Q]	0.00100149	0	1	2	6	A6TDV1	A6TDV1 [19-37]	0	2055.04920687	High	High	High		7.6e6		4.82309007644653	High	0	9.15E-07
High	[R].WLELGLTDEEKQNQLEQLAEQYDELKHEFEK.[K]	2xDeamidated [Q/N]	0.00345028	0	1	2	10	A6TGP0	A6TGP0 [997-1027]	2	3834.82323577	High	Not Found	High				4.91338968276978	High	0	6.251E-05
High	[R].WLELGLTDEEKQNQLEQLAEQYDELKHEFEK.[K]	1xDeamidated [N/Q]	0.00018571	0	1	2	11	A6TGP0	A6TGP0 [997-1027]	2	3833.83921977	Not Found	High	High				5.69611072540283	High	0	0.0006051
High	[R].WLELGLTDEEKQNQLEQLAEQYDELKHEFEK.[K]		0.000434513	0	1	2	10	A6TGP0	A6TGP0 [997-1027]	2	3832.85520377	High	High	High	1.1e8			5.89997863769531	High	0	1.088E-06
High	[K].RPQVLDVPYLLSIQLDSFQK.[F]	1xDeamidated [Q]	0.00318681	0	1	1	11	A6TGP0	A6TGP0 [18-37]	0	2360.28602348	Not Found	High	High			1.0e7	4.21552848815918	High	0	7.117E-06
High	[K].RPQVLDVPYLLSIQLDSFQK.[F]		1.18233E-05	0	1	1	81	A6TGP0	A6TGP0 [18-37]	0	2359.30200748	High	High	High	3.8e8		3.2e6	6.05832481384277	High	0	3.878E-09
High	[R].NQILTEEQYLDALEEFGDEFDAK.[M]	2xDeamidated [Q2; N/Q]	0.00122173	0	1	1	5	A6TGP1	A6TGP1 [157-179]	0	2719.21449394	Not Found	High	High		1.4e7	5.3e6	4.79110717773438	High	0	9.593E-05
High	[R].NQILTEEQYLDALEEFGDEFDAK.[M]	1xDeamidated [Q/N]	3.01303E-06	0	1	1	27	A6TGP1	A6TGP1 [157-179]	0	2718.23047794	High	High	High	5.8e6	5.4e6	7.8e6	6.9480152130127	High	0	3.269E-11
High	[R].NQILTEEQYLDALEEFGDEFDAK.[M]		4.57852E-07	0	1	1	36	A6TGP1	A6TGP1 [157-179]	0	2717.24646194	High	High	High	2.4e7	1.5e8	6.8e6	6.52970314025879	High	0	3.095E-12
High	[K].DIPDLFVDLSTVGEGYAADHLAR.[L]		2.34794E-05	0	1	1	5	B5XP00	B5XP00 [174-196]	0	2474.21979387	High	High	High			6.7e6	4.02117872238159	High	0	1.226E-09
High	[K].KNEAPASFETALGELEQIVNR.[L]	1xDeamidated [N/Q]	0.000470482	0	1	1	6	B5Y0W9	B5Y0W9 [4-24]	1	2317.16703049	Not Found	High	High				5.30101442337036	High	0	8.219E-07
High	[K].KNEAPASFETALGELEQIVNR.[L]		2.32666E-06	0	1	1	27	B5Y0W9	B5Y0W9 [4-24]	1	2316.18301449	High	High	High	3.6e7	4.7e6	4.6e6	6.6480188369751	High	0	2.074E-11
High	[R].AGLLLQLANLPTPPESVPINMLVK.[V]		0.00962917	0	1	2	8	A6T6L5	A6T6L5 [203-226]	0	2528.45204247	High	High	High	1.1e7	9.1e6		3.72620224952698	High	0	5.004E-05
High	[K].GIMEGEYDHLPEQAFYMVGSIDEAVEK.[A]	1xDeamidated [Q13]	0.00108978	0	1	2	7	A6TG36	A6TG36 [430-456]	0	3058.36963066	High	High	High	5.6e7			3.40880393981934	High	0	1.298E-05
High	[K].GIMEGEYDHLPEQAFYMVGSIDEAVEK.[A]		0.00217409	0	1	2	3	A6TG36	A6TG36 [430-456]	0	3057.38561466	High	High	Not Found	9.4e7			3.95353674888611	High	0	3.593E-06
High	[K].AMLQDIATLTGGTVISEEIGMELEK.[A]	1xDeamidated [Q4]; 1xOxidation [M]	9.58718E-05	0	1	3	11	A6TH53	A6TH53 [287-311]	0	2666.31507642	High	High	High	1.9e7			4.86593151092529	High	0	1.466E-08
High	[K].AMLQDIATLTGGTVISEEIGMELEK.[A]	1xOxidation [M21]	1.30702E-06	0	1	3	30	A6TH53	A6TH53 [287-311]	0	2665.33106042	High	High	High	1.4e8	4.3e6	5.6e6	6.14956188201904	High	0	7.45E-12
High	[K].AMLQDIATLTGGTVISEEIGMELEK.[A]	1xDeamidated [Q4]	1.24467E-07	0	1	3	116	A6TH53	A6TH53 [287-311]	0	2650.32016142	High	High	High	6.1e6	6.1e6	7.9e6	6.74299907684326	High	0	1.176E-13
High	[K].AMLQDIATLTGGTVISEEIGMELEK.[A]		4.2145E-09	0	1	3	912	A6TH53	A6TH53 [287-311]	0	2649.33614542	High	High	High	1.1e8	8.5e6	6.6e6	7.56119441986084	High	0	6.764E-16
High	[R].LQAFEGVVIAIR.[N]		0.00830012	0	1	1	5	B5XVK6	B5XVK6 [40-51]	0	1315.77324729	Not Found	High	High				2.7305850982666	High	0	3.852E-05
High	[K].EEGFIEDFKVEGDTKPELELTLK.[Y]		0.00274574	0	1	1	31	A6TEV8	A6TEV8 [42-64]	1	2666.34471947	High	High	High	6.0e6	8.6e6	8.7e6	3.74209356307983	High	0	0.0009695
High	[K].LDLDTASTQLAEGVYEVVLR.[V]	1xDeamidated [Q9]	5.97839E-05	0	1	1	5	B5XTJ1	B5XTJ1 [42-61]	0	2193.12851977	Not Found	High	High			5.5e6	4.54587459564209	High	0	6.365E-09
High	[K].LDLDTASTQLAEGVYEVVLR.[V]		1.32666E-06	0	1	1	52	B5XTJ1	B5XTJ1 [42-61]	0	2192.14450377	High	High	High	9.5e7	2.4e6		5.09787130355835	High	0	1.983E-07
High	[R].EVTTTPLAADNWEGIEPIYETMPGWSETTFGVK.[E]	1xDeamidated [N11]	0.00081282	0	2	2	2	B5Y325; A6TH93	B5Y325 [355-387]; A6TH93 [355-387]	0	3670.71453668	High	Not Found	Not Found	3.1e7			4.51008749008179	High	0	6.355E-07
High	[R].EVTTTPLAADNWEGIEPIYETMPGWSETTFGVK.[E]		0.011563	0	2	2	5	B5Y325; A6TH93	B5Y325 [355-387]; A6TH93 [355-387]	0	3669.73052068	Not Found	High	High			3.9e7	3.88636589050293	High	0	6.919E-05
High	[R].VAFMPWNGYNFEDSILVSER.[V]	2xDeamidated [N7; N10]	0.0150969	0	1	2	4	A6TGP0	A6TGP0 [802-821]	0	2376.08527521	Not Found	High	Not Found		5.0e6		2.95123529434204	High	0	0.001015
High	[R].VAFMPWNGYNFEDSILVSER.[V]	1xDeamidated [N]	0.00674074	0	1	2	26	A6TGP0	A6TGP0 [802-821]	0	2375.10125921	High	Not Found	High	9.8e6		5.5e6	3.65796852111816	High	0.0008868	0.02628
High	[R].VAFMPWNGYNFEDSILVSER.[V]		3.47737E-05	0	1	2	11	A6TGP0	A6TGP0 [802-821]	0	2374.11724321	High	High	High	1.0e7	1.6e7		3.79362726211548	High	0	4.24E-06
High	[K].TILWNGPVGVFEFPNFR.[K]		7.596E-06	0	1	1	11	B5XUB8	B5XUB8 [303-319]	0	1993.03304354	High	High	High			4.2e6	4.73341846466064	High	0	1.435E-08
High	[K].TILWNGPVGVFEFPNFR.[K]	1xDeamidated [N5]	0.00137648	0	1	1	4	B5XUB8	B5XUB8 [303-319]	0	1994.01705954	High	Not Found	High				4.51483345031738	High	0	1.616E-06
High	[K].AFTSEEFTHFLEELTK.[Q]		4.30977E-06	0	1	1	80	A6TD53	A6TD53 [267-282]	0	1928.9276349	High	High	High	4.1e8	4.2e7		5.73423719406128	High	0	9.645E-10
High	[R].VAEQLEGLEDCPEDLYLIEGDPQSFDDSVFSVDELEK.[A]	1xCarbamidomethyl [C11]; 1xDeamidated [Q]	0.000717846	0	1	2	5	A6T716	A6T716 [720-756]	0	4230.89586755	High	Not Found	High	2.4e7		8.6e6	5.05687856674194	High	0	5.096E-07
High	[R].QASITQELTEIVSGAAAV.[-]		0.000173225	0	1	1	17	A6TG37	A6TG37 [270-287]	0	1787.93853393	High	High	High	8.4e7	5.9e6		3.58772110939026	High	9.08E-05	0.00477
High	[R].LFSVPNPGAADDFLAVINPESLVIK.[Q]	1xDeamidated [N]	7.97641E-05	0	1	1	7	A6T6C3	A6T6C3 [477-501]	0	2627.39669599	High	High	High	2.0e7	1.7e7		4.7904486656189	High	0	1.056E-08
High	[R].LFSVPNPGAADDFLAVINPESLVIK.[Q]		0.000137815	0	1	1	20	A6T6C3	A6T6C3 [477-501]	0	2626.41267999	High	High	High	7.9e6	2.3e7	6.8e6	4.78356504440308	High	0	2.767E-08
High	[R].ALNYTTEQILDLFFEK.[V]	1xDeamidated [Q/N]	7.55194E-05	0	1	2	7	A6TGP0	A6TGP0 [212-227]	0	1945.97933654	High	High	Not Found	6.2e6	4.7e6		5.45895528793335	High	0	9.633E-09
High	[R].ALNYTTEQILDLFFEK.[V]		2.94151E-07	0	1	2	66	A6TGP0	A6TGP0 [212-227]	0	1944.99532054	High	High	High	3.4e8	6.5e6	1.5e7	6.19571018218994	High	0	9.241E-12
High	[K].LVPYYTVQEFVESLETPR.[R]		0.00038757	0	1	1	15	P41576	P41576 [51-68]	0	2170.10666179	High	High	High	4.4e7		1.1e7	4.25702095031738	High	0	3.486E-07
High	[K].FLTAEIVEAILDR.[T]		0.00143943	0	1	1	6	A6TB35	A6TB35 [371-383]	0	1489.82607059	High	High	High	1.7e7	5.7e6	2.5e6	3.16801428794861	High	0	1.77E-05
High	[R].DGLPAADFSVFYHLISIDR.[N]		5.8027E-05	0	1	2	8	A6TBX2	A6TBX2 [91-109]	0	2136.07603041	High	High	High				4.46901226043701	High	0	8.405E-07
High	[R].LTNGFEVTSYIGGEGHNLQEHSVILIR.[G]	2xDeamidated [N17; N/Q]	2.25639E-05	0	1	1	107	A6TEY0	A6TEY0 [57-83]	0	2985.49524104	High	High	High	1.4e7	1.1e7	7.9e6	4.54725790023804	High	0	1.43E-08
High	[R].LTNGFEVTSYIGGEGHNLQEHSVILIR.[G]	1xDeamidated [N/Q]	3.84411E-06	0	1	1	343	A6TEY0	A6TEY0 [57-83]	0	2984.51122504	High	High	High	8.2e6	8.9e6	1.3e7	5.48294544219971	High	0	1.938E-08
High	[R].LTNGFEVTSYIGGEGHNLQEHSVILIR.[G]		6.25723E-06	0	1	1	78	A6TEY0	A6TEY0 [57-83]	0	2983.52720904	High	High	High	4.4e6	4.4e6	4.2e6	4.75824594497681	High	0	1.185E-10
High	[R].FEVGEGIEKVETDFAAEVAAMSK.[Q]		0.0006933	0	1	1	5	A6T4X2	A6T4X2 [259-281]	1	2457.1853822	Not Found	Not Found	High				4.81032371520996	High	0	3.713E-05
High	[R].SALQYAASVAGLMITTECMVTDLPK.[SG]	1xCarbamidomethyl [C18]; 1xDeamidated [Q4]; 1xOxidation [M]	0.000571129	0	1	3	30	A6TH53	A6TH53 [502-526]	0	2687.2976526	High	High	High	1.5e7	8.7e6	3.6e6	4.90856218338013	High	0	3.416E-07
High	[K].ISYISTGGGAFLEFVEGK.[V]		0.00087139	0	1	1	56	B5XUB8	B5XUB8 [356-373]	0	1874.95345576	High	High	High	3.6e7	2.0e6	6.3e6	4.01184463500977	High	0	2.998E-05
High	[R].SALQYAASVAGLMITTECMVTDLPK.[SG]	1xCarbamidomethyl [C18]; 1xOxidation [M]	1.11386E-05	0	1	3	80	A6TH53	A6TH53 [502-526]	0	2686.3136366	High	High	High	1.0e7	1.5e7	4.3e6	5.90422439575195	High	0	3.164E-07
High	[R].SALQYAASVAGLMITTECMVTDLPK.[SG]	1xCarbamidomethyl [C18]	5.08235E-07	0	1	3	498	A6TH53	A6TH53 [502-526]	0	2670.3187216	High	High	High	4.8e7	1.0e7	6.9e6	6.8199348449707	High	0	1.3E-10
High	[R].GEEVSRPCDDILFEIAQLAAQGVR.[E]	1xCarbamidomethyl [C8]	6.66934E-05	0	1	2	7	A6T6B5	A6T6B5 [171-194]	0	2673.33008959	High	High	High			9.5e6	4.48763036727905	High	0	7.691E-09
High	[R].FNNFINDSLLEGAIDALK.[R]	1xDeamidated [N]	0.000297804	0	1	1	2	A6T5E8	A6T5E8 [22-39]	0	1995.00694823	Not Found	High	Not Found				4.85108757019043	High	0	2.836E-07
High	[R].FNNFINDSLLEGAIDALK.[R]		1.00844E-05	0	1	1	9	A6T5E8	A6T5E8 [22-39]	0	1994.02293223	High	High	High		6.6e6	5.5e6	4.70283555984497	High	0	2.751E-10
High	[K].TGSITSVQAVYVPADDLTDPSPATTFAHLDATVVLSR.[Q]	1xDeamidated [Q8]	0.000837424	0	1	2	82	A6TG36	A6TG36 [288-324]	0	3816.91780444	High	High	High	7.5e6	8.1e6	5.6e6	3.87164282798767	High	0	0.0001088
High	[K].TGSITSVQAVYVPADDLTDPSPATTFAHLDATVVLSR.[Q]		0.00124626	0	1	2	49	A6TG36	A6TG36 [288-324]	0	3815.93378844	High	High	High	9.1e6	6.3e6	7.4e6	4.1699595451355	High	0	4.222E-05
High	[K].DENITVVWVPGAYELPLAAGALAK.[T]		0.0197958	0	1	1	16	A6T5E8	A6T5E8 [46-69]	0	2497.33370146	High	High	High	1.9e7	9.1e6		4.27279472351074	High	0	0.0007183
High	[K].LSDSELNTLGDLIGEQDIEPLLQAANSDREDAQAAR.[Q]	1xDeamidated [Q/N]	0.000240491	0	1	1	7	A6T4J7	A6T4J7 [365-400]	1	3868.86828792	Not Found	High	High		9.2e6	6.8e6	3.45559406280518	High	0	0.0009712
High	[K].LSDSELNTLGDLIGEQDIEPLLQAANSDREDAQAAR.[Q]		0.00105776	0	1	1	2	A6T4J7	A6T4J7 [365-400]	1	3867.88427192	High	Not Found	Not Found				4.15297412872314	High	0	1.014E-06
High	[K].NVHLSGGVGIGGVLEPLQANPTIIEDNCFIGAR.[S]	1xCarbamidomethyl [C28]; 2xDeamidated [Q/N]	0.0389047	0	1	1	6	B5Y1K5	B5Y1K5 [155-187]	0	3419.72638007	Not Found	High	High			5.5e6	4.4103045463562	High	6.951E-05	0.002476
High	[K].NVHLSGGVGIGGVLEPLQANPTIIEDNCFIGAR.[S]	1xCarbamidomethyl [C28]; 1xDeamidated [N/Q]	0.000184789	0	1	1	101	B5Y1K5	B5Y1K5 [155-187]	0	3418.74236407	Not Found	High	High		3.5e6	7.5e6	5.697265625	High	0	4.654E-08
High	[K].NVHLSGGVGIGGVLEPLQANPTIIEDNCFIGAR.[S]	1xCarbamidomethyl [C28]	0.000123538	0	1	1	31	B5Y1K5	B5Y1K5 [155-187]	0	3417.75834807	Not Found	Not Found	High			2.7e6	4.94027233123779	High	0	2.293E-08
High	[R].EAAESLFENLFFSEDRYDLSAVGR.[M]		0.00184536	0	1	2	2	A6TGP0	A6TGP0 [379-402]	1	2765.30531426	High	Not Found	Not Found				3.57233428955078	High	0	2.692E-06
High	[R].SALQYAASVAGLMITTECMVTDLPK.[SG]	1xCarbamidomethyl [C18]; 1xDeamidated [Q4]	8.43189E-06	0	1	3	152	A6TH53	A6TH53 [502-526]	0	2671.3027376	High	High	High	3.2e7	4.4e6	3.3e6	6.3224196434021	High	0	3.479E-09
High	[K].KSTAETIVYSALETLAQR.[S]		0.00119769	0	1	1	7	A6TEX9	A6TEX9 [36-53]	1	1981.06004598	Not Found	High	High		1.2e7		3.96582365036011	High	0	3.194E-06
High	[K].STAETIVYSALETLAQR.[S]		2.75972E-08	0	1	1	57	A6TEX9	A6TEX9 [37-53]	0	1852.96508302	High	High	High	1.5e9	1.4e8	1.3e7	5.56968832015991	High	0	4.108E-13
High	[K].LSLNDASLFYEPESSTALGFGFR.[C]	1xDeamidated [N4]	0.0342772	0	1	2	2	A6TCI3	A6TCI3 [317-339]	0	2522.2085609	Not Found	High	Not Found		1.0e7		3.67536497116089	High	0	0.0004794
High	[R].VGAGPFPTELFDETGEFLCK.[Q]	1xCarbamidomethyl [C19]	4.80787E-06	0	2	2	18	B5Y325; A6TH93	B5Y325 [274-293]; A6TH93 [274-293]	0	2214.04234728	High	High	High	2.1e7	4.1e7		5.61598253250122	High	0	2.362E-10
High	[R].NIYTDPLNVLQAELLHR.[S]		0.00610448	0	1	1	1	B5XZ20	B5XZ20 [833-849]	0	2009.08145018	Not Found	Not Found	High			1.3e7	3.73596405982971	High	0	2.235E-05
High	[R].FLSQPFFVAEVFTGSPGK.[Y]	1xDeamidated [Q4]	9.93512E-06	0	1	2	6	A6TG36	A6TG36 [400-417]	0	1958.98984171	High	High	High				4.56181812286377	High	0	1.136E-09
High	[R].FLSQPFFVAEVFTGSPGK.[Y]		8.10313E-06	0	1	2	26	A6TG36	A6TG36 [400-417]	0	1958.00582571	High	High	High	3.6e7			4.93790578842163	High	0	7.512E-10
High	[K].EFFGSSQLSQFMDQNNPLSEITHK.[R]	1xDeamidated [N/Q]	0.000875732	0	1	2	6	A6TGP0	A6TGP0 [504-527]	0	2785.27738539	Not Found	High	Not Found		2.2e7		4.79516458511353	High	0	7.215E-07
High	[K].EFFGSSQLSQFMDQNNPLSEITHK.[R]		7.40952E-06	0	1	2	30	A6TGP0	A6TGP0 [504-527]	0	2784.29336939	High	High	High	5.0e7	7.9e7	5.8e8	5.3613018989563	High	0	2.592E-10
High	[R].VMQAQGSQLTNK.[Y]	1xOxidation [M2]	0.00242514	0	1	2	2	A6TCG5	A6TCG5 [43-54]	0	1320.65762552	Not Found	High	Not Found		2.0e7		3.49895644187927	High	0	4.378E-06
High	[R].LVDVAQDLVVTEDDCGTLEGITMTPVIEGGDVK.[E]	1xCarbamidomethyl [C15]; 1xDeamidated [Q6]	0.0127013	0	1	1	4	A6TGP1	A6TGP1 [800-832]	0	3489.68627332	High	Not Found	High	1.0e7		4.6e6	4.41090822219849	High	0	8.181E-05
High	[R].LVDVAQDLVVTEDDCGTLEGITMTPVIEGGDVK.[E]	1xCarbamidomethyl [C15]	0.0110598	0	1	1	13	A6TGP1	A6TGP1 [800-832]	0	3488.70225732	High	High	High		3.1e6	1.1e7	3.52208399772644	High	0	6.418E-05
High	[K].GDGEQVAGGETVANWDPHTMPVITEVSGFIR.[F]	2xDeamidated [Q5; N14]	0.0220575	0	1	1	2	A6TGP1	A6TGP1 [1006-1036]	0	3271.52119764	Not Found	High	Not Found				3.22468185424805	High	0	0.0002177
High	[K].GDGEQVAGGETVANWDPHTMPVITEVSGFIR.[F]	1xDeamidated [N/Q]	6.16461E-06	0	1	1	57	A6TGP1	A6TGP1 [1006-1036]	0	3270.53718164	High	High	High	4.1e7		5.1e6	5.68760442733765	High	0	5.853E-10
High	[K].GDGEQVAGGETVANWDPHTMPVITEVSGFIR.[F]		6.87708E-06	0	1	1	65	A6TGP1	A6TGP1 [1006-1036]	0	3269.55316564	High	High	High	4.4e7	1.5e7	2.1e7	4.82590389251709	High	0	1.601E-09
High	[K].VLPDVLEQFIHLR.[A]		0.00390615	0	1	2	2	A6TG39	A6TG39 [88-100]	0	1578.9002386	Not Found	Not Found	High				2.28974866867065	High	0	1.013E-05
High	[K].LEQDFGGSIGVYAMDTGSGATVSYR.[A]		6.09847E-05	0	1	1	32	Q9F663	Q9F663 [36-60]	0	2581.1875074	Not Found	Not Found	High			1.2e7	4.58417272567749	High	0	7.856E-07
High	[K].TIAELVEQFNLPIEK.[T]		0.00190119	0	1	1	6	A6T4Z7	A6T4Z7 [262-276]	0	1743.95272753	High	High	High	7.5e7		6.5e7	2.52286744117737	High	0	2.855E-06
High	[K].GMNTAVGDEGGYAPNLGSNAEALAVIAEAVK.[A]		5.78362E-07	0	1	2	21	A6TD53	A6TD53 [201-231]	0	2989.45714008	High	High	High	1.3e8	9.1e7	1.1e8	5.7980580329895	High	0	1.77E-12
High	[K].ANEIDVPAALIDSEIDVLR.[R]	1xDeamidated [N2]	0.023397	0	1	2	3	A6T5H9	A6T5H9 [297-315]	0	2054.0651913	Not Found	High	Not Found		2.0e7		3.07826256752014	High	0.0002828	0.008945
High	[K].ANEIDVPAALIDSEIDVLR.[R]		2.74374E-07	0	1	2	32	A6T5H9	A6T5H9 [297-315]	0	2053.0811753	High	High	High	8.9e8	5.9e7	1.1e8	5.83760118484497	High	0	4.745E-13
High	[R].DDVRPLNTDPNVLVMPADGVISQLGAIENDK.[I]	2xDeamidated [N/Q]	0.0215221	0	1	1	3	A6TH77	A6TH77 [73-103]	0	3307.63622732	Not Found	High	Not Found		5.6e6		3.88300728797913	High	0	0.0002101
High	[R].DDVRPLNTDPNVLVMPADGVISQLGAIENDK.[I]	1xDeamidated [N/Q]	4.44397E-07	0	1	1	12	A6TH77	A6TH77 [73-103]	0	3306.65221132	High	High	High			1.1e8	7.16598606109619	High	0	2.739E-09
High	[R].DDVRPLNTDPNVLVMPADGVISQLGAIENDK.[I]		6.99207E-08	0	1	1	9	A6TH77	A6TH77 [73-103]	0	3305.66819532	High	High	High	4.9e7	1.3e8	3.7e7	7.26893615722656	High	0	4.265E-14
High	[K].GADLLQALVDSELQPSR.[G]		0.00026563	0	1	1	10	A6T9Y5	A6T9Y5 [360-376]	0	1811.94976733	High	High	High	1.2e7	1.6e7	3.7e7	4.9904956817627	High	0	4.571E-07
High	[R].GYLSPYFINKPDTGAVELESPFILLADKK.[I]	1xDeamidated [N9]	0.00079682	0	1	3	13	A6TH53	A6TH53 [198-226]	1	3226.69220902	High	High	High	1.0e7		1.5e7	4.23130178451538	High	0	1.779E-06
High	[R].GYLSPYFINKPDTGAVELESPFILLADKK.[I]		9.75578E-08	0	1	3	46	A6TH53	A6TH53 [198-226]	1	3225.70819302	High	High	High	1.2e9	9.1e8	1.8e8	6.91062450408936	High	0	1.546E-11
High	[R].QVGVPYIIVFLNK.[C]		0.000127278	0	1	1	23	A6TEX7	A6TEX7 [125-137]	0	1489.87771231	High	High	High	3.7e7	7.9e6	6.2e7	4.00782442092896	High	0	5.925E-07
High	[K].EQEVYMGEIPLMTDNGTFVINGTER.[V]	2xDeamidated [N21; Q/N]	3.82184E-05	0	1	2	7	A6TGP0	A6TGP0 [119-143]	0	2845.29065256	High	High	High			2.8e7	4.88772916793823	High	0	2.889E-09
High	[K].NPDVQALLNDAPALGDYLDEESK.[A]	1xDeamidated [N/Q]	0.000108559	0	1	1	3	B5XNL6	B5XNL6 [212-234]	0	2488.17256924	High	Not Found	Not Found	1.3e7			6.5283203125	High	0	1.823E-08
High	[K].NPDVQALLNDAPALGDYLDEESK.[A]		3.56489E-05	0	1	1	7	B5XNL6	B5XNL6 [212-234]	0	2487.18855324	High	High	High	9.9e7	8.3e7	3.4e7	6.50178670883179	High	0	2.551E-09
High	[K].GMNTAVGDEGGYAPNLGSNAEALAVIAEAVK.[A]	1xDeamidated [N]	0.000115806	0	1	2	8	A6TD53	A6TD53 [201-231]	0	2990.44115608	High	High	High		1.3e7	9.1e7	3.64749503135681	High	0	2.896E-05
High	[K].IADQISDAVLDAILEQDPK.[A]		9.54775E-06	0	1	2	18	A6TDV1	A6TDV1 [19-37]	0	2054.06519087	High	High	High	2.9e7	2.8e7	4.2e7	4.60170030593872	High	0	1.706E-07
High	[K].LEQDFGGSIGVYAMDTGSGATVSYR.[A]	1xDeamidated [Q3]	0.000124153	0	1	1	22	Q9F663	Q9F663 [36-60]	0	2582.1715234	Not Found	High	High		3.8e6	1.3e7	4.85918712615967	High	0	2.297E-08
High	[R].LEYQWVNNIGDAGTVGTRPDNGMLSLGVSYR.[F]		2.67415E-06	0	1	1	27	P24017	P24017 [158-188]	0	3382.64846297	High	High	High	5.0e7	2.9e7	2.2e6	4.78007125854492	High	0	2.651E-11
High	[K].EGDNFVVLSDILGDEDHLGDMDFK.[V]	1xDeamidated [N4]	0.0570052	0	1	2	4	A6TEI3	A6TEI3 [471-494]	0	2681.19231835	Not Found	High	High		1.3e7	1.1e7	3.37272500991821	High	0	0.001208
High	[K].EGDNFVVLSDILGDEDHLGDMDFK.[V]		0.000123538	0	1	2	11	A6TEI3	A6TEI3 [471-494]	0	2680.20830235	High	High	High		1.4e7	9.1e6	4.2014102935791	High	0	3.048E-06
High	[K].DYIDEATGELICPANMELSLDLLAK.[L]	1xCarbamidomethyl [C12]; 1xDeamidated [N15]	0.00256132	0	1	2	2	A6TGP0	A6TGP0 [300-324]	0	2795.33654002	High	Not Found	High				3.72864389419556	High	0	4.832E-06
High	[K].DYIDEATGELICPANMELSLDLLAK.[L]	1xCarbamidomethyl [C12]	7.40325E-05	0	1	2	13	A6TGP0	A6TGP0 [300-324]	0	2794.35252402	High	Not Found	High	5.7e7			4.43036651611328	High	0	9.286E-09
High	[R].AEDLALLPTHPEWQSLFDTYGALPR.[H]		0.010018	0	1	2	4	A6TDG4	A6TDG4 [171-195]	0	2840.42536985	Not Found	High	High				4.13067102432251	High	0	5.39E-05
High	[K].IGSFEAALLAYVDR.[D]		5.63218E-05	0	1	2	27	A6TG38	A6TG38 [464-477]	0	1524.8056695	High	High	High	2.1e7	1.4e7	5.6e6	4.00673627853394	High	0	2.911E-08
High	[R].EMIYVPGDLFSVNHLTAQNVPNLFAR.[N]	1xDeamidated [N/Q]	0.00422897	0	2	2	6	A6TH77; B5Y342	A6TH77 [156-181]; B5Y342 [156-181]	0	2946.48183928	Not Found	High	Not Found				3.69474315643311	High	0	4.849E-05
High	[R].EMIYVPGDLFSVNHLTAQNVPNLFAR.[N]		0.00108438	0	2	2	11	A6TH77; B5Y342	A6TH77 [156-181]; B5Y342 [156-181]	0	2945.49782328	High	High	High	4.6e7	1.4e7		3.98921799659729	High	0	1.059E-06
High	[R].GYLSPYFINKPDTGAVELESPFILLADK.[K]	1xDeamidated [N9]	0.000231115	0	1	3	15	A6TH53	A6TH53 [198-225]	0	3098.59724606	High	High	High	3.4e6		5.9e6	4.91584253311157	High	0	1.006E-05
High	[R].GYLSPYFINKPDTGAVELESPFILLADK.[K]		1.78923E-07	0	1	3	59	A6TH53	A6TH53 [198-225]	0	3097.61323006	High	High	High	1.8e9	7.2e8	2.1e8	6.52386045455933	High	0	2.429E-12
High	[K].GETLESLIPEAFAVVR.[E]		0.000413442	0	1	1	5	A6T4P1	A6T4P1 [57-72]	0	1730.93232644	High	High	High		3.1e7		3.7479465007782	High	0	1.93E-07
High	[R].AIDKPFLLPIEDVFSISGR.[G]		4.97813E-06	0	1	1	256	A6TEX7	A6TEX7 [206-224]	0	2117.16411714	High	High	High	3.4e9	1.4e7	4.8e8	4.86933183670044	High	0	6.184E-09
High	[K].IITDVHEASQAQPVADVVDVIQLPAFLAR.[Q]	1xDeamidated [Q]	4.50319E-05	0	1	1	13	A6TAN5	A6TAN5 [92-120]	0	3116.66264024	High	High	High				5.16075944900513	High	0	4.454E-09
High	[R].LESGDLPLEEALSEFER.[G]		1.15427E-06	0	1	1	16	B5Y0W9	B5Y0W9 [25-41]	0	1933.93892779	High	High	High	1.2e8	9.6e7	1.3e7	5.60425281524658	High	0	8.25E-11
High	[K].IITDVHEASQAQPVADVVDVIQLPAFLAR.[Q]		2.15766E-05	0	1	1	13	A6TAN5	A6TAN5 [92-120]	0	3115.67862424	High	High	High	9.5e7	2.5e7	9.8e6	5.50965452194214	High	0	1.052E-09
High	[R].IQALAGWIAEQIGADVNHATR.[A]		1.26755E-05	0	1	1	9	A6TFH4	A6TFH4 [368-388]	0	2234.16763931	High	High	High	4.0e7	1.2e7		4.7353630065918	High	0	4.122E-10
High	[R].DTVLVENTPIDYLDFASPVSGLGSK.[M]	1xDeamidated [N7]	0.0479241	0	1	2	2	A6TGM1	A6TGM1 [423-447]	0	2638.31341978	Not Found	Not Found	High				3.1248095035553	High	0	0.0008826
High	[R].DTVLVENTPIDYLDFASPVSGLGSK.[M]		0.0180283	0	1	2	2	A6TGM1	A6TGM1 [423-447]	0	2637.32940378	Not Found	High	Not Found				3.45068621635437	High	0	0.0001523
High	[K].LGVDIDNLLCSQPDTGEQALEICDALAR.[S]	2xCarbamidomethyl [C10; C23]	0.00197827	0	1	2	3	A6TCW1	A6TCW1 [108-135]	0	3086.47688981	High	Not Found	High	4.1e7		1.5e7	3.63925004005432	High	0	3.063E-06
High	[K].GDLGLVIACLPYA.[-]	1xCarbamidomethyl [C9]	0.00112835	0	1	1	8	B5XQC8	B5XQC8 [53-65]	0	1361.71334944	High	High	High	4.0e7	3.8e7		3.50666356086731	High	0	1.131E-06
High	[R].TDLDKLVIEMETNGTIDPEEAIR.[R]	1xDeamidated [N13]	0.000579709	0	1	1	8	A6TEU8	A6TEU8 [196-218]	1	2603.27565405	High	Not Found	High			1.1e7	4.39765739440918	High	0	3.489E-07
High	[R].TDLDKLVIEMETNGTIDPEEAIR.[R]		0.0572798	0	1	1	2	A6TEU8	A6TEU8 [196-218]	1	2602.29163805	Not Found	Not Found	High			8.0e6	3.75102281570435	High	4.783E-05	0.002103
High	[K].EGVITVEDGTGLEDELDVVEGMQFDR.[G]	1xDeamidated [Q23]	6.04827E-07	0	1	3	97	A6TH53	A6TH53 [172-197]	0	2853.29823983	High	High	High		2.1e7	2.0e7	7.05307006835938	High	0	3.707E-12
High	[K].EGVITVEDGTGLEDELDVVEGMQFDR.[G]		6.75294E-08	0	1	3	1216	A6TH53	A6TH53 [172-197]	0	2852.31422383	High	High	High	6.5e8	3.0e7	1.7e8	7.1193675994873	High	0	2.074E-13
High	[K].FADVACAGPLLAAELDALGK.[A]	1xCarbamidomethyl [C6]	1.49603E-07	0	1	1	22	B5XUB8	B5XUB8 [157-176]	0	2002.03138876	High	High	High	5.4e7	4.5e7	1.7e8	6.30268812179565	High	0	1.391E-09
High	[R].LEYQWVNNIGDAGTVGTRPDNGMLSLGVSYR.[F]	3xDeamidated [N8; N21; Q/N]	4.85592E-06	0	1	1	13	P24017	P24017 [158-188]	0	3385.60051097	High	Not Found	High	4.2e6			4.24335432052612	High	0	7.577E-11
High	[R].LEYQWVNNIGDAGTVGTRPDNGMLSLGVSYR.[F]	2xDeamidated [N/Q]	1.79814E-07	0	1	1	92	P24017	P24017 [158-188]	0	3384.61649497	High	High	High	1.5e7	5.0e6	7.4e6	6.15114784240723	High	0	8.725E-13
High	[R].LEYQWVNNIGDAGTVGTRPDNGMLSLGVSYR.[F]	1xDeamidated [N/Q]	1.20809E-07	0	1	1	255	P24017	P24017 [158-188]	0	3383.63247897	High	High	High	3.3e7	1.8e7	7.9e6	6.11727714538574	High	0	4.431E-13
High	[R].IQALAGWIAEQIGADVNHATR.[A]	1xDeamidated [Q/N]	0.000222104	0	1	1	5	A6TFH4	A6TFH4 [368-388]	0	2235.15165531	High	High	Not Found				4.76386547088623	High	0	6.442E-08
High	[R].ENVTSIIGNGVVLSPAALMK.[E]		0.00598461	0	2	2	2	B5Y325; A6TH93	B5Y325 [63-82]; A6TH93 [63-82]	0	2013.10488772	Not Found	High	High		6.1e7		3.39403343200684	High	0	2.152E-05
High	[K].RAQSVVDYLVAK.[G]		0.000103809	0	1	1	41	P24017	P24017 [275-286]	1	1348.75832546	High	High	High	1.0e9	8.4e8	2.0e7	4.12413597106934	High	0	1.687E-08
High	[R].VPLPPLTEER.[R]		0.0465534	0	1	1	6	B5Y1J9	B5Y1J9 [100-109]	0	1150.64664984	High	High	High	1.1e8	7.8e7	2.3e7	2.45343780517578	High	9.08E-05	0.004167
High	[R].TALAQYR.[E]		0.0548537	0	1	2	6	A6TG38	A6TG38 [395-401]	0	822.446828	High	High	High	4.3e8	4.6e8	4.0e8	2.42768168449402	High	0	0.001122
High	[K].AAAADTYLKPK.[S]		0.0222754	0	1	1	3	P12267	P12267 [68-78]	0	1148.63099978	Not Found	High	High		9.4e7	6.4e7	2.48926901817322	High	0	0.0002225
High	[K].QIEEATSDYDREK.[L]		0.000212386	0	1	3	35	A6TH53	A6TH53 [352-364]	1	1583.71837049	High	High	High	6.4e9	5.4e9	1.8e9	4.17585229873657	High	0	1.957E-05
High	[R].EHPVLLNR.[A]		0.0527807	0	1	1	16	A6TGP1	A6TGP1 [418-425]	0	977.55268999	High	High	High	5.3e8	5.3e8	3.4e8	2.44937872886658	High	0	0.001046
High	[K].LQELGATR.[L]		0.0191255	0	1	2	5	A6TEV6	A6TEV6 [18-25]	0	887.49450641	High	High	High	9.8e8	8.2e8	5.7e8	3.00440859794617	High	0	0.0001788
High	[K].AYVTGEVAK.[S]		0.0037355	0	1	1	5	Q48450	Q48450 [173-181]	0	937.49892307	High	High	High	1.3e8	1.0e8	8.2e7	2.55339169502258	High	0	9.383E-06
High	[R].VIGEQQMR.[E]		0.0483896	0	1	2	2	A6THI2	A6THI2 [222-229]	0	960.4931262	Not Found	Not Found	High			3.5e7	2.0554473400116	High	9.08E-05	0.00421
High	[R].VPGSIGQNQTPGK.[V]		0.000342278	0	1	1	6	A6TEX2	A6TEX2 [142-154]	0	1282.67498976	High	High	High	1.3e7	1.4e7	9.8e6	3.23755979537964	High	0	2.82E-06
High	[K].IIPGDSTQPK.[A]		0.0359897	0	1	1	3	P12267	P12267 [149-158]	0	1055.57315057	High	High	High	2.9e8	2.3e8	1.8e8	2.23632884025574	High	0	0.0005273
High	[K].AAGYELGK.[D]		0.0269742	0	1	2	5	A6TD53	A6TD53 [232-239]	0	808.41994454	High	High	High	5.9e8	4.3e8	3.0e8	2.40233302116394	High	0	0.0003125
High	[K].AVAAGMNPMDLKR.[G]		0.00388681	0	1	3	5	A6TH53	A6TH53 [106-118]	1	1373.70280123	High	High	High	5.2e8	3.0e8	1.8e8	3.10201787948608	High	0	1.011E-05
High	[K].AVVESIQR.[V]		0.0189382	0	1	2	6	A6TEV8	A6TEV8 [70-77]	0	901.51015647	High	High	High	6.0e8	4.4e8	3.6e8	2.74638104438782	High	0	0.0001664
High	[R].ASPLVDDKQDQG.[-]		0.0189382	0	1	1	6	A6TH77	A6TH77 [309-320]	1	1272.60663538	High	High	High	4.3e8	3.5e8	2.8e8	3.38687372207642	High	0	0.0002236
High	[K].SNVPALEACPQK.[R]	1xCarbamidomethyl [C9]	0.000666273	0	1	1	12	A6TEY0	A6TEY0 [19-30]	0	1313.6518118	High	High	High	1.5e9	1.1e9	9.4e8	3.66656470298767	High	0	4.488E-07
High	[R].TIAMGSSDGLR.[R]		0.000415502	0	1	2	6	A6TG36	A6TG36 [54-64]	0	1107.54628387	High	High	High	5.6e8	4.7e8	3.8e8	2.95736765861511	High	0	3.542E-07
High	[R].AGLASLHAR.[V]		0.0128274	0	1	1	4	A6TGP1	A6TGP1 [539-547]	0	895.51082521	Not Found	High	High		4.9e8	3.0e8	2.79879999160767	High	0	8.353E-05
High	[K].HSEAVIAAAAR.[L]		0.000151467	0	1	1	10	Q9F663	Q9F663 [272-282]	0	1095.59053197	High	High	High	1.8e8	1.2e8		3.65289163589478	High	0	2.061E-07
High	[R].NGSFATTYLSPR.[D]	1xDeamidated [N1]	0.000272315	0	2	2	14	A6TH77; B5Y342	A6TH77 [130-141]; B5Y342 [130-141]	0	1314.63245667	High	High	High	2.6e8	1.5e8	1.7e8	3.9426953792572	High	0	5.831E-07
High	[R].NGSFATTYLSPR.[D]		0.00173855	0	2	2	6	A6TH77; B5Y342	A6TH77 [130-141]; B5Y342 [130-141]	0	1313.64844067	High	High	High	6.8e7	9.2e7	7.0e7	3.56483864784241	High	0	3.832E-06
High	[R].VPNGVSGTVIDVQVFTR.[D]	2xDeamidated [N3; Q13]	0.00894011	0	1	2	1	A6TGP0	A6TGP0 [920-936]	0	1789.93305553	Not Found	Not Found	High				3.57085776329041	High	0	4.397E-05
High	[R].VPNGVSGTVIDVQVFTR.[D]	1xDeamidated [N3]	1.35218E-05	0	1	2	29	A6TGP0	A6TGP0 [920-936]	0	1788.94903953	High	High	High	2.3e7	1.9e7	1.7e7	4.23654460906982	High	0	6.769E-09
High	[R].LGGAEIAR.[T]		0.0349524	0	1	1	6	B5XNA0	B5XNA0 [157-164]	0	786.446828	High	Not Found	High	9.4e8		7.1e8	2.07981586456299	High	0.0002828	0.008518
High	[R].GQVLAKPGTINPHTK.[F]	1xDeamidated [N/Q]	0.00493212	0	1	1	3	A6TEX7	A6TEX7 [290-304]	0	1561.86966714	Not Found	High	Not Found				3.15081191062927	High	0	1.55E-05
High	[R].GQVLAKPGTINPHTK.[F]		3.99672E-05	0	1	1	16	A6TEX7	A6TEX7 [290-304]	0	1560.88565114	High	High	High	1.2e9	8.8e8	5.2e8	3.94689869880676	High	0	1.762E-07
High	[R].VQALADAAR.[E]		0.00898448	0	1	2	5	A6TEV6	A6TEV6 [103-111]	0	914.50540544	High	High	High	1.4e9	1.0e9	7.6e8	3.01325106620789	High	0	6.227E-05
High	[K].ILFVGTK.[R]		0.0269742	0	1	2	12	A6T4X1	A6T4X1 [67-73]	0	777.48690195	High	High	High	1.1e9	1.0e9	5.2e8	2.16780972480774	High	9.08E-05	0.004469
High	[R].LEYDPNR.[S]		0.0344448	0	1	1	10	A6TEW9	A6TEW9 [81-87]	0	906.4315718	High	High	High		9.4e8	5.7e8	2.22381043434143	High	0.001256	0.03752
High	[R].ISNVELSK.[R]		0.0124528	0	1	1	4	P37424	P37424 [29-36]	0	889.49892307	High	High	High	2.6e8	2.0e8	1.9e8	2.68727326393127	High	0	7.938E-05
High	[R].IGAGNEAVIR.[A]		0.00392559	0	1	2	2	A6TF97	A6TF97 [86-95]	0	999.55816925	Not Found	Not Found	High				2.55655455589294	High	0	1.02E-05
High	[R].YAVVANDVR.[K]		0.0228294	0	1	2	3	A6T6Q6	A6T6Q6 [125-133]	0	1006.53162016	High	High	Not Found	2.1e8	1.2e8		3.07756876945496	High	0	0.0008994
High	[R].LKDLETQSQDGTFDK.[L]		6.70825E-06	0	1	2	21	A6T4X1	A6T4X1 [114-128]	1	1724.83373454	High	High	High	1.2e9	1.3e9	7.4e8	5.77479696273804	High	0	1.017E-09
High	[K].VANLAAAQADR.[E]		0.000238112	0	1	2	6	A6TFH4	A6TFH4 [58-68]	0	1099.58544657	High	High	High			1.6e8	3.85943365097046	High	0	7.265E-08
High	[R].ACEENDIPYYPIR.[Q]	1xCarbamidomethyl [C2]	0.00288554	0	1	1	5	Q48485	Q48485 [305-317]	0	1639.74208322	High	High	High	2.4e7	1.3e7	1.5e7	2.75677561759949	High	0	5.936E-06
High	[R].SQILDEAK.[A]		0.0136106	0	1	2	6	B5XZM0	B5XZM0 [84-91]	0	903.47818761	High	High	High	4.1e8	3.2e8	2.5e8	2.55587792396545	High	2.42E-05	0.001618
High	[R].EVESSDYYGK.[G]		0.0441387	0	1	2	2	A6TF98	A6TF98 [602-611]	0	1176.50552442	Not Found	Not Found	High			5.1e7	2.48576784133911	High	0	0.00076
High	[R].EISSCSNVWDFQAR.[R]	1xCarbamidomethyl [C5]	0.000153743	0	1	2	6	A6T6Z0	A6T6Z0 [355-368]	0	1698.75404485	High	Not Found	High	2.0e7		1.2e7	4.43973112106323	High	0	4.588E-07
High	[R].ATVLGHIQR.[G]		0.0272398	0	1	1	7	A6TGB8	A6TGB8 [245-253]	0	994.57923908	High	High	High	1.7e8	9.5e7	5.3e7	2.56510543823242	High	0	0.0004674
High	[R].AVAVDSGVTAVAK.[R]		5.02364E-05	0	1	2	29	A6TGP0	A6TGP0 [707-719]	0	1187.66302813	High	High	High	1.8e8	1.0e8	3.1e7	4.30461645126343	High	0	2.573E-08
High	[K].VQAQLDADDR.[L]		0.0402512	0	1	1	2	B5XP00	B5XP00 [64-73]	0	1130.54364128	Not Found	Not Found	High			9.1e6	2.58949685096741	High	0.0002828	0.007654
High	[R].VIVSQLHR.[S]		0.0107364	0	1	2	16	A6TGP0	A6TGP0 [144-151]	0	951.57342545	High	High	High	4.5e8	5.4e8	1.6e8	2.31525468826294	High	0	0.0002046
High	[R].LNTLSPAEGSK.[K]		0.00566692	0	1	1	10	B5XNB2	B5XNB2 [3-13]	0	1116.58952886	High	High	High	2.4e9	1.9e9	1.5e9	3.01010251045227	High	0.0002828	0.008209
High	[K].IPAGVDTGDR.[I]		0.0317016	0	1	2	6	A6T4F5	A6T4F5 [217-226]	0	1000.5057993	High	High	High	8.3e7	8.1e7	2.6e7	2.84813380241394	High	0	0.0007312
High	[K].DDNGEFVAK.[T]		0.0465534	0	1	1	6	A6TGP1	A6TGP1 [558-566]	0	994.44761572	High	High	High	1.7e7		1.4e7	2.29010915756226	High	9.08E-05	0.00509
High	[R].THGSALFTR.[G]		0.0535491	0	1	2	4	A6TEI3	A6TEI3 [337-345]	0	989.51630447	Not Found	High	High		1.4e7	5.7e6	1.98533070087433	High	6.951E-05	0.003142
High	[R].NLDNDDIEYK.[Y]		0.00531309	0	1	2	6	A6T4Z7	A6T4Z7 [538-547]	0	1238.5535372	High	High	High	1.2e8		7.1e7	3.37995290756226	High	0	1.743E-05
High	[K].NIDIQSPSAR.[G]		0.00233066	0	1	2	6	A6TBQ0	A6TBQ0 [24-33]	0	1100.56946214	High	High	High	1.4e8	8.8e7	7.7e7	3.27629375457764	High	0	4.078E-06
High	[R].EFYEKPTTER.[K]		0.00217409	0	1	1	13	B5XU21	B5XU21 [36-45]	0	1299.62155721	High	High	High	5.8e8	4.7e8	1.4e8	2.94083118438721	High	0	3.61E-06
High	[K].LVSNIDER.[M]		0.00867842	0	1	2	4	A6TCB0	A6TCB0 [117-124]	0	945.49998567	Not Found	High	High		1.4e8	1.1e8	2.96902537345886	High	0	4.157E-05
High	[K].GGGISGQAGAIR.[H]		0.000463518	0	1	2	10	A6TEN8	A6TEN8 [69-80]	0	1043.55923185	High	High	High	1.7e9	1.7e9	9.3e8	3.74118304252625	High	0	2.362E-07
High	[K].YVLAGEGNK.[A]		0.00729701	0	1	2	4	A6TD53	A6TD53 [258-266]	0	950.49417204	High	High	High	1.1e9	9.5e8	6.5e8	2.53281188011169	High	0	3.068E-05
High	[R].LVHGEEGLEAAK.[R]		0.023861	0	1	2	8	A6T9Y5	A6T9Y5 [314-325]	0	1252.6531917	High	High	High	3.3e7	3.0e7		2.81047248840332	High	0	0.0007958
High	[R].VSNILAK.[S]		0.0572798	0	1	2	6	A6TFH4	A6TFH4 [586-592]	0	744.46141546	High	High	High	4.6e7	3.4e7	2.9e7	2.10824131965637	High	0	0.001217
High	[K].EVIYVDSPSK.[L]		0.00770576	0	1	2	6	A6TCI3	A6TCI3 [380-389]	0	1136.58338086	High	High	High	5.4e7	5.6e7	3.2e7	2.62623453140259	High	0	6.446E-05
High	[R].TFHIGGAASR.[A]		0.000172366	0	1	1	19	A6TGP1	A6TGP1 [934-943]	0	1016.5272035	High	High	High	6.9e8	3.6e8	8.2e7	3.59449934959412	High	0	4.119E-08
High	[R].LAQSLANDDR.[Q]		0.0154739	0	1	1	6	A6TF07	A6TF07 [188-197]	0	1102.54872668	High	High	High	1.1e7	9.1e6	7.1e6	2.99562788009644	High	0	0.0001166
High	[K].TGHWDNYK.[D]		0.0366978	0	1	1	6	B5XQC6	B5XQC6 [307-314]	0	1020.45336986	High	High	High	2.7e7	1.9e7		2.66032981872559	High	6.951E-05	0.003564
High	[K].QEIVTDPLEQEVNK.[S]		3.72801E-05	0	1	1	12	A6TBX3	A6TBX3 [22-35]	0	1641.83300631	High	High	High	2.2e8	2.4e8	1.9e8	4.21451568603516	High	0	1.588E-08
High	[K].LGWSQYHDTGFYGNGFQNNNGPTR.[N]	3xDeamidated [Q/N]	2.0277E-08	0	1	1	20	P24017	P24017 [22-45]	0	2733.16004835	High	High	High	3.3e7	4.7e7	6.6e7	7.60927963256836	High	0	4.782E-15
High	[K].LGWSQYHDTGFYGNGFQNNNGPTR.[N]	2xDeamidated [N/Q]	3.81562E-09	0	1	1	36	P24017	P24017 [22-45]	0	2732.17603235	High	High	High			4.0e7	7.33559036254883	High	0	2.51E-16
High	[K].LGWSQYHDTGFYGNGFQNNNGPTR.[N]	1xDeamidated [N/Q]	1.99768E-08	0	1	1	87	P24017	P24017 [22-45]	0	2731.19201635	High	High	High		5.8e8	4.6e7	6.90294742584229	High	0	4.667E-15
High	[K].LGWSQYHDTGFYGNGFQNNNGPTR.[N]		9.26716E-06	0	1	1	3	P24017	P24017 [22-45]	0	2730.20800035	High	Not Found	High	2.0e7		5.2e7	5.30489826202393	High	0	2.364E-10
High	[R].VFIKPGNGK.[I]	1xDeamidated [N7]	0.00550078	0	1	2	20	A6TEN8	A6TEN8 [19-27]	0	960.55129345	High	High	High	6.5e8	5.4e8	4.0e8	2.95806550979614	High	0	4.459E-05
High	[R].ITEYEKDDNGEFVAK.[T]	1xDeamidated [N9]	2.85268E-06	0	1	1	19	A6TGP1	A6TGP1 [552-566]	1	1758.80685151	High	High	High	3.8e8	4.5e8	1.1e8	5.88434505462646	High	0	8.635E-09
High	[R].ITEYEKDDNGEFVAK.[T]		3.02804E-06	0	1	1	21	A6TGP1	A6TGP1 [552-566]	1	1757.82283551	High	High	High	6.7e8	6.6e8	4.9e8	4.56520986557007	High	0	1.131E-10
High	[R].EDLNENAPR.[A]		0.00660841	0	1	2	6	A6T6C3	A6T6C3 [334-342]	0	1057.49087747	High	High	High	5.9e7	5.5e7	3.8e7	3.45415306091309	High	0	0.0002473
High	[R].MAEFGSCHR.[N]	1xCarbamidomethyl [C7]	0.00867842	0	1	1	6	B5XQC6	B5XQC6 [355-363]	0	1094.45060975	High	High	High	4.4e7	2.4e7	2.3e7	2.62539625167847	High	0	7.222E-05
High	[R].FIQQHGNQLAK.[L]		0.00416648	0	1	1	6	B5XY73	B5XY73 [911-921]	0	1283.68549493	High	High	High	2.9e7	2.0e7		3.33215284347534	High	0	1.14E-05
High	[R].LEGNNAELGAK.[K]		0.0028999	0	1	1	6	A6T6F6	A6T6F6 [349-359]	0	1115.56912777	High	High	High	1.2e8	9.8e7	8.0e7	3.53494668006897	High	0	6.001E-06
High	[R].QGPQIVVGTPGR.[L]		0.00555561	0	1	2	6	P33906	P33906 [124-135]	0	1208.6745959	High	High	High	5.8e7	4.1e7	4.2e7	3.10155820846558	High	0	3.601E-05
High	[K].GSVDNGAFK.[A]		0.00876479	0	1	1	6	P24017	P24017 [79-87]	0	894.4315718	High	High	High	5.2e8	4.4e8	4.2e8	2.85277390480042	High	0	0.0003564
High	[-].MITGIQITK.[A]	1xOxidation [M1]	0.0447849	0	1	1	2	A6TCJ1	A6TCJ1 [1-9]	0	1020.57579356	High	Not Found	Not Found	3.6e7			2.23690104484558	High	2.42E-05	0.001486
High	[-].MITGIQITK.[A]		0.0103199	0	1	1	4	A6TCJ1	A6TCJ1 [1-9]	0	1004.58087856	High	Not Found	High	2.7e8		5.9e7	2.16942811012268	High	0	5.654E-05
High	[R].LSQPGGSEDPR.[L]		0.00310867	0	2	3	2	B5XY73; A6T716	B5XY73 [663-673]; A6T716 [663-673]	0	1142.54364128	Not Found	Not Found	High			4.7e7	2.63051271438599	High	0	6.78E-06
High	[K].TFTAKPETVK.[R]		0.0113928	0	1	1	7	B5XSS1	B5XSS1 [3-12]	0	1121.62010075	High	High	High	1.4e9	1.1e9	7.9e8	2.69517850875854	High	0	6.74E-05
High	[R].VVNIASYQVK.[A]		0.00375409	0	1	1	8	B5XNB5	B5XNB5 [129-138]	0	1120.63608518	High	High	High	3.7e9	2.8e9	2.1e9	3.36715817451477	High	0	9.476E-06
High	[R].NGDTSNGVELGK.[S]	1xDeamidated [N]	0.00427115	0	1	2	6	A6T5I1	A6T5I1 [101-112]	0	1191.5487866	High	High	Not Found		5.5e6		3.12841963768005	High	0	1.457E-05
High	[K].ASSGLNEEEIQK.[M]		0.00170434	0	1	2	10	A6T4F4	A6T4F4 [503-514]	0	1304.6328501	High	High	High	6.6e8	4.9e8	4.3e8	3.55034756660461	High	0	2.766E-05
High	[R].KLQELGATR.[L]		0.0143701	0	1	2	3	A6TEV6	A6TEV6 [17-25]	1	1015.58946937	High	High	High	5.6e8	4.4e8	4.0e8	2.67161512374878	High	0	0.0001023
High	[K].ADMDAETAPK.[L]		0.00939381	0	1	1	2	A6TB33	A6TB33 [206-215]	0	1048.4615512	Not Found	Not Found	High			3.9e7	3.08322548866272	High	0	5.392E-05
High	[R].QPLELVDMVEK.[L]	1xOxidation [M8]	0.0116779	0	1	2	6	A6TEN8	A6TEN8 [50-60]	0	1316.67662964	High	High	High	1.5e8	1.0e8	9.1e7	3.26579809188843	High	0	0.0001072
High	[K].GSVDNGAFK.[A]	1xDeamidated [N5]	0.00733326	0	1	1	10	P24017	P24017 [79-87]	0	895.4155878	High	High	High	5.9e8	5.4e8	4.5e8	3.05474424362183	High	0	4.697E-05
High	[K].AAVTMPSSK.[L]		0.0193147	0	1	2	6	A6TEV8	A6TEV8 [23-31]	0	891.46042911	High	High	High	1.6e8	1.4e8	9.2e7	2.78453183174133	High	0	0.0003917
High	[K].NYITESGK.[I]		0.0365195	0	1	1	4	B5Y306	B5Y306 [31-38]	0	911.44688749	Not Found	High	High		7.8e8	5.5e8	2.34271025657654	High	0	0.0007641
High	[R].REDFANETADDSEAGDSEE.[-]		6.10871E-07	0	1	2	15	A6THB1	A6THB1 [113-131]	1	2086.7955704	High	High	High	7.6e8	7.4e8	5.1e8	4.99039697647095	High	0	1.793E-11
High	[R].SGLPQAALNYIQR.[I]		0.00464706	0	2	2	4	B5Y325; A6TH93	B5Y325 [390-402]; A6TH93 [390-402]	0	1430.77503812	High	High	Not Found	5.6e7	1.4e8		3.09263706207275	High	0	0.0001046
High	[R].FQDEEVQR.[D]		0.00996857	0	1	2	4	A6T4F4	A6T4F4 [77-84]	0	1050.48506384	High	High	High	6.1e8	4.6e8	3.5e8	3.06521391868591	High	0	5.335E-05
High	[K].EGISKDDAEALKK.[S]		0.000123538	0	1	1	12	A6TGN9	A6TGN9 [97-109]	2	1403.73764949	High	High	High	2.0e9	1.5e9	7.5e8	4.44661235809326	High	0	6.207E-07
High	[K].LADEVDESTK.[E]		0.0024985	0	1	1	6	A6T5N6	A6T5N6 [493-502]	0	1106.52117448	High	High	High	2.7e7		1.7e7	3.15335011482239	High	0	4.63E-06
High	[K].VVADALGALR.[L]		0.00801727	0	1	2	4	A6TB35	A6TB35 [401-410]	0	984.58365574	Not Found	High	High		4.3e7	4.8e6	2.26916575431824	High	0	3.634E-05
High	[K].RGGTVQYVDASR.[I]		0.00125247	0	1	2	12	A6TGP0	A6TGP0 [720-731]	1	1308.6654877	High	High	High	8.4e8	6.8e8	4.1e8	3.41772770881653	High	0	1.359E-06
High	[R].LDNLNAAR.[I]		0.0184777	0	1	2	4	A6TF98	A6TF98 [498-505]	0	886.47410532	High	Not Found	High				2.86432719230652	High	0	0.0001593
High	[R].RPTRPADFDAR.[M]		0.00744309	0	1	2	4	A6TFH4	A6TFH4 [553-563]	0	1301.67090747	High	Not Found	High	5.5e7		2.6e7	2.90891146659851	High	0	0.0007102
High	[R].KQIEEATSDYDR.[E]		0.000217731	0	1	3	24	A6TH53	A6TH53 [351-362]	1	1454.67577748	High	High	High	3.3e9	2.4e9	1.5e9	4.28116226196289	High	0	5.23E-07
High	[R].AAAESSIQVK.[N]		0.0015663	0	1	1	13	A6TGP1	A6TGP1 [944-953]	0	1003.54185045	High	High	High	5.6e8	3.0e8	1.4e8	3.24099111557007	High	0	9.496E-06
High	[K].ARVDDALHATR.[A]		0.0074063	0	1	3	13	A6TH53	A6TH53 [394-404]	1	1224.64435838	High	High	High	5.2e8	5.9e8	4.0e8	3.44843292236328	High	0	0.0003767
High	[K].AQGVQLTAK.[L]		0.00850822	0	1	1	11	P24017	P24017 [88-96]	0	915.52580653	High	High	High	3.8e9	3.0e9	2.1e9	2.4656035900116	High	0	4.008E-05
High	[R].IGHTVEREDTPAVR.[G]		0.0145844	0	1	1	9	A6TEV4	A6TEV4 [32-45]	1	1579.81869373	High	High	High	3.1e8	2.2e8	6.2e7	3.14751076698303	High	0.0006318	0.01767
High	[R].INPGNIGNEER.[I]		0.0239785	0	1	2	2	A6TCD4	A6TCD4 [107-117]	0	1212.59673946	Not Found	High	Not Found		2.3e7		2.64808416366577	High	0	0.0002536
High	[K].GETQLTPEEK.[L]		0.00830012	0	1	2	6	A6TGP0	A6TGP0 [891-900]	0	1131.55280897	High	High	High	1.4e9	1.2e9	9.2e8	3.45071363449097	High	0	0.0002018
High	[R].VQSQPEINDSDK.[T]		0.0016137	0	2	2	6	B5Y1J4; A6T4X9	B5Y1J4 [322-333]; A6T4X9 [322-333]	0	1359.63866373	High	High	High	2.9e8	2.5e8	1.9e8	2.99157524108887	High	0	4.643E-05
High	[R].GALDCSGVK.[D]	1xCarbamidomethyl [C5]	0.00225102	0	1	1	6	A6TEY0	A6TEY0 [100-108]	0	906.43494293	High	High	High	6.8e8	5.2e8	4.1e8	3.10823750495911	High	0	4.649E-05
High	[K].YAEGYPGK.[R]		0.02819	0	1	2	6	A6TCG5	A6TCG5 [55-62]	0	884.41485914	High	High	High	1.0e8	7.8e7	4.3e7	2.36683201789856	High	0	0.0003391
High	[K].IGENINIR.[R]		0.0248166	0	1	1	6	A6T4X2	A6T4X2 [126-133]	0	928.5210555	High	High	High	2.0e7	1.0e8	1.9e7	2.42511200904846	High	0	0.0002698
High	[R].HVEQALNETPDK.[L]		0.000211333	0	1	2	4	A6T7C6	A6T7C6 [781-792]	0	1380.67538362	High	High	High	2.8e7	1.6e7	8.4e6	3.84939336776733	High	0	5.808E-06
High	[R].GYVPASAR.[I]		0.0328043	0	1	1	4	A6TEU8	A6TEU8 [151-158]	0	820.43117794	High	High	High	8.4e8	6.9e8	4.5e8	2.04583692550659	High	0	0.0004452
High	[K].LMTEFNYNSVMQVPR.[V]	1xOxidation [M11]	0.000126019	0	1	2	4	A6TEW0	A6TEW0 [16-30]	0	1844.86696618	Not Found	High	High		3.7e7		3.99608898162842	High	0	4.063E-08
High	[K].LMTEFNYNSVMQVPR.[V]		1.23643E-05	0	1	2	20	A6TEW0	A6TEW0 [16-30]	0	1828.87205118	High	High	High	9.4e6	1.5e7		4.57152462005615	High	0	2.311E-09
High	[K].VTGATDLTNK.[S]		0.00129037	0	1	1	6	A6TCV9	A6TCV9 [270-279]	0	1019.53676505	High	High	High	9.6e7	7.2e7	5.3e7	3.42090463638306	High	0	4.417E-06
High	[R].SGGVTFAARPQDHSQK.[V]		0.00172994	0	1	1	6	A6TEX1	A6TEX1 [80-95]	0	1685.83540639	High	High	High	1.3e8	8.4e7	5.0e7	3.3118634223938	High	0	2.705E-05
High	[R].EYEQPLNVYGYSK.[F]		0.00177345	0	1	3	6	A6TFL4	A6TFL4 [132-144]	0	1589.74821415	High	High	High	7.1e7	7.5e7	3.8e7	4.24703693389893	High	0	7.618E-06
High	[R].MGSEVFHHLAK.[V]		0.00598461	0	1	2	12	A6TD53	A6TD53 [185-195]	0	1255.62520291	High	High	High	1.1e8	4.0e7	2.4e7	2.6675078868866	High	0	0.0003195
High	[R].SLEQYFGR.[E]		0.00894011	0	1	2	20	A6TEN8	A6TEN8 [34-41]	0	999.48942101	High	High	High	2.3e8	4.8e8	3.9e8	2.92481446266174	High	0	4.385E-05
High	[K].GDTAGTGGKPATLSTGAVVK.[V]		8.74507E-08	0	1	1	12	A6TH65	A6TH65 [144-163]	0	1787.94976733	High	High	High	1.4e8	1.0e8	8.2e7	4.97773265838623	High	0	6.456E-13
High	[R].ATIDGLENMK.[S]	1xOxidation [M9]	0.0190316	0	1	1	2	A6TEV5	A6TEV5 [139-148]	0	1107.53505087	Not Found	High	Not Found		3.3e7		3.04201698303223	High	0	0.0003289
High	[R].LGEPVFDVK.[E]		0.00334903	0	1	2	21	A6TGP0	A6TGP0 [75-83]	0	1003.54587325	High	High	High				3.10241603851318	High	0	1.575E-05
High	[R].GLKENVIVGR.[L]		0.0204894	0	1	1	6	A6TGP1	A6TGP1 [1346-1355]	1	1084.64731858	High	High	High	9.6e7	6.1e7	5.2e7	2.55743646621704	High	0.0008288	0.02337
High	[K].AAECTTAYTNAVK.[E]	1xCarbamidomethyl [C4]	0.000106422	0	1	2	6	A6TE25	A6TE25 [61-73]	0	1399.65220566	High	High	High	6.4e7	4.7e7	4.5e7	3.84207558631897	High	0	4.535E-07
High	[R].NMAGSLVR.[H]		0.0356406	0	1	1	4	A6TEU7	A6TEU7 [23-30]	0	847.44544779	High	High	High	3.8e8	2.8e8	1.7e8	2.02460145950317	High	2.42E-05	0.001339
High	[R].GGTFLGSAR.[F]		0.0366978	0	1	1	6	A6TGB8	A6TGB8 [65-73]	0	865.45264163	High	High	High	1.2e8	7.9e7	6.7e7	2.80060434341431	High	2.42E-05	0.00165
High	[R].EAAAAAGQQDEGVR.[R]		4.82777E-05	0	1	2	4	A6TB02	A6TB02 [123-136]	0	1372.6451461	High	High	Not Found	1.3e8	1.1e8		4.4069676399231	High	0	4.349E-09
High	[R].IGGVAHDLPR.[G]		0.0313933	0	1	2	4	A6TBX2	A6TBX2 [367-376]	0	1034.57415368	Not Found	High	High		3.5e7	2.5e7	2.43085646629334	High	9.08E-05	0.004668
High	[R].LSASYVGENNER.[Q]	1xDeamidated [N]	0.00578045	0	1	1	4	B5XQC6	B5XQC6 [493-504]	0	1339.61244944	Not Found	High	Not Found				3.50207042694092	High	0	2.03E-05
High	[R].LSASYVGENNER.[Q]		0.000193244	0	1	1	6	B5XQC6	B5XQC6 [493-504]	0	1338.62843344	High	High	High	2.7e8	1.9e8	1.7e8	4.01077651977539	High	0	9.912E-08
High	[R].MPGDLSEYSVIQTK.[E]		0.0342772	0	1	1	5	Q48447	Q48447 [169-182]	0	1567.76723503	High	High	High	2.9e7	3.2e7	2.1e7	2.46763467788696	High	0	0.0008793
High	[R].LANELTDAADNKGTAVK.[K]		4.22491E-06	0	1	2	8	A6TEX9	A6TEX9 [120-136]	1	1730.89191812	High	High	High	2.2e8	2.0e8	1.1e8	4.51126623153687	High	0	5.94E-11
High	[R].TLNDAVEVK.[H]	1xDeamidated [N3]	0.00583806	0	1	2	2	A6TEV7	A6TEV7 [36-44]	0	989.51496742	High	Not Found	Not Found	7.5e7			2.5367705821991	High	2.42E-05	0.001641
High	[R].TLNDAVEVK.[H]		0.00925535	0	1	2	4	A6TEV7	A6TEV7 [36-44]	0	988.53095142	Not Found	High	High		1.2e9	9.7e8	2.74049496650696	High	0	5.582E-05
High	[K].TSVAPNVDHAEIAK.[F]		0.000191332	0	1	2	6	A6TBT7	A6TBT7 [6-19]	0	1451.74888289	High	High	High	2.2e7	1.2e7	1.3e7	3.63076448440552	High	0	5.223E-08
High	[R].VVNTLGAPIDGK.[G]		0.000646697	0	1	2	10	A6TG38	A6TG38 [107-118]	0	1183.66811353	High	High	High	1.8e9	1.5e9	1.3e9	3.90310263633728	High	0	2.834E-06
High	[R].GEMPQTIGGGIGQSR.[L]		0.000122316	0	1	2	6	A6TG48	A6TG48 [285-299]	0	1487.72710159	High	High	High	4.3e7	3.4e7	3.0e7	3.78151249885559	High	0	4.463E-08
High	[R].WLGGMLTNWK.[T]	1xOxidation [M5]	0.0102183	0	1	2	8	A6T4X1	A6T4X1 [96-105]	0	1221.60849065	High	High	High	9.6e7	1.0e8		2.76404118537903	High	0	5.552E-05
High	[R].WLGGMLTNWK.[T]		0.00235393	0	1	2	26	A6T4X1	A6T4X1 [96-105]	0	1205.61357565	High	High	High	1.5e8	3.0e7	9.3e7	3.43139576911926	High	0	7.996E-06
High	[R].ELISNASDAADK.[L]		0.000739576	0	1	1	6	A6T5N6	A6T5N6 [34-45]	0	1233.59573635	High	High	High	7.7e7	5.3e7	4.7e7	3.14354515075684	High	0	5.354E-07
High	[R].GCGITVDQAER.[L]	1xCarbamidomethyl [C2]	0.000765759	0	1	2	4	A6TFH4	A6TFH4 [97-107]	0	1205.55791144	High	Not Found	High	9.0e7		6.2e7	3.73642301559448	High	0	5.721E-07
High	[K].IIGEQLGVK.[Q]		0.00718934	0	1	1	4	B5XXH6	B5XXH6 [11-19]	0	956.57750774	High	High	High	2.1e9	1.4e9	1.1e9	2.22274112701416	High	0	2.976E-05
High	[R].IGSEAYNQQLSEKR.[A]		0.00101653	0	1	1	12	P24017	P24017 [262-275]	1	1622.81327396	High	High	High	2.3e7	1.6e7	2.6e7	3.22333526611328	High	0	1.527E-05
High	[R].VDAGDEQLER.[K]		0.00471675	0	1	9	4	P37323	P37323 [59-68]	0	1131.52765685	High	High	Not Found	7.6e7	5.1e7		3.35725736618042	High	0	1.777E-05
High	[K].ALTTHDFER.[I]		0.0221662	0	1	2	1	B5XZ37	B5XZ37 [335-343]	0	1089.53234839	Not Found	Not Found	High			9.3e6	3.02913212776184	High	0	0.0002214
High	[R].HYAHVDCPGHADYVK.[N]	1xCarbamidomethyl [C7]	5.50313E-07	0	1	1	81	A6TEX7	A6TEX7 [76-90]	0	1768.78601371	High	High	High	1.3e8		9.9e7	5.72543001174927	High	0	2.389E-10
High	[R].NDPLAMQR.[L]		0.0347824	0	1	2	6	A6T4F4	A6T4F4 [254-261]	0	944.46182608	High	High	High	1.5e8	1.3e8	7.5e7	2.56277847290039	High	0	0.0005014
High	[R].KGSALQQGFQKPAQAVNR.[D]		0.000600234	0	1	2	4	A6TEI7	A6TEI7 [297-314]	1	1928.04606777	Not Found	High	High		1.3e7	3.4e7	5.10577869415283	High	0	6.263E-07
High	[K].VQQLTQQQQQTQATTQQVAR.[R]	1xDeamidated [Q]	1.50223E-06	0	1	1	7	P27218	P27218 [61-80]	0	2314.17457546	Not Found	High	Not Found				5.78305101394653	High	0	1.477E-10
High	[K].VQQLTQQQQQTQATTQQVAR.[R]		4.27069E-07	0	1	1	11	P27218	P27218 [61-80]	0	2313.19055946	High	High	High	1.1e8	8.8e7	7.6e7	5.1377124786377	High	0	5.814E-11
High	[K].ITLSTQPADGR.[W]		0.000293396	0	1	1	6	A6TCE4	A6TCE4 [7-17]	0	1158.61132692	High	High	High	9.6e7	7.0e7	5.8e7	3.46006321907043	High	0	1.049E-07
High	[K].AVAEAYYASR.[E]		0.000758185	0	1	2	6	A6TFH5	A6TFH5 [282-291]	0	1100.53709942	High	High	High	8.4e7	5.7e7		3.76817965507507	High	0	1.004E-06
High	[R].IAYNVEAAR.[V]		0.0036986	0	1	1	9	A6TEU8	A6TEU8 [183-191]	0	1006.53162016	High	High	High	3.6e9	2.8e9	2.9e9	3.28846836090088	High	0	9.253E-06
High	[R].GLHSAFTVR.[K]		0.0240965	0	1	1	26	B5XVK6	B5XVK6 [54-62]	0	987.53703993	High	High	High	9.7e7	6.0e7	3.4e7	2.45403742790222	High	0.00291	0.06666
High	[R].SALPTPHEIR.[H]		0.0586719	0	1	2	5	A6T5I1	A6T5I1 [62-71]	0	1120.61093306	High	High	Not Found	2.1e7	3.2e7		2.35480403900146	High	0.0002662	0.007388
High	[K].SQPVLVQPGQTDK.[L]		0.000477551	0	1	2	6	A6TG08	A6TG08 [290-302]	0	1396.74306926	High	High	High	2.0e8	1.6e8	1.4e8	3.07418465614319	High	0	5.028E-07
High	[K].VMSTGQVYNADR.[L]	1xOxidation [M2]	0.019602	0	1	2	1	A6TCI3	A6TCI3 [225-236]	0	1356.62124	Not Found	High	Not Found		4.7e6		2.58185052871704	High	0	0.0001765
High	[K].VMSTGQVYNADR.[L]		0.000391442	0	1	2	4	A6TCI3	A6TCI3 [225-236]	0	1340.626325	Not Found	High	High		6.2e7	5.2e7	4.01001691818237	High	0	1.656E-06
High	[R].SVDEAANSDIVDK.[L]		3.46012E-05	0	1	2	6	B5XZM0	B5XZM0 [139-151]	0	1362.63832936	High	High	High	8.0e8	6.3e8	5.1e8	4.65784740447998	High	0	1.802E-07
High	[K].SLEEAGAEVEVK.[-]		0.000316109	0	1	2	58	A6TGN9	A6TGN9 [110-121]	0	1260.6317875	High	High	High	3.5e6	5.2e6	1.0e7	4.48583507537842	High	0	1.205E-07
High	[R].MLADLITSDVR.[L]		0.00158194	0	1	2	2	A6TGV0	A6TGV0 [786-796]	0	1233.65074889	High	Not Found	Not Found	2.4e7			2.87184929847717	High	0	2.064E-06
High	[R].NKDGIPAVVER.[L]		0.00150526	0	1	1	10	A6TEW9	A6TEW9 [70-80]	1	1197.65861147	High	High	High	7.0e8	4.8e8	2.7e8	3.4760890007019	High	6.951E-05	0.00315
High	[R].NVAGMENANSTEFVPDCK.[Y]	1xCarbamidomethyl [C17]	5.25794E-06	0	1	2	4	A6TD54	A6TD54 [392-409]	0	1982.85825175	High	Not Found	High	1.3e8		6.6e7	4.72754144668579	High	0	8.679E-11
High	[K].IGIFQDLVER.[V]		0.00118584	0	1	2	12	A6TB02	A6TB02 [36-45]	0	1189.65754887	High	High	High	1.3e8	1.4e8		3.40579032897949	High	0	1.402E-06
High	[K].LIDSQDVETR.[G]		0.000571129	0	1	2	4	A6TD54	A6TD54 [327-336]	0	1175.59025709	Not Found	High	High		2.3e8	1.8e8	3.78134632110596	High	0	3.42E-07
High	[R].VPTPNVSVVDLTVR.[L]		6.34589E-05	0	1	1	15	P24164	P24164 [227-240]	0	1495.84786865	High	High	High	1.5e9	1.7e9	1.3e9	3.3223705291748	High	0	2.323E-08
High	[R].QVEWPSLDDAQR.[S]		0.00598461	0	1	1	3	A6TCE4	A6TCE4 [86-97]	0	1443.68628265	High	Not Found	High	9.4e6		8.0e6	3.09461164474487	High	0	2.152E-05
High	[R].FNSLTPEQQR.[D]	1xDeamidated [N2]	0.00726094	0	1	1	4	A6TCJ1	A6TCJ1 [107-116]	0	1220.59059189	High	High	Not Found	9.0e7	6.3e7		3.49937987327576	High	0	4.594E-05
High	[R].FNSLTPEQQR.[D]		0.0108969	0	1	1	5	A6TCJ1	A6TCJ1 [107-116]	0	1219.60657589	High	High	High	9.3e8	5.5e8	2.4e8	3.37967777252197	High	0	0.0002128
High	[K].IQTDPSPSNLR.[A]	1xDeamidated [N9]	0.00336569	0	1	1	2	P19650	P19650 [151-161]	0	1228.61680661	Not Found	Not Found	High			8.2e6	2.7616114616394	High	0	7.805E-06
High	[K].IQTDPSPSNLR.[A]		0.000559885	0	1	1	6	P19650	P19650 [151-161]	0	1227.63279061	High	High	High	1.3e9	9.1e8	8.2e8	3.05654740333557	High	0	3.283E-07
High	[R].ALNAAGFR.[I]		0.0227175	0	1	1	5	A6TEV0	A6TEV0 [99-106]	0	819.44716237	High	High	High	9.8e8	7.4e8	2.4e8	2.51034379005432	High	0	0.000256
High	[-].MAENQYYGTGR.[R]		0.000475183	0	1	2	5	A6TEN8	A6TEN8 [1-11]	0	1289.55791113	High	High	High	4.4e7	3.8e7	4.2e7	3.89914560317993	High	0	3.298E-07
High	[K].VALVTGAGQGIGK.[A]		0.000198108	0	1	1	2	Q48436	Q48436 [4-16]	0	1170.68409796	High	Not Found	Not Found	6.7e7			3.11711478233337	High	0	5.279E-08
High	[R].YQGGHNAGHTLVINGEK.[T]	1xDeamidated [N/Q]	0.00366206	0	2	2	3	B5Y325; A6TH93	B5Y325 [34-50]; A6TH93 [34-50]	0	1795.8721862	Not Found	Not Found	High			3.9e7	3.14260697364807	High	0	9.065E-06
High	[K].ADVAFDAQDNCQK.[S]	1xCarbamidomethyl [C11]	0.000624583	0	1	1	4	A6T8U4	A6T8U4 [75-87]	0	1481.6325328	High	Not Found	Not Found	7.0e7			4.0982985496521	High	0	3.997E-07
High	[K].GQIEGAVSSSDASTEK.[L]		5.36355E-06	0	1	2	10	A6TDS5	A6TDS5 [44-59]	0	1565.72893515	High	High	High	5.2e7	3.4e7	1.4e7	5.22945308685303	High	0	8.993E-11
High	[K].LNFGDGPFSVR.[S]		0.00225102	0	1	1	14	P40786	P40786 [270-280]	0	1208.60584766	High	High	High	1.7e8	1.4e8	6.1e7	3.32550287246704	High	0	7.946E-05
High	[R].GGTVQYVDASR.[I]		0.00170434	0	1	2	3	A6TGP0	A6TGP0 [721-731]	0	1152.56437674	Not Found	High	High		5.1e8	4.4e8	3.75175333023071	High	0	1.629E-05
High	[R].TLVNPETDSPTNR.[H]		0.000171511	0	1	1	8	A6TBX4	A6TBX4 [133-145]	0	1443.70741197	High	High	High	1.5e8	1.2e8	1.1e8	4.13279151916504	High	0	4.093E-08
High	[R].VTVQDAVEK.[I]		0.00670741	0	1	1	4	B5XTE8	B5XTE8 [4-12]	0	988.53095142	High	High	High	8.3e8	6.2e8	5.0e8	2.75644588470459	High	0	2.64E-05
High	[K].DNTPMFVR.[G]		0.0332882	0	1	1	10	P24164	P24164 [119-126]	0	979.46657711	High	High	High	7.0e8	5.4e8	2.9e8	2.71532273292542	High	0	0.0004578
High	[R].VLTEAAVAGK.[R]		0.00382937	0	1	1	11	A6TGP1	A6TGP1 [1331-1340]	0	958.55677228	High	High	High	1.6e9	1.2e9	1.2e9	2.76020359992981	High	0	9.786E-06
High	[R].ALSQPDLYEGDGELR.[V]		2.65866E-05	0	1	1	8	A6T5N6	A6T5N6 [50-64]	0	1662.79695516	High	High	High	1.7e8	1.3e8	9.1e7	4.40712690353394	High	0	1.538E-09
High	[K].ERPTIASITFSGNK.[S]		0.00575185	0	2	2	4	B5Y1J4; A6T4X9	B5Y1J4 [90-103]; A6T4X9 [90-103]	0	1520.8067321	Not Found	High	High			1.0e7	3.71784400939941	High	0	2.01E-05
High	[R].YSVSDMINR.[G]		0.00230762	0	1	1	4	A6TGB8	A6TGB8 [56-64]	0	1084.50917012	High	Not Found	High	7.5e7		4.3e7	2.73111128807068	High	0	3.991E-06
High	[-].MIQEQTMLNVADNSGAR.[R]		1.03469E-06	0	1	1	25	A6TEW2	A6TEW2 [1-17]	0	1877.88440667	High	High	High	5.8e7	8.5e7	1.4e7	6.78192472457886	High	0	2.064E-11
High	[R].GGLILAK.[G]		0.0392849	0	1	2	4	A6TCG5	A6TCG5 [236-242]	0	671.44503717	High	High	Not Found	4.2e7	2.7e7		2.73870325088501	High	0	0.000613
High	[R].NGKGEVDDIDHLGNR.[R]	2xDeamidated [N1; N14]	0.0264505	0	1	2	4	A6TGP0	A6TGP0 [437-451]	1	1640.75106844	High	Not Found	High	3.7e7		2.0e7	2.75731611251831	High	0	0.0003017
High	[R].NGKGEVDDIDHLGNR.[R]	1xDeamidated [N1]	2.79417E-05	0	1	2	14	A6TGP0	A6TGP0 [437-451]	1	1639.76705244	High	High	High	4.1e8	4.0e8	2.3e8	5.01060962677002	High	0	5.164E-09
High	[R].VGAADDLASGR.[S]		0.00080079	0	1	2	2	A6TD24	A6TD24 [657-667]	0	1031.51161293	Not Found	Not Found	High			1.9e7	3.19112348556519	High	0	0.0009208
High	[K].ASTISNVVR.[K]		0.0344448	0	1	2	6	A6TG38	A6TG38 [202-210]	0	946.53162016	High	High	High	8.9e8	5.9e8	4.8e8	2.41924953460693	High	0	0.000485
High	[K].VIADYEQR.[K]		0.00967695	0	1	2	6	A6TFH4	A6TFH4 [215-222]	0	993.49998567	High	High	High	1.2e8	6.7e7	4.8e7	2.71290445327759	High	0	6.144E-05
High	[R].AVQLGGVALGTTQVINSK.[T]		1.38049E-06	0	1	2	12	A6T6Q6	A6T6Q6 [84-101]	0	1755.99632365	High	High	High	4.2e7		5.8e7	4.52001142501831	High	0	4.464E-10
High	[K].ETAAYGHFGR.[E]		0.0100677	0	1	2	4	A6TDV1	A6TDV1 [354-363]	0	1108.5170327	Not Found	High	High		2.3e7	7.4e6	2.93067908287048	High	0	5.437E-05
High	[R].AMEAPLR.[Q]		0.0349524	0	1	3	8	A6TH53	A6TH53 [446-452]	0	787.41308507	High	High	High	6.1e9	4.5e9	1.5e9	2.20545291900635	High	0	0.001113
High	[K].ASNLVYTR.[N]		0.0170773	0	1	1	6	A6T6Q6	A6T6Q6 [11-18]	0	923.49450641	High	High	High	1.2e8	7.5e7	2.4e7	3.01493692398071	High	0	0.0001479
High	[K].ALSVPCSDSK.[A]	1xCarbamidomethyl [C6]	0.0148019	0	1	3	15	A6TH53	A6TH53 [133-142]	0	1063.50883606	High	High	High	2.5e10	1.1e10	3.9e9	2.54982495307922	High	0	0.0007724
High	[K].IDGLHYFSDDK.[D]		0.00498129	0	1	1	11	Q48473	Q48473 [38-48]	0	1309.60590715	High	High	High	4.8e7	5.9e7	1.7e7	3.3709888458252	High	0	0.0008768
High	[K].DLANDGYR.[A]		0.0283284	0	1	1	10	A6TEX2	A6TEX2 [39-46]	0	923.42173537	High	High	High	2.9e8	3.0e8	4.6e8	2.8247218132019	High	0	0.0003686
High	[-].MIQEQTMLNVADNSGAR.[R]	1xDeamidated [N/Q]	5.07812E-06	0	1	1	7	A6TEW2	A6TEW2 [1-17]	0	1878.86842267	High	Not Found	Not Found				6.5477147102356	High	0	8.16E-11
High	[-].MIQEQTMLNVADNSGAR.[R]	1xOxidation [M]	3.92132E-06	0	1	1	10	A6TEW2	A6TEW2 [1-17]	0	1893.87932167	High	High	High	5.2e7	2.8e7	1.5e7	5.34362936019897	High	0	7.062E-11
High	[R].TKPHVNVGTIGHVDHGK.[T]		4.63953E-05	0	1	1	91	A6TEX7	A6TEX7 [9-25]	0	1795.95619021	High	High	High	3.0e7	2.1e8	9.3e7	4.81830978393555	High	0	1.489E-07
High	[R].YQGGHNAGHTLVINGEK.[T]		0.00547357	0	2	2	4	B5Y325; A6TH93	B5Y325 [34-50]; A6TH93 [34-50]	0	1794.8881702	High	High	Not Found	1.1e7	7.8e6		2.49471664428711	High	0	0.0001062
High	[R].AAKPQGGIGLLTVK.[L]		0.000833272	0	1	1	9	A6TG34	A6TG34 [119-132]	0	1352.8260111	High	High	High	2.0e7	3.7e7	1.7e7	3.09719181060791	High	0	1.229E-05
High	[R].VDVLINGER.[V]	1xDeamidated [N6]	0.00619596	0	1	2	4	A6TCI3	A6TCI3 [483-491]	0	1015.54185088	High	High	Not Found	3.6e7	3.3e7		2.8908965587616	High	0	2.291E-05
High	[K].AGNVAADGVIK.[T]		0.000621486	0	1	1	4	A6T4X2	A6T4X2 [53-63]	0	1014.55783488	High	High	Not Found	1.2e8	4.3e7		2.9991021156311	High	0	3.946E-07
High	[R].LVIESGDSAQSR.[Q]		0.000172366	0	1	2	6	A6T8U4	A6T8U4 [33-44]	0	1261.63826987	High	High	High	1.3e8	1.2e8	1.3e8	3.90708875656128	High	0	4.108E-08
High	[R].SVGVAAYTAK.[E]		0.0206919	0	1	2	6	A6TBX2	A6TBX2 [410-419]	0	966.52547216	High	High	High	1.3e8	8.7e7	9.6e7	2.75939273834229	High	0	0.0001944
High	[R].APVQEIDNETR.[K]		0.00212076	0	1	2	6	A6TBN8	A6TBN8 [26-36]	0	1271.62261981	High	High	High	1.5e8	1.3e8	1.1e8	2.9866304397583	High	0	3.456E-06
High	[K].CHPFFTGK.[Q]	1xCarbamidomethyl [C1]	0.0263211	0	1	2	6	A6TGC6	A6TGC6 [40-47]	0	993.46109816	High	High	High	2.3e7	2.0e7	1.3e7	2.38257074356079	High	0	0.0003009
High	[K].LSSPATLNSR.[V]		0.0133444	0	1	1	4	P00761	P00761 [98-107]	0	1045.56364851	High	Not Found	High	3.8e8		2.8e8	2.47130942344666	High	0	0.000904
High	[K].LALDWQQR.[I]		0.0387159	0	1	1	6	B5Y109	B5Y109 [232-239]	0	1029.54760459	High	High	High	5.1e7	5.8e7	3.7e7	2.51066923141479	High	0	0.0009655
High	[K].EGPAEDPSNQEAIAK.[L]		8.06294E-06	0	1	1	6	A6T5N6	A6T5N6 [384-398]	0	1555.72345589	High	High	High	1.7e8	1.3e8	9.7e7	3.84478378295898	High	0	2.448E-06
High	[K].GPSIMPGGQK.[E]		0.0157045	0	2	2	2	P00350; P41576	P00350 [137-146]; P41576 [137-146]	0	971.49787723	High	Not Found	Not Found	3.1e7			2.6233811378479	High	0	0.0001195
High	[K].SNVPALEACPQKR.[G]	1xCarbamidomethyl [C9]	0.0170773	0	1	1	10	A6TEY0	A6TEY0 [19-31]	1	1469.75292276	High	High	High	4.6e8	4.2e8	3.7e8	3.36403775215149	High	0	0.0003447
High	[K].QIEEATSDYDR.[E]		0.000962455	0	1	3	12	A6TH53	A6TH53 [352-362]	0	1326.58081452	High	High	High	4.0e9	3.5e9	2.7e9	3.48131132125854	High	0	6.602E-06
High	[K].HSQVFSTAEDNQSAVTIHVLQGER.[K]	1xDeamidated [N/Q]	1.01852E-05	0	1	2	6	A6T4F4	A6T4F4 [422-445]	0	2654.28049694	High	Not Found	High				5.12743139266968	High	0	2.805E-10
High	[K].HSQVFSTAEDNQSAVTIHVLQGER.[K]		2.51929E-06	0	1	2	3	A6T4F4	A6T4F4 [422-445]	0	2653.29648094	High	High	Not Found	8.2e6	3.8e5		4.92988109588623	High	0	2.377E-11
High	[K].TVPMFNEALAELNK.[I]	1xOxidation [M4]	0.00173855	0	1	2	18	A6T4X1	A6T4X1 [46-59]	0	1592.79886992	High	High	High	1.2e8	3.4e8		3.5104501247406	High	0	3.173E-06
High	[K].TVPMFNEALAELNK.[I]		0.000679652	0	1	2	22	A6T4X1	A6T4X1 [46-59]	0	1576.80395492	High	High	High	6.3e8	1.4e7		3.85285878181458	High	0	2.041E-06
High	[R].NEETLEPVPYFQK.[L]		0.000340581	0	1	2	12	A6TCB0	A6TCB0 [104-116]	0	1593.77951427	High	High	High	2.4e8	1.6e8	1.3e8	4.56811666488647	High	0	2.216E-05
High	[K].SLGQFNLDGINPAPR.[G]	3xDeamidated [Q4; N6; N11]	0.00281478	0	1	2	4	A6T4F4	A6T4F4 [453-467]	0	1601.78057816	Not Found	High	High		1.9e7	1.4e7	3.22922706604004	High	0	5.688E-06
High	[K].SLGQFNLDGINPAPR.[G]		7.37277E-06	0	1	2	14	A6T4F4	A6T4F4 [453-467]	0	1598.82853016	High	High	High	1.8e8	4.1e8		4.02191925048828	High	0	1.125E-08
High	[R].NIPVGSTVHNVEMKPGK.[G]	1xOxidation [M13]	0.000340581	0	1	1	6	A6TEW9	A6TEW9 [134-150]	0	1822.94799366	High	High	High	9.9e7	7.1e7	4.1e7	2.61548566818237	High	0	8.444E-06
High	[R].NIPVGSTVHNVEMKPGK.[G]		0.000111846	0	1	1	16	A6TEW9	A6TEW9 [134-150]	0	1806.95307866	High	High	High	6.8e8	6.8e8	5.9e8	3.66491079330444	High	0	2.69E-06
High	[K].DEEGLEIIR.[H]		0.0139507	0	1	1	2	B5XQC6	B5XQC6 [64-72]	0	1073.54732971	Not Found	High	Not Found		1.5e8		2.42215514183044	High	0	9.702E-05
High	[R].RQLAYPINK.[L]		0.0389047	0	1	2	5	A6THB1	A6THB1 [45-53]	1	1102.63675392	High	High	High	2.9e8	2.2e8	1.7e8	2.5832633972168	High	0.003468	0.07992
High	[R].QPLELVDMVEK.[L]		0.00382937	0	1	2	5	A6TEN8	A6TEN8 [50-60]	0	1300.68171464	High	High	High	1.2e9	9.3e8	5.5e8	3.59492015838623	High	0	9.833E-06
High	[K].MAGQLGNER.[V]		0.00345028	0	1	1	4	A6TEX2	A6TEX2 [161-169]	0	975.46763971	High	High	High	6.5e8	5.4e8	4.4e8	3.42859888076782	High	0	9.295E-06
High	[R].QNGISYSK.[F]	1xDeamidated [N/Q]	0.0251846	0	1	1	7	B5XQC9	B5XQC9 [71-78]	0	897.43123786	High	High	High	2.0e8		1.4e8	3.05514812469482	High	0	0.0002812
High	[R].VTAERDPANLK.[W]		0.0105261	0	1	1	9	P24164	P24164 [68-78]	1	1213.65352607	High	High	High	1.5e9	9.9e8	4.8e8	2.65150618553162	High	0	0.0001022
High	[R].ALEIEEMQLK.[Q]		0.00216332	0	1	2	10	A6TGP0	A6TGP0 [945-954]	0	1203.62895083	High	High	High	3.5e8	4.1e8	2.8e8	3.86644196510315	High	0	7.785E-06
High	[R].QSVDQPVQTGYK.[S]		0.000606231	0	1	2	6	A6TG38	A6TG38 [140-151]	0	1349.66956999	High	High	High	1.1e9	8.9e8	8.2e8	3.96347212791443	High	0	3.795E-07
High	[K].EQQQGWQER.[L]		0.0141589	0	1	1	2	A6TFR0	A6TFR0 [62-70]	0	1188.53922462	High	Not Found	Not Found	7.1e7			2.87242937088013	High	0	0.0003859
High	[K].RAVQNAMR.[L]		0.0454403	0	1	1	2	B5XNA0	B5XNA0 [136-143]	1	945.50469397	High	Not Found	Not Found	5.6e7			3.28652906417847	High	0	0.0008008
High	[K].VSNQHTDEMTK.[T]		0.00106303	0	1	2	8	A6TEI7	A6TEI7 [159-169]	0	1289.57904045	High	High	High		8.0e7	1.6e7	2.84611058235168	High	0	4.578E-05
High	[K].KTTAEEEAPAQK.[L]		2.78031E-05	0	1	1	9	A6T688	A6T688 [52-63]	1	1302.65358556	High	High	High	5.0e7	6.0e7	4.9e7	4.60469961166382	High	0	1.645E-09
High	[-].METLAQHR.[H]	1xOxidation [M1]	0.0313933	0	1	1	10	A6TEW7	A6TEW7 [1-8]	0	1001.48329017	High	High	High	7.0e7	9.2e7	4.6e7	2.6453058719635	High	0	0.0004119
High	[-].METLAQHR.[H]		0.0168267	0	1	1	12	A6TEW7	A6TEW7 [1-8]	0	985.48837517	High	High	High	2.6e8	2.1e8	1.5e8	3.02732563018799	High	0	0.0002255
High	[R].QQPTAPEVR.[K]		0.0193147	0	1	2	5	A6TDS1	A6TDS1 [179-187]	0	1025.53743379	High	High	High	2.7e7	2.7e7	1.6e7	2.6960620880127	High	0	0.0002012
High	[K].KNVEFFEAR.[R]		0.00793824	0	1	2	3	A6THB4	A6THB4 [42-50]	1	1139.58438397	High	Not Found	High	9.4e7			2.99485778808594	High	0	7.269E-05
High	[K].EQVQQALNAR.[K]		0.0175033	0	1	2	2	A6TAI3	A6TAI3 [65-74]	0	1156.60691026	High	Not Found	High	9.7e7		7.7e7	2.24979209899902	High	0	0.0001443
High	[R].HDGDSGYTNDCK.[S]	1xCarbamidomethyl [C11]	2.15766E-05	0	1	1	11	B5Y1J4	B5Y1J4 [681-692]	0	1368.51208335	High	High	High	1.0e8	7.5e7	5.9e7	5.11248588562012	High	0	1.881E-09
High	[K].SHVVVNGHTK.[I]	1xDeamidated [N6]	0.0377855	0	1	2	7	A6T4Y3	A6T4Y3 [46-55]	0	1078.56398331	High	High	High	4.0e7		2.3e7	3.25285863876343	High	0	0.0005737
High	[R].NVVLTHNGK.[D]	1xDeamidated [N7]	0.0178516	0	1	1	4	Q48450	Q48450 [212-220]	0	982.53162059	Not Found	High	High		1.1e8	2.9e7	2.37449336051941	High	0	0.0001496
High	[R].FLPNLHSHR.[F]		0.010371	0	1	2	15	A6TFM8	A6TFM8 [29-37]	0	1120.60103714	High	High	High	4.0e7	3.0e7	1.8e7	2.619384765625	High	0	0.000795
High	[R].TQDATHGNSLSHR.[V]	1xDeamidated [N/Q]	1.88664E-05	0	1	1	18	A6TEX2	A6TEX2 [129-141]	0	1424.65129453	High	High	High	3.3e8	1.9e8	1.8e8	4.63628578186035	High	0	7.416E-09
High	[R].TQDATHGNSLSHR.[V]		3.99672E-05	0	1	1	12	A6TEX2	A6TEX2 [129-141]	0	1423.66727853	High	High	High	8.2e8	1.3e9	2.6e8	4.42455339431763	High	0	3.112E-09
High	[R].LREQQDAER.[Q]		0.0196987	0	2	3	5	B5XY73; A6T716	B5XY73 [529-537]; A6T716 [529-537]	1	1144.57052474	High	High	High	1.1e7	1.2e7	7.1e6	3.09495687484741	High	0	0.0007376
High	[K].QTLLTHLNR.[E]		0.0336147	0	1	2	8	A6TEI7	A6TEI7 [43-51]	0	1095.62691749	High	High	High	7.2e7	2.2e7		2.69006562232971	High	4.783E-05	0.002188
High	[K].QQIIGLAEVR.[D]		0.0171617	0	1	2	6	A6TEI7	A6TEI7 [798-807]	0	1126.65788324	High	High	High	1.6e8	1.6e8	1.2e8	2.59902834892273	High	0	0.000222
High	[R].VSTLDLENLPR.[N]		0.00490771	0	1	1	6	A6T726	A6T726 [179-189]	0	1256.68449182	High	High	High	9.0e7	7.5e7	3.8e7	2.95061445236206	High	0	3.256E-05
High	[K].AVESGDKKPLR.[T]		0.000621486	0	1	1	11	B5XN98	B5XN98 [22-32]	1	1199.67426153	High	High	High	2.4e8	1.7e8	1.0e8	3.79024338722229	High	0	3.971E-07
High	[R].GFQSNTIGPK.[A]		0.0290304	0	2	2	2	B5Y1J4; A6T4X9	B5Y1J4 [662-671]; A6T4X9 [662-671]	0	1048.54218482	Not Found	Not Found	High				2.82909297943115	High	0	0.0003578
High	[K].TRAEITGSGK.[K]		0.00601435	0	1	1	6	A6TEX1	A6TEX1 [48-57]	1	1019.54799845	High	High	High	2.2e7	1.4e7	1.9e7	3.4974570274353	High	0	9.925E-05
High	[K].SHVVVNGHTK.[I]		0.00863556	0	1	2	3	A6T4Y3	A6T4Y3 [46-55]	0	1077.57996731	High	High	Not Found	1.8e6	1.9e6		3.07291769981384	High	0	4.143E-05
High	[R].RTTQLEEK.[A]		0.0349524	0	1	1	5	P27218	P27218 [81-88]	1	1004.53709942	High	High	High	1.7e7	2.1e7	1.7e7	2.6436882019043	High	0.0004243	0.01535
High	[R].HDGDSGYTNDCK.[S]	1xCarbamidomethyl [C11]; 1xDeamidated [N9]	0.00235393	0	1	1	6	B5Y1J4	B5Y1J4 [681-692]	0	1369.49609935	High	High	High				3.30018639564514	High	0	2.376E-05
High	[K].IEQAPGQHGAR.[K]		0.000656412	0	1	1	10	B5XNB5	B5XNB5 [34-44]	0	1163.59159457	High	High	High	1.5e9	1.0e9	8.7e8	3.40414714813232	High	0	1.794E-06
High	[R].GTAMNPVDHPHGGGEGR.[N]		1.5788E-06	0	1	1	20	A6TEW9	A6TEW9 [222-238]	0	1688.75577588	High	High	High	1.4e9	9.2e8	6.8e8	4.468430519104	High	0	2.366E-11
High	[K].CKIEQAPGQHGAR.[K]	1xCarbamidomethyl [C1]	1.56966E-05	0	1	1	10	B5XNB5	B5XNB5 [32-44]	1	1451.71720598	High	High	High	2.3e8	2.1e8		4.94877624511719	High	0	5.005E-08
High	[K].IKADAQEAAR.[K]		0.0217347	0	1	1	4	A6TFH4	A6TFH4 [226-235]	1	1072.57454754	Not Found	High	High		2.3e7	8.4e6	2.60552453994751	High	0	0.000306
High	[R].NQIAELVGADPR.[E]	1xDeamidated [Q/N]	0.0240965	0	1	2	10	A6TCF1	A6TCF1 [56-67]	0	1283.65900576	High	High	High			4.5e7	2.82373690605164	High	0	0.0002562
High	[R].NQIAELVGADPR.[E]		0.00196847	0	1	2	4	A6TCF1	A6TCF1 [56-67]	0	1282.67498976	High	High	Not Found	9.2e7	7.9e7		3.74905824661255	High	0	3.036E-06
High	[K].LTHIDFVR.[A]		0.00088448	0	1	2	28	B5XP25	B5XP25 [86-93]	0	1000.55744102	High	High	High	1.4e8	1.6e8	7.2e7	2.79080128669739	High	0	2.292E-06
High	[K].EKEGAVDAEDR.[V]		0.0015741	0	1	1	5	A6T5H9	A6T5H9 [153-163]	1	1218.5596852	High	High	High	2.8e8	1.5e8	6.1e7	3.38521599769592	High	0	6.469E-05
High	[K].AAQGLIDAAR.[N]		0.0016137	0	1	1	2	A6T4J7	A6T4J7 [898-907]	0	985.54251919	Not Found	Not Found	High			4.6e7	3.26322150230408	High	0	2.139E-06
High	[R].VYQAEQAEK.[L]		0.0240965	0	1	2	6	A6TG34	A6TG34 [238-246]	0	1065.52111499	High	High	High	7.6e7	7.5e7	6.8e7	2.85315084457397	High	0	0.0002564
High	[K].SVDAMIPIGR.[G]	1xOxidation [M5]	0.011506	0	1	2	4	A6TG38	A6TG38 [152-161]	0	1074.5612061	Not Found	High	High		2.7e7	2.7e7	2.70989465713501	High	0	6.872E-05
High	[K].SVDAMIPIGR.[G]		0.0011683	0	1	2	6	A6TG38	A6TG38 [152-161]	0	1058.5662911	High	High	High	5.9e8	4.2e8	3.7e8	3.16822218894959	High	0	1.202E-06
High	[K].VLSGPQAQPAGDK.[A]		0.000101765	0	1	1	6	P00350	P00350 [302-314]	0	1267.66409073	High	High	High	1.4e8	1.3e8	8.3e7	4.32386875152588	High	0	1.62E-08
High	[K].EHNADVTGFIR.[F]		0.00513178	0	1	1	4	A6T4X2	A6T4X2 [248-258]	0	1258.61747492	High	High	Not Found	5.1e7	3.0e7		2.88126492500305	High	0	0.0003879
High	[R].GFEGGQMPLYR.[R]	1xOxidation [M7]	0.00632005	0	1	1	6	B5XNB2	B5XNB2 [49-59]	0	1270.58848342	High	High	High	1.1e8	7.3e7	7.2e7	3.16513419151306	High	0	2.382E-05
High	[R].GFEGGQMPLYR.[R]		0.00192018	0	1	1	5	B5XNB2	B5XNB2 [49-59]	0	1254.59356842	High	High	High	8.9e8	6.9e8	4.1e8	4.02712345123291	High	0	3.542E-06
High	[K].GEGMVLTGPK.[E]		0.0110052	0	1	1	4	A6TGP1	A6TGP1 [522-531]	0	988.51319292	Not Found	High	High		4.1e8	3.5e8	2.42918300628662	High	0	6.345E-05
High	[R].HQAEQAQGLR.[S]		0.0052868	0	2	2	4	B5XY73; A6T716	B5XY73 [510-519]; A6T716 [510-519]	0	1137.57594451	High	Not Found	High	5.3e7			2.73716330528259	High	0	1.74E-05
High	[R].KSDNPSITR.[D]		0.00566692	0	1	2	6	A6T5I1	A6T5I1 [192-200]	1	1017.53234839	High	High	High	1.3e8	7.0e7	4.7e7	3.11750936508179	High	0	3.551E-05
High	[K].TGDKVELEGK.[Y]		0.00476378	0	1	2	8	A6T704	A6T704 [66-75]	1	1075.56297977	High	High	High		5.2e7	2.9e7	3.38421630859375	High	0	1.446E-05
High	[K].TTCTGVEMFR.[K]	1xCarbamidomethyl [C3]; 1xOxidation [M8]	0.0087215	0	1	1	2	A6TEX7	A6TEX7 [254-263]	0	1217.52891994	High	Not Found	Not Found	5.7e8			3.43272638320923	High	0	4.21E-05
High	[K].TTCTGVEMFR.[K]	1xCarbamidomethyl [C3]	0.00173855	0	1	1	12	A6TEX7	A6TEX7 [254-263]	0	1201.53400494	High	High	High	4.7e9	3.8e9	2.4e9	3.86359333992004	High	0	2.433E-06
High	[R].ALSAHESDNQQNR.[V]		0.000137132	0	1	1	12	A6T716	A6T716 [851-863]	0	1469.67275779	High	High	High	4.7e7	4.9e7	3.2e7	4.1424674987793	High	0	2.754E-08
High	[K].VGAATEVEMK.[E]	1xOxidation [M9]	0.0081777	0	1	3	6	A6TH53	A6TH53 [381-390]	0	1050.51358718	High	High	High	5.2e8	4.4e8	2.1e8	3.61177563667297	High	0	3.737E-05
High	[K].VGAATEVEMK.[E]		0.000845789	0	1	3	159	A6TH53	A6TH53 [381-390]	0	1034.51867218	High	High	High	2.0e9	1.4e9	9.2e8	3.96239352226257	High	0	2.141E-06
High	[R].VSEGQTVR.[L]		0.0206919	0	1	1	5	B5XSV5	B5XSV5 [14-21]	0	875.45812089	High	High	High		1.4e8		2.67289638519287	High	0	0.0001946
High	[K].NTPFESGIDSVGSAR.[L]		0.000309886	0	1	1	4	A6TBX4	A6TBX4 [47-61]	0	1536.72887566	High	Not Found	High			8.5e7	3.33374929428101	High	0	1.155E-07
High	[R].KDDQEETVR.[K]		0.00339928	0	1	1	5	A6T5N7	A6T5N7 [157-165]	1	1119.52765685	High	High	High	5.8e6			3.69016647338867	High	0	1.567E-05
High	[R].DEIEGSGILSK.[D]		0.00123393	0	1	2	3	A6TGP0	A6TGP0 [412-422]	0	1147.58410909	Not Found	High	High		2.4e8	2.6e8	3.33483648300171	High	0	1.846E-05
High	[K].ASDFVLAMGQGR.[M]		0.00442212	0	1	2	1	A6T5H9	A6T5H9 [182-193]	0	1251.61503211	Not Found	Not Found	High				3.0212550163269	High	0	1.27E-05
High	[K].ATSFNELMNQQA.[-]		0.0181173	0	1	2	3	A6T5H9	A6T5H9 [421-432]	0	1353.61034057	High	High	Not Found	2.7e7	1.0e7		3.24309301376343	High	0	0.0001541
High	[K].ADAAEVSMIPSTK.[A]		0.000155279	0	1	1	4	A6TB33	A6TB33 [193-205]	0	1319.65114275	High	High	Not Found	1.3e8	8.6e7		3.46095275878906	High	0	3.563E-07
High	[K].VDLNTFSDEEVLR.[L]	1xDeamidated [N4]	0.00310867	0	1	2	2	A6TGP0	A6TGP0 [1159-1171]	0	1537.73804378	High	Not Found	Not Found	6.9e7			3.41154861450195	High	0	6.802E-06
High	[K].VDLNTFSDEEVLR.[L]		0.000376181	0	1	2	9	A6TGP0	A6TGP0 [1159-1171]	0	1536.75402778	High	High	High	3.8e8	5.5e8		4.75821495056152	High	0	1.637E-07
High	[-].MNIIEANVATPDAR.[V]		0.00555561	0	1	1	1	A6T5E8	A6T5E8 [1-14]	0	1514.76315274	Not Found	High	Not Found				2.99104905128479	High	0	1.887E-05
High	[R].KAEEHIK.[S]		0.0277789	0	1	2	1	A6TG35	A6TG35 [101-107]	1	854.47304272	Not Found	Not Found	High			1.6e6	2.04084849357605	High	0	0.0003298
High	[K].YDSTHGR.[F]		0.0454403	0	1	1	6	P24164	P24164 [41-47]	0	835.36930593	High	High	High		5.5e5	4.5e5	1.64187037944794	High	0	0.0008002
High	[R].KHITAGAK.[K]		0.0420492	0	1	1	2	P24164	P24164 [102-109]	1	825.49411255	Not Found	Not Found	High			5.3e6	1.89397192001343	High	0	0.0006936
High	[K].QYPIVSIEDGLDESDWEGFAYQTK.[V]	1xDeamidated [Q]	0.00079287	0	1	1	38	A6TD53	A6TD53 [283-306]	0	2791.26211243	High	High	High	8.2e7	1.7e7	6.8e6	4.27703189849854	High	0	8.28E-06
High	[K].QYPIVSIEDGLDESDWEGFAYQTK.[V]		4.92473E-05	0	1	1	64	A6TD53	A6TD53 [283-306]	0	2790.27809643	High	High	High		3.5e7	1.7e7	4.69372653961182	High	0	3.017E-06
High	[K].SVGGEVIEQPR.[N]		0.00228481	0	1	2	6	A6TB00	A6TB00 [61-71]	0	1170.61132692	High	High	High	1.3e8	1.2e8	1.6e8	3.31978726387024	High	0	3.954E-06
High	[K].EAGNMVDLDSNPTK.[L]		0.000195175	0	1	2	2	A6T6D8	A6T6D8 [544-557]	0	1490.6791483	Not Found	Not Found	High			1.9e7	4.16364240646362	High	0	5.115E-08
High	[K].NQALEAAFCQLTGNR.[H]	1xCarbamidomethyl [C9]	0.0133444	0	1	2	5	A6TFA0	A6TFA0 [35-49]	0	1692.81222843	Not Found	High	High		1.1e7	2.3e7	3.37007737159729	High	0	8.928E-05
High	[R].NMDLEQECEQLREELNETNSETKR.[K]	1xCarbamidomethyl [C8]	0.00047993	0	1	1	2	A6TGP1	A6TGP1 [191-214]	2	2995.33676719	Not Found	High	Not Found		1.7e7		3.73630285263062	High	0	2.511E-07
High	[R].LMDLGCYR.[G]	1xCarbamidomethyl [C6]	0.0142289	0	1	1	4	B5XNB4	B5XNB4 [80-87]	0	1027.46994824	Not Found	High	High		2.2e8		3.01828360557556	High	0	0.0001004
High	[K].AFNEMQPIVDR.[Q]		0.00171283	0	1	2	6	B5Y237	B5Y237 [50-60]	0	1319.64124683	High	High	High	5.0e8	5.4e8	3.6e8	3.78769540786743	High	0	1.746E-05
High	[K].SQVTFQYDDGK.[I]		0.0192199	0	1	2	4	A6TDV1	A6TDV1 [167-177]	0	1287.58517169	Not Found	High	High				2.95571088790894	High	0	0.0002016
High	[K].LHVHDENNECGIGDK.[V]	1xCarbamidomethyl [C10]; 2xDeamidated [N7; N8]	0.049096	0	1	1	1	A6TEW3	A6TEW3 [44-58]	0	1738.73370411	High	Not Found	Not Found	1.5e7			2.05121254920959	High	0	0.0009158
High	[K].LHVHDENNECGIGDK.[V]	1xCarbamidomethyl [C10]	1.15427E-06	0	1	1	16	A6TEW3	A6TEW3 [44-58]	0	1736.76567211	High	High	High		1.1e8	4.0e7	6.00618839263916	High	0	5.993E-12
High	[K].VPMNIVAQR.[Y]		0.0149487	0	1	1	6	A6T5H9	A6T5H9 [49-57]	0	1027.57171087	High	High	High	2.4e8	1.9e8	1.6e8	2.79689741134644	High	0	0.0001096
High	[R].YADEVVR.[T]		0.0287476	0	1	2	6	A6TEV7	A6TEV7 [164-170]	0	851.42575817	High	High	High	1.0e9	7.6e8	6.3e8	2.79538536071777	High	0	0.0003933
High	[K].EISDGLASAER.[A]		0.000666273	0	1	2	6	B5XZM0	B5XZM0 [39-49]	0	1147.55895697	High	High	High	6.5e8	5.4e8	4.7e8	3.76439380645752	High	0	8.898E-07
High	[K].HAVTEASPMVK.[A]	1xOxidation [M9]	0.000475183	0	1	2	6	A6THB1	A6THB1 [94-104]	0	1185.59323445	High	High	High	1.9e8	1.6e8	1.2e8	3.2428195476532	High	0	2.459E-07
High	[R].QGCTIVQPLDMEVGAGTSHPMTCLR.[A]	2xCarbamidomethyl [C3; C23]	0.0102689	0	1	2	2	A6TFH5	A6TFH5 [23-47]	0	2758.27793649	High	Not Found	Not Found				4.02613592147827	High	0	5.61E-05
High	[R].MNIGQILETHLGMAAK.[G]		9.39842E-05	0	1	2	6	A6TGP0	A6TGP0 [1107-1122]	0	1726.89787204	High	High	High			2.1e7	4.56248712539673	High	0	3.763E-08
High	[-].MQGSVTEFLKPR.[L]		0.000290494	0	1	1	28	A6TEU8	A6TEU8 [1-12]	0	1392.73039616	High	High	High	4.4e8	4.9e7	4.1e8	3.30005407333374	High	0	2.503E-06
High	[R].DVHPTHYGR.[V]		0.0100677	0	1	2	14	A6TGP0	A6TGP0 [549-557]	0	1081.51736707	High	High	High	8.8e8	6.7e8	4.5e8	3.02762174606323	High	0	0.0009544
High	[R].RAPTPAEAK.[A]		0.0152466	0	1	1	3	P14829	P14829 [399-407]	1	940.5210555	Not Found	High	High		2.5e7	1.3e7	2.74127912521362	High	0	0.0001134
High	[R].YLNSMGQYPDNTNDR.[N]		2.53184E-06	0	2	2	12	B5Y1J4; A6T4X9	B5Y1J4 [548-562]; A6T4X9 [548-562]	0	1787.76533743	High	High	High	1.1e8	9.0e7	6.2e7	4.8288402557373	High	0	2.409E-11
High	[R].ADKPLVGTGMER.[A]		0.0454403	0	1	2	4	A6TGP0	A6TGP0 [695-706]	0	1273.65689689	Not Found	High	High		1.1e8	5.8e7	2.60261535644531	High	0.0007523	0.02088
High	[R].AGDMVIDGSVR.[G]		0.00182711	0	1	2	6	A6TG39	A6TG39 [155-165]	0	1119.54628387	High	High	High	2.7e7	1.8e7	1.8e7	2.90177536010742	High	0	0.001056
High	[K].ANDVVSIR.[E]	1xDeamidated [N2]	0.0288886	0	1	1	4	B5XNB5	B5XNB5 [139-146]	0	874.46287235	High	High	Not Found	6.1e7	4.5e7		2.92980813980103	High	0	0.0003526
High	[K].ANDVVSIR.[E]		0.0152466	0	1	1	5	B5XNB5	B5XNB5 [139-146]	0	873.47885635	High	High	High	6.9e8	5.0e8	4.8e8	3.04934215545654	High	0	0.000131
High	[R].AQLQEIAQTK.[A]		0.00996857	0	1	2	6	A6TGN5	A6TGN5 [104-113]	0	1129.62116335	High	High	High	1.2e9	8.4e8	6.1e8	3.39693570137024	High	0	0.0001453
High	[R].GVNVLADAVK.[V]		0.00242514	0	1	3	26	A6TH53	A6TH53 [19-28]	0	985.56767131	High	High	High	2.1e10	1.5e10	1.2e10	3.57505774497986	High	0	4.358E-06
High	[R].FKDDVNEVR.[N]		0.00495665	0	1	2	10	A6TEI7	A6TEI7 [854-862]	1	1121.55856311	High	High	High	1.6e8	4.0e7	6.4e7	3.33142471313477	High	0	1.543E-05
High	[R].NTQGVILIR.[T]		0.0250613	0	1	1	6	P14829	P14829 [817-825]	0	1013.61020483	High	High	High	1.1e8	6.4e7	5.5e7	2.42449688911438	High	2.42E-05	0.001383
High	[R].TDRPSQESR.[S]		0.0347824	0	1	2	2	A6TI29	A6TI29 [45-53]	0	1075.51267553	Not Found	High	Not Found		1.4e6		2.05102729797363	High	0	0.0004957
High	[K].SDVLFNFNK.[A]	1xDeamidated [N]	0.0538076	0	1	1	4	P24017	P24017 [217-225]	0	1084.53095185	Not Found	Not Found	High			2.3e7	3.12541747093201	High	0	0.001085
High	[K].SDVLFNFNK.[A]		0.0116203	0	1	1	18	P24017	P24017 [217-225]	0	1083.54693585	High	High	High		4.8e9	3.0e9	3.42368674278259	High	0	0.0001862
High	[K].QNLEASGVR.[V]		0.0202888	0	2	2	6	B5Y1J4; A6T4X9	B5Y1J4 [112-120]; A6T4X9 [112-120]	0	973.50613367	High	High	High	2.0e8	1.8e8	1.7e8	2.70840215682983	High	0	0.000235
High	[R].QGYPIGCK.[V]	1xCarbamidomethyl [C7]	0.0567319	0	1	2	6	A6TEW0	A6TEW0 [81-88]	0	922.44511373	High	High	High	7.8e8	6.5e8	5.3e8	2.8450140953064	High	2.42E-05	0.00139
High	[K].TANSGYLTR.[R]	1xDeamidated [N3]	0.0105783	0	1	1	4	A6TGP1	A6TGP1 [790-798]	0	983.47925064	High	Not Found	High	9.2e7		6.3e7	2.43664479255676	High	0	5.933E-05
High	[K].TANSGYLTR.[R]		0.00774403	0	1	1	6	A6TGP1	A6TGP1 [790-798]	0	982.49523464	High	High	High	1.1e9	8.9e8	6.0e8	3.35569190979004	High	0	3.404E-05
High	[K].MQALAQASQK.[L]		0.00295808	0	1	2	6	A6T4F4	A6T4F4 [588-597]	0	1075.55645467	High	High	High	3.5e8	2.4e8	1.6e8	3.37619662284851	High	0	6.236E-06
High	[K].MGAEAIQALLR.[N]	1xDeamidated [Q7]	0.000615339	0	1	1	2	A6TGP1	A6TGP1 [180-190]	0	1173.62962	Not Found	High	Not Found				4.21233749389648	High	0	3.898E-07
High	[K].MGAEAIQALLR.[N]		8.46673E-05	0	1	1	6	A6TGP1	A6TGP1 [180-190]	0	1172.645604	Not Found	High	High		1.8e8	3.3e8	4.65095853805542	High	0	1.175E-08
High	[K].GNPAEDARPIVLVGK.[G]		0.00958164	0	1	1	4	A6THI2	A6THI2 [256-270]	0	1535.85401665	High	High	Not Found	5.4e7			3.40258741378784	High	0	0.0001964
High	[R].QLNVFEGER.[V]		0.0220575	0	1	1	8	A6TGP1	A6TGP1 [1195-1203]	0	1091.54799845	High	High	High	1.7e9	1.4e9	9.9e8	2.73959970474243	High	0	0.0003896
High	[R].FNIDSTQVSLTPDKK.[G]		5.68845E-05	0	2	2	12	B5Y1J4; A6T4X9	B5Y1J4 [238-252]; A6T4X9 [238-252]	1	1692.88029086	High	High	High	2.3e8	9.0e7	3.1e7	4.36449146270752	High	0	5.837E-09
High	[R].QKEISDGLASAER.[A]		0.00664124	0	1	2	3	B5XZM0	B5XZM0 [37-49]	1	1403.71249737	High	Not Found	Not Found	5.3e7			3.2320556640625	High	0	2.586E-05
High	[K].ALIEEMASAYEDPSEVVEFYSK.[N]		6.70825E-06	0	1	1	19	A6T5H9	A6T5H9 [369-390]	0	2507.15341334	High	High	High	3.0e7	3.0e7	6.6e6	5.24498128890991	High	0	8.585E-08
High	[R].GTAMNPVDHPHGGGEGR.[N]	1xOxidation [M4]	4.80383E-05	0	1	1	10	A6TEW9	A6TEW9 [222-238]	0	1704.75069088	High	High	High	1.4e8	1.4e8	1.0e8	3.87233996391296	High	0	1.247E-07
High	[K].AGVLAEVR.[R]		0.0097732	0	1	1	6	B5XU21	B5XU21 [26-33]	0	814.47812812	High	High	High	4.2e8	2.6e8	2.1e8	2.53914570808411	High	0	5.135E-05
High	[K].VDLMSFSGHK.[I]		0.0190316	0	1	2	2	A6TCF1	A6TCF1 [197-206]	0	1120.54555564	Not Found	Not Found	High			8.6e6	2.97253108024597	High	0	0.0001676
High	[R].FNDAVIR.[S]		0.0538076	0	1	2	4	A6THB1	A6THB1 [80-86]	0	834.446828	Not Found	High	High		9.0e8	8.0e8	2.60483622550964	High	0	0.001088
High	[R].IHSEEDERPIGR.[L]		0.000535391	0	1	1	31	A6TEU8	A6TEU8 [159-170]	0	1437.70808071	High	High	High	2.8e9	1.5e9	4.2e8	3.83670258522034	High	0	6.2E-07
High	[R].GLATTIK.[A]		0.0570052	0	1	1	6	A6TGP1	A6TGP1 [389-395]	0	703.43486637	High	High	High	2.7e8	2.0e8	1.3e8	1.86778151988983	High	0.005311	0.1211
High	[R].GMGESNPVTGNTCDNVK.[A]	1xCarbamidomethyl [C13]; 1xDeamidated [N]; 1xOxidation [M2]	0.000147748	0	1	1	6	P24017	P24017 [297-313]	0	1796.74255416	High	Not Found	High	6.9e6		5.8e6	3.82957887649536	High	0	3.145E-08
High	[R].GMGESNPVTGNTCDNVK.[A]	1xCarbamidomethyl [C13]; 1xOxidation [M2]	1.10926E-06	0	1	1	12	P24017	P24017 [297-313]	0	1795.75853816	High	High	High	2.6e8	2.6e8	1.8e8	4.80829381942749	High	0	5.076E-11
High	[R].GMGESNPVTGNTCDNVK.[A]	1xCarbamidomethyl [C13]; 1xDeamidated [N]	2.82446E-06	0	1	1	15	P24017	P24017 [297-313]	0	1780.74763916	High	High	High	3.6e8	3.0e8	2.3e8	5.29911804199219	High	0	1.47E-08
High	[R].GMGESNPVTGNTCDNVK.[A]	1xCarbamidomethyl [C13]	2.75512E-06	0	1	1	16	P24017	P24017 [297-313]	0	1779.76362316	High	High	High	6.2e9	6.3e9	5.0e9	4.62451410293579	High	0	4.495E-10
High	[K].AGQYAYR.[D]		0.0556512	0	1	1	6	B5XQC9	B5XQC9 [42-48]	0	828.39987782	High	High	High	5.0e8	4.0e8	2.8e8	3.12998795509338	High	0	0.001229
High	[K].SSAIGNVR.[I]		0.0495726	0	1	1	4	Q48452	Q48452 [402-409]	0	803.43699157	Not Found	High	High		2.6e7		2.05802583694458	High	2.42E-05	0.001411
High	[R].RTEQDIEK.[A]		0.0430816	0	1	2	2	A6TCM1	A6TCM1 [75-82]	1	1018.51636396	High	Not Found	Not Found	2.8e7			2.59440588951111	High	0	0.000723
High	[K].LNHLVDDK.[M]		0.038155	0	1	2	10	A6TGP0	A6TGP0 [1235-1242]	0	953.50507107	High	High	High	9.7e8	3.9e8	4.8e8	3.19471740722656	High	0	0.0005853
High	[R].NQGDHLLHSTR.[K]		0.000209242	0	1	2	9	A6T4F4	A6T4F4 [537-547]	0	1277.63452195	High	High	High	1.7e8	7.4e7	7.6e7	4.11781072616577	High	0	5.81E-08
High	[K].IALASPDMIR.[S]		0.00616531	0	1	1	6	A6TGP1	A6TGP1 [22-31]	0	1086.59759122	High	High	High	1.4e9	9.7e8	7.4e8	3.21434020996094	High	0	0.0001187
High	[K].SGAYMTPAGETGGAIGR.[L]		9.2593E-05	0	1	1	4	P27218	P27218 [116-132]	0	1595.74823091	Not Found	High	High		4.9e7	5.6e7	3.6687376499176	High	0	1.37E-08
High	[K].QQQAQVEQVLK.[T]		0.000532736	0	1	1	4	A6TCV9	A6TCV9 [351-361]	0	1298.70628988	High	High	Not Found	1.1e8	7.2e7		3.31167936325073	High	0	4.006E-06
High	[R].NAQPDTLDAVLAK.[L]		0.00196847	0	1	2	7	A6TEK8	A6TEK8 [253-265]	0	1355.71652017	High	High	High	5.9e7	6.0e7	4.9e7	3.20530271530151	High	0	3.024E-06
High	[R].VDDALHATR.[A]		0.00902907	0	1	3	21	A6TH53	A6TH53 [396-404]	0	997.50613367	High	High	High	1.3e10	1.1e10	6.6e9	3.56246137619019	High	0	9.479E-05
High	[K].NVIGSIFSR.[F]		0.00550078	0	1	1	14	A6TCD7	A6TCD7 [18-26]	0	992.55235562	High	High	High	1.3e8	9.7e7	5.7e7	2.45890259742737	High	0	4.226E-05
High	[K].INGQVITIK.[G]	1xDeamidated [N/Q]	0.00654321	0	1	1	11	A6TEV7	A6TEV7 [19-27]	0	986.58807283	High	High	High	9.7e8	7.1e8	5.5e8	3.38952708244324	High	0	3.784E-05
High	[K].INGQVITIK.[G]		0.0256836	0	1	1	8	A6TEV7	A6TEV7 [19-27]	0	985.60405683	High	High	High	2.7e8	2.5e8	1.5e8	2.30912160873413	High	0	0.0004295
High	[K].VVNPELHK.[G]		0.0254329	0	1	1	12	A6TEW9	A6TEW9 [19-26]	0	935.53089193	High	High	High	8.2e8	5.5e8	4.0e8	2.5170304775238	High	2.42E-05	0.001907
High	[R].MIPGFEDGIK.[G]		0.0337792	0	1	2	5	A6T5H9	A6T5H9 [194-203]	0	1106.5550577	High	High	High	4.0e8	2.4e8	1.6e8	2.53380632400513	High	0	0.00123
High	[R].ALMGANMQR.[Q]		0.0098704	0	1	2	6	A6TGP0	A6TGP0 [679-687]	0	991.48118133	High	High	High	3.1e8	2.5e8	2.3e8	2.82792854309082	High	0	5.241E-05
High	[K].AEAVDYQK.[V]		0.0119701	0	2	2	6	B5Y325; A6TH93	B5Y325 [179-186]; A6TH93 [179-186]	0	923.44688749	High	High	High	1.2e8	7.5e7	5.0e7	2.76859641075134	High	0	7.395E-05
High	[R].EELNETNSETK.[R]		0.00318681	0	1	1	4	A6TGP1	A6TGP1 [203-213]	0	1293.58048015	Not Found	High	High		3.3e7	3.3e7	3.25437521934509	High	0	4.672E-05
High	[R].MGFGATR.[A]		0.0164982	0	1	1	6	B5XNB5	B5XNB5 [105-111]	0	739.35557023	High	High	High	2.9e8	2.2e8	1.9e8	2.28874349594116	High	0	0.0007814
High	[R].LDEAQEAAR.[F]		0.00187307	0	1	1	2	A6T716	A6T716 [902-910]	0	1002.48506384	Not Found	Not Found	High			3.8e7	3.88709592819214	High	0	2.772E-06
High	[K].LQALGANIQR.[V]		0.0014466	0	1	2	6	A6TEK8	A6TEK8 [406-415]	0	1083.62691749	High	High	High	6.0e7	5.0e7	3.8e7	2.76684975624084	High	0	1.759E-06
High	[K].GNYASTGVSR.[S]		0.00444411	0	1	1	9	P24017	P24017 [122-131]	0	1011.48539821	High	High	High	2.8e9	2.5e9	1.5e9	3.58778429031372	High	0	1.781E-05
High	[R].HLESVVTNK.[I]		0.0114492	0	1	1	2	B5Y1K6	B5Y1K6 [106-114]	0	1026.55783488	Not Found	Not Found	High			1.8e7	2.3742949962616	High	0	6.816E-05
High	[R].KQIEEATSDYDREK.[L]		5.7168E-05	0	1	3	34	A6TH53	A6TH53 [351-364]	2	1711.81333345	High	High	High	6.2e9	3.1e9	2.0e9	5.09813690185547	High	0	7.763E-08
High	[R].VSGYAVR.[F]		0.0349524	0	1	1	4	A6TCJ1	A6TCJ1 [100-106]	0	751.40971425	High	Not Found	High	1.7e8		6.9e7	2.46114897727966	High	0	0.0004965
High	[R].TVGAGVVAK.[V]		0.0153977	0	1	1	7	A6TEX7	A6TEX7 [383-391]	0	801.48287915	High	High	High	3.0e9	2.3e9	1.5e9	1.67692303657532	High	0.001315	0.03873
High	[R].AIQVTTGAK.[K]		0.0123303	0	1	1	5	A6TEX2	A6TEX2 [47-55]	0	888.5149075	High	High	High	1.1e9	9.5e8	7.1e8	2.47050547599792	High	0	0.0002007
High	[R].HAPGDYSPSVKPSSK.[G]		7.15005E-05	0	1	1	10	B5XZS3	B5XZS3 [38-52]	0	1556.77034658	High	High	High	1.2e8	1.1e8	7.5e7	4.14690065383911	High	0	8.726E-09
High	[K].QGYAEPSLAQAEAGK.[A]		5.38573E-05	0	1	2	6	A6T6C3	A6T6C3 [502-516]	0	1519.73871209	High	High	High	8.3e7	4.1e7	2.7e7	4.23923254013062	High	0	9.029E-09
High	[K].LIAEAMDK.[V]	1xOxidation [M6]	0.00821831	0	1	2	6	A6TH53	A6TH53 [161-168]	0	906.46009514	High	High	High	3.4e8	3.4e8	2.7e8	2.77771162986755	High	0	3.793E-05
High	[K].LIAEAMDK.[V]		0.021207	0	1	2	9	A6TH53	A6TH53 [161-168]	0	890.46518014	High	High	High	8.7e9	7.2e9	4.5e9	2.57607555389404	High	0	0.0004355
High	[R].SSYHADLQAK.[G]		0.00889595	0	1	1	6	B5XZS6	B5XZS6 [307-316]	0	1119.54291305	High	High	High	5.7e7	4.4e7	1.5e7	2.75086379051209	High	0	4.369E-05
High	[R].ITSESGTAAGVR.[R]		0.00526064	0	1	1	6	A6TCV9	A6TCV9 [682-693]	0	1148.59059146	High	High	High	1.4e8	1.4e8	1.0e8	3.90656518936157	High	0	1.722E-05
High	[R].VLENAEGDR.[T]		0.00346746	0	1	2	6	A6T4F4	A6T4F4 [26-34]	0	1002.48506384	High	High	High	5.5e8	4.0e8	2.5e8	3.24208974838257	High	0	1.402E-05
High	[R].VAALAESR.[L]		0.00863556	0	1	2	4	A6TEI3	A6TEI3 [246-253]	0	816.45739266	High	Not Found	High	5.8e7		4.1e7	2.69216203689575	High	0	4.114E-05
High	[R].TPHPALTEAK.[H]		0.00261271	0	1	2	4	A6TI29	A6TI29 [613-622]	0	1064.57348494	High	High	High	3.9e7	4.1e7	2.5e7	3.32421875	High	0	5.002E-06
High	[K].FHAGTNVGCGR.[D]	1xCarbamidomethyl [C9]	0.000354398	0	1	1	6	B5XSV6	B5XSV6 [45-55]	0	1175.53745086	High	High	High	6.6e8	4.4e8	1.4e8	3.29631376266479	High	0	2.996E-07
High	[R].SGFQYHGR.[V]		0.0249387	0	1	2	10	A6TEV6	A6TEV6 [95-102]	0	951.44313957	High	High	High	4.6e8	3.3e8	2.1e8	2.93733739852905	High	0	0.0002711
High	[-].MNLHEYQAK.[Q]		0.0572798	0	1	1	3	A6T6F6	A6T6F6 [1-9]	0	1133.54080461	High	High	Not Found				2.77479124069214	High	0	0.001216
High	[R].QDVLGDLMSR.[H]		0.0035546	0	1	2	12	A6T5H9	A6T5H9 [64-73]	0	1133.56193393	High	High	High	1.8e8	2.3e8	1.3e8	3.17768216133118	High	0	8.611E-06
High	[K].EGDNVVGSETR.[V]		0.000399303	0	1	2	6	A6TCW1	A6TCW1 [234-244]	0	1162.53347048	High	High	High	2.7e8	2.4e8	2.3e8	3.71215772628784	High	0	2.682E-07
High	[K].QLEQEQMK.[Q]		0.0304859	0	1	1	6	B5XVK6	B5XVK6 [7-14]	0	1033.49827109	High	High	High	3.5e8	3.5e8	2.4e8	3.26553678512573	High	0	0.0004253
High	[K].TFEVLATNGDTHLGGEDFDTR.[L]	1xDeamidated [N8]	2.44525E-06	0	1	2	20	A6T4F4	A6T4F4 [215-235]	0	2296.03641024	High	High	High	3.2e8	1.6e8	3.2e7	4.99660682678223	High	0	2.996E-10
High	[K].TFEVLATNGDTHLGGEDFDTR.[L]		2.6193E-05	0	1	2	3	A6T4F4	A6T4F4 [215-235]	0	2295.05239424	High	High	Not Found	4.0e7	2.0e7		5.05718421936035	High	0	1.479E-09
High	[K].CGVEVTQTK.[V]	1xCarbamidomethyl [C1]	0.00736969	0	1	1	5	A6TGP1	A6TGP1 [88-96]	0	1021.4982714	High	High	High	4.9e8	3.7e8	2.5e8	2.95871448516846	High	0	0.0001151
High	[R].GATVLPHGTGR.[S]		0.00462406	0	2	2	5	B5XYF8; A6TGN6	B5XYF8 [61-71]; A6TGN6 [61-71]	0	1065.57996731	High	High	High	7.6e8	5.8e8	3.0e8	2.92185211181641	High	6.951E-05	0.003121
High	[R].KQVEEAGDKLPADDK.[T]		2.02432E-06	0	1	2	11	A6T4F4	A6T4F4 [548-562]	2	1642.82825528	High	High	High	1.6e8	1.8e8	1.2e8	5.25471448898315	High	0	1.451E-08
High	[K].KVVLTGPSK.[D]		0.0246951	0	1	1	7	P24164	P24164 [110-118]	1	928.58259314	High	High	High	1.1e9	9.0e8	3.3e8	2.47289299964905	High	0.004082	0.09041
High	[K].EALEWGTTGAGLR.[A]		0.000144121	0	1	2	12	A6TBX2	A6TBX2 [420-432]	0	1360.68555442	High	High	High	2.1e8	1.3e8	1.1e8	3.99259424209595	High	0	1.093E-07
High	[R].KGLADTALK.[T]		0.0138137	0	1	1	5	A6TGP1	A6TGP1 [781-789]	1	916.54620762	High	High	High	1.8e9	1.3e9	1.2e9	3.26935839653015	High	0	9.537E-05
High	[R].TNELKADEER.[V]		0.00282879	0	1	2	10	A6T5H9	A6T5H9 [357-366]	1	1204.58042066	High	High	High	1.6e8	1.2e8	1.1e8	3.80324006080627	High	0	7.943E-06
High	[R].DVAGQAQTGTGK.[T]		0.000972069	0	1	2	6	A6TGG9	A6TGG9 [48-59]	0	1132.55929134	High	High	High		6.2e7	5.2e7	3.93112254142761	High	0	1.398E-06
High	[R].QGNALGWATAGGSGFR.[G]		6.41472E-06	0	1	1	14	A6TEV0	A6TEV0 [38-53]	0	1549.75061423	High	High	High	1.2e9	7.0e8	6.2e8	4.70196866989136	High	0	2.43E-10
High	[K].VQQQLESSDLDQYR.[A]		0.000303785	0	1	2	6	P33906	P33906 [391-404]	0	1708.81366782	High	High	High	4.2e7	2.4e7	3.9e7	4.24822044372559	High	0	1.115E-07
High	[K].HFSTTPAEK.[N]		0.00394512	0	1	2	3	A6TGT4	A6TGT4 [303-311]	0	1017.49998567	High	Not Found	High	1.1e8		2.8e7	3.16085267066956	High	0	1.03E-05
High	[K].VVMTADAVK.[Q]		0.00561099	0	1	1	5	A6TEX1	A6TEX1 [186-194]	0	933.50737929	High	High	High	4.2e8	3.5e8	3.3e8	2.52669334411621	High	0	0.001146
High	[R].EELNETNSETKR.[K]		0.00147564	0	1	1	6	A6TGP1	A6TGP1 [203-214]	1	1449.68159111	High	High	High	2.1e7	1.8e7	1.6e7	3.1100971698761	High	0	1.934E-05
High	[K].VYQQQVAK.[N]		0.0160965	0	1	2	6	A6TCG5	A6TCG5 [286-293]	0	963.52580653	High	High	High	2.2e8	1.8e8	1.4e8	2.73616051673889	High	0	0.0001243
High	[R].KISNGEGVER.[V]		0.00127761	0	1	1	4	B5XVK6	B5XVK6 [63-72]	1	1088.56946214	High	High	Not Found	1.3e8	1.1e8		3.22742199897766	High	0	2.111E-05
High	[K].SADDSVTSQEK.[Q]		0.000875732	0	1	1	6	A6TEI7	A6TEI7 [32-42]	0	1166.51715168	High	High	High	1.9e8	1.5e8	1.4e8	3.88097834587097	High	0	1.066E-06
High	[R].DVADWLYAR.[F]		0.0116779	0	1	2	2	A6T7Z4	A6T7Z4 [544-552]	0	1108.54218482	Not Found	High	Not Found		1.5e7		2.92169642448425	High	0	7.076E-05
High	[K].HIIGQDAAK.[R]		0.00670741	0	1	2	4	B5XZ37	B5XZ37 [16-24]	0	952.5210555	High	Not Found	High	1.4e8		7.3e7	2.95642971992493	High	0	2.651E-05
High	[R].QAEDDNDREVEGGR.[G]		0.00181806	0	1	2	11	A6TEI7	A6TEI7 [242-255]	1	1589.67863091	High	High	High	3.0e8	2.5e8	2.2e8	3.25684309005737	High	0	6.823E-05
High	[K].ISNGEGVER.[V]		0.00561099	0	1	1	6	B5XVK6	B5XVK6 [64-72]	0	960.47449918	High	High	High	4.8e8	4.1e8	3.3e8	3.01087331771851	High	0	1.923E-05
High	[K].ASVEIDRK.[I]		0.0553841	0	1	1	6	B5XQC9	B5XQC9 [86-93]	1	917.50507107	High	High	High	1.5e9	1.2e9	1.1e9	3.16118574142456	High	2.42E-05	0.00169
High	[K].VELITENNQR.[W]	1xDeamidated [N/Q]	0.000938834	0	1	1	11	Q48449	Q48449 [422-431]	0	1216.61680661	Not Found	High	High		7.8e7	6.7e7	3.31766581535339	High	0	8.213E-07
High	[R].DWENPGVTQLNR.[L]		0.00270514	0	1	2	4	A6TI29	A6TI29 [16-27]	0	1428.68661702	High	Not Found	High	1.0e8		4.9e7	3.21206903457642	High	0	5.303E-06
High	[R].RENEAAELKR.[K]		0.0297494	0	1	2	5	A6TEI7	A6TEI7 [178-187]	2	1215.64402401	High	High	High	9.3e7	5.1e7	3.3e7	3.04695606231689	High	0	0.0003715
High	[K].TTAEEEAPAQK.[L]		0.000991586	0	1	1	5	A6T688	A6T688 [53-63]	0	1174.5586226	High	High	High	5.8e8	3.6e8	2.9e8	3.52398300170898	High	0	2.193E-06
High	[R].SVGEMAENQFR.[V]		0.00132942	0	1	2	14	A6TGP0	A6TGP0 [455-465]	0	1267.57356119	High	High	High	6.8e8	5.3e8	2.8e8	4.10876512527466	High	0	1.519E-06
High	[-].MQVILLDK.[V]		0.0145126	0	1	2	6	A6THB4	A6THB4 [1-8]	0	959.55941487	High	High	High	3.0e8	1.8e8	1.1e8	2.4823944568634	High	0	0.0001766
High	[K].ALNAYLQR.[L]		0.0261924	0	1	1	6	B5XQC6	B5XQC6 [228-235]	0	948.5261409	High	High	High	1.6e8	1.4e8	1.2e8	2.53991985321045	High	0	0.0002964
High	[R].VIDQGTGETMGDMTK.[H]		0.000573975	0	1	2	2	A6TEK2	A6TEK2 [96-110]	0	1582.70873384	Not Found	High	Not Found		6.3e6		3.15776181221008	High	0	3.449E-07
High	[K].DGHLVVNGKK.[I]	1xDeamidated [N7]	0.0150969	0	1	1	6	P24164	P24164 [56-65]	1	1067.5843844	High	High	High	9.9e7	4.0e7		3.12427997589111	High	0	0.000111
High	[K].ISNGEGVER.[V]	1xDeamidated [N3]	0.00203813	0	1	1	8	B5XVK6	B5XVK6 [64-72]	0	961.45851518	High	High	High		4.7e8	3.4e7	3.03632259368896	High	0	3.222E-06
High	[R].EAAAAAGQQDEGVRR.[E]		0.000192286	0	1	2	7	A6TB02	A6TB02 [123-137]	1	1528.74625706	High	High	High	4.6e7	4.3e7	4.1e7	3.93444919586182	High	0	5.004E-08
High	[R].KKEEAPAAPPAPSK.[E]		0.00141813	0	1	1	6	B5XNC0	B5XNC0 [105-118]	2	1420.77945478	High	High	High	6.4e7	6.3e7	5.3e7	3.29344630241394	High	0	1.508E-05
High	[K].LDEIQQSDK.[I]		0.0467792	0	1	2	2	A6TEJ8	A6TEJ8 [39-47]	0	1075.52659425	Not Found	Not Found	High			2.2e7	2.98012065887451	High	0	0.000846
High	[R].HFVDAIIK.[E]		0.0119111	0	1	2	11	A6T5H9	A6T5H9 [74-81]	0	942.54072836	High	High	High	1.5e8			2.83669424057007	High	0	0.0002003
High	[K].IDKPEADPDR.[V]		0.003717	0	1	2	8	A6TEI7	A6TEI7 [506-515]	0	1155.56404237	Not Found	High	High		8.7e7	9.7e7	3.02901744842529	High	0	4.172E-05
High	[R].WLELGLTDEEK.[Q]		0.00127128	0	1	2	13	A6TGP0	A6TGP0 [997-1007]	0	1332.66817302	High	High	High	1.2e8	5.7e7	1.8e7	3.23347806930542	High	0	1.403E-06
High	[R].RSQILDEAK.[A]		0.0198935	0	1	2	2	B5XZM0	B5XZM0 [83-91]	1	1059.57929857	High	Not Found	Not Found	1.2e8			2.62047266960144	High	0	0.0001816
High	[K].ALEGDAEWEAK.[I]		0.000517082	0	1	1	309	A6TEX7	A6TEX7 [178-188]	0	1218.563708	High	High	High	4.1e8	3.6e8	1.0e7	4.27343273162842	High	0	1.106E-06
High	[R].FWVESEK.[R]		0.0265804	0	1	2	6	A6TFM8	A6TFM8 [38-44]	0	924.44615926	High	High	High	2.8e8	2.7e8	2.1e8	2.05273938179016	High	0	0.0008037
High	[R].LSEVEGVNNR.[L]		0.00271861	0	1	2	6	A6TG34	A6TG34 [220-229]	0	1116.56437674	High	High	High	5.9e7	4.9e7	3.7e7	3.50497460365295	High	0	0.0001996
High	[K].EAQKPDTAAYR.[T]		0.000615339	0	2	2	10	A6TH77; B5Y342	A6TH77 [51-61]; B5Y342 [51-61]	0	1249.61714055	High	High	High	1.7e8	1.3e8	1.1e8	2.80236148834229	High	0	3.437E-06
High	[-].MLQNQEISK.[K]		0.0374195	0	1	1	4	B5XRN3	B5XRN3 [1-9]	0	1090.5561203	Not Found	High	High		8.0e6		2.6302330493927	High	0	0.0007534
High	[R].SNTPIVVDGK.[D]		0.0254329	0	1	2	4	A6TGT4	A6TGT4 [105-114]	0	1029.55750051	High	High	High	3.7e7	3.2e7	1.4e7	2.31350350379944	High	0.008843	0.1939
High	[K].AGVHFGHQTR.[Y]		0.00107365	0	1	2	14	A6T4X1	A6T4X1 [12-21]	0	1109.55990059	High	High	High	4.9e8	2.2e8	1.2e8	4.13927936553955	High	0	1.041E-06
High	[R].GQDLDEAR.[A]		0.0249387	0	1	2	6	A6TG35	A6TG35 [87-94]	0	903.41664997	High	High	High	1.9e8	1.6e8	1.0e8	2.3754346370697	High	0.0002828	0.007655
High	[K].DGHLVVNGK.[K]	1xDeamidated [N7]	0.00338245	0	1	1	15	P24164	P24164 [56-64]	0	939.48942144	High	High	High	6.8e8	4.8e8	2.4e8	3.61061191558838	High	0	4.574E-05
High	[K].DGHLVVNGK.[K]		0.0062577	0	1	1	9	P24164	P24164 [56-64]	0	938.50540544	High	High	High	2.4e8	1.7e8	9.8e7	3.24179005622864	High	0	2.327E-05
High	[K].SWDYLYEPDPK.[A]		0.00416648	0	1	2	6	A6TG37	A6TG37 [203-213]	0	1412.6368729	High	High	High	2.0e8	1.1e8	1.2e8	3.82703280448914	High	0	1.143E-05
High	[K].QTLDNGATTR.[F]	1xDeamidated [N5]	0.00427115	0	1	1	4	P27218	P27218 [149-158]	0	1077.51709262	Not Found	High	High		2.7e7	2.5e7	3.20881867408752	High	0	1.188E-05
High	[K].QTLDNGATTR.[F]		0.0085929	0	1	1	6	P27218	P27218 [149-158]	0	1076.53307662	High	High	High	2.8e7	1.9e7	1.5e7	3.20319032669067	High	0	5.773E-05
High	[R].LASQQSHIPAK.[A]		0.00425001	0	1	2	7	A6T704	A6T704 [10-20]	0	1179.64804681	High	High	High	2.7e8	4.8e7	2.6e7	3.36037063598633	High	0	1.176E-05
High	[K].IPGETQTGK.[L]		0.0548537	0	1	1	6	A6T4F5	A6T4F5 [294-302]	0	930.48908664	High	High	High	2.1e8	1.6e8	1.4e8	2.32018542289734	High	0	0.001127
High	[K].GDIGEEER.[W]		0.0535491	0	1	2	6	A6TG36	A6TG36 [100-107]	0	904.40066554	High	High	High	5.5e8	4.3e8	3.6e8	2.6620819568634	High	2.42E-05	0.001652
High	[R].VTKPEAGHFAK.[A]		0.00236565	0	1	1	10	A6TEX2	A6TEX2 [60-70]	0	1184.64223318	High	High	High	8.8e8	5.9e8	3.7e8	3.57745718955994	High	0	4.187E-06
High	[R].LAAEEQAQR.[E]		0.00368029	0	1	2	6	A6TEI7	A6TEI7 [103-111]	0	1015.51669833	High	High	High	3.0e8	2.6e8	2.3e8	3.62404942512512	High	0	9.151E-06
High	[R].RPDGSVIR.[F]		0.0306353	0	1	1	6	A6TEW2	A6TEW2 [71-78]	0	899.50573981	High	High	High	3.3e9	2.3e9	1.9e9	3.07222652435303	High	0	0.0003947
High	[K].VSDEQSNQVER.[S]		0.00206873	0	1	2	4	A6TGF8	A6TGF8 [176-186]	0	1290.59204792	Not Found	High	High		5.0e6		2.91163921356201	High	0	3.293E-06
High	[K].QSPDINQGVDR.[A]		0.00622675	0	1	2	6	A6TDV1	A6TDV1 [99-109]	0	1228.59165406	High	High	High	9.3e7	7.2e7	4.4e7	3.16795444488525	High	0	2.317E-05
High	[K].SATPAQAQAVHK.[F]		0.00476378	0	1	1	9	Q7X222	Q7X222 [177-188]	0	1208.63821038	High	High	High	1.9e8	1.1e8	7.2e7	3.26989197731018	High	0	1.436E-05
High	[R].ELFEEQAK.[R]		0.0502957	0	1	2	6	A6T5H9	A6T5H9 [335-342]	0	993.48875227	High	High	High	5.2e8	3.7e8	3.1e8	2.49132990837097	High	2.42E-05	0.001914
High	[R].SKGESSLFSR.[D]		0.00366206	0	1	2	11	A6TGP0	A6TGP0 [638-647]	1	1097.55856311	High	High	High	4.3e8	4.6e8	2.5e8	3.00985264778137	High	0	1.855E-05
High	[K].STPFAAQVAAER.[C]		0.00112276	0	1	1	16	A6TEV0	A6TEV0 [58-69]	0	1247.63787601	High	High	High	1.8e9	1.8e9	1.3e9	3.59497427940369	High	0	1.286E-06
High	[K].AIAQVGTISANSDETVGK.[L]	2xDeamidated [Q4; N11]	4.7563E-05	0	1	3	2	A6TH53	A6TH53 [143-160]	0	1762.87051478	High	Not Found	Not Found				4.67559051513672	High	0	4.242E-09
High	[K].AIAQVGTISANSDETVGK.[L]	1xDeamidated [Q/N]	0.000101765	0	1	3	6	A6TH53	A6TH53 [143-160]	0	1761.88649878	High	Not Found	High			2.8e7	5.32615280151367	High	0	1.618E-08
High	[K].AIAQVGTISANSDETVGK.[L]		6.64742E-07	0	1	3	940	A6TH53	A6TH53 [143-160]	0	1760.90248278	High	High	High	4.1e9	3.8e9	4.7e8	5.81344842910767	High	0	8.27E-12
High	[K].ELQLVYNK.[A]		0.0456609	0	1	2	10	A6TG37	A6TG37 [260-267]	0	1006.55677228	High	High	High	2.5e8	1.9e8	1.6e8	2.69971680641174	High	0	0.000975
High	[K].EATFEEMIAR.[R]	1xOxidation [M7]	0.00513178	0	1	1	6	B5XSS1	B5XSS1 [86-95]	0	1212.55651456	High	High	High	3.6e7		2.4e7	2.74381256103516	High	0	0.001137
High	[K].EATFEEMIAR.[R]		0.0165797	0	1	1	11	B5XSS1	B5XSS1 [86-95]	0	1196.56159956	High	High	High	1.2e8	2.1e8	2.2e8	2.6226646900177	High	0	0.0001312
High	[K].LIEGTVAAVPPQGGR.[K]		0.000938834	0	1	2	5	A6T5I1	A6T5I1 [214-228]	0	1464.8169029	High	High	High		5.9e7	4.2e7	2.37441205978394	High	0	8.193E-07
High	[K].AAQVPVVVAVNK.[I]		0.0004994	0	1	2	6	A6TEI7	A6TEI7 [494-505]	0	1194.72048348	High	High	High	4.9e8	3.9e8	3.1e8	2.77854299545288	High	0	7.911E-07
High	[R].ISALGPGGLTR.[E]		0.000585501	0	1	2	9	A6TGP0	A6TGP0 [530-540]	0	1041.60511943	High	High	High	2.5e9	1.8e9	1.7e9	3.09501695632935	High	0	1.41E-06
High	[K].VTLEPLER.[G]		0.0236279	0	1	1	8	A6TEU8	A6TEU8 [26-33]	0	956.54112222	High	High	High	4.1e9	3.1e9	2.5e9	2.2395122051239	High	0	0.0002794
High	[K].GGIYLYPSTASHPEGK.[L]		0.000231115	0	1	1	6	A6THE3	A6THE3 [254-269]	0	1676.82786142	High	High	High	3.1e7	2.0e7	1.3e7	3.53397512435913	High	0	9.346E-06
High	[R].IEEALGEQAPFNGRK.[E]	1xDeamidated [N/Q]	0.000597258	0	1	2	18	A6TD53	A6TD53 [412-426]	1	1659.83367548	High	High	High	2.0e8	1.8e8	1.4e8	4.47846508026123	High	0	3.697E-07
High	[K].MKPFIFGAR.[N]	1xOxidation [M1]	0.00589624	0	1	2	26	A6T4X1	A6T4X1 [27-35]	0	1082.5815477	High	High	High	5.8e7	3.0e7	3.8e7	2.6636745929718	High	0.0002002	0.006924
High	[K].FICIADASK.[Q]	1xCarbamidomethyl [C3]	0.00433521	0	1	2	6	A6TDS5	A6TDS5 [113-121]	0	1024.51319323	High	High	High	8.5e7	4.4e7	4.1e7	2.4342577457428	High	0	1.584E-05
High	[R].IASLADSVSNAQEQR.[M]		7.94358E-06	0	2	3	6	B5XY73; A6T716	B5XY73 [566-580]; A6T716 [566-580]	0	1588.7925385	High	High	High	9.6e7	6.2e7	6.5e7	5.12761497497559	High	0	4.645E-10
High	[K].LFAAAGQAAPEVK.[Y]		9.16769E-05	0	1	1	4	A6T5N6	A6T5N6 [553-565]	0	1272.69466262	High	Not Found	High	2.8e8		1.4e8	4.01490640640259	High	0	4.281E-08
High	[R].RDDEVIVLTGK.[D]		0.0229418	0	1	2	8	A6TEW1	A6TEW1 [7-17]	1	1244.68449182	High	High	High	4.1e7			3.16309356689453	High	0	0.0005898
High	[K].GKPFAPLLEK.[N]		0.000841596	0	1	1	23	A6TEW9	A6TEW9 [27-36]	0	1099.65100701	High	High	High	1.0e9	5.2e8	5.1e8	2.60702109336853	High	0.0007523	0.02026
High	[K].ELTCVDSAELGK.[A]	1xCarbamidomethyl [C4]	0.0166617	0	1	1	2	B5XSW5	B5XSW5 [136-147]	0	1321.6304076	Not Found	Not Found	High			3.7e7	2.74815487861633	High	0	0.0001327
High	[R].LNAAQDPANTISSVK.[R]		0.000302279	0	1	1	2	A6TCE7	A6TCE7 [72-86]	0	1528.7965613	Not Found	Not Found	High			2.1e7	3.85708427429199	High	0	2.84E-07
High	[R].TFSIIKPNAVAK.[N]		0.000761963	0	1	1	19	A6TCD7	A6TCD7 [6-17]	0	1288.76234826	High	High	High	2.7e8	1.7e8	1.5e8	3.59063839912415	High	0	6.13E-05
High	[K].SSHGDVDYAQASAELAK.[A]		5.28856E-07	0	1	2	20	A6TG35	A6TG35 [108-124]	0	1748.80858242	High	High	High	5.0e7	4.2e7		4.60681247711182	High	0	1.52E-12
High	[R].AIGEVTDVVEK.[E]		0.00109521	0	1	1	2	B5XNL6	B5XNL6 [55-65]	0	1159.62049461	Not Found	Not Found	High			1.1e8	3.25027012825012	High	0	1.49E-06
High	[R].QIVSNAGEEPSVVANNVK.[A]	2xDeamidated [N15; N]	9.46118E-07	0	1	3	11	A6TH53	A6TH53 [453-470]	0	1856.92361296	High	High	High	5.6e7	4.9e7	1.3e8	6.06854581832886	High	0	4.243E-12
High	[K].MKPFIFGAR.[N]		0.0103199	0	1	2	24	A6T4X1	A6T4X1 [27-35]	0	1066.5866327	High	High	High	2.7e7	4.4e7		2.50192952156067	High	0	5.673E-05
High	[R].YAIALNLER.[D]		0.0108969	0	1	2	16	A6TG38	A6TG38 [60-68]	0	1062.5942204	High	High	High	8.8e7	3.6e7	4.3e7	2.67848229408264	High	4.783E-05	0.002052
High	[K].GQSLQDPFLNALR.[R]		0.00320267	0	1	1	2	B5Y332	B5Y332 [4-16]	0	1458.76995272	Not Found	Not Found	High			5.6e7	2.97959542274475	High	0	7.172E-06
High	[K].RLVDIVEPTEK.[T]		0.00202803	0	1	1	14	A6TEX3	A6TEX3 [72-82]	1	1298.731442	High	High	High	1.2e8	7.4e7	2.7e6	3.68973302841187	High	0	1.347E-05
High	[K].IDLPAADPER.[V]		0.00751721	0	1	2	5	A6TCI3	A6TCI3 [133-142]	0	1096.56331414	High	High	High	1.4e8	1.1e8	8.7e7	2.9345977306366	High	0	0.0001101
High	[R].ELPELTEEFIK.[R]		0.00186378	0	1	2	4	A6T5H9	A6T5H9 [244-254]	0	1347.70422417	High	High	High	5.7e8	4.9e8	4.1e8	2.77680683135986	High	0	4.131E-05
High	[K].QNQLEQLAEQYDELK.[H]		2.48199E-06	0	1	2	10	A6TGP0	A6TGP0 [1008-1022]	0	1848.89739738	High	High	High	3.6e7	2.5e7		5.24075603485107	High	0	2.316E-11
High	[R].ISPEAPVPVVK.[V]		0.00894011	0	1	2	7	A6TE31	A6TE31 [32-42]	0	1135.67213633	High	High	High	1.1e8	8.6e7	4.2e7	2.19057655334473	High	0	0.0001285
High	[R].LSPIAEQLDK.[I]		0.0328043	0	1	2	6	A6THI2	A6THI2 [28-37]	0	1113.61501535	High	High	High	9.4e7	6.6e7	4.6e7	2.71022582054138	High	0	0.0008418
High	[R].FGVIYAGAQK.[N]		0.00258689	0	1	2	6	A6T700	A6T700 [189-198]	0	1053.57275671	High	High	High	6.9e7	5.8e7	3.2e7	3.20980405807495	High	0	9E-06
High	[R].ESEISQLYTK.[E]		0.00920964	0	1	1	2	Q48452	Q48452 [328-337]	0	1197.59975915	Not Found	Not Found	High			3.8e7	3.27921628952026	High	0	4.62E-05
High	[R].DVATPEVADIR.[N]		0.000463518	0	1	2	2	A6T4Z7	A6T4Z7 [378-388]	0	1185.61099255	High	Not Found	Not Found	1.4e8			3.27735090255737	High	0	2.363E-07
High	[K].LAGDLETLR.[S]		0.00282879	0	2	2	6	B5Y1J4; A6T4X9	B5Y1J4 [219-227]; A6T4X9 [219-227]	0	987.54693585	High	High	High	3.7e8	3.1e8	2.4e8	2.8621973991394	High	0	5.759E-06
High	[R].STVGHDLNLDVCGK.[C]	1xCarbamidomethyl [C12]	5.44414E-06	0	1	2	12	A6TGC6	A6TGC6 [26-39]	0	1514.72676753	High	High	High	1.2e8	1.2e8	2.4e7	5.09857797622681	High	0	9.264E-11
High	[K].GPYGTVISNPPYGER.[L]		0.0476929	0	1	2	5	A6T742	A6T742 [301-315]	0	1606.78599664	High	High	High	5.2e7	3.8e7	1.8e7	2.92610907554626	High	0	0.0008755
High	[R].DNMAFSPEER.[V]		0.0264505	0	1	2	2	A6T4P1	A6T4P1 [189-198]	0	1195.50481295	Not Found	High	Not Found		1.1e7		2.65322828292847	High	6.951E-05	0.003429
High	[K].GLNNPDLDAAVGEDLAQQLR.[D]		0.0125144	0	1	1	2	A6THZ0	A6THZ0 [209-228]	0	2109.05708578	High	Not Found	Not Found	1.1e7			3.08356833457947	High	0	0.0001317
High	[R].IYGTAWADK.[K]		0.0181173	0	1	1	6	B5XQC6	B5XQC6 [218-226]	0	1024.5098221	High	High	High	4.4e7			2.37058138847351	High	0	0.0001546
High	[K].AYGSTNPINVVR.[A]		0.000717846	0	1	1	11	A6TEV5	A6TEV5 [127-138]	0	1290.68007516	High	High	High	2.9e9	2.4e9	1.6e9	3.96740317344666	High	0	2.5E-06
High	[R].GDISEFAPR.[I]		0.0087215	0	1	2	4	A6TEI3	A6TEI3 [546-554]	0	991.48433561	High	Not Found	High	9.8e7		4.2e7	3.19468283653259	High	0	4.218E-05
High	[K].NNTLVQEVQSAQHGR.[E]		0.000158398	0	1	2	12	A6TFR0	A6TFR0 [36-50]	0	1680.84122002	High	High	High	3.4e7	1.8e7	1.4e7	4.01137208938599	High	0	4.652E-08
High	[R].ILEVPVGR.[G]		0.0250613	0	1	2	12	A6TG38	A6TG38 [94-101]	0	882.54072836	High	High	High	1.1e9	7.1e8	6.8e8	2.03159070014954	High	6.951E-05	0.002415
High	[R].LVDIVEPTEK.[T]		0.00297281	0	1	1	11	A6TEX3	A6TEX3 [73-82]	0	1142.63033104	High	High	High	3.7e9	2.9e9	2.2e9	3.25299525260925	High	0	2.413E-05
High	[R].QMEGAWLGSDLVDQGK.[D]		1.36569E-05	0	2	2	4	B5Y1J4; A6T4X9	B5Y1J4 [371-386]; A6T4X9 [371-386]	0	1733.81631041	High	Not Found	High	5.9e6		4.8e7	4.57108926773071	High	0	7.967E-07
High	[K].AGDQIQSGVDAAIK.[A]		1.27387E-05	0	1	1	31	A6TEW9	A6TEW9 [112-125]	0	1372.70668374	High	High	High	9.6e8	6.1e8	1.5e8	4.71974945068359	High	0	2.666E-08
High	[K].QHTAQAPVDPIVLGK.[M]		0.000368775	0	1	2	10	A6TCL6	A6TCL6 [4-18]	0	1573.86966671	High	High	High	1.7e7	1.9e7	2.0e7	3.70363855361938	High	0	1.575E-07
High	[K].VLQVQTENLQAER.[N]		0.000197125	0	1	2	6	A6T6Z0	A6T6Z0 [39-51]	0	1527.81254573	High	High	High	2.6e8	1.8e8	1.5e8	4.44717073440552	High	0	1.22E-07
High	[R].GITINTSHVEYDTPTR.[H]	1xDeamidated [N5]	7.2215E-05	0	1	1	11	A6TEX7	A6TEX7 [60-75]	0	1804.87118309	High	High	High	9.9e7	1.1e8	3.5e7	4.99148893356323	High	0	1.918E-05
High	[R].GITINTSHVEYDTPTR.[H]		3.39485E-06	0	1	1	60	A6TEX7	A6TEX7 [60-75]	0	1803.88716709	High	High	High	3.7e8	2.8e8	9.3e7	5.40545415878296	High	0	5.764E-10
High	[R].QIVSNAGEEPSVVANNVK.[A]	1xDeamidated [N]	1.37479E-07	0	1	3	76	A6TH53	A6TH53 [453-470]	0	1855.93959696	High	High	High	7.6e9	6.5e9	5.7e9	6.44964361190796	High	0	5.086E-12
High	[R].SNQNTCINQMPCVSLGEPIER.[G]	2xCarbamidomethyl [C6; C12]	3.07354E-06	0	1	2	19	A6TGP0	A6TGP0 [759-779]	0	2447.11118884	High	High	High	4.1e8	3.3e8	3.7e8	5.28491878509521	High	0	1.128E-09
High	[R].QIVSNAGEEPSVVANNVK.[A]		1.24983E-06	0	1	3	36	A6TH53	A6TH53 [453-470]	0	1854.95558096	High	High	High	2.2e10	2.7e10	1.2e10	5.46258163452148	High	0	2.058E-11
High	[R].EGRPSEGETLIAR.[L]		0.00274574	0	1	2	2	A6TEI3	A6TEI3 [81-93]	0	1414.7284818	High	Not Found	Not Found	5.9e7			3.25770783424377	High	0	5.467E-06
High	[R].AVLEVAGVR.[N]		0.00842436	0	1	1	12	A6TEV5	A6TEV5 [113-121]	0	913.54654199	High	High	High	9.2e8	6.1e8	3.8e8	2.67013144493103	High	0	4.007E-05
High	[R].ALMEYDESLR.[SG]	1xOxidation [M3]	0.0317016	0	1	2	6	A6TEN8	A6TEN8 [86-95]	0	1242.56707922	High	High	High	6.0e7	1.0e8	8.9e7	2.56695818901062	High	9.08E-05	0.004476
High	[R].ALMEYDESLR.[SG]		0.00329952	0	1	2	5	A6TEN8	A6TEN8 [86-95]	0	1226.57216422	High	High	High	5.3e8	5.4e8	2.8e8	3.06808638572693	High	0	1.285E-05
High	[R].DGLFCAR.[I]	1xCarbamidomethyl [C5]	0.0351232	0	1	1	10	A6TGP1	A6TGP1 [54-60]	0	838.38759889	High	High	High	1.8e8	2.0e8	1.0e8	2.93185329437256	High	0	0.0008691
High	[K].NVEFFEAR.[R]		0.0116203	0	1	2	11	A6THB4	A6THB4 [43-50]	0	1011.48942101	High	High	High	2.3e8	2.1e8	8.7e7	2.72437143325806	High	0	6.998E-05
High	[K].ELQESFGGPTGENNSPR.[S]	1xDeamidated [N]	0.000210285	0	1	2	4	A6T4F5	A6T4F5 [344-360]	0	1819.80931108	High	Not Found	Not Found	5.4e6			3.90965104103088	High	0	4.358E-06
High	[K].ELQESFGGPTGENNSPR.[S]		6.77528E-06	0	1	2	6	A6T4F5	A6T4F5 [344-360]	0	1818.82529508	High	High	High	2.7e8	1.9e8		5.17471790313721	High	0	1.233E-09
High	[R].YDLSAVGR.[M]		0.00566692	0	1	2	8	A6TGP0	A6TGP0 [395-402]	0	880.45230726	High	High	High	3.7e8	3.1e8	2.3e8	2.95704174041748	High	0	1.96E-05
High	[K].SAGGIVLTGSAAAK.[S]		0.00143943	0	1	2	4	A6TH52	A6TH52 [21-34]	0	1202.67392716	High	Not Found	High	5.0e7		2.4e7	3.08108496665955	High	0	1.745E-06
High	[K].VGTVTPNVAEAVK.[N]		0.00134939	0	2	2	6	B5XYF8; A6TGN6	B5XYF8 [142-154]; A6TGN6 [142-154]	0	1284.71579194	High	High	High	3.2e9	2.0e9	2.0e9	2.53355884552002	High	0	1.549E-06
High	[K].DLDLAQANATDQLKK.[A]	1xDeamidated [N/Q]	0.000165645	0	1	2	9	B5XZM0	B5XZM0 [53-67]	1	1644.84390577	High	High	High	1.7e7	9.7e6	1.2e7	4.07893323898315	High	0	3.837E-08
High	[K].EATEQTPSAAAPEAPAAEQGE.[-]		7.15005E-05	0	1	1	5	A6TEI3	A6TEI3 [691-711]	0	2054.91489776	High	High	High	1.0e8	7.9e7	5.4e7	4.21983814239502	High	0	8.686E-09
High	[K].DLDLAQANATDQLKK.[A]		4.28479E-05	0	1	2	13	B5XZM0	B5XZM0 [53-67]	1	1643.85988977	High	High	High	3.2e8	2.3e8	2.0e8	4.39497518539429	High	0	3.526E-09
High	[R].GPVATVLVR.[E]		0.0113928	0	1	2	6	A6TEI7	A6TEI7 [585-593]	0	911.56727745	High	High	High	1.4e8	1.4e8	9.6e7	2.6635799407959	High	0	0.0003911
High	[R].IAGINIPDHK.[H]		0.00558323	0	1	1	6	B5XNB4	B5XNB4 [4-13]	0	1077.60511943	High	High	High	1.7e8	1.3e8	1.2e8	2.62188529968262	High	0.0002662	0.007442
High	[K].HPVSPWGLQTK.[G]		0.00170434	0	1	1	16	A6TEW9	A6TEW9 [243-253]	0	1249.66878227	High	High	High	8.9e8	7.3e8	1.8e8	3.21529912948608	High	0	2.431E-06
High	[K].MLHLTVEQAR.[G]		0.00162981	0	1	1	9	A6TCD7	A6TCD7 [39-48]	0	1197.64085297	High	High	High	1.6e7	3.6e7		3.16140604019165	High	0	7.013E-05
High	[K].LMPGEEEVAENPR.[A]		0.0145844	0	1	2	4	A6T4M5	A6T4M5 [287-299]	0	1470.6893191	Not Found	High	High		1.0e7		2.67432570457459	High	0	0.0001046
High	[R].RVVEGTQFECLK.[D]	1xCarbamidomethyl [C10]	0.000347421	0	1	1	15	P0A297	P0A297 [62-73]	1	1465.74677476	High	High	High		1.0e8	1.5e8	4.1805853843689	High	0	1.414E-07
High	[R].ALVELLFNDPEVTK.[I]		0.000159187	0	1	1	16	P19650	P19650 [137-150]	0	1587.86284997	High	High	High	2.1e7	7.8e7	5.4e7	3.86693930625916	High	0	4.885E-07
High	[R].GIDQLLANASQLGK.[G]		0.000122925	0	1	1	6	P19650	P19650 [115-128]	0	1427.78526841	High	High	High	1.9e8	1.9e8	6.6e7	3.94256114959717	High	0	1.987E-06
High	[K].AIISDVNATDEDR.[W]		0.00132283	0	1	1	6	B5XNA6	B5XNA6 [29-41]	0	1418.67577748	High	High	High	3.0e8	2.8e8	2.2e8	3.80599474906921	High	0	1.503E-06
High	[R].FKGDDIVDTVTLTR.[R]		0.00657573	0	1	2	2	A6TBQ0	A6TBQ0 [56-69]	1	1579.83261245	High	Not Found	Not Found	1.3e7			3.38220715522766	High	2.42E-05	0.001649
High	[R].AYDLGADVR.[Q]		0.00242514	0	1	2	11	A6TGP0	A6TGP0 [1148-1156]	0	979.48433561	High	High	High	1.0e9	8.6e8	7.1e8	3.49010467529297	High	0	6.093E-06
High	[K].LSGLVLDEADEMLR.[M]		0.000672929	0	1	2	6	P33906	P33906 [150-163]	0	1560.79378412	High	High	High	3.0e7	4.0e6	9.7e6	3.57374501228333	High	0	4.559E-07
High	[K].EATEQTPSAAAPEAPAAEQGE.[-]	1xDeamidated [Q]	0.000156053	0	1	1	5	A6TEI3	A6TEI3 [691-711]	0	2055.89891376	High	Not Found	High				4.54487323760986	High	0	4.598E-06
High	[K].AVEDPALMDYLAEHR.[I]		0.00136966	0	1	1	3	A6T9W8	A6T9W8 [225-239]	0	1729.82139581	High	High	High	1.5e7	1.4e7	8.2e6	3.50869679450989	High	0	2.005E-06
High	[R].SGEQTTVTQESVAAHLR.[T]		0.0010473	0	1	1	2	B5XNL6	B5XNL6 [404-420]	0	1813.90387975	High	Not Found	Not Found	1.1e7			3.48760056495667	High	0	9.955E-07
High	[R].KSADDSVTSQEK.[Q]		4.78E-05	0	1	1	2	A6TEI7	A6TEI7 [31-42]	1	1294.61211464	High	Not Found	Not Found	2.2e7			4.56209421157837	High	0	4.281E-09
High	[R].DGPDNPANGPRPLYNVDK.[E]	1xDeamidated [N]	0.00257407	0	1	1	12	A6TG08	A6TG08 [117-134]	0	1939.91444484	High	High	High	3.9e7	1.9e7	1.8e7	3.53710889816284	High	6.951E-05	0.002379
High	[K].VAIANVLK.[E]		0.0290304	0	1	2	7	A6TEV8	A6TEV8 [34-41]	0	827.53491473	High	High	High	2.7e8	1.4e8	5.5e7	2.15932965278625	High	6.951E-05	0.003541
High	[R].VALTGLTMAEK.[F]	1xOxidation [M8]	0.0042924	0	1	2	2	A6TG36	A6TG36 [220-230]	0	1149.61838657	Not Found	Not Found	High			1.8e7	2.99065852165222	High	0	1.196E-05
High	[R].VALTGLTMAEK.[F]		0.00199803	0	1	2	12	A6TG36	A6TG36 [220-230]	0	1133.62347157	High	High	High	6.0e8	4.4e8	3.0e8	3.40836429595947	High	0	3.114E-06
High	[R].ELPPEERPAAGAVINEAK.[E]		0.00402422	0	1	2	9	A6TAI3	A6TAI3 [47-64]	0	1890.99196648	High	High	High	1.6e7	5.1e7	2.7e7	3.19152665138245	High	0	1.068E-05
High	[R].KITQGDDLAPGVLK.[I]		3.21418E-06	0	1	2	9	A6TGP0	A6TGP0 [1035-1048]	1	1454.82131956	High	High	High	3.2e8	1.2e8	1.3e8	5.31146430969238	High	0	3.986E-10
High	[R].DTQTGGLSTMHTFR.[G]		0.000606231	0	1	2	6	A6TG08	A6TG08 [206-219]	0	1551.72201619	High	High	High	3.9e7	3.1e7	1.8e7	3.7130446434021	High	0	3.775E-07
High	[K].FGSELLAK.[F]		0.0287476	0	1	2	9	A6TEX9	A6TEX9 [18-25]	0	864.48254478	High	High	High	1.3e9	1.1e9	5.7e8	2.65548992156982	High	0	0.0003517
High	[R].LPLAEFHR.[N]		0.0177638	0	1	2	4	A6TCE4	A6TCE4 [345-352]	0	982.54687636	Not Found	High	High		9.8e6		2.01166033744812	High	0	0.0003139
High	[K].TPPAAVLLK.[K]		0.0142993	0	1	2	6	A6TGN5	A6TGN5 [73-81]	0	909.57677951	High	High	High	1.2e9	1.0e9	6.6e8	2.61413860321045	High	0	0.0001681
High	[K].AEAQVIIEQANK.[R]		0.000484725	0	1	2	15	B5XZM0	B5XZM0 [70-81]	0	1313.70595551	High	High	High		1.3e8	2.8e8	3.85298228263855	High	0	2.553E-07
High	[R].IVEIYGPESSGK.[T]		0.00236565	0	1	2	4	A6TCW1	A6TCW1 [62-73]	0	1278.65760836	High	High	High	4.1e8	3.8e8	2.3e8	3.22028756141663	High	0	4.183E-06
High	[R].GGAPAHAALLSQPPGSLK.[G]		0.0326445	0	1	1	6	B5XZ20	B5XZ20 [588-605]	0	1671.91767949	High	High	High	4.4e7	3.7e7	2.1e7	3.8428807258606	High	0	0.0004418
High	[K].KHQKPVPALNQPGGIVEK.[E]		0.00657573	0	1	2	2	A6TEW1	A6TEW1 [44-61]	1	1940.10760541	High	Not Found	Not Found				2.90126323699951	High	0	2.553E-05
High	[K].FENMGAQMVK.[E]		0.0321697	0	1	3	4	A6TH53	A6TH53 [66-75]	0	1154.5332764	Not Found	High	High		2.7e8	9.4e7	3.09747409820557	High	0	0.0004274
High	[K].VLSGPQAQPAGDKAEFIEK.[V]		0.000181151	0	1	1	9	P00350	P00350 [302-320]	1	1985.03383126	High	High	High	3.7e8	7.2e7	1.4e8	3.72871255874634	High	0	8.742E-06
High	[R].AGDPPSIPLSR.[R]		0.0128909	0	1	1	4	A6TG45	A6TG45 [175-185]	0	1109.59494863	High	Not Found	High	3.1e7		7.4e6	2.73751068115234	High	0	8.394E-05
High	[R].FEVGEGIEK.[V]		0.00601435	0	1	1	6	A6T4X2	A6T4X2 [259-267]	0	1007.50440233	High	High	High	8.0e7	7.0e7	1.3e7	2.42884349822998	High	0	2.186E-05
High	[K].SVEEILGK.[-]		0.0126387	0	1	1	7	A6TEV5	A6TEV5 [160-167]	0	874.48802404	High	High	High		4.2e8	1.6e7	2.66151833534241	High	0	8.121E-05
High	[K].AGLVDILGASGAENVQGEVQQK.[L]		0.000621486	0	1	2	5	A6THE3	A6THE3 [43-64]	0	2183.13025068	Not Found	Not Found	High			6.4e6	4.44890594482422	High	0	3.961E-07
High	[K].LKGDTLDGETAFR.[L]		0.0268423	0	1	1	3	A6TCV9	A6TCV9 [385-397]	1	1422.7223338	High	Not Found	High			2.1e7	3.01418590545654	High	0	0.0003105
High	[R].RYAGVGDIIK.[I]		0.0133444	0	1	1	6	A6TEW2	A6TEW2 [31-40]	1	1091.62076949	High	High	High		7.4e7	1.6e7	3.13355278968811	High	0.0002828	0.009208
High	[R].VEGGQHLNVNVLR.[R]		0.00259977	0	1	1	8	A6TCJ1	A6TCJ1 [67-79]	0	1434.78118612	High	High	High	1.2e8	1.3e8	6.2e7	3.2795581817627	High	0	0.0004427
High	[R].QMQVGGKDPLVPEENDK.[T]		1.65788E-05	0	1	1	10	B5XTE8	B5XTE8 [29-45]	1	1883.91675263	High	High	High	4.7e7	5.2e7	4.8e7	3.90783786773682	High	0	6.583E-10
High	[K].IVAQAQAEIDAER.[K]		0.00147564	0	1	2	6	B5XZM0	B5XZM0 [101-113]	0	1413.73323283	Not Found	High	High			5.8e7	2.89395976066589	High	0	0.0001581
High	[R].ILQSAVETYQR.[K]		0.000833272	0	1	2	4	A6T4P1	A6T4P1 [739-749]	0	1307.69539085	Not Found	High	High		1.4e8	1.2e8	4.01909112930298	High	0	6.628E-07
High	[R].SNQNTCINQMPCVSLGEPIER.[G]	2xCarbamidomethyl [C6; C12]; 1xDeamidated [Q/N]	0.000247772	0	1	2	14	A6TGP0	A6TGP0 [759-779]	0	2448.09520484	High	High	High		8.1e6	1.3e7	4.50391149520874	High	0	7.81E-08
High	[R].SNQNTCINQMPCVSLGEPIER.[G]	2xCarbamidomethyl [C6; C12]; 1xOxidation [M10]	0.00789901	0	1	2	2	A6TGP0	A6TGP0 [759-779]	0	2463.10610384	Not Found	High	Not Found		8.3e6		3.7855863571167	High	0	3.519E-05
High	[K].DLVESAPAALK.[E]		0.00263879	0	1	2	5	A6TGN9	A6TGN9 [86-96]	0	1113.61501535	High	High	High	2.5e9	2.1e9	1.5e9	3.10954713821411	High	0	2.077E-05
High	[R].LIDQSTAEIVETAK.[R]		1.1306E-05	0	1	1	29	A6TEX3	A6TEX3 [17-30]	0	1517.80572899	High	High	High	2.2e9	2.6e9	1.0e9	5.01043367385864	High	0	3.364E-10
High	[R].RKLPATIILR.[A]		0.0206919	0	1	2	22	A6TGP0	A6TGP0 [202-211]	2	1180.78883786	High	High	High	2.8e7	1.7e7	2.2e7	3.12527251243591	High	0.0002828	0.009081
High	[R].SAGTYVQIVAR.[D]		0.00288554	0	1	1	81	A6TEW9	A6TEW9 [157-167]	0	1164.63714778	High	High	High	5.8e5	2.1e6	1.4e7	3.16256499290466	High	0	3.207E-05
High	[R].SQQQAGLLDTPIR.[Y]		0.000257824	0	1	1	9	Q9F663	Q9F663 [83-95]	0	1426.76486732	High	High	High	9.5e8	6.4e8	2.3e8	3.3851637840271	High	0	2.549E-06
High	[R].MLQEAVDALLDNGRR.[G]	1xDeamidated [N12]	0.00654321	0	1	1	10	A6TGP1	A6TGP1 [298-312]	1	1701.85884436	High	High	High	7.2e7			3.30984425544739	High	0	5.334E-05
High	[R].LGGMVWR.[A]		0.0268423	0	1	1	10	P24017	P24017 [111-117]	0	818.4341549	High	High	High	7.1e8	5.8e8	5.0e8	2.38591456413269	High	0	0.0006956
High	[K].AIMASDLGLNPSSAGSDIR.[V]	1xDeamidated [N10]	9.12997E-06	0	1	1	2	B5Y1J9	B5Y1J9 [81-99]	0	1875.91166766	Not Found	High	Not Found				5.77783632278442	High	0	2.316E-10
High	[K].VGLFGGAGVGK.[T]		0.000340581	0	1	2	23	A6TG36	A6TG36 [146-156]	0	961.54654199	High	High	High	6.3e8	4.4e8	1.5e8	3.35282778739929	High	0	1.371E-07
High	[R].VDLDGNPCGELEEQHIAHAR.[Q]	1xCarbamidomethyl [C8]	6.41472E-06	0	1	2	12	A6TB02	A6TB02 [81-100]	0	2260.04111842	High	High	High	3.1e8	2.0e8	1.6e8	4.49504232406616	High	0	3.844E-06
High	[R].VFQTHSPVVDSIAVK.[R]	1xDeamidated [Q3]	0.0116779	0	1	1	2	B5XVK6	B5XVK6 [73-87]	0	1627.8689984	Not Found	Not Found	High			6.2e6	3.45490574836731	High	0	7.042E-05
High	[K].VYAGNEHNHAAQQPQVLDI.[-]		0.00037246	0	1	1	25	B5XSS1	B5XSS1 [124-142]	0	2104.02064077	High	High	High	1.7e9	6.2e8	2.2e8	4.11724376678467	High	0	0.0009806
High	[R].VFQTHSPVVDSIAVK.[R]		8.18409E-06	0	1	1	22	B5XVK6	B5XVK6 [73-87]	0	1626.8849824	High	High	High	2.9e9	1.6e9	7.6e8	4.85529279708862	High	0	1.902E-10
High	[R].AEQINALESVTIASK.[A]		1.77738E-05	0	1	1	185	A6THB4	A6THB4 [69-83]	0	1573.84317711	High	High	High	4.0e7	6.6e7	2.9e7	4.87950611114502	High	0	7.494E-10
High	[R].LGAQQCQLSDDSLVR.[Q]	1xCarbamidomethyl [C6]	1.16002E-06	0	1	1	12	A6TD54	A6TD54 [441-455]	0	1689.82245872	High	High	High	4.2e8	3.2e8	2.4e8	4.72442102432251	High	0	6.081E-12
High	[K].INPAGAPNYVPGEYK.[L]		4.87601E-05	0	1	2	7	A6T5H9	A6T5H9 [84-98]	0	1589.79583307	High	High	High	1.2e9	1.0e9	7.0e8	4.04516887664795	High	0	1.366E-07
High	[R].VSLAADPVEEIK.[V]		0.00191066	0	1	2	6	A6TCD4	A6TCD4 [238-249]	0	1270.68890848	High	High	High	5.3e7	3.4e7	2.9e7	3.12848925590515	High	0	9.239E-06
High	[K].ITQGDDLAPGVLK.[I]		0.000118721	0	1	2	9	A6TGP0	A6TGP0 [1036-1048]	0	1326.7263566	High	High	High	1.4e9	1.6e9	1.0e9	4.01362228393555	High	0	5.117E-08
High	[R].SPGVFFDSDK.[G]		0.00317103	0	1	2	15	A6TGP0	A6TGP0 [152-161]	0	1098.51021596	High	High	High	7.4e8	5.5e8	3.2e8	3.4090895652771	High	0	3.377E-05
High	[R].QVTSVDTSQEALDVAR.[Q]		7.70361E-05	0	1	2	6	A6T766	A6T766 [249-264]	0	1718.8555326	High	High	High	3.7e7	2.4e7	2.7e7	4.34740352630615	High	0	3.243E-08
High	[R].SGASVGIDDMVIPEK.[K]		4.70924E-05	0	1	1	12	A6TGP1	A6TGP1 [635-649]	0	1517.75158497	High	High	High	1.3e8	1.4e8	1.6e8	4.3203272819519	High	0	1.698E-07
High	[R].GFGHTLGNALRR.[I]		0.0538076	0	1	1	2	A6TEU8	A6TEU8 [34-45]	1	1298.70762736	Not Found	Not Found	High			2.1e6	2.19392585754395	High	0	0.001082
High	[R].AALIDCLAPDRR.[V]	1xCarbamidomethyl [C6]	0.00657573	0	1	1	21	P24017	P24017 [316-327]	1	1370.72089441	High	High	High	2.0e9	1.7e9	1.2e9	3.36776232719421	High	0	0.0002435
High	[R].LVAAIDGIDR.[I]		0.0028999	0	1	2	4	A6T6B5	A6T6B5 [224-233]	0	1042.589135	Not Found	High	High				2.64542245864868	High	0	6.01E-06
High	[K].QDVPSFRPGDTVEVK.[V]		0.000833272	0	1	1	16	B5XVK6	B5XVK6 [15-29]	0	1673.84932511	High	High	High	1.7e9	1.1e9	8.2e8	4.03663682937622	High	0	1.205E-06
High	[K].VYAGNEHNHAAQQPQVLDI.[-]	1xDeamidated [Q/N]	0.000350892	0	1	1	31	B5XSS1	B5XSS1 [124-142]	0	2105.00465677	High	High	High	2.8e7	9.2e7	1.1e7	3.80864381790161	High	0.000303	0.01109
High	[R].YAGVGDIIK.[I]		0.00644663	0	1	1	5	A6TEW2	A6TEW2 [32-40]	0	935.51965853	High	High	High	1.2e9	1.2e9	9.0e8	1.96202766895294	High	0	2.948E-05
High	[K].LGADGNALFR.[Q]		0.0097732	0	1	1	4	A6T6F6	A6T6F6 [216-225]	0	1033.54251919	Not Found	High	High		7.7e7	4.3e7	3.2821524143219	High	0	0.0001045
High	[K].DGSAVVLGYTDR.[I]		0.000121105	0	1	1	392	P24017	P24017 [250-261]	0	1252.61680618	High	High	High	1.1e7	2.6e9	5.7e7	4.42244720458984	High	0	1.118E-07
High	[K].QAIVAEVSEVAK.[G]		0.00127128	0	1	2	24	P0A297	P0A297 [9-20]	0	1243.68924285	High	High	High	2.7e8	2.3e8	7.0e7	3.2035801410675	High	0	7.602E-06
High	[K].HTLTCTYNDLASVR.[A]	1xCarbamidomethyl [C5]	0.0116779	0	1	2	4	A6T4V8	A6T4V8 [175-188]	0	1650.79043037	Not Found	High	High				2.77407073974609	High	0	0.0002575
High	[K].SAVEQWSAGATGLGVR.[T]		1.21813E-05	0	1	2	4	A6TCE4	A6TCE4 [404-419]	0	1588.8077947	High	High	Not Found	1.0e8	2.8e7		4.95806503295898	High	0	3.825E-10
High	[K].SLTDAAQQVVAAVEGK.[-]		2.34794E-05	0	1	1	4	A6T6F6	A6T6F6 [373-388]	0	1586.83842608	High	Not Found	High				5.19115352630615	High	0	1.227E-09
High	[K].ALAAALGQIEK.[Q]		0.00275941	0	1	2	6	A6TCW1	A6TCW1 [10-20]	0	1084.63608518	High	High	High	2.4e8	2.9e8	1.4e8	2.99208760261536	High	0	6.247E-05
High	[K].QLLNEFPELK.[G]		0.00281478	0	1	1	6	B5XTS2	B5XTS2 [166-175]	0	1230.67286456	High	High	High	2.6e7	1.8e7	9.6e6	2.9192488193512	High	0	0.0004526
High	[K].TGVGVTDVLER.[L]		0.000679652	0	1	1	8	A6TCI3	A6TCI3 [165-175]	0	1145.61607795	High	High	High	1.4e8	1.0e8	5.4e7	3.44053506851196	High	0	4.638E-07
High	[R].NPMELVDVADLLK.[S]		0.0062888	0	1	1	3	A6TB35	A6TB35 [288-300]	0	1456.7715922	High	High	Not Found		9.0e6		3.24342155456543	High	0	3.805E-05
High	[K].SLYEADLVDEAKR.[L]		0.000750686	0	1	1	6	B5XUB8	B5XUB8 [232-244]	1	1508.75911318	High	Not Found	High	2.9e8		4.1e7	2.99193406105042	High	0	5.515E-07
High	[K].GIANSILIK.[F]		0.0154739	0	1	2	5	A6TD53	A6TD53 [334-342]	0	928.58259314	High	High	High	7.3e8	5.9e8	2.8e8	3.13517308235168	High	0	0.0001168
High	[K].SYGTDITLGFPVNEYNTLR.[A]		1.00344E-05	0	1	1	20	A6T4X9	A6T4X9 [508-526]	0	2160.06077421	High	High	High		6.8e7	9.0e7	5.0509090423584	High	0	8.35E-10
High	[K].TLDYQSPLATTR.[Y]		0.00208938	0	1	2	4	A6T4E6	A6T4E6 [10-21]	0	1365.70087011	High	Not Found	High			1.2e7	3.55197882652283	High	0	0.000193
High	[R].ETIIVHEIPYQVNK.[A]		1.76857E-05	0	1	1	6	P14829	P14829 [257-270]	0	1682.91119712	High	High	Not Found	8.0e7	3.8e7		4.44415664672852	High	0	7.437E-10
High	[R].QHVPVFVSDEMVGHK.[L]		4.28479E-05	0	1	1	9	B5XN98	B5XN98 [56-70]	0	1708.84755104	High	High	High	1.8e8	4.7e7	1.9e7	4.86397218704224	High	0	4.656E-08
High	[R].STGSYSLVTQQPLGGK.[A]	1xDeamidated [Q]	0.00166253	0	1	2	6	A6TGP0	A6TGP0 [1247-1262]	0	1623.82244208	High	Not Found	High				3.30951714515686	High	0	4.347E-05
High	[R].STGSYSLVTQQPLGGK.[A]		2.2452E-05	0	1	2	11	A6TGP0	A6TGP0 [1247-1262]	0	1622.83842608	High	High	High	2.3e9	2.5e9	1.5e9	4.78965425491333	High	0	2.705E-09
High	[K].TAPPQISAEVLK.[K]		0.0467792	0	1	2	3	A6T4F4	A6T4F4 [110-121]	0	1253.70997831	High	Not Found	High	6.5e8		2.9e8	1.85130345821381	High	0	0.000845
High	[K].DLEHPIEVPVGK.[A]		0.000231115	0	1	2	18	A6TG36	A6TG36 [71-82]	0	1332.71579194	High	High	High	1.5e9	1.2e9	8.6e8	3.79390239715576	High	0	7.834E-06
High	[K].EAYEILTDAQK.[R]		0.00338245	0	1	2	4	A6T4F5	A6T4F5 [52-62]	0	1280.6368729	High	Not Found	High	5.6e7		8.2e7	3.33062314987183	High	0	7.89E-06
High	[R].DGYADGWAQAGTAR.[A]		1.97297E-05	0	1	1	13	A6TEV7	A6TEV7 [56-69]	0	1438.63458144	High	High	High	2.4e8	7.1e8	1.4e8	4.49387979507446	High	0	6.545E-09
High	[R].NNLLMISGASPNAGK.[T]		0.000777263	0	1	1	4	Q48452	Q48452 [527-541]	0	1486.76823814	High	Not Found	High	2.0e7		7.5e6	3.74444913864136	High	0	2.458E-06
High	[R].FTVLISPHVNK.[D]		0.00120965	0	1	1	37	A6TEX3	A6TEX3 [49-59]	0	1254.72048348	High	High	High	1.4e8	2.8e8	4.9e7	3.08465385437012	High	0	4.525E-05
High	[K].FGDAGSFDYGR.[N]		0.000130481	0	1	1	10	Q48473	Q48473 [104-114]	0	1191.50652753	High	High	High	1.5e8	1.1e8	1.1e8	3.9255485534668	High	0	2.508E-08
High	[R].VTVQSLDVVR.[V]		0.00498129	0	1	1	10	A6TEX2	A6TEX2 [170-179]	0	1115.64189881	High	High	High	2.6e9	2.3e9	1.4e9	2.99651861190796	High	0	1.564E-05
High	[K].GNTYSINEGNYIK.[F]		0.0312403	0	1	2	1	A6THE3	A6THE3 [200-212]	0	1472.70159834	Not Found	Not Found	High				1.74770677089691	High	0	0.0004091
High	[R].SNQNTCINQMPCVSLGEPIER.[G]	2xCarbamidomethyl [C6; C12]; 2xDeamidated [Q/N]	0.00081282	0	1	2	10	A6TGP0	A6TGP0 [759-779]	0	2449.07922084	High	High	Not Found	1.2e7			3.64047265052795	High	0	0.0003384
High	[K].SDETVSLYQNADDCSAANPGK.[A]	1xCarbamidomethyl [C14]; 1xDeamidated [N18]	0.00448844	0	1	2	1	A6TE25	A6TE25 [40-60]	0	2242.94046124	Not Found	High	Not Found				3.00677442550659	High	0	1.293E-05
High	[K].GGFAEDDVVAVSK.[L]		0.000147748	0	1	1	12	A6TCJ1	A6TCJ1 [36-48]	0	1293.63212187	High	High	High	5.6e8	4.0e8	1.9e8	3.53901886940002	High	0	1.144E-07
High	[K].NDWLDCAK.[K]	1xCarbamidomethyl [C6]	0.026711	0	1	1	4	A6TGB8	A6TGB8 [310-317]	0	1021.44075656	High	Not Found	High	8.2e7		3.5e7	2.64648675918579	High	0	0.000307
High	[R].VADLFEAR.[R]		0.01941	0	1	1	6	A6TGP1	A6TGP1 [1141-1148]	0	920.48360738	High	High	High	1.2e9	9.2e8	7.9e8	2.78612279891968	High	0	0.0001735
High	[R].GFFPTEGSR.[V]		0.0320129	0	2	2	8	B5Y1J4; A6T4X9	B5Y1J4 [584-592]; A6T4X9 [584-592]	0	997.47377095	High	High	High	5.6e7	4.7e7	5.7e7	2.02856636047363	High	0	0.0004263
High	[R].VAFQAVIK.[A]		0.0169098	0	1	1	29	B5XQC9	B5XQC9 [34-41]	0	875.53491473	High	High	High	2.3e8	1.2e8	1.0e8	2.59322476387024	High	0	0.0002741
High	[K].KLQLVGVGYR.[A]		0.00138333	0	1	2	17	A6TEV7	A6TEV7 [86-95]	1	1132.6837041	High	High	High	1.7e8			2.8847541809082	High	0	1.62E-06
High	[R].EDAQLLYGFNNK.[Q]		0.0052868	0	1	1	4	B5XQ04	B5XQ04 [55-66]	0	1411.68522005	Not Found	High	High		1.8e7	7.8e6	2.94646286964417	High	0	1.732E-05
High	[K].ALEPFVER.[V]		0.0290304	0	1	1	5	A6T5N6	A6T5N6 [507-514]	0	960.5149075	High	High	High	1.3e8	7.6e7	6.9e7	2.20214915275574	High	0	0.0008902
High	[R].EDFANETADDSEAGDSEE.[-]		1.45085E-06	0	1	2	10	A6THB1	A6THB1 [114-131]	0	1930.69445944	High	High	High	1.4e8	5.6e7	1.0e8	5.24289226531982	High	0	9.017E-12
High	[R].VVVETPVGLNEK.[Q]		0.000615339	0	1	2	5	A6T4F5	A6T4F5 [326-337]	0	1283.72054297	High	High	High	3.0e8	1.9e8	2.0e8	3.22920250892639	High	0	3.894E-07
High	[K].LAQTIADMGLR.[Y]		0.0053395	0	1	1	2	B5XZS6	B5XZS6 [119-129]	0	1188.6405186	Not Found	Not Found	High			5.7e7	3.21460580825806	High	0	1.759E-05
High	[K].GAVPGATGSDLIVKPAVK.[A]		8.99482E-06	0	1	1	13	A6TEX2	A6TEX2 [191-208]	0	1679.96904633	High	High	High	3.1e8	5.3e8	6.4e7	5.05136299133301	High	0	6.301E-10
High	[R].FASYGTTPLSDR.[W]		0.0139507	0	1	1	3	P27218	P27218 [361-372]	0	1314.63245624	High	Not Found	High	3.9e7		2.2e7	3.18183541297913	High	0	0.000837
High	[K].VMGQALPELVDQVVEVVQR.[H]		1.72659E-06	0	1	1	28	B5XZS3	B5XZS3 [19-37]	0	2109.13725044	High	High	High	2.2e8	1.0e7	1.0e7	5.27408218383789	High	0	1.226E-11
High	[R].VGLSPTPCLER.[V]	1xCarbamidomethyl [C8]	0.00147564	0	1	1	4	P37424	P37424 [38-48]	0	1228.63543351	High	Not Found	High	6.2e8		3.7e8	3.14121603965759	High	0	1.818E-06
High	[R].VVEGTQFECLK.[D]	1xCarbamidomethyl [C9]	0.00196847	0	1	1	12	P0A297	P0A297 [63-73]	0	1309.6456638	High	High	High	7.4e8	4.6e8	2.5e8	3.66941952705383	High	0	5.863E-06
High	[K].AHPDVELYTASVDK.[G]		0.000266954	0	1	2	6	A6TCB0	A6TCB0 [172-185]	0	1544.75911318	High	High	High	5.6e7		9.9e6	3.01446318626404	High	0	8.877E-08
High	[R].APLDNDIGVSEATR.[I]		2.2452E-05	0	1	2	6	A6TI29	A6TI29 [788-801]	0	1457.72306203	High	High	High	1.4e8	1.1e8	7.1e7	4.24107646942139	High	0	1.125E-09
High	[K].ALASEIQTSVDR.[L]		0.00132942	0	1	2	4	A6TEI7	A6TEI7 [8-19]	0	1289.66956999	High	Not Found	High				3.52459001541138	High	0	5.818E-06
High	[K].LAGLTGQNEDQNVGIK.[V]	1xDeamidated [N/Q]	6.61446E-07	0	1	3	76	A6TH53	A6TH53 [426-441]	0	1657.83915474	High	High	High	2.7e9	2.2e9	1.6e9	5.45724296569824	High	0	5.715E-10
High	[K].LAGLTGQNEDQNVGIK.[V]		1.78923E-07	0	1	3	32	A6TH53	A6TH53 [426-441]	0	1656.85513874	High	High	High	4.2e10	3.0e10	4.2e10	5.41364908218384	High	0	3.331E-09
High	[K].IAALMDKPVK.[L]		0.0483896	0	1	1	2	P52671	P52671 [34-43]	0	1085.63872777	High	Not Found	Not Found	3.8e7			2.25878596305847	High	0.001513	0.04121
High	[K].VILSGEVTRPVTVR.[G]		0.00218492	0	1	1	34	B5XNB2	B5XNB2 [110-123]	0	1525.90605223	High	High	High	1.0e9	1.1e9	2.6e8	2.59250259399414	High	0	2.317E-05
High	[K].GNTGENLLALLEGR.[L]		0.000124153	0	1	1	16	B5XNB5	B5XNB5 [84-97]	0	1456.77543198	High	High	High	1.4e8	4.8e7	2.0e8	4.11084794998169	High	0	3.285E-07
High	[R].SNQNTCINQMPCVSLGEPIER.[G]	2xCarbamidomethyl [C6; C12]; 1xDeamidated [N/Q]; 1xOxidation [M10]	0.00809709	0	1	2	5	A6TGP0	A6TGP0 [759-779]	0	2464.09011984	Not Found	Not Found	High			1.1e7	3.44263696670532	High	0	0.000686
High	[R].LSDYGVQLR.[E]		0.00346746	0	1	1	15	B5XNB5	B5XNB5 [48-56]	0	1050.55783488	High	High	High	5.6e8	5.2e8	5.4e8	2.99151420593262	High	0	8.248E-06
High	[K].APVVVPAGVDVK.[IV]		0.00054074	0	1	2	6	A6TEV7	A6TEV7 [7-18]	0	1150.68303536	High	High	High	2.9e9	2.0e9	1.6e9	3.10781621932983	High	0	7.069E-07
High	[K].DIHFEGLQR.[V]		0.00236565	0	2	2	7	B5Y1J4; A6T4X9	B5Y1J4 [28-36]; A6T4X9 [28-36]	0	1114.56398288	High	High	High		3.6e7	1.3e7	2.99553203582764	High	0.000303	0.0109
High	[R].VTAEDVLKPGTADILVPR.[N]		2.58269E-06	0	1	1	16	A6TGP1	A6TGP1 [843-860]	0	1894.06440315	High	High	High	2.2e9	1.1e9	4.7e8	5.03704452514648	High	0	1.831E-08
High	[R].EKPTWLEVDAGK.[M]		0.00132283	0	1	1	16	B5XNB5	B5XNB5 [166-177]	0	1372.71070654	High	High	High	5.0e8	1.5e8	6.9e7	3.48020339012146	High	0	1.495E-06
High	[R].QGTVTTPDGPAVYMVQTR.[Q]	1xDeamidated [Q16]; 1xOxidation [M14]	0.00830012	0	1	1	1	P19650	P19650 [174-191]	0	1937.92731812	Not Found	High	Not Found		1.7e7		3.47154927253723	High	0	3.854E-05
High	[R].QGTVTTPDGPAVYMVQTR.[Q]	1xOxidation [M14]	3.37517E-05	0	1	1	5	P19650	P19650 [174-191]	0	1936.94330212	High	High	High	4.7e7		2.9e7	4.21977138519287	High	0	4.848E-06
High	[R].GDVVSDGPEAPHDILR.[L]		1.15331E-05	0	1	1	13	A6TGP1	A6TGP1 [1207-1222]	0	1676.82383862	High	High	High	1.3e9	1.2e9	1.1e9	4.42186307907104	High	0	4.884E-07
High	[R].VFPDKPITEKPLEVR.[M]		0.0372378	0	1	1	3	A6TEW5	A6TEW5 [67-81]	0	1768.00034645	Not Found	High	High		3.8e7	3.5e7	2.05521512031555	High	2.42E-05	0.001302
High	[K].FVVEGDLR.[R]		0.00748006	0	1	1	16	B5XNB4	B5XNB4 [63-70]	0	934.49925744	High	High	High		5.3e7		3.09288859367371	High	0	3.191E-05
High	[K].VTIPGSDNEYYK.[A]		0.00312414	0	2	2	12	B5Y1J4; A6T4X9	B5Y1J4 [599-610]; A6T4X9 [599-610]	0	1385.65833659	High	High	High	3.1e8	3.0e8	2.4e8	2.77630805969238	High	0	6.857E-06
High	[R].VGYLVVSTDR.[G]		0.00206873	0	1	2	10	A6TG37	A6TG37 [76-85]	0	1108.59969966	High	High	High	3.1e7		3.1e7	3.12903571128845	High	0	3.296E-06
High	[R].LGIQAFEPVLIEGK.[A]		2.85029E-05	0	1	1	17	A6TGP1	A6TGP1 [432-445]	0	1513.86245611	High	High	High	2.0e9	1.1e9		3.68266439437866	High	0	1.718E-09
High	[R].VGGSTYQVPVEVRPVR.[R]	1xDeamidated [Q7]	0.00801727	0	1	2	2	A6TEX9	A6TEX9 [80-95]	0	1743.93880924	Not Found	High	Not Found				3.64160203933716	High	0	3.636E-05
High	[R].VGGSTYQVPVEVRPVR.[R]		0.000233424	0	1	2	25	A6TEX9	A6TEX9 [80-95]	0	1742.95479324	High	High	High	1.2e9	8.9e8	3.9e8	3.81599855422974	High	0	1.066E-06
High	[R].ITNITDVTPIPHNGCRPPK.[K]	1xCarbamidomethyl [C15]; 2xDeamidated [N3; N13]	0.0209995	0	1	1	4	A6TEV0	A6TEV0 [107-125]	0	2132.080465	High	Not Found	High			5.1e8	3.8790111541748	High	0	0.0002006
High	[R].ITNITDVTPIPHNGCRPPK.[K]	1xCarbamidomethyl [C15]; 1xDeamidated [N13]	7.26363E-06	0	1	1	32	A6TEV0	A6TEV0 [107-125]	0	2131.096449	High	High	High	1.4e9	1.1e9	3.7e8	4.86809158325195	High	0	1.549E-09
High	[K].LFNELGPR.[F]		0.00674074	0	1	1	12	A6TEU7	A6TEU7 [79-86]	0	945.51524187	High	High	High	6.2e8	4.9e8	3.2e8	3.05676317214966	High	0	2.676E-05
High	[R].ADYADSFTENGTHGSDSVESAAR.[E]	1xDeamidated [N10]	2.34991E-06	0	1	1	27	A6TCD7	A6TCD7 [105-127]	0	2387.98583112	High	High	High	2.7e8	2.3e8	1.3e8	5.3308048248291	High	0	4.382E-10
High	[R].ADYADSFTENGTHGSDSVESAAR.[E]		1.05459E-05	0	1	1	14	A6TCD7	A6TCD7 [105-127]	0	2387.00181512	High	High	High	1.5e7	7.8e7	4.3e7	4.30483627319336	High	0	1.546E-09
High	[R].DGQEEQQVSFNSIYMMADSGAR.[G]	1xDeamidated [N/Q]	0.0016057	0	1	1	5	A6TGP1	A6TGP1 [710-731]	0	2464.03912908	Not Found	High	Not Found		6.2e6		4.06167936325073	High	0	1.583E-05
High	[R].DGQEEQQVSFNSIYMMADSGAR.[G]		3.24358E-05	0	1	1	10	A6TGP1	A6TGP1 [710-731]	0	2463.05511308	High	High	High	2.5e7	2.1e7	2.0e7	4.13680028915405	High	0	1.098E-08
High	[R].ECITSLVSR.[G]	1xCarbamidomethyl [C2]	0.0472339	0	1	1	4	B5XTJ1	B5XTJ1 [112-120]	0	1064.54047055	Not Found	High	High		3.4e7	1.5e7	2.43032240867615	High	0	0.0008715
High	[R].ILLIGCGK.[E]	1xCarbamidomethyl [C6]	0.0222754	0	1	2	2	A6THI2	A6THI2 [73-80]	0	873.5226358	Not Found	Not Found	High			2.5e7	2.18539690971375	High	9.08E-05	0.003972
High	[K].RGGANGARLALAPQK.[D]		0.00336569	0	1	1	361	A6T9H9	A6T9H9 [484-498]	2	1479.85026873	High	High	High	2.4e7	4.0e7	2.5e7	3.44189357757568	High	0.0001569	0.005881
High	[K].SFGAPTITKDGVSVAR.[E]		0.00167913	0	1	3	14	A6TH53	A6TH53 [43-58]	1	1605.85949591	High	High	High	9.4e7	6.3e7	5.6e7	3.18668842315674	High	0	0.0001544
High	[R].AGENVGVLLR.[G]		0.00155081	0	1	1	77	A6TEX7	A6TEX7 [271-280]	0	1027.58946937	High	High	High	5.5e8	8.4e8	8.8e8	2.78199362754822	High	0	1.331E-05
High	[R].LGIFTPK.[Q]		0.0263211	0	1	2	4	A6TCI3	A6TCI3 [237-243]	0	775.47125189	Not Found	High	High		2.2e7		1.97033715248108	High	2.42E-05	0.001574
High	[R].AALMMGINR.[G]		0.0129548	0	1	2	8	B5XND7	B5XND7 [77-85]	0	976.50666782	High	High	High	8.3e7	4.5e7	3.3e7	2.60132265090942	High	0	0.0002367
High	[K].SDETVSLYQNADDCSAANPGK.[A]	1xCarbamidomethyl [C14]	1.11941E-05	0	1	2	7	A6TE25	A6TE25 [40-60]	0	2241.95644524	High	High	High		2.3e7	1.5e7	3.69512343406677	High	0	1.778E-09
High	[-].MYAVFQSGGK.[Q]	1xOxidation [M1]	0.00846618	0	1	1	2	B5XSV5	B5XSV5 [1-10]	0	1103.51900695	High	Not Found	Not Found	8.2e7			2.83442187309265	High	0	3.996E-05
High	[K].FVESVDVAVNLGIDAR.[K]		0.00126498	0	1	1	1	B5XYF8	B5XYF8 [38-53]	0	1703.89627529	High	Not Found	Not Found				2.67695879936218	High	0	1.392E-06
High	[R].DIADAVTAAGVK.[V]		0.000582598	0	1	2	7	A6THB4	A6THB4 [98-109]	0	1130.60517892	High	High	High	1.0e9	1.5e9	9.0e8	4.31062793731689	High	0	6.145E-07
High	[R].WVGYGQDSR.[L]		0.052023	0	1	2	4	A6TI29	A6TI29 [159-167]	0	1067.49048361	High	High	Not Found	4.2e7	6.5e7		2.68025088310242	High	0.0001569	0.006298
High	[R].DGNPNVTADITR.[H]		0.00281478	0	1	1	6	B5XZ20	B5XZ20 [254-265]	0	1272.61786878	High	High	High	3.7e7	4.4e7		2.82586050033569	High	0	2.728E-05
High	[R].LAFAGLK.[F]		0.0329648	0	1	1	6	Q48473	Q48473 [97-103]	0	719.44503717	High	High	High	1.5e8	1.0e8	8.8e7	2.00135493278503	High	0.0003833	0.01427
High	[R].ILENGTVQPLDVK.[V]		0.00134939	0	1	2	2	A6TH52	A6TH52 [48-60]	0	1425.79477047	High	Not Found	Not Found	1.7e8			3.66931629180908	High	0	1.561E-06
High	[K].DNTWYAGGK.[L]		0.0220575	0	1	1	11	P24017	P24017 [13-21]	0	1011.45303549	High	High	High	1.9e9	1.7e9	1.4e9	2.67806625366211	High	0	0.0002194
High	[K].HIEVIVR.[Q]		0.0456609	0	1	1	22	A6TGP1	A6TGP1 [1252-1258]	0	865.52541267	High	High	High	1.3e8		1.7e7	1.86738789081573	High	0.0001569	0.00581
High	[R].ILENGTVQPLDVK.[V]	1xDeamidated [N/Q]	9.77973E-05	0	1	2	9	A6TH52	A6TH52 [48-60]	0	1426.77878647	High	High	High		3.3e8	1.1e8	4.59773731231689	High	0	1.474E-07
High	[K].DLETQSQDGTFDK.[L]		0.000112403	0	1	2	5	A6T4X1	A6T4X1 [116-128]	0	1483.65470765	High	High	High	9.1e8	6.9e8	4.2e8	5.18192958831787	High	0	2.195E-08
High	[K].DPQQIISGNEK.[V]		0.00288554	0	1	2	6	A6TFH4	A6TFH4 [311-321]	0	1228.61680618	High	High	High	9.1e7	1.2e8	3.8e7	3.2707314491272	High	0	9.869E-06
High	[R].KSTPFAAQVAAER.[C]		0.00148299	0	1	1	10	A6TEV0	A6TEV0 [57-69]	1	1375.73283897	High	High	High	1.2e8	8.7e7	1.8e7	3.10505986213684	High	0	1.842E-06
High	[R].IPTLEECDVCHGSGAK.[A]	2xCarbamidomethyl [C7; C10]	8.67982E-05	0	1	2	11	A6T4F5	A6T4F5 [139-154]	0	1772.79419536	High	High	High	8.3e7	9.2e7	6.1e7	3.87684202194214	High	0	1.223E-08
High	[R].EEAVVWDILDEVIR.[E]		6.64188E-06	0	1	1	58	A6TGP1	A6TGP1 [404-417]	0	1685.87447723	High	High	High	3.7e8	6.7e6		5.56906032562256	High	0	2.012E-09
High	[K].LGEIEYR.[E]		0.0334511	0	1	1	6	A6TCJ1	A6TCJ1 [49-55]	0	879.45705829	High	High	High	4.2e8	3.1e8	8.3e7	2.72858238220215	High	0	0.0006508
High	[K].AVAAGMNPMDLK.[R]		0.000314542	0	1	3	17	A6TH53	A6TH53 [106-117]	0	1217.60169027	High	High	High	5.0e9	2.5e9	2.8e9	3.98650217056274	High	0	9.471E-07
High	[K].ITTVQAAIDYINGHQA.[-]		0.000125394	0	1	1	10	B5XXH6	B5XXH6 [63-78]	0	1714.8758742	High	High	High				4.78584384918213	High	0	2.346E-08
High	[R].GAAQNIIPSSTGAAK.[A]		4.41452E-05	0	1	1	11	P24164	P24164 [193-207]	0	1385.73831823	High	High	High	2.6e9	2.2e9	1.0e9	4.1075611114502	High	0	1.472E-08
High	[K].LHDYYKDEVVK.[K]		0.00172136	0	1	1	19	A6TEW0	A6TEW0 [4-14]	1	1408.71070654	High	High	High	1.1e8	7.0e6	2.5e7	3.97101330757141	High	0	3.653E-05
High	[K].RGPAIAQAFDAEGKPSK.[A]		0.00418721	0	1	2	1	A6TFH4	A6TFH4 [73-89]	1	1742.91840772	Not Found	Not Found	High				3.63648271560669	High	0	1.147E-05
High	[R].IDPNGENDRYPLQK.[Q]	1xDeamidated [N/Q]	0.0081777	0	1	1	12	A6TBX3	A6TBX3 [8-21]	1	1659.79728996	High	High	High	4.0e7	9.2e7	2.4e7	3.20502281188965	High	0	4.013E-05
High	[K].DAMFTTSSENR.[E]		0.00437845	0	1	1	6	B5XQC6	B5XQC6 [315-325]	0	1258.5368413	High	High	High	6.3e7	5.4e7	4.4e7	3.19089436531067	High	0	3.233E-05
High	[K].LMEIAQQQHAQQQAGSADAQASNAK.[D]		1.2131E-06	0	1	2	4	A6T4F4	A6T4F4 [598-622]	0	2624.24815055	High	Not Found	High	3.6e7		2.2e7	5.76879072189331	High	0	5.397E-11
High	[K].DAGYTAVISHR.[S]		0.000758185	0	1	2	14	A6TD53	A6TD53 [361-371]	0	1189.59601123	High	High	High	9.6e8	7.3e8	8.3e7	4.01934194564819	High	0	5.636E-07
High	[K].VPYGAVMAK.[G]		0.0117358	0	1	1	6	A6TGP1	A6TGP1 [997-1005]	0	935.50190003	High	High	High	5.4e8	5.0e8	4.2e8	2.58530521392822	High	0	7.122E-05
High	[K].AQSVTLDYK.[A]		0.0286072	0	1	2	2	A6TCI3	A6TCI3 [56-64]	0	1024.53095142	Not Found	Not Found	High			1.6e7	2.19466853141785	High	0	0.0003488
High	[K].QVEEAGDKLPADDK.[T]		0.00334903	0	1	2	4	A6T4F4	A6T4F4 [549-562]	1	1514.73329232	High	High	Not Found	5.1e7	4.1e7		3.77129030227661	High	0	7.757E-06
High	[R].KTVASNAVTINGEK.[Q]	2xDeamidated [N6; N11]	0.0139507	0	1	1	2	A6T9Y5	A6T9Y5 [381-394]	1	1433.74821501	High	Not Found	Not Found				2.9737389087677	High	0	0.0002321
High	[R].YIVNEVQDVYR.[L]		0.000833272	0	1	1	22	A6TGP1	A6TGP1 [1232-1242]	0	1397.70595551	High	High	High		7.4e8	4.1e8	3.95700025558472	High	0	2.317E-06
High	[K].IFVDEGPSMK.[R]	1xOxidation [M9]	0.00325073	0	1	1	4	A6TEW7	A6TEW7 [74-83]	0	1138.5448873	High	Not Found	High	7.7e7		6.0e7	3.33329010009766	High	0	8.551E-05
High	[K].VALSENDLHLPTFTK.[L]		0.00167081	0	1	2	16	A6TBX2	A6TBX2 [117-131]	0	1684.89046166	High	High	High	2.4e8	1.2e8	3.6e7	3.43690586090088	High	0	2.272E-06
High	[R].STLNIPGTGGK.[S]		0.00916417	0	1	2	6	A6TEI7	A6TEI7 [68-78]	0	1044.56839954	High	High	High	9.5e7	1.4e8	7.1e7	2.95909762382507	High	0	4.599E-05
High	[K].AVAAGMNPMDLK.[R]	1xOxidation [M]	0.00079682	0	1	3	12	A6TH53	A6TH53 [106-117]	0	1233.59660527	High	High	High	6.6e8	5.8e8	5.2e8	3.7588222026825	High	0	0.0002477
High	[-].MYAVFQSGGK.[Q]		0.00317103	0	1	1	10	B5XSV5	B5XSV5 [1-10]	0	1087.52409195	High	High	High	5.6e8	3.4e8	2.2e8	3.20170211791992	High	0	7.047E-06
High	[K].ITTVQAAIDYINGHQA.[-]	1xDeamidated [N/Q]	9.55572E-07	0	1	1	62	B5XXH6	B5XXH6 [63-78]	0	1715.8598902	High	High	High	2.4e8	8.9e7	2.3e8	5.77970933914185	High	0	1.997E-10
High	[R].SESLPLDSNHVNTEEAR.[L]		0.000158398	0	1	2	8	A6TB35	A6TB35 [105-121]	0	1897.88862355	High	High	High	8.8e7	6.6e7	4.2e7	4.61589002609253	High	0	3.531E-08
High	[R].KTVASNAVTINGEK.[Q]	1xDeamidated [N11]	9.16769E-05	0	1	1	2	A6T9Y5	A6T9Y5 [381-394]	1	1432.76419901	Not Found	High	Not Found				3.54522728919983	High	0	1.356E-08
High	[K].AVYFPSSSR.[H]		0.0556512	0	1	1	7	B5Y1J4	B5Y1J4 [672-680]	0	1013.50507107	High	High	High	5.9e7	1.1e8	1.3e7	2.38444900512695	High	0	0.00115
High	[R].ALAGAEGAQEPYR.[Y]		0.000192286	0	1	1	2	B5XZ20	B5XZ20 [301-313]	0	1332.6542543	High	Not Found	Not Found	7.9e7			3.89059138298035	High	0	4.977E-08
High	[R].IAHWVGQGATVSDR.[V]		0.000557109	0	1	1	11	A6TCL7	A6TCL7 [57-70]	0	1496.76045066	High	High	High	4.7e7	2.1e8	6.8e7	3.64475035667419	High	0	4.773E-06
High	[R].EITPVNIEEELK.[S]		0.000972069	0	1	1	9	P14829	P14829 [7-18]	0	1413.74715155	High	High	High	2.3e8	1.2e8	1.1e8	3.19759702682495	High	0	8.742E-07
High	[K].SQAIEGLVK.[A]		0.00575185	0	1	2	8	A6T5H9	A6T5H9 [288-296]	0	944.54112222	High	High	High	3.2e8	3.1e8	1.9e8	2.53594517707825	High	2.42E-05	0.00159
High	[R].IEEALGEQAPFNGR.[K]	1xDeamidated [N12]	4.16237E-06	0	1	2	15	A6TD53	A6TD53 [412-425]	0	1531.73871252	High	High	High	5.4e8	4.7e8	1.3e8	5.33678483963013	High	0	5.788E-11
High	[R].IEEALGEQAPFNGR.[K]		1.90549E-05	0	1	2	10	A6TD53	A6TD53 [412-425]	0	1530.75469652	High	High	High	2.4e8	2.3e8	1.2e8	4.72530078887939	High	0	2.565E-09
High	[R].LVDIEQVSSTHAK.[V]		4.61652E-05	0	1	1	25	A6TEU8	A6TEU8 [13-25]	0	1426.75363392	High	High	High	4.1e9	4.0e9	3.2e9	4.10329389572144	High	0	5.706E-09
High	[R].IMNVLGQPVDMK.[G]		0.00188239	0	1	2	7	A6TG36	A6TG36 [88-99]	0	1344.70140426	High	High	High	4.6e8	3.9e8	3.2e8	4.08503246307373	High	0	1.832E-05
High	[R].LIPAGTGYAYHQDR.[M]		0.000322458	0	1	1	18	A6TGP1	A6TGP1 [1356-1369]	0	1561.77576635	High	High	High	1.2e9	9.2e8	5.4e8	3.96151375770569	High	0	6.728E-07
High	[K].ATLEDLGQAK.[R]	1xDeamidated [Q8]	0.0071538	0	1	3	2	A6TH53	A6TH53 [312-321]	0	1046.53643111	High	Not Found	Not Found	8.7e7			3.25263571739197	High	0	2.948E-05
High	[R].VIEIAVK.[G]		0.0315471	0	1	1	8	B5XSS1	B5XSS1 [100-106]	0	771.49746661	High	High	High		2.0e8	1.8e7	2.41627907752991	High	0	0.0004135
High	[K].ATLEDLGQAK.[R]		0.0040043	0	1	3	13	A6TH53	A6TH53 [312-321]	0	1045.55241511	High	High	High	2.7e10	2.3e10	1.3e10	3.12704706192017	High	0	1.058E-05
High	[K].HADNALTFGPR.[D]	1xDeamidated [N4]	0.00149038	0	1	2	4	A6TEV7	A6TEV7 [45-55]	0	1199.5803616	High	High	Not Found	5.0e7	3.3e7		2.90033602714539	High	0	2.342E-06
High	[R].EAFGLAAAK.[L]		0.0331261	0	1	1	8	A6TEW5	A6TEW5 [115-123]	0	877.47779375	High	High	High	6.0e8	5.5e8	3.6e8	2.00911402702332	High	2.42E-05	0.001839
High	[K].HADNALTFGPR.[D]		0.000203093	0	1	2	17	A6TEV7	A6TEV7 [45-55]	0	1198.5963456	High	High	High	3.1e8	6.3e8	2.7e8	3.72814798355103	High	0	5.485E-08
High	[R].FSIPGSK.[-]		0.0567319	0	1	2	8	A6TGC6	A6TGC6 [64-70]	0	735.40356625	High	High	High	1.1e8	1.2e8	7.4e7	1.99277412891388	High	0.0008466	0.02442
High	[R].AFDQIDNAPEEK.[A]		0.00127128	0	1	1	11	A6TEX7	A6TEX7 [46-57]	0	1376.6328501	High	High	High	1.4e9	1.2e9	9.9e8	4.05990886688232	High	0	0.0003386
High	[K].ITTVQAAIDYINGHQA.[-]	2xDeamidated [Q5; Q/N]	0.0001673	0	1	1	3	B5XXH6	B5XXH6 [63-78]	0	1716.8439062	Not Found	High	Not Found		1.6e7		4.89894914627075	High	0	2.367E-07
High	[R].VAVFTQGANAEAAK.[A]		5.88989E-05	0	1	1	14	A6TGN6	A6TGN6 [75-88]	0	1376.71685454	High	High	High	9.8e8	6.9e8	3.6e8	4.44932889938354	High	0	6.195E-09
High	[K].VWVVEGSK.[K]		0.0239785	0	1	1	6	B5XVK6	B5XVK6 [30-37]	0	903.49344381	High	High	High	1.3e9	9.9e8	7.6e8	2.23048639297485	High	6.951E-05	0.003312
High	[K].KDLSEELQILEAGLFSR.[I]		4.64731E-07	0	1	2	36	A6TGP0	A6TGP0 [958-974]	1	1948.03858229	High	High	High	1.8e8	2.0e7		5.92839956283569	High	0	1.365E-10
High	[K].IFVDEGPSMK.[R]		0.0156273	0	1	1	7	A6TEW7	A6TEW7 [74-83]	0	1122.5499723	High	High	High	1.3e9	1.1e9	8.3e8	3.40481567382813	High	0	0.0001181
High	[K].VHIINLEK.[T]		0.0184777	0	1	2	12	A6T4X1	A6T4X1 [38-45]	0	965.57784211	High	High	High	6.9e8	3.8e8	3.6e8	2.49486899375916	High	0	0.0004936
High	[K].TGEDIPITAR.[R]		0.0014252	0	1	1	6	A6TAI1	A6TAI1 [67-76]	0	1072.56331414	High	High	High	1.0e8	8.0e7	6.8e7	2.80584597587585	High	0	1.705E-06
High	[K].SFDELDTSK.[-]		0.00345028	0	1	1	6	A6TAN5	A6TAN5 [276-284]	0	1041.47349607	High	High	High	8.0e7	7.2e7	5.3e7	3.19009685516357	High	0	8.183E-06
High	[K].GSALQQGFQKPAQAVNR.[D]		0.000209242	0	1	2	6	A6TEI7	A6TEI7 [298-314]	0	1799.95110481	High	High	High	1.5e7	1.5e7	8.4e6	4.23663330078125	High	0	6.938E-08
High	[K].TEEFDAIK.[I]		0.0227175	0	1	1	6	A6TGP1	A6TGP1 [14-21]	0	952.46220318	High	High	High	1.4e9	1.1e9	1.0e9	2.52522373199463	High	0	0.000233
High	[R].YGVTDLR.[A]		0.0349524	0	1	2	6	A6TAI3	A6TAI3 [307-313]	0	823.43084357	High	High	High	5.2e7	3.8e7	2.9e7	2.32591223716736	High	0	0.0004973
High	[R].FGYGDGIGGK.[E]		0.0014111	0	2	2	5	B5Y1J4; A6T4X9	B5Y1J4 [635-644]; A6T4X9 [635-644]	0	970.46287192	High	High	High	2.2e8	1.9e8	1.6e8	2.85822701454163	High	0	0.0002147
High	[K].HFAALSTNAK.[A]		0.00154313	0	1	2	4	A6TGT4	A6TGT4 [239-248]	0	1059.55816925	High	High	Not Found	1.0e8			2.96477818489075	High	0	1.965E-06
High	[K].AALELAEQR.[E]		0.0101678	0	1	1	13	B5XNB5	B5XNB5 [157-165]	0	1000.54218482	High	High	High	2.1e9	1.5e9	1.2e9	3.40449833869934	High	0	6.467E-05
High	[K].RGPAIAQAFDAEGKPSK.[A]	1xDeamidated [Q7]	0.0216281	0	1	2	1	A6TFH4	A6TFH4 [73-89]	1	1743.90242372	Not Found	Not Found	High			1.1e7	4.64193487167358	High	0	0.0002115
High	[R].LFAGQIDR.[M]		0.0406442	0	1	2	2	A6T4J7	A6T4J7 [115-122]	0	919.49959181	High	Not Found	Not Found	9.4e6			2.12460494041443	High	0	0.0006547
High	[K].GEVDDIDHLGNR.[R]		0.000216651	0	1	2	14	A6TGP0	A6TGP0 [440-451]	0	1339.62368241	High	High	High	2.2e8	1.6e8	1.2e8	3.62264823913574	High	0	1.735E-06
High	[K].VIGHLANGNLEYK.[H]	1xDeamidated [N]	0.003537	0	1	2	10	A6TG37	A6TG37 [52-64]	0	1428.74815509	Not Found	High	High			4.1e7	3.17679286003113	High	0	1.74E-05
High	[K].LAGGVAVIK.[V]		0.0053395	0	1	2	30	A6TH53	A6TH53 [372-380]	0	827.53491473	High	High	High	1.1e10	1.1e10	9.4e9	2.62276434898376	High	0	3.945E-05
High	[K].NIVAAGLADR.[C]		0.00635146	0	1	2	2	A6TDV1	A6TDV1 [285-294]	0	999.55816925	Not Found	High	Not Found		1.0e8		2.76579284667969	High	0	2.391E-05
High	[R].IGSEAYNQQLSEK.[R]	1xDeamidated [N/Q]	3.0105E-05	0	1	1	12	P24017	P24017 [262-274]	0	1467.696179	Not Found	High	Not Found		1.9e8		4.8961501121521	High	0	1.887E-09
High	[R].IGSEAYNQQLSEK.[R]		6.12886E-05	0	1	1	14	P24017	P24017 [262-274]	0	1466.712163	High	High	High	2.1e10	1.6e10	1.4e10	4.77978658676147	High	0	6.666E-09
High	[R].LANELTDAADNK.[G]	1xDeamidated [N3]	0.00108438	0	1	2	6	A6TEX9	A6TEX9 [120-131]	0	1275.60630144	Not Found	High	High		2.3e7	1.2e7	3.76229786872864	High	0	1.052E-06
High	[R].LANELTDAADNK.[G]		0.000395353	0	1	2	12	A6TEX9	A6TEX9 [120-131]	0	1274.62228544	High	High	High	1.6e9	1.3e9	9.8e8	4.27846193313599	High	0	3.127E-07
High	[R].EILQDSSVTR.[N]		0.0062888	0	1	1	6	A6T5N6	A6T5N6 [337-346]	0	1147.59534249	High	High	High	1.6e8	1.3e8	7.5e7	2.66463375091553	High	0	0.0002059
High	[R].VTIHTARPGIVIGK.[K]		0.0474629	0	1	1	14	B5XNA0	B5XNA0 [66-79]	0	1461.89000831	High	High	High	4.1e7			2.82230234146118	High	0.0009665	0.02781
High	[K].AICAETGIAENVK.[I]	1xCarbamidomethyl [C3]	0.000252748	0	1	1	33	B5XNB4	B5XNB4 [32-44]	0	1375.68859118	High	High	High	4.4e7	5.3e7	1.0e7	4.87129402160645	High	0	1.051E-07
High	[K].DITGGLPR.[V]		0.0572798	0	1	1	9	A6TGP1	A6TGP1 [1133-1140]	0	828.45739266	High	High	High	4.4e8	3.4e8	3.1e8	2.0328643321991	High	0	0.001214
High	[R].YTGAITAAAGTIHR.[L]		2.60631E-05	0	1	2	35	A6THB1	A6THB1 [25-38]	0	1402.743738	High	High	High	1.6e9	1.1e9	6.1e8	4.13010168075562	High	0	1.472E-09
High	[R].MQAASGQLQQTHLLK.[Q]		9.12223E-05	0	1	1	10	B5XNA2	B5XNA2 [30-44]	0	1653.87410013	High	High	High	2.2e8	1.3e8	4.0e7	3.94435048103333	High	0	3.933E-08
High	[R].YSALIER.[L]		0.0229418	0	1	1	5	A6TEI4	A6TEI4 [78-84]	0	851.46214369	High	High	High	7.0e8	4.8e8	3.2e8	2.315434217453	High	0	0.0002564
High	[K].VTDYLQMGQEVPVK.[V]		3.91802E-05	0	1	2	2	A6TEI3	A6TEI3 [662-675]	0	1606.81451958	High	Not Found	Not Found	1.2e8			4.38099431991577	High	0	3.024E-09
High	[R].ATLGEVGNAEHMLR.[V]		6.1901E-05	0	1	1	15	A6TEW9	A6TEW9 [190-203]	0	1497.74783705	High	High	High	4.8e8	1.1e8	9.0e7	4.47715997695923	High	0	7.368E-08
High	[R].GFGHTLGNALR.[R]	1xDeamidated [N8]	0.0328043	0	1	1	4	A6TEU8	A6TEU8 [34-44]	0	1143.5905324	High	Not Found	High	2.2e7		1.9e7	2.52374291419983	High	0	0.0007789
High	[R].ATLGEVGNAEHMLR.[V]	1xDeamidated [N8]	0.00120365	0	1	1	4	A6TEW9	A6TEW9 [190-203]	0	1498.73185305	High	High	Not Found	5.2e6	2.1e7		3.20245599746704	High	0	1.274E-06
High	[R].ATLGEVGNAEHMLR.[V]	1xOxidation [M12]	0.000106422	0	1	1	7	A6TEW9	A6TEW9 [190-203]	0	1513.74275205	High	High	High	2.0e7	1.0e7	2.8e7	3.72573161125183	High	0	1.762E-08
High	[R].GFGHTLGNALR.[R]		0.00198813	0	1	1	35	A6TEU8	A6TEU8 [34-44]	0	1142.6065164	High	High	High	2.0e8	4.6e7	4.7e7	3.14304113388062	High	0	2.014E-05
High	[R].KGGNLNLSGQAPYK.[L]		0.00414585	0	1	2	2	A6TCD5	A6TCD5 [276-289]	1	1446.76995272	Not Found	Not Found	High			1.1e7	3.63144969940186	High	0	1.124E-05
High	[K].LENSLGGIK.[D]		0.00425001	0	1	2	6	A6T4X1	A6T4X1 [144-152]	0	930.52547216	High	High	High	2.7e8	1.6e8	1.8e8	2.89832663536072	High	0	1.29E-05
High	[R].AGIEHGLLYNQEQR.[L]		0.000209242	0	1	1	8	B5XNL6	B5XNL6 [91-104]	0	1627.81869373	High	High	Not Found	5.2e7	3.4e7		3.74605345726013	High	0	4.63E-07
High	[K].TVEVMNTDAEGR.[L]		0.00412533	0	1	2	2	A6TCE4	A6TCE4 [270-281]	0	1321.60525517	High	Not Found	Not Found	3.7e7			3.64452362060547	High	0	1.116E-05
High	[K].GNVEYWVALIQPGK.[V]		0.00106303	0	1	1	7	A6TEW5	A6TEW5 [87-100]	0	1573.83730399	High	High	High	1.9e7	8.1e6	8.8e6	3.19010353088379	High	0	1.02E-06
High	[R].TLEESSALAAANKR.[V]		0.000666273	0	1	2	7	A6TFH4	A6TFH4 [572-585]	1	1460.77034658	High	High	High	4.6e7	1.8e7	1.1e7	2.86653399467468	High	0	1.658E-06
High	[R].SCAFLVADGVIPSNENR.[G]	1xCarbamidomethyl [C2]	8.98719E-05	0	1	1	12	A6TCV9	A6TCV9 [290-306]	0	1848.89087259	High	High	High	5.8e7	6.3e7	4.7e7	3.90505576133728	High	0	1.305E-08
High	[R].EMNIADYDAELWQAMEQEK.[V]	1xDeamidated [Q]	0.0227175	0	1	2	3	A6TCG5	A6TCG5 [5-23]	0	2314.98424007	Not Found	Not Found	High				3.42264366149902	High	0	0.00103
High	[K].LGEFAPTR.[T]		0.0532918	0	1	1	4	B5XN98	B5XN98 [71-78]	0	890.47304272	Not Found	High	High		5.3e8	4.4e8	2.53255772590637	High	0.0007896	0.02219
High	[R].IAGLEVK.[R]		0.0356406	0	1	2	4	A6T4F4	A6T4F4 [160-166]	0	729.45051643	Not Found	High	High		1.5e8	8.4e7	1.94741606712341	High	0	0.000515
High	[K].HQKPVPALNQPGGIVEK.[E]		0.000152222	0	1	2	16	A6TEW1	A6TEW1 [45-61]	0	1812.01264245	High	High	High	6.3e8	1.4e8	1.6e7	3.57030296325684	High	0	1.458E-05
High	[K].FRPGTDEGDYQVK.[L]		0.000174088	0	1	1	10	P33318	P33318 [98-110]	0	1511.71249737	High	High	High	2.5e8	9.9e7	1.3e8	4.41586446762085	High	0	6.926E-06
High	[R].QPSEEELAIAR.[Y]		0.00523461	0	1	1	6	B5XXP0	B5XXP0 [173-183]	0	1242.63245624	High	High	High	1.2e8	7.1e7	1.0e7	3.2945020198822	High	0	1.708E-05
High	[R].ELDKLENSLGGIK.[D]		0.000297804	0	1	2	17	A6T4X1	A6T4X1 [140-152]	1	1415.77403501	High	High	High	2.7e8	5.8e8	4.3e8	3.47433614730835	High	0	1.174E-05
High	[K].KIIGEQLGVK.[Q]		0.00598461	0	1	1	3	B5XXH6	B5XXH6 [10-19]	1	1084.6724707	Not Found	High	High		1.5e8	5.4e7	2.31529855728149	High	0	6.49E-05
High	[K].NWSETSDSPEDSSDYHVTTSQHAR.[Q]		1.2242E-05	0	1	2	15	A6TEI7	A6TEI7 [218-241]	0	2736.14043369	High	High	High	1.8e8	3.4e7	1.9e7	4.99917697906494	High	0	2.776E-09
High	[R].ELDKLENSLGGIK.[D]	1xDeamidated [N7]	0.000104326	0	1	2	12	A6T4X1	A6T4X1 [140-152]	1	1416.75805101	High	High	High	7.1e7	8.2e7	5.4e7	3.87904167175293	High	0	5.026E-08
High	[K].EIMQVALNQAK.[G]		0.00223986	0	1	2	4	A6TEI3	A6TEI3 [517-527]	0	1244.66673332	High	High	Not Found	8.4e7	9.9e7		3.38752818107605	High	0	3.802E-06
High	[K].QPVTTPDAQAIAAAK.[A]	1xDeamidated [Q9]	8.90583E-06	0	1	1	5	B5XP00	B5XP00 [138-152]	0	1482.77984907	High	High	Not Found	6.9e7	4.9e7		4.14641666412354	High	0	2.217E-10
High	[K].LLANQEEGTQIR.[V]		0.00118584	0	1	2	4	B5XTS2	B5XTS2 [15-26]	0	1371.72266817	Not Found	High	High		5.1e7	2.7e7	3.96733021736145	High	0	1.242E-06
High	[K].APVILAVNK.[V]		0.0122695	0	1	2	4	A6TCI0	A6TCI0 [117-125]	0	924.58767854	Not Found	High	High		3.2e7	2.4e7	3.06149244308472	High	0	8.335E-05
High	[R].GVTYSAPLR.[V]		0.049096	0	1	2	6	A6TGP0	A6TGP0 [89-97]	0	963.52580653	High	High	High	8.5e8	7.0e8	5.4e8	2.5809473991394	High	0	0.001178
High	[R].FWVESEKR.[F]		0.0581112	0	1	2	4	A6TFM8	A6TFM8 [38-45]	1	1080.54727022	High	Not Found	High	6.1e7			1.96467554569244	High	0	0.001252
High	[K].NWSETSDSPEDSSDYHVTTSQHAR.[Q]	1xDeamidated [N/Q]	0.00275941	0	1	2	5	A6TEI7	A6TEI7 [218-241]	0	2737.12444969	Not Found	High	High			7.2e6	3.20158791542053	High	0	0.000126
High	[R].ELDAQPTGFLDSR.[I]		0.00146105	0	1	2	2	A6T7Z4	A6T7Z4 [455-467]	0	1448.70159834	Not Found	High	Not Found		3.8e7		3.32161426544189	High	0	1.788E-06
High	[R].FTTIHIQELACVSR.[D]	1xCarbamidomethyl [C11]; 1xDeamidated [Q7]	0.0710418	0.000486084	1	2	2	A6TGP0	A6TGP0 [828-841]	0	1675.84721741	High	Not Found	Not Found				3.29491305351257	High	2.42E-05	0.001804
High	[K].SANHSVNQVR.[L]		0.0741511	0.000486084	1	2	4	A6TGN1	A6TGN1 [304-313]	0	1111.56029445	High	Not Found	High			1.5e6	2.34717464447021	High	9.08E-05	0.004989
High	[-].MIGLVGK.[K]		0.0687101	0.000486084	1	1	6	A6TEX2	A6TEX2 [1-7]	0	717.43275793	High	High	High	2.1e8	2.0e8	2.2e8	2.00292611122131	High	9.08E-05	0.004649
High	[R].LYDQMLEPK.[W]		0.059809	0.000486084	1	1	4	A6TBX3	A6TBX3 [117-125]	0	1136.56562236	High	High	Not Found		1.3e8		3.00865006446838	High	2.42E-05	0.001364
High	[K].AAMSGMLSPELK.[Q]		0.0748595	0.000486084	1	2	1	A6TEI7	A6TEI7 [786-797]	0	1234.61700596	High	Not Found	Not Found	8.0e7			2.04075121879578	High	4.783E-05	0.001984
High	[R].KDDICYATTNR.[Q]	1xCarbamidomethyl [C5]	0.0720641	0.000486084	1	1	3	A6T4G3	A6T4G3 [193-203]	1	1356.62123991	Not Found	High	Not Found		4.7e6		3.29872059822083	High	2.42E-05	0.001847
High	[K].LTVLDSLSK.[I]		0.0589542	0.000486084	1	1	1	B5XUB8	B5XUB8 [198-206]	0	975.57208797	Not Found	High	Not Found		1.7e8		2.29600429534912	High	2.42E-05	0.001284
High	[-].SPQPLEQIK.[L]		0.0618502	0.000486084	1	1	4	P37323	P37323 [1-9]	0	1039.57823597	High	High	Not Found	7.8e7	3.7e7		2.46982192993164	High	0.0006318	0.01812
High	[R].IMNVLGQPVDMK.[G]	1xOxidation [M]	0.0606757	0.000486084	1	2	5	A6TG36	A6TG36 [88-99]	0	1360.69631926	High	High	High	8.1e7			2.87445664405823	High	2.42E-05	0.001352
High	[K].AIIPVHYAGAPADIDAIR.[A]		0.0603855	0.000486084	1	2	1	A6TFA0	A6TFA0 [124-141]	0	1863.01230808	Not Found	High	Not Found		4.3e7		2.64785408973694	High	2.42E-05	0.001337
High	[K].TVDALMR.[L]		0.0680575	0.000486084	1	1	4	A6TEX3	A6TEX3 [83-89]	0	805.42364973	Not Found	High	High		2.9e8	2.1e8	2.63592910766602	High	2.42E-05	0.00166
High	[K].AIMVNGR.[V]	1xDeamidated [N5]	0.0630464	0.000486084	1	1	6	B5XNB5	B5XNB5 [122-128]	0	761.39743544	High	High	High	1.9e8	1.7e8	1.6e8	1.85335433483124	High	2.42E-05	0.001453
High	[R].KSVAGFK.[I]		0.0639582	0.000486084	1	2	4	A6TEW0	A6TEW0 [72-78]	1	736.43520074	Not Found	High	High		2.1e8	1.3e8	2.25491786003113	High	0.0002828	0.009638
High	[K].ASLATESFISAASFQETTR.[V]	1xDeamidated [Q15]	0.0636529	0.000486084	1	1	12	A6TGP1	A6TGP1 [1312-1330]	0	2017.97129094	High	High	Not Found	4.4e6	9.8e6		2.92355942726135	High	6.951E-05	0.003527
High	[K].RVALADKFFAK.[R]		0.0677334	0.000486084	1	1	2	B5XNA6	B5XNA6 [13-23]	2	1265.73646791	Not Found	High	Not Found				2.2481381893158	High	9.08E-05	0.004896
High	[R].EHILLGR.[Q]		0.0670897	0.000486084	1	1	11	A6TEX7	A6TEX7 [118-124]	0	837.49411255	High	High	High	2.7e9	2.1e9	1.2e9	2.09027600288391	High	2.42E-05	0.001628
High	[K].KKDELPK.[V]		0.0737993	0.000486084	1	1	5	A6TEV8	A6TEV8 [88-94]	2	857.50909387	High	High	High	2.3e7	8.0e7	1.4e6	2.75436973571777	High	0.0001128	0.005478
High	[K].AEYTPHVDTGDYIIVLNAEK.[V]	1xDeamidated [N17]	0.0642649	0.000486084	1	1	3	B5XSS1	B5XSS1 [42-61]	0	2249.09721965	Not Found	High	High		1.4e7		3.07876777648926	High	2.42E-05	0.001496
High	[R].RAELEAK.[L]		0.0642649	0.000486084	1	2	4	A6THB4	A6THB4 [51-57]	1	816.45739266	Not Found	High	High		1.0e8	7.2e7	2.14676594734192	High	0.0003833	0.01455
High	[R].HGGGAFSGK.[D]		0.0707041	0.000486084	1	2	2	A6TDV1	A6TDV1 [258-266]	0	817.39512679	Not Found	High	High		1.0e6	4.0e5	2.54570245742798	High	2.42E-05	0.00179
High	[R].EICPDLTLR.[S]	1xCarbamidomethyl [C3]	0.0687101	0.000486084	1	2	2	A6T6T1	A6T6T1 [293-301]	0	1116.57177067	High	Not Found	High	3.1e7		1.8e7	2.20632243156433	High	2.42E-05	0.001698
High	[K].KPETINYR.[T]		0.0639582	0.000486084	1	1	7	A6TGP1	A6TGP1 [40-47]	0	1020.54727022	High	High	High	8.7e8	9.5e8	5.6e8	2.41634178161621	High	2.42E-05	0.001487
High	[R].VDKDAIDR.[L]		0.0731004	0.000486084	1	1	8	A6T726	A6T726 [292-299]	1	931.48433561	High	High	Not Found	3.7e7	1.9e7		2.45845603942871	High	6.951E-05	0.00352
High	[K].SFGAPTITK.[D]		0.0661351	0.000486084	1	3	16	A6TH53	A6TH53 [43-51]	0	921.50400847	High	High	High	1.2e10	8.6e9	5.1e9	2.15435767173767	High	0.0001128	0.005467
High	[R].LRDTSSSHQR.[I]		0.0737993	0.000486084	1	1	1	A6TGB8	A6TGB8 [154-163]	1	1186.5923228	High	Not Found	Not Found	2.2e5			1.93319118022919	High	2.42E-05	0.001937
High	[K].EKEISEDDDRR.[S]		0.0690387	0.000486084	1	1	1	B5Y1J9	B5Y1J9 [145-155]	2	1391.63972633	High	Not Found	Not Found	4.3e7			2.15849709510803	High	2.42E-05	0.001708
High	[R].TRDNEIVAK.[L]		0.0748595	0.000486084	1	1	3	A6TEU7	A6TEU7 [70-78]	1	1045.56364851	High	Not Found	High	1.9e9		1.1e9	2.76142859458923	High	6.951E-05	0.003267
High	[R].KLEEEAR.[R]		0.0667701	0.000486084	1	2	5	A6TEI7	A6TEI7 [196-202]	1	874.46287192	High	High	High	9.3e7	7.5e7	7.5e7	2.43610954284668	High	2.42E-05	0.001609
High	[R].TKPHVNVGTIGHVDHGK.[T]	1xDeamidated [N6]	0.071381	0.000486084	1	1	4	A6TEX7	A6TEX7 [9-25]	0	1796.94020621	High	High	Not Found		3.2e7		2.99355220794678	High	2.42E-05	0.001815
High	[K].DGTIFSGSYAENAAFNPTLPPLQGALNLLSLNGYDYPAIQR.[A]	2xDeamidated [Q/N]	0.0624456	0.000486084	1	2	5	A6TBN1	A6TBN1 [219-259]	0	4371.14557277	Not Found	Not Found	High			2.0e6	2.26294350624084	High	0.0003833	0.01394
High	[K].SDEEGR.[A]		0.0606757	0.000486084	1	2	4	A6TEW0	A6TEW0 [162-167]	0	692.28457326	High	High	Not Found	1.1e5			1.40109658241272	High	6.951E-05	0.003228
High	[R].ATIDGLENMK.[S]		0.0651936	0.000486084	1	1	4	A6TEV5	A6TEV5 [139-148]	0	1091.54013587	High	High	High		1.4e9	9.9e8	2.40243411064148	High	2.42E-05	0.001542
High	[K].KGVISFEK.[G]		0.0645731	0.000486084	1	1	2	A6TB33	A6TB33 [137-144]	1	907.52474393	High	Not Found	Not Found	6.6e7			2.24771642684937	High	0.000303	0.01035
High	[-].MVYSYTEK.[K]		0.0658198	0.000486084	1	2	6	A6TGP0	A6TGP0 [1-8]	0	1020.4706594	High	High	High	2.9e8	2.2e8	2.0e8	2.2022180557251	High	0.0002002	0.006734
High	[R].TTIADIEK.[G]		0.0741511	0.000486084	2	2	6	B5Y1J4; A6T4X9	B5Y1J4 [128-135]; A6T4X9 [128-135]	0	890.48293864	High	High	High	1.7e8	1.2e8	1.0e8	2.51919317245483	High	6.951E-05	0.003727
High	[R].INQQAMAWSR.[R]	1xOxidation [M6]	0.0720641	0.000486084	1	2	2	A6T6B5	A6T6B5 [369-378]	0	1220.58406676	Not Found	Not Found	High			8.3e6	2.74776458740234	High	2.42E-05	0.001857
High	[R].SGEYVSR.[V]		0.0658198	0.000486084	1	1	6	A6TH65	A6TH65 [180-186]	0	797.37880799	High	High	High	5.2e7	4.3e7	2.2e7	2.68828582763672	High	6.951E-05	0.002374
High	[R].GNYSMGVR.[E]		0.0600966	0.000486084	1	2	10	A6TEW0	A6TEW0 [126-133]	0	883.40906227	High	High	High		2.0e8	1.4e8	2.63359832763672	High	2.42E-05	0.001331
High	[R].GFYAEHEGRPFFDGLVEFMTSGPIVVSVLEGENAVQR.[H]		0.0737993	0.000486084	1	1	1	A6TCD7	A6TCD7 [49-85]	0	4083.99092618	High	Not Found	Not Found				2.46316075325012	High	2.42E-05	0.001932
High	[R].GEEVSRPCDDILFEIAQLAAQGVR.[E]	1xCarbamidomethyl [C8]; 1xDeamidated [Q17]	0.0651936	0.000486084	1	2	3	A6T6B5	A6T6B5 [171-194]	0	2674.31410559	Not Found	Not Found	High			7.0e6	3.86467003822327	High	0.0002828	0.007723
High	[R].TEVELLK.[T]		0.0595228	0.000486084	1	1	12	A6TEU8	A6TEU8 [285-291]	0	831.48221041	High	High	High	2.2e9	1.7e9	1.4e9	2.63340544700623	High	2.42E-05	0.001309
High	[R].ELIIGDR.[Q]		0.0697003	0.000486084	1	2	8	A6TG38	A6TG38 [165-171]	0	815.46214369	High	High	High	3.7e8	2.9e8	7.0e7	2.26663661003113	High	6.951E-05	0.003252
High	[K].HPYLEER.[D]		0.0612602	0.000486084	1	2	6	A6TG37	A6TG37 [65-71]	0	943.46320629	High	High	High	2.6e8	1.6e8	1.1e8	2.33845019340515	High	2.42E-05	0.001372
High	[K].VQQAIDTITLLQMEIEELKEK.[N]		0.0615545	0.000486084	1	2	1	A6TFR0	A6TFR0 [15-35]	1	2472.32656711	Not Found	Not Found	High			1.8e7	2.28585124015808	High	2.42E-05	0.001387
High	[R].VGGEMNLSK.[T]		0.0595228	0.000486084	1	2	4	A6TB02	A6TB02 [46-54]	0	934.46624274	High	High	Not Found	5.9e7	4.6e7		2.38429021835327	High	6.951E-05	0.002596
High	[R].IKEEDFIDR.[L]		0.0600966	0.000486084	1	1	5	P14829	P14829 [571-579]	1	1164.58952886	High	High	High		6.7e7		2.58275198936462	High	2.42E-05	0.001324
High	[R].RVGGSTYQVPVEVRPVR.[R]	1xDeamidated [Q8]	0.0603855	0.000486084	1	2	4	A6TEX9	A6TEX9 [79-95]	1	1900.0399202	High	High	Not Found		5.9e7		3.86951231956482	High	2.42E-05	0.001342
High	[K].NMSTYVDYK.[I]		0.0618502	0.000486084	1	1	6	Q48473	Q48473 [326-334]	0	1120.49793672	High	High	High	6.4e7	2.0e7	3.4e7	2.38893127441406	High	2.42E-05	0.001394
High	[-].MLILTR.[R]		0.072408	0.000486084	1	1	6	B5XVB9	B5XVB9 [1-6]	0	746.45930702	High	High	High	5.9e7	4.9e7	3.6e7	1.92394912242889	High	0.0007523	0.02037
High	[R].IAAVLQHVNSNYDIDLFRDLIASVAK.[V]		0.0630464	0.000486084	1	1	6	A6TCV9	A6TCV9 [244-269]	1	2885.5519673	High	High	Not Found	1.2e7			3.38116025924683	High	0.0001128	0.005658
High	[R].RLSPIAEQLDK.[I]		0.0600966	0.000486084	1	2	2	A6THI2	A6THI2 [27-37]	1	1269.71612631	Not Found	Not Found	High			8.2e6	2.76147294044495	High	2.42E-05	0.001325
High	[K].LLEAFVQSGNKPEWMILTVLPVLPPDLRPLVPLDGGR.[F]		0.0642649	0.000486084	1	1	3	A6TGP1	A6TGP1 [223-259]	0	4080.27183954	High	Not Found	High	3.6e6		2.7e6	2.03916764259338	High	0.001237	0.03698
High	[R].MGFGATR.[A]	1xOxidation [M1]	0.0642649	0.000486084	1	1	4	B5XNB5	B5XNB5 [105-111]	0	755.35048523	Not Found	High	High		3.9e7		2.36924052238464	High	2.42E-05	0.001788
High	[R].WIVEAAR.[K]		0.0651936	0.000486084	1	2	9	A6TEX9	A6TEX9 [103-109]	0	844.46756346	High	High	High	3.7e8	2.3e8	7.2e7	2.04057002067566	High	6.951E-05	0.00244
High	[K].LGVDIDNLLCSQPDTGEQALEICDALAR.[S]	2xCarbamidomethyl [C10; C23]; 2xDeamidated [Q12; Q18]	0.0609673	0.000486084	1	2	2	A6TCW1	A6TCW1 [108-135]	0	3088.44492181	Not Found	High	Not Found				4.14508628845215	High	2.42E-05	0.001365
High	[K].AGNTLPMR.[N]		0.063349	0.000486084	1	1	6	A6TEW9	A6TEW9 [126-133]	0	859.44544779	High	High	High	4.4e8	3.1e8	2.9e8	2.81476616859436	High	2.42E-05	0.001462
High	[R].IVIERPAK.[S]		0.0680575	0.000486084	1	1	10	B5XNA0	B5XNA0 [55-62]	0	925.58292751	High	High	High	8.8e8	7.7e8	4.7e8	1.80027723312378	High	6.951E-05	0.00238
High	[R].GEIPGLK.[K]		0.079624	0.000957305	1	1	6	B5XNA6	B5XNA6 [91-97]	0	713.41921631	High	High	High	1.3e8	1.0e8	7.9e7	1.4824732542038	High	0.005211	0.1158
High	[-].MQVILLDK.[V]	1xOxidation [M1]	0.0819192	0.000957305	1	2	4	A6THB4	A6THB4 [1-8]	0	975.55432987	High	High	High	7.7e7	7.1e7	6.8e7	2.20475697517395	High	6.951E-05	0.002387
High	[R].LENWPPASIADE.[-]		0.0815323	0.000957305	1	1	2	A6TEU8	A6TEU8 [318-329]	0	1341.63212187	Not Found	Not Found	High				3.12355375289917	High	9.08E-05	0.003807
High	[R].RPEPYK.[G]		0.0752161	0.000957305	1	2	4	A6TEV7	A6TEV7 [153-158]	0	789.42536431	High	High	High	8.3e8	6.8e8	6.0e8	2.54840135574341	High	4.783E-05	0.001997
High	[K].LGMKPGEAIEHPWVTK.[A]		0.0788727	0.000957305	1	2	2	A6T4P1	A6T4P1 [610-625]	0	1792.9414514	Not Found	High	Not Found		1.0e7		3.12798404693604	High	4.783E-05	0.002186
High	[R].ELLLNNQDAKPDFVVDGNDAEETEQDF.[-]	1xDeamidated [N/Q]	0.0762957	0.000957305	1	1	8	A6TCW1	A6TCW1 [326-352]	0	3066.36982474	High	Not Found	High	8.9e6			3.06559157371521	High	9.08E-05	0.004027
High	[R].SVGEMAENQFR.[V]	1xDeamidated [N/Q]	0.0777583	0.000957305	1	2	4	A6TGP0	A6TGP0 [455-465]	0	1268.55757719	Not Found	High	Not Found		8.4e6		2.79311037063599	High	4.783E-05	0.002118
High	[K].HVEGWDDPR.[M]		0.0770237	0.000957305	1	2	2	A6T6C3	A6T6C3 [282-290]	0	1110.49629724	High	Not Found	Not Found	4.0e7			2.75326347351074	High	4.783E-05	0.002082
High	[R].DYFGAHTYK.[R]		0.0800023	0.000957305	2	2	5	P00350; P41576	P00350 [446-454]; P41576 [446-454]	0	1101.49998567	High	High	High	5.0e7	9.8e6	2.5e7	2.31840252876282	High	4.783E-05	0.002232
High	[K].IVDAQGNDVLIPGTDMPAQYFLPGK.[A]	2xDeamidated [Q5; N/Q]	0.0755743	0.000957305	1	1	3	A6TGP1	A6TGP1 [1080-1104]	0	2661.31164614	High	Not Found	High	2.2e7			3.56986165046692	High	4.783E-05	0.002013
High	[K].GDAPDLGAAGGMGGMGGMGGMM.[-]	2xOxidation [M18; M21]	0.0752161	0.000957305	1	2	1	A6TH53	A6TH53 [527-548]	0	1929.72678593	High	Not Found	Not Found				2.85030078887939	High	4.783E-05	0.001998
High	[R].ELAAFSQFASDLDDATRK.[Q]		0.0777583	0.000957305	1	2	2	A6TG38	A6TG38 [402-419]	1	1984.96106022	Not Found	High	Not Found		3.1e7		3.15544486045837	High	4.783E-05	0.002125
High	[R].VATVSLPR.[S]		0.0807639	0.000957305	1	1	11	P00761	P00761 [108-115]	0	842.50942824	High	High	High	1.9e9	1.4e9	8.9e8	1.96000289916992	High	6.951E-05	0.003329
High	[K].VIEAESLDLR.[Y]		0.0773902	0.000957305	1	2	4	A6TEI7	A6TEI7 [763-772]	0	1144.62082898	High	High	Not Found	1.1e7			2.38028860092163	High	4.783E-05	0.002104
High	[K].TPLPGSTPAAIFVNAMDTNPLAAEPQPIILAER.[A]	1xDeamidated [N14]	0.0770237	0.000957305	1	1	2	A6T521	A6T521 [139-171]	0	3416.77701794	High	Not Found	High				3.35041475296021	High	4.783E-05	0.002082
High	[R].IASSPYTHNQR.[Q]		0.0773902	0.000957305	1	1	2	B5XWP8	B5XWP8 [5-15]	0	1273.62837395	High	Not Found	Not Found				3.30857992172241	High	4.783E-05	0.002103
High	[R].QLEKDDIK.[H]		0.0800023	0.000957305	1	2	2	A6TGP0	A6TGP0 [276-283]	1	988.53095142	Not Found	High	High		4.3e8	3.8e8	3.18438148498535	High	4.783E-05	0.002248
High	[K].SAVEQWSAGATGLGVR.[T]	1xDeamidated [Q5]	0.0792475	0.000957305	1	2	1	A6TCE4	A6TCE4 [404-419]	0	1589.7918107	Not Found	Not Found	High			1.3e7	2.61494755744934	High	4.783E-05	0.002205
High	[R].VAVFTQGANAEAAK.[A]	1xDeamidated [Q/N]	0.0755743	0.000957305	1	1	3	A6TGN6	A6TGN6 [75-88]	0	1377.70087054	High	Not Found	Not Found	2.1e8			1.92522251605988	High	4.783E-05	0.002022
High	[K].LFEGSDGFK.[R]		0.0752161	0.000957305	1	3	2	A6TFL4	A6TFL4 [200-208]	0	999.47818761	Not Found	Not Found	High			4.1e7	2.09567809104919	High	4.783E-05	0.002
High	[K].TQNAPVATPQELAEYDAIIFGTPTR.[F]		0.0762957	0.000957305	1	1	1	B5XXP0	B5XXP0 [55-79]	0	2703.36243524	High	Not Found	Not Found				3.28333139419556	High	4.783E-05	0.002057
High	[R].DALEAAGLK.[A]		0.0792475	0.000957305	1	1	2	A6TB33	A6TB33 [184-192]	0	887.48327301	Not Found	High	Not Found		4.5e7		2.02980399131775	High	0.0003236	0.0114
High	[K].WDGLSQEVK.[E]		0.0777583	0.000957305	1	1	4	A6TCD0	A6TCD0 [325-333]	0	1061.52620039	Not Found	High	High		1.9e7	1.6e7	2.32492780685425	High	9.08E-05	0.004542
High	[K].FSVEAPK.[T]		0.0803822	0.000957305	1	1	6	A6TEX1	A6TEX1 [124-130]	0	777.41413091	High	High	High	1.2e9	9.2e8	6.8e8	2.31729626655579	High	4.783E-05	0.002259
High	[R].FPLCSSFK.[G]	1xCarbamidomethyl [C4]	0.0815323	0.000957305	1	1	8	Q9F663	Q9F663 [65-72]	0	985.48116488	High	High	Not Found		4.4e7		1.8757346868515	High	0.000303	0.01109
High	[R].IDPNGENDRYPLQK.[Q]		0.0759342	0.000957305	1	1	2	A6TBX3	A6TBX3 [8-21]	1	1658.81327396	High	High	Not Found	8.1e7	6.9e7		3.00059175491333	High	4.783E-05	0.00203
High	[K].SIVVAIER.[M]		0.0773902	0.000957305	1	1	8	A6TEW3	A6TEW3 [20-27]	0	886.53564296	High	High	High	2.4e7		3.4e7	2.31151819229126	High	0.0002828	0.009623
High	[K].VSQALIAAGAPADCEPQVR.[Q]	1xCarbamidomethyl [C14]	0.0815323	0.000957305	1	2	2	A6TB43	A6TB43 [11-29]	0	1952.98583555	Not Found	High	Not Found				2.49880075454712	High	4.783E-05	0.002313
High	[R].VGFGYGK.[A]		0.0807639	0.000957305	1	1	5	A6TEV5	A6TEV5 [46-52]	0	727.37735153	High	High	High	5.2e8	3.5e8	3.0e8	1.82170760631561	High	0.0007896	0.02162
High	[K].MAPVIQR.[L]		0.0842769	0.00139264	1	1	4	A6TBX3	A6TBX3 [110-116]	0	814.46036962	Not Found	High	High		4.0e7	3.6e7	1.96031844615936	High	0.000303	0.0104
High	[R].QQFVDWLK.[G]		0.0979712	0.00139264	1	1	3	Q9F663	Q9F663 [204-211]	0	1063.55710665	High	High	Not Found	4.3e7	2.8e7		2.17241549491882	High	6.951E-05	0.003271
High	[K].VVFEIR.[D]		0.101707	0.00139264	1	2	12	A6TGP0	A6TGP0 [228-233]	0	762.4508508	High	High	High	1.2e8	1.8e7	3.3e7	1.91620528697968	High	9.08E-05	0.003898
High	[K].FLEGAAR.[Q]		0.0842769	0.00139264	1	1	5	B5XZL9	B5XZL9 [35-41]	0	763.40971425	High	High	High	6.3e8	4.9e8	4.5e8	2.01033449172974	High	6.951E-05	0.002466
High	[K].GFAGTVK.[R]		0.0913105	0.00139264	1	1	2	A6TEX2	A6TEX2 [117-123]	0	679.37735153	High	Not Found	High	2.7e8		1.8e8	1.43160319328308	High	6.951E-05	0.00286
High	[R].EGTDLFLK.[S]		0.0939221	0.00139264	1	1	11	B5XNB5	B5XNB5 [15-22]	0	922.48802404	High	High	High	6.1e8	7.1e8	2.2e8	2.2867226600647	High	6.951E-05	0.003016
High	[K].NELSQYGILPEEWGGESQFVHVSAK.[A]	1xDeamidated [Q/N]	0.0921733	0.00139264	1	2	3	A6TEI7	A6TEI7 [518-542]	0	2805.33661481	Not Found	High	High		6.4e6		4.11147928237915	High	6.951E-05	0.002914
High	[K].AIAEHTDLPQILYNVPSR.[T]	1xDeamidated [N14]	0.0838796	0.00139264	1	1	2	A6TCA1	A6TCA1 [121-138]	0	2038.06038078	High	Not Found	High	2.0e7			2.48627662658691	High	6.951E-05	0.002437
High	[K].TTVIALR.[E]		0.10076	0.00139264	1	1	4	B5XTE8	B5XTE8 [46-52]	0	773.48796455	Not Found	High	High		8.1e7	5.9e7	2.13484072685242	High	6.951E-05	0.003443
High	[R].ATQGVISIK.[V]		0.0858843	0.00139264	1	1	2	P14829	P14829 [766-774]	0	916.54620762	Not Found	High	Not Found		8.2e7		2.31704235076904	High	6.951E-05	0.002542
High	[K].SVIEALK.[H]		0.0842769	0.00139264	1	2	4	A6TD54	A6TD54 [307-313]	0	759.46108109	High	High	Not Found	5.5e7	4.8e7		1.74332273006439	High	6.951E-05	0.00246
High	[K].LTGMAFR.[V]		0.0879343	0.00139264	1	1	6	P24164	P24164 [220-226]	0	795.41817047	High	High	High	3.5e8	2.1e8	1.4e8	2.31401824951172	High	6.951E-05	0.003251
High	[K].ISDVEVLK.[A]		0.0830901	0.00139264	1	1	4	A6T4X2	A6T4X2 [105-112]	0	902.51932416	High	High	Not Found	1.8e8	1.2e8		2.01473259925842	High	6.951E-05	0.003109
High	[R].KAEQQAAPVEAPVAEPVDPR.[K]		0.0943641	0.00139264	1	1	2	B5XWP9	B5XWP9 [573-592]; [675-694]	1	2102.08765767	Not Found	Not Found	High				2.7529628276825	High	6.951E-05	0.003045
High	[K].RVDYSGR.[S]		0.0871088	0.00139264	1	1	3	A6TGP1	A6TGP1 [346-352]	1	852.43224054	High	High	High	6.1e8	3.3e8	3.1e8	3.37871170043945	High	6.951E-05	0.002612
High	[K].ATIELLNR.[Q]		0.0943641	0.00139264	1	2	4	A6T6Q6	A6T6Q6 [28-35]	0	929.54145659	High	High	Not Found	8.1e7	5.4e7		1.67829239368439	High	0.0002828	0.008749
High	[R].SELDTAFNR.[A]		0.0846761	0.00139264	1	1	2	P45600	P45600 [205-213]	0	1052.5007139	Not Found	High	Not Found		3.8e7		2.56780314445496	High	6.951E-05	0.002481
High	[K].TVMITGDNR.[L]		0.0998226	0.00139264	1	2	2	A6T6D8	A6T6D8 [467-475]	0	1006.49860546	Not Found	High	Not Found		7.5e6		2.15635013580322	High	6.951E-05	0.003383
High	[K].FFDDLTR.[-]		0.0823077	0.00139264	1	2	6	A6T4F5	A6T4F5 [371-377]	0	913.44140823	High	High	High	7.7e7	6.3e7	4.2e7	2.05042886734009	High	6.951E-05	0.002364
High	[K].LIDEFGR.[T]		0.0993567	0.00139264	1	1	4	A6TGP1	A6TGP1 [984-990]	0	849.44649363	High	High	High	7.2e8	7.0e8	3.0e8	1.88302290439606	High	6.951E-05	0.003351
High	[R].NGKGEVDDIDHLGNRR.[I]	1xDeamidated [N1]	0.0966037	0.00139264	1	2	4	A6TGP0	A6TGP0 [437-452]	2	1795.8681634	High	Not Found	High	4.7e7		2.3e7	2.39601254463196	High	6.951E-05	0.003685
High	[K].VAFTALVEK.[A]		0.0930439	0.00139264	1	1	6	B5XQC9	B5XQC9 [104-112]	0	977.56660871	High	High	High	9.5e8		6.9e8	2.35416126251221	High	0.001296	0.03816
High	[K].GGSEELYK.[K]		0.0904552	0.00139264	1	2	6	A6TCG5	A6TCG5 [243-250]	0	882.4203384	High	High	High	3.9e7	3.3e7	2.9e7	2.67914581298828	High	0.0009841	0.02969
High	[K].VVIDESVIAGQSKPLLIYGKPEAQQASGE.[-]		0.0979712	0.00139264	1	1	1	A6T5I1	A6T5I1 [396-424]	0	3026.60445623	Not Found	Not Found	High				2.73949313163757	High	6.951E-05	0.003247
High	[R].EITLSIK.[R]		0.105574	0.00139264	1	1	20	B5XNB4	B5XNB4 [72-78]	0	803.48729581	High	High	High	3.6e7	1.1e7	2.5e7	2.31256318092346	High	6.951E-05	0.003749
High	[R].KAGFVTR.[D]		0.103141	0.00139264	1	2	6	A6TEN8	A6TEN8 [100-106]	1	778.4569988	High	High	High	5.1e8	3.4e8	2.5e8	2.74188089370728	High	0.0002828	0.008307
High	[R].FRQNLLGK.[R]		0.104595	0.00139264	1	1	2	A6TGP1	A6TGP1 [338-345]	1	975.57342545	High	High	Not Found	2.0e7	1.3e7		2.36349630355835	High	6.951E-05	0.003676
High	[K].MLNTCYR.[I]	1xCarbamidomethyl [C5]	0.102183	0.00139264	1	1	5	A6TGP1	A6TGP1 [604-610]	0	957.42808346	High	High	High	2.1e8	1.7e8	2.0e8	2.48336553573608	High	6.951E-05	0.003516
High	[R].AAESAAWQEAR.[Y]		0.0866988	0.00139264	1	1	4	A6TD47	A6TD47 [106-116]	0	1189.55962571	High	High	High				1.80994260311127	High	6.951E-05	0.002609
High	[R].KLQNAGIR.[V]		0.0921733	0.00139264	1	1	6	B5XQC6	B5XQC6 [561-568]	1	899.54212533	High	High	High	1.9e8	1.9e8	8.7e7	2.40793180465698	High	6.951E-05	0.00291
High	[R].MIEAIADHENISIELQR.[E]	1xDeamidated [N10]; 1xOxidation [M1]	0.0921733	0.00139264	1	1	2	Q48481	Q48481 [201-217]	0	1998.98008193	High	High	Not Found		3.2e7		2.79072594642639	High	0.003729	0.08384
High	[K].VLDDVMAIADILTGMVVDVSDLLDQAR.[K]	2xOxidation [M6; M15]	0.101232	0.00139264	1	1	2	B5Y325	B5Y325 [187-213]	0	2919.46895116	Not Found	High	Not Found		7.9e5		2.7822585105896	High	0.0002828	0.007837
High	[R].GVQSILQR.[Y]		0.0823077	0.00139264	1	2	6	A6TG36	A6TG36 [360-367]	0	900.5261409	High	High	High	5.1e8	4.1e8	3.3e8	2.48554587364197	High	0.0003833	0.01444
High	[K].IELSSAQQTDVNLPYITADATGPK.[H]	2xDeamidated [Q7; N12]	0.105083	0.00139264	1	2	2	A6T4F4	A6T4F4 [271-294]	0	2534.25081997	Not Found	Not Found	High				2.44528245925903	High	6.951E-05	0.003696
High	[K].FGEFTLK.[S]		0.0883498	0.00139264	1	2	2	B5XTG0	B5XTG0 [20-26]	0	841.44543103	High	Not Found	Not Found				2.19150710105896	High	6.951E-05	0.002696
High	[R].VFMQPASEGTGIIAGGAMR.[A]	1xDeamidated [Q4]; 1xOxidation [M3]	0.0830901	0.00139264	1	1	1	A6TEV5	A6TEV5 [94-112]	0	1909.91464502	Not Found	Not Found	High			3.5e6	3.01255321502686	High	6.951E-05	0.002405
High	[K].GYQDVEHR.[K]		0.0896074	0.00139264	1	2	6	A6TF98	A6TF98 [612-619]	0	1003.45918349	High	Not Found	High	4.7e7		2.0e7	2.43298363685608	High	6.951E-05	0.002771
High	[K].MYYHHTGHIGGIK.[E]		0.0887671	0.00139264	1	1	3	B5XSS1	B5XSS1 [73-85]	0	1513.73687853	High	Not Found	Not Found				2.35190153121948	High	0.007278	0.1661
High	[R].TMENQQPPIR.[I]		0.0948081	0.00139264	1	2	3	A6TAI3	A6TAI3 [177-186]	0	1213.59938205	Not Found	High	High		5.3e7	3.2e7	2.80050492286682	High	6.951E-05	0.003063
High	[R].QQDLVDYSPVSEK.[H]		0.100291	0.00139264	1	10	2	P37323	P37323 [74-86]	0	1507.72747869	High	Not Found	Not Found				2.30117011070251	High	0.003543	0.08118
High	[R].RVEIEVK.[G]		0.100291	0.00139264	1	1	22	P24017	P24017 [327-333]	1	872.5199929	High	High	High	5.0e8			2.43115162849426	High	0.009578	0.2084
High	[R].DTVVDVQSK.[V]		0.104108	0.00139264	1	1	2	B5XXK6	B5XXK6 [227-235]	0	990.51021596	High	Not Found	Not Found				1.85737013816834	High	6.951E-05	0.00365
High	[K].TAFETAPQYEGK.[I]		0.0875206	0.00139264	1	2	2	A6TGG1	A6TGG1 [337-348]	0	1341.63212187	Not Found	Not Found	High				3.16758823394775	High	6.951E-05	0.002651
High	[R].GPIPLPTRK.[E]		0.0866988	0.00139264	1	1	6	A6TEX3	A6TEX3 [38-46]	1	978.6094766	High	High	High	4.1e7	3.1e7	2.6e7	2.19824814796448	High	0.00302	0.06911
High	[K].VVLTGPSK.[D]		0.0930439	0.00139264	1	1	6	P24164	P24164 [111-118]	0	800.48763018	High	High	High	4.2e8	3.3e8	2.1e8	2.0075671672821	High	0.0003833	0.01397
High	[K].IAEQVIIQYGGSVNAGNAAELFTQPDIDGALVGGASLK.[A]	3xDeamidated [Q4; N/Q]	0.10076	0.00139264	1	1	4	Q7X222	Q7X222 [201-238]	0	3789.90690627	Not Found	High	High				3.55018258094788	High	0.0002828	0.01003
High	[R].MALVVDPMLATGGSMIATIDLLK.[N]	2xOxidation [M8; M15]	0.0875206	0.00139264	1	2	2	A6TCB0	A6TCB0 [125-147]	0	2392.25360279	High	High	Not Found				2.50702452659607	High	6.951E-05	0.002645
High	[K].IPAEEVTVR.[F]		0.0875206	0.00139264	1	1	6	A6TEJ0	A6TEJ0 [232-240]	0	1013.56258591	High	High	High	1.4e7	1.4e7	7.0e6	2.09193158149719	High	6.951E-05	0.002652
High	[R].VTVQSLDVVR.[V]	1xDeamidated [Q4]	0.0943641	0.00139264	1	1	4	A6TEX2	A6TEX2 [170-179]	0	1116.62591481	Not Found	High	High		1.1e8	1.0e8	2.27714252471924	High	0.0002662	0.007293
High	[K].VHVCQPSGGK.[L]	1xCarbamidomethyl [C4]	0.0871088	0.00139264	1	2	1	A6T521	A6T521 [189-198]	0	1068.52548923	High	Not Found	Not Found				1.86658537387848	High	6.951E-05	0.002612
High	[R].GGSPVPYDR.[I]		0.093482	0.00139264	1	1	5	A6TGB8	A6TGB8 [254-262]	0	947.45812089	High	High	High	1.5e8	1.2e8	9.3e7	2.67800664901733	High	0.0007126	0.01986
High	[K].LNQLVTEK.[H]		0.0975133	0.00139264	1	2	4	A6T6C3	A6T6C3 [274-281]	0	944.54112222	Not Found	High	High		2.2e7	1.9e7	2.46570253372192	High	6.951E-05	0.00324
High	[R].YQDALIELAALR.[E]		0.0917409	0.00139264	1	2	1	A6TFH4	A6TFH4 [634-645]	0	1375.75799109	Not Found	Not Found	High			1.7e7	2.44847893714905	High	6.951E-05	0.002891
High	[K].DGNKLDLYGK.[I]		0.0858843	0.00139264	1	1	3	Q48473	Q48473 [28-37]	1	1122.5789642	Not Found	High	High		2.3e7	2.0e7	3.27080130577087	High	9.08E-05	0.004246
High	[R].KPRPQQPR.[R]		0.0842769	0.00139264	1	2	5	A6TB02	A6TB02 [140-147]	0	1006.59047248	High	High	High		1.8e7	5.5e6	2.31238722801209	High	0.0002828	0.008206
High	[K].TQNAPVATPQELAEYDAIIFGTPTR.[F]	1xDeamidated [Q/N]	0.0858843	0.00139264	1	1	3	B5XXP0	B5XXP0 [55-79]	0	2704.34645124	Not Found	High	Not Found				2.10557794570923	High	6.951E-05	0.002544
High	[K].GGQLARSAGTYVQIVAR.[D]	1xDeamidated [Q]	0.103141	0.00139264	1	1	3	A6TEW9	A6TEW9 [151-167]	1	1747.94495724	High	High	Not Found		2.5e6		2.03665709495544	High	6.951E-05	0.003577
High	[K].QLLTPLR.[D]		0.0948081	0.00139264	1	2	6	A6TI29	A6TI29 [776-782]	0	840.5301637	High	High	High	6.0e7	4.4e7	3.0e7	2.29020953178406	High	6.951E-05	0.003058
High	[R].TGAQVR.[G]		0.0879343	0.00139264	1	1	2	A6TEX3	A6TEX3 [32-37]	0	631.35219941	High	High	Not Found	3.6e4	1.1e5		1.16760230064392	High	6.951E-05	0.002667
High	[K].APGFGDR.[R]		0.1106	0.0018151	1	3	9	A6TH53	A6TH53 [278-284]	0	719.34711401	High	High	High		6.9e9	6.8e9	2.01319193840027	High	0.00223	0.05274
High	[R].RADITPANVDTVTR.[E]		0.121881	0.0018151	1	2	2	B5Y1K5	B5Y1K5 [15-28]	1	1528.8077947	High	Not Found	Not Found	1.5e7			2.09920907020569	High	9.08E-05	0.004878
High	[K].FINGLK.[K]	1xDeamidated [N3]	0.113721	0.0018151	1	1	7	B5XQC9	B5XQC9 [79-84]	0	692.39775305	High	High	High	2.2e8	2.0e8	1.1e8	1.59102714061737	High	0.003431	0.07943
High	[K].DGVSVAR.[E]		0.119654	0.0018151	1	3	6	A6TH53	A6TH53 [52-58]	0	703.37332873	High	High	High	1.2e9	9.3e8	7.1e8	2.12657785415649	High	0.0005707	0.01693
High	[R].AATILAEQLEAFVDLR.[D]	1xDeamidated [Q8]	0.106562	0.0018151	1	1	3	A6TEU8	A6TEU8 [220-235]	0	1760.94289153	Not Found	Not Found	High			6.8e5	3.14345455169678	High	9.08E-05	0.003793
High	[K].SDVFHLGLTK.[N]		0.124717	0.0018151	1	1	1	P52671	P52671 [4-13]	0	1116.60478506	High	Not Found	Not Found				1.78498661518097	High	0.0001128	0.005128
High	[K].GKGFAGTVK.[R]		0.107559	0.0018151	1	1	2	A6TEX2	A6TEX2 [115-123]	1	864.49377818	High	High	Not Found	5.8e7	4.3e7		1.71162796020508	High	9.08E-05	0.00387
High	[K].SANVNAYWEPNTLR.[C]	2xDeamidated [N5; N]	0.10806	0.0018151	1	2	3	A6T8U4	A6T8U4 [88-101]	0	1636.76017664	High	Not Found	High	1.4e7			1.88391184806824	High	0.0002662	0.007332
High	[R].HGNMLGAK.[D]		0.113721	0.0018151	1	1	2	A6TCV9	A6TCV9 [320-327]	0	827.41923307	Not Found	High	Not Found				2.29487681388855	High	0.005668	0.1312
High	[R].ITANQNLIVASVPEDQK.[A]		0.115312	0.0018151	1	2	2	A6TD48	A6TD48 [392-408]	0	1839.98106745	High	Not Found	Not Found	6.5e6			2.44344305992126	High	9.08E-05	0.004411
High	[K].IILSDDNVK.[A]		0.120762	0.0018151	1	1	2	A6T6F6	A6T6F6 [304-312]	0	1016.56225154	High	Not Found	Not Found	1.7e7			2.13933181762695	High	9.08E-05	0.004825
High	[K].QALELPR.[E]		0.117464	0.0018151	1	2	8	A6T5H9	A6T5H9 [328-334]	0	826.47812812	High	High	High	1.4e8	1.6e8		2.10317754745483	High	0.0002002	0.00717
High	[K].AEQFQFNIGK.[T]		0.110088	0.0018151	2	2	2	B5Y1J4; A6T4X9	B5Y1J4 [798-807]; A6T4X9 [798-807]	0	1181.59494863	Not Found	High	Not Found		3.4e7		2.37801194190979	High	9.08E-05	0.004034
High	[K].ALSNNMTR.[D]		0.10806	0.0018151	1	1	4	A6TB33	A6TB33 [56-63]	0	906.44617602	High	Not Found	High	5.2e7		3.8e7	2.49368119239807	High	0.0001787	0.006367
High	[K].SFGVPLVR.[I]		0.107559	0.0018151	1	1	3	B5XZ20	B5XZ20 [385-392]	0	874.51451364	High	Not Found	High	2.4e7		1.0e7	1.84695374965668	High	9.08E-05	0.00388
High	[K].SELVNVAK.[K]		0.118008	0.0018151	1	2	6	A6T5H9	A6T5H9 [30-37]	0	859.48835841	High	High	High	4.8e8	3.2e8	2.5e8	1.87184298038483	High	0.0007896	0.02195
High	[R].QPPQPPR.[Q]		0.10806	0.0018151	1	1	2	A6TC48	A6TC48 [113-119]	0	819.44716237	Not Found	High	Not Found		1.1e7		2.16260671615601	High	9.08E-05	0.003907
High	[R].NMDLEQECEQLREELNETNSETKR.[K]	1xCarbamidomethyl [C8]; 1xDeamidated [N/Q]	0.108564	0.0018151	1	1	4	A6TGP1	A6TGP1 [191-214]	2	2996.32078319	Not Found	High	Not Found				3.23363518714905	High	0.0002002	0.006866
High	[R].IFGPVTR.[E]		0.120762	0.0018151	1	1	6	A6TEW2	A6TEW2 [99-105]	0	789.46174983	High	High	High	9.1e8	7.7e8	6.0e8	2.08305883407593	High	0.0003639	0.01331
High	[R].AGVGYVHNSLSNMQPQVAMWR.[Y]		0.114779	0.0018151	2	2	1	B5Y1J4; A6T4X9	B5Y1J4 [527-547]; A6T4X9 [527-547]	0	2345.12776514	Not Found	High	Not Found				1.95662534236908	High	9.08E-05	0.004371
High	[R].ENEAAELKR.[K]		0.10806	0.0018151	1	2	3	A6TEI7	A6TEI7 [179-187]	1	1059.54291305	Not Found	High	High		1.4e7	3.5e7	2.35387539863586	High	0.0006728	0.01854
High	[R].NHFNQAR.[D]		0.117464	0.0018151	1	1	3	A6T9W8	A6T9W8 [182-188]	0	886.42782388	High	High	Not Found	2.2e7	2.5e7		1.59227621555328	High	0.002758	0.06404
High	[R].VFMQPASEGTGIIAGGAMR.[A]	2xOxidation [M3; M18]	0.107059	0.0018151	1	1	2	A6TEV5	A6TEV5 [94-112]	0	1924.92554402	Not Found	High	Not Found				2.26035594940186	High	9.08E-05	0.003844
High	[K].VGATFSR.[D]		0.108564	0.0018151	1	1	6	A6TGP1	A6TGP1 [1298-1304]	0	737.39406419	High	High	High	5.0e8	4.0e8	2.4e8	2.54515385627747	High	9.08E-05	0.004431
High	[K].LYVVSNK.[F]		0.107059	0.0018151	1	2	4	A6TG37	A6TG37 [168-174]	0	822.47198012	Not Found	High	High		3.0e7	2.9e7	2.2534863948822	High	9.08E-05	0.00383
High	[K].ALRPDEDR.[L]		0.119654	0.0018151	1	2	6	A6TG48	A6TG48 [98-105]	0	971.49048361	High	High	High	3.2e7	2.0e7	1.6e7	2.09088778495789	High	0.002248	0.05391
High	[K].RLDSYEK.[A]		0.116383	0.0018151	1	2	6	A6TBX2	A6TBX2 [392-398]	1	910.46287192	High	High	High	2.8e8	2.6e8	1.8e8	2.56071996688843	High	0.0001128	0.005396
High	[R].SALDWLVPHQANLR.[I]		0.114779	0.0018151	1	1	2	A6T7F1	A6T7F1 [236-249]	0	1619.86525005	High	Not Found	Not Found				2.80995893478394	High	9.08E-05	0.004364
High	[K].DDICYATTNR.[Q]	1xCarbamidomethyl [C4]	0.114249	0.0018151	1	1	3	A6T4G3	A6T4G3 [194-203]	0	1228.52627695	High	High	High	6.3e7	4.8e7	3.4e7	0.60772716999054	High	9.08E-05	0.004333
High	[K].NELSQYGILPEEWGGESQFVHVSAK.[A]	3xDeamidated [N1; Q5; Q18]	0.118008	0.0018151	1	2	1	A6TEI7	A6TEI7 [518-542]	0	2807.30464681	High	Not Found	Not Found				4.46786880493164	High	9.08E-05	0.004614
High	[R].MGLDFR.[A]		0.111632	0.0018151	1	2	2	A6T4Z7	A6T4Z7 [188-193]	0	738.36032126	High	Not Found	Not Found				1.8634352684021	High	9.08E-05	0.004171
High	[R].AVTESLQK.[L]		0.118008	0.0018151	1	1	4	Q9F663	Q9F663 [184-191]	0	875.48327301	High	Not Found	High			4.0e7	1.89560234546661	High	0.0008466	0.0258
High	[R].GIGSGLGK.[T]		0.114249	0.0018151	1	1	4	B5XNB2	B5XNB2 [22-29]	0	688.39881522	High	Not Found	High	2.8e8		1.9e8	1.67113709449768	High	0.0001787	0.006365
High	[K].VTLPEFER.[A]		0.118554	0.0018151	1	2	4	A6TE31	A6TE31 [3-10]	0	990.52547216	High	High	High	3.8e7	4.2e7		2.15519833564758	High	0.0001128	0.005413
High	[K].NIVDGNHQMEPGMPESFNVLLK.[E]	2xDeamidated [N18; N/Q]	0.124717	0.0018151	1	2	3	A6TGP0	A6TGP0 [1307-1328]	0	2471.1581225	Not Found	High	Not Found				4.08225440979004	High	0.0002828	0.009659
High	[K].FSGVQVTGNLAGHSAEIEALTK.[V]		0.12132	0.0018151	1	1	2	A6T4X9	A6T4X9 [268-289]	0	2229.15098614	Not Found	High	Not Found				2.2510552406311	High	9.08E-05	0.00484
High	[R].LPVVATLNELSEEALIQILKEPK.[N]	1xDeamidated [N8]	0.116383	0.0018151	1	2	1	A6T5I1	A6T5I1 [308-330]	1	2548.4483972	Not Found	Not Found	High			3.2e6	3.60308361053467	High	9.08E-05	0.004496
High	[R].KATIESAGSSDFLEGEQVEYSR.[V]	1xDeamidated [Q17]	0.124145	0.0018151	1	1	2	A6TGP1	A6TGP1 [1263-1284]	1	2404.1150544	Not Found	High	High		1.0e7		3.08199262619019	High	9.08E-05	0.005088
High	[R].FEAAGFK.[I]		0.108564	0.0018151	1	1	5	A6TCD7	A6TCD7 [27-33]	0	769.38791619	High	High	High	2.3e8	1.7e8	1.6e8	1.88284385204315	High	9.08E-05	0.004293
High	[K].LTFAPTFK.[V]		0.119654	0.0018151	1	1	2	P27218	P27218 [442-449]	0	924.5189303	Not Found	High	Not Found		1.8e7		1.85707020759583	High	9.08E-05	0.00472
High	[K].VSISTTMGAGVAVDQAGLNASAN.[-]		0.1106	0.0018151	2	2	3	B5XYF8; A6TGN6	B5XYF8 [212-234]; A6TGN6 [212-234]	0	2134.04447217	Not Found	Not Found	High			7.8e6	2.78253841400146	High	0.0002828	0.008343
High	[R].ASYITPVPGGVGPMTVATLIQNTLQACEEYHDVEEA.[-]	1xCarbamidomethyl [C27]; 2xDeamidated [Q21; N22]	0.118554	0.0018151	1	1	1	A6T5R4	A6T5R4 [253-288]	0	3862.803763	Not Found	Not Found	High			3.3e6	2.66318106651306	High	9.08E-05	0.004667
High	[K].REVKPAAEPRPASPFENNNTAPAR.[T]		0.120762	0.0018151	1	1	1	P45610	P45610 [115-138]	1	2619.3386206	High	Not Found	Not Found				2.58978152275085	High	9.08E-05	0.004798
[truncated: 173 more rows]
