# Supplementary material for: Lavender essential oil induces oxidative stress which modifies the bacterial membrane permeability of carbapenemase producing Klebsiella pneumoniae
Source: Sci Rep. 2020 Jan 21;10:819. doi: 10.1038/s41598-019-55601-0 (PMC6972767; doi:10.1038/s41598-019-55601-0)
Supplement: Supplementary file 1 — Dataset 1 [file 41598_2019_55601_MOESM1_ESM.zip › Supplementary Information/Supplementary File S1 Proteomic Raw Data and Analysis/LVO-treated KPC-KP cells/LVO-treated1_050218_01_ProteinGroups.txt]

Protein FDR Confidence	Master	Accession	Description	Exp. q-value	Sum PEP Score	Coverage	# Peptides	# PSMs	# Unique Peptides	# Protein Groups	# AAs	MW [kDa]	calc. pI	Found in Sample: [S12] F12: Sample	Found in Sample: [S11] F11: Sample	Found in Sample: [S10] F10: Sample	Area: F12: Sample	Area: F11: Sample	Area: F10: Sample	emPAI	Score Sequest HT	# Peptides Sequest HT
High	IsMasterProtein	A6TGP1	DNA-directed RNA polymerase subunit beta' OS=Klebsiella pneumoniae subsp. pneumoniae (strain ATCC 700721 / MGH 78578) GN=rpoC PE=3 SV=1	0	992.084571585795	71.5707178393746	84	2412	84	1	1407	155.165	6.87	High	High	High	2.1e9	1.5e9	1.2e9	50.248	7327.52409231663	84
High	IsMasterProtein	A6TGP0	DNA-directed RNA polymerase subunit beta OS=Klebsiella pneumoniae subsp. pneumoniae (strain ATCC 700721 / MGH 78578) GN=rpoB PE=3 SV=2	0	920.295325169589	75.7824143070045	78	2334	78	1	1342	150.422	5.29	High	High	High	2.4e9	2.3e9	1.6e9	53.317	6353.76647818089	78
High	IsMasterProtein	A6TH53	60 kDa chaperonin OS=Klebsiella pneumoniae subsp. pneumoniae (strain ATCC 700721 / MGH 78578) GN=groL PE=3 SV=1	0	862.388311826147	84.1240875912409	39	10795	39	1	548	57.09	4.94	High	High	High	3.4e10	2.9e10	2.8e10	2008.233	39253.4321815968	39
High	IsMasterProtein	P24017	Outer membrane protein A OS=Klebsiella pneumoniae GN=ompA PE=1 SV=2	0	426.368304445873	84.5930232558139	23	2217	23	1	344	37.038	6.05	High	High	High	1.4e10	1.2e10	1.1e10	350.119	6462.91735339165	23
High	IsMasterProtein	A6T4F4	Chaperone protein DnaK OS=Klebsiella pneumoniae subsp. pneumoniae (strain ATCC 700721 / MGH 78578) GN=dnaK PE=3 SV=1	0	407.502441333818	69.2789968652038	33	493	33	1	638	69.066	4.97	High	High	High	6.5e8	4.7e8	3.9e8	27.943	1427.74057352543	33
High	IsMasterProtein	A6TEX7	Elongation factor Tu OS=Klebsiella pneumoniae subsp. pneumoniae (strain ATCC 700721 / MGH 78578) GN=tufA PE=3 SV=1	0	358.109956011195	75.1269035532995	22	3250	22	1	394	43.219	5.45	High	High	High	6.3e9	5.1e9	4.4e9	90.525	9405.64662158489	22
High	IsMasterProtein	A6TEU8	DNA-directed RNA polymerase subunit alpha OS=Klebsiella pneumoniae subsp. pneumoniae (strain ATCC 700721 / MGH 78578) GN=rpoA PE=3 SV=1	0	306.848191504629	86.322188449848	21	946	21	1	329	36.443	5.06	High	High	High	4.1e9	3.6e9	3.1e9	89.474	2806.49821591377	21
High	IsMasterProtein	A6TD53	Enolase OS=Klebsiella pneumoniae subsp. pneumoniae (strain ATCC 700721 / MGH 78578) GN=eno PE=3 SV=1	0	295.539035147857	74.7685185185185	21	848	21	1	432	45.521	5.3	High	High	High	1.7e9	1.2e9	1.1e9	46.863	2573.90400457382	21
High	IsMasterProtein	A6TEI7	Translation initiation factor IF-2 OS=Klebsiella pneumoniae subsp. pneumoniae (strain ATCC 700721 / MGH 78578) GN=infB PE=3 SV=1	0	251.227698320915	46.875	34	276	34	1	896	98.016	6.02	High	High	High	4.0e8	3.2e8	2.7e8	5.769	793.651316046715	34
High	IsMasterProtein	A6TG36	ATP synthase subunit beta OS=Klebsiella pneumoniae subsp. pneumoniae (strain ATCC 700721 / MGH 78578) GN=atpD PE=3 SV=1	0	246.500982593907	73.2608695652174	23	444	23	1	460	50.179	5	High	High	High	1.7e9	1.4e9	1.3e9	37.312	1188.14542174339	23
High	IsMasterProtein	A6TG38	ATP synthase subunit alpha OS=Klebsiella pneumoniae subsp. pneumoniae (strain ATCC 700721 / MGH 78578) GN=atpA PE=3 SV=1	0	241.522393322892	66.8615984405458	26	472	26	1	513	55.135	6	High	High	High	1.5e9	1.2e9	1.1e9	17.116	1345.01795828342	26
High	IsMasterProtein	P24164	Glyceraldehyde-3-phosphate dehydrogenase (Fragment) OS=Klebsiella pneumoniae GN=gap PE=3 SV=2	0	209.817897443194	74.9174917491749	19	1455	19	1	303	32.286	7.03	High	High	High	2.6e9	2.0e9	1.2e9	40.596	4672.07094955444	19
High	IsMasterProtein	A6T4X1	30S ribosomal protein S2 OS=Klebsiella pneumoniae subsp. pneumoniae (strain ATCC 700721 / MGH 78578) GN=rpsB PE=3 SV=2	0	199.521887003919	63.0705394190871	14	346	14	1	241	26.683	7.14	High	High	High	1.1e9	1.2e9	6.3e8	214.443	851.546239733696	14
High	IsMasterProtein	A6T4X9	Outer membrane protein assembly factor BamA OS=Klebsiella pneumoniae subsp. pneumoniae (strain ATCC 700721 / MGH 78578) GN=bamA PE=3 SV=1	0	185.745545161997	42.398022249691	25	191	3	1	809	90.028	5.3	High	High	High	4.1e8	1.5e8	1.2e8	3.642	561.692811608315	25
High	IsMasterProtein	A6TFH4	Glycine--tRNA ligase beta subunit OS=Klebsiella pneumoniae subsp. pneumoniae (strain ATCC 700721 / MGH 78578) GN=glyS PE=3 SV=1	0	173.850876456307	46.8795355587808	24	129	24	1	689	76.284	5.58	High	High	High	1.2e8	9.6e7	1.1e8	3.885	349.631398081779	24
High	IsMasterProtein	B5Y1J4	Outer membrane protein assembly factor BamA OS=Klebsiella pneumoniae (strain 342) GN=bamA PE=3 SV=1	0	166.644282273429	37.5772558714462	24	175	2	1	809	89.852	5.38	High	High	High	8.0e7	9.4e7	3.6e7	3.437	475.279625296593	24
High	IsMasterProtein	A6TEW9	50S ribosomal protein L2 OS=Klebsiella pneumoniae subsp. pneumoniae (strain ATCC 700721 / MGH 78578) GN=rplB PE=3 SV=1	0	163.219279117085	55.3113553113553	14	288	14	1	273	29.816	10.93	High	High	High	1.2e9	9.3e8	6.3e8	36.927	690.115874767303	14
High	IsMasterProtein	A6TEX2	50S ribosomal protein L3 OS=Klebsiella pneumoniae subsp. pneumoniae (strain ATCC 700721 / MGH 78578) GN=rplC PE=3 SV=1	0	160.210180860058	75.5980861244019	14	608	14	1	209	22.225	9.91	High	High	High	1.8e9	1.8e9	1.1e9	47.697	1396.1106826067	14
High	IsMasterProtein	B5XNA0	30S ribosomal protein S3 OS=Klebsiella pneumoniae (strain 342) GN=rpsC PE=3 SV=1	0	155.464909943842	61.6379310344828	12	278	12	1	232	25.823	10.3	High	High	High	3.1e9	2.8e9	2.1e9	38.811	767.232909798622	12
High	IsMasterProtein	A6T5H9	Trigger factor OS=Klebsiella pneumoniae subsp. pneumoniae (strain ATCC 700721 / MGH 78578) GN=tig PE=3 SV=1	0	150.417107032232	62.5	24	275	24	1	432	48.083	4.89	High	High	High	1.0e9	7.7e8	5.6e8	13.065	790.231685757637	24
High	IsMasterProtein	B5XUB8	Phosphoglycerate kinase OS=Klebsiella pneumoniae (strain 342) GN=pgk PE=3 SV=1	0	149.641116143665	58.656330749354	14	980	14	1	387	41.066	5.29	High	High	High	3.2e8	2.3e8	1.3e8	7.254	2690.72298049927	14
High	IsMasterProtein	A6TEV7	50S ribosomal protein L6 OS=Klebsiella pneumoniae subsp. pneumoniae (strain ATCC 700721 / MGH 78578) GN=rplF PE=3 SV=1	0	136.583169714333	79.0960451977401	12	231	12	1	177	18.832	9.7	High	High	High	2.0e9	1.6e9	1.3e9	55.234	670.366062045097	12
High	IsMasterProtein	P41576	6-phosphogluconate dehydrogenase, decarboxylating OS=Klebsiella pneumoniae GN=gnd PE=3 SV=2	0	130.257885492559	43.8034188034188	13	164	7	1	468	51.296	5.2	High	High	High	5.4e8	2.6e8	2.0e8	4.843	510.498148202896	13
High	IsMasterProtein	A6TH77	Phosphatidylserine decarboxylase proenzyme OS=Klebsiella pneumoniae subsp. pneumoniae (strain ATCC 700721 / MGH 78578) GN=psd PE=3 SV=1	0	129.211208946295	49.0625	9	129	5	1	320	35.472	6.43	High	High	High	4.5e8	3.9e8	3.1e8	6.848	417.561771512032	9
High	IsMasterProtein	A6TEW7	50S ribosomal protein L22 OS=Klebsiella pneumoniae subsp. pneumoniae (strain ATCC 700721 / MGH 78578) GN=rplV PE=3 SV=1	0	122.575805742923	66.3636363636364	10	176	10	1	110	12.189	10.18	High	High	High	1.3e9	1.2e9	7.6e8	371.759	499.796540737152	10
High	IsMasterProtein	A6TF98	Bifunctional polymyxin resistance protein ArnA OS=Klebsiella pneumoniae subsp. pneumoniae (strain ATCC 700721 / MGH 78578) GN=arnA PE=3 SV=1	0	122.229378881105	35.4009077155825	14	116	14	1	661	73.998	6.33	High	High	High	1.2e8	7.0e7	5.8e7	2.065	352.015265107155	14
High	IsMasterProtein	B5XNB5	30S ribosomal protein S4 OS=Klebsiella pneumoniae (strain 342) GN=rpsD PE=3 SV=1	0	114.3702603912	60.1941747572816	14	332	14	1	206	23.488	10.05	High	High	High	2.9e9	2.1e9	1.7e9	38.811	756.008510947227	14
High	IsMasterProtein	A6THB1	30S ribosomal protein S6 OS=Klebsiella pneumoniae subsp. pneumoniae (strain ATCC 700721 / MGH 78578) GN=rpsF PE=3 SV=1	0	111.731189181248	67.9389312977099	8	183	8	1	131	15.107	5.38	High	High	High	1.7e9	1.2e9	8.9e8	73.989	601.195033669472	8
High	IsMasterProtein	A6TEI3	Polyribonucleotide nucleotidyltransferase OS=Klebsiella pneumoniae subsp. pneumoniae (strain ATCC 700721 / MGH 78578) GN=pnp PE=3 SV=1	0	109.337014923234	29.2545710267229	14	98	14	1	711	76.798	5.17	High	High	High	1.6e8	1.3e8	9.2e7	1.818	265.279817819595	14
High	IsMasterProtein	A6TBX2	NADH-quinone oxidoreductase subunit C/D OS=Klebsiella pneumoniae subsp. pneumoniae (strain ATCC 700721 / MGH 78578) GN=nuoC PE=3 SV=1	0	106.768569527183	35.2159468438538	17	127	17	1	602	69.066	6.24	High	High	High	2.8e8	2.1e8	2.0e8	2.728	340.242261052132	17
High	IsMasterProtein	A6TEW0	50S ribosomal protein L5 OS=Klebsiella pneumoniae subsp. pneumoniae (strain ATCC 700721 / MGH 78578) GN=rplE PE=3 SV=1	0	106.592266574084	72.0670391061452	13	336	13	1	179	20.289	9.48	High	High	High	1.2e9	9.6e8	7.9e8	33.551	827.614777326584	13
High	IsMasterProtein	A6TG37	ATP synthase gamma chain OS=Klebsiella pneumoniae subsp. pneumoniae (strain ATCC 700721 / MGH 78578) GN=atpG PE=3 SV=1	0	103.890030559317	49.1289198606272	11	110	11	1	287	31.493	9.06	High	High	High	2.5e8	2.1e8	2.0e8	5.952	324.98957669735	11
High	IsMasterProtein	Q9F663	Carbapenem-hydrolyzing beta-lactamase KPC OS=Klebsiella pneumoniae GN=bla PE=1 SV=2	0	103.311481622152	56.9965870307167	12	171	12	1	293	31.096	7.85	High	High	High	7.7e8	5.0e8	1.9e8	6.079	457.205696463585	12
High	IsMasterProtein	A6T5N6	Chaperone protein HtpG OS=Klebsiella pneumoniae subsp. pneumoniae (strain ATCC 700721 / MGH 78578) GN=htpG PE=3 SV=1	0	102.873786402905	32.3717948717949	16	83	16	1	624	71.063	5.24	High	High	High	2.3e8	1.3e8	1.2e8	1.661	243.586815237999	16
High	IsMasterProtein	A6TEX9	30S ribosomal protein S7 OS=Klebsiella pneumoniae subsp. pneumoniae (strain ATCC 700721 / MGH 78578) GN=rpsG PE=3 SV=1	0	102.609606459695	58.3333333333333	11	162	11	1	156	17.621	10.3	High	High	High	1.5e9	1.2e9	7.7e8	42.288	483.742585301399	11
High	IsMasterProtein	B5XTE8	DNA-directed RNA polymerase subunit omega OS=Klebsiella pneumoniae (strain 342) GN=rpoZ PE=3 SV=1	0	99.9482798083189	79.1208791208791	9	98	9	1	91	10.23	4.92	High	High	High	7.2e8	5.8e8	4.8e8	192.07	295.437181591988	9
High	IsMasterProtein	A6TH93	Adenylosuccinate synthetase OS=Klebsiella pneumoniae subsp. pneumoniae (strain ATCC 700721 / MGH 78578) GN=purA PE=3 SV=1	0	97.4869654821829	52.3148148148148	14	100	1	1	432	47.136	5.48	High	High	High	1.1e6	9.8e5	6.3e5	4.754	300.397374033928	14
High	IsMasterProtein	A6TEW2	50S ribosomal protein L14 OS=Klebsiella pneumoniae subsp. pneumoniae (strain ATCC 700721 / MGH 78578) GN=rplN PE=3 SV=1	0	94.2086369159328	50.4065040650407	6	182	6	1	123	13.546	10.42	High	High	High	2.2e9	1.7e9	1.4e9	50.795	496.575501680374	6
High	IsMasterProtein	Q7X222	Triosephosphate isomerase OS=Klebsiella pneumoniae GN=tpiA PE=3 SV=1	0	91.814224853427	52.5490196078431	5	803	5	1	255	26.921	6.16	High	High	High	1.4e8	1.3e8	5.5e7	10.788	1811.19090056419	5
High	IsMasterProtein	A6T5I1	ATP-dependent Clp protease ATP-binding subunit ClpX OS=Klebsiella pneumoniae subsp. pneumoniae (strain ATCC 700721 / MGH 78578) GN=clpX PE=3 SV=1	0	88.7156610336806	41.7452830188679	12	88	12	1	424	46.265	5.5	High	High	High	1.3e8	1.1e8	6.9e7	3.924	247.214102864265	12
High	IsMasterProtein	B5Y325	Adenylosuccinate synthetase OS=Klebsiella pneumoniae (strain 342) GN=purA PE=3 SV=1	0	87.2646921104133	52.3148148148148	14	93	1	1	432	47.106	5.58	Not Found	High	Not Found		7.9e5		4.248	284.914238572121	14
High	IsMasterProtein	A6T4Z7	Proline--tRNA ligase OS=Klebsiella pneumoniae subsp. pneumoniae (strain ATCC 700721 / MGH 78578) GN=proS PE=3 SV=1	0	86.7252568441467	27.6223776223776	12	70	12	1	572	63.483	5.12	High	High	High	1.3e8	8.4e7	6.8e7	1.762	210.133500695229	12
High	IsMasterProtein	A6TCW1	Protein RecA OS=Klebsiella pneumoniae subsp. pneumoniae (strain ATCC 700721 / MGH 78578) GN=recA PE=3 SV=1	0	86.692606139201	44.3181818181818	10	65	10	1	352	37.9	5.19	High	High	High	3.4e8	3.3e8	2.3e8	4.179	162.199899077415	10
High	IsMasterProtein	A6T5E8	6,7-dimethyl-8-ribityllumazine synthase OS=Klebsiella pneumoniae subsp. pneumoniae (strain ATCC 700721 / MGH 78578) GN=ribH PE=3 SV=1	0	79.0877016221381	79.4871794871795	7	189	7	1	156	16.147	5.25	High	High	High	1.8e8	4.7e7	3.4e7	50.795	525.843311905861	7
High	IsMasterProtein	P27218	Sucrose porin OS=Klebsiella pneumoniae GN=scrY PE=3 SV=1	0	77.9250490096068	28.3168316831683	11	57	11	1	505	55.616	5.92	High	High	High	7.5e7	6.8e7	6.6e7	1.656	151.425109505653	11
High	IsMasterProtein	B5XNL6	Histidine--tRNA ligase OS=Klebsiella pneumoniae (strain 342) GN=hisS PE=3 SV=1	0	77.7031114525221	31.6037735849057	9	59	9	1	424	47.027	5.55	High	High	High	1.0e8	7.9e7	8.2e7	1.929	180.422611951828	9
High	IsMasterProtein	A6TCD7	Nucleoside diphosphate kinase OS=Klebsiella pneumoniae subsp. pneumoniae (strain ATCC 700721 / MGH 78578) GN=ndk PE=3 SV=1	0	77.7020900205535	80.4195804195804	7	102	7	1	143	15.517	5.81	High	High	High	6.6e8	5.4e8	3.5e8	41.17	289.955425143242	7
High	IsMasterProtein	A6T716	Chromosome partition protein MukB OS=Klebsiella pneumoniae subsp. pneumoniae (strain ATCC 700721 / MGH 78578) GN=mukB PE=3 SV=1	0	77.2208677000645	13.1578947368421	13	66	5	1	1482	169.451	5.39	High	High	High	3.7e7	3.9e7	3.5e7	0.398	169.314032435417	13
High	IsMasterProtein	A6TEV5	30S ribosomal protein S5 OS=Klebsiella pneumoniae subsp. pneumoniae (strain ATCC 700721 / MGH 78578) GN=rpsE PE=3 SV=1	0	74.0871544672481	71.2574850299401	11	89	11	1	167	17.636	10.27	High	High	High	1.9e9	1.9e9	1.3e9	12.895	193.764888644218	11
High	IsMasterProtein	A6TGN6	50S ribosomal protein L1 OS=Klebsiella pneumoniae subsp. pneumoniae (strain ATCC 700721 / MGH 78578) GN=rplA PE=3 SV=1	0	74.0738034084115	50.8547008547009	9	497	5	1	234	24.729	9.64	High	High	High	6.5e8	7.5e8	2.9e8	4.623	1801.12836825848	9
High	IsMasterProtein	A6TI29	Beta-galactosidase 2 OS=Klebsiella pneumoniae subsp. pneumoniae (strain ATCC 700721 / MGH 78578) GN=lacZ2 PE=3 SV=1	0	74.0027009789193	19.140625	14	55	14	1	1024	116.248	5.53	High	High	High	1.4e8	1.1e8	6.0e7	0.954	150.309041142464	14
High	IsMasterProtein	B5XZM0	ATP synthase subunit b OS=Klebsiella pneumoniae (strain 342) GN=atpF PE=3 SV=1	0	73.7563851974938	48.0769230769231	9	73	9	1	156	17.364	5.8	High	High	High	7.2e8	5.9e8	4.9e8	14.849	188.032629132271	9
High	IsMasterProtein	B5XTJ1	Protein-export protein SecB OS=Klebsiella pneumoniae (strain 342) GN=secB PE=3 SV=1	0	73.2825082572712	50.9677419354839	4	102	4	1	155	17.179	4.32	High	High	High	2.3e8	1.4e8	1.2e8	67.129	323.297881364822	4
High	IsMasterProtein	A6TCJ1	Autonomous glycyl radical cofactor OS=Klebsiella pneumoniae subsp. pneumoniae (strain ATCC 700721 / MGH 78578) GN=grcA PE=3 SV=1	0	73.1636169285898	86.6141732283465	11	94	11	1	127	14.234	5.02	High	High	High	7.8e8	4.7e8	2.1e8	22.101	247.908994793892	11
High	IsMasterProtein	A6TDV1	S-adenosylmethionine synthase OS=Klebsiella pneumoniae subsp. pneumoniae (strain ATCC 700721 / MGH 78578) GN=metK PE=3 SV=1	0	70.6183985030745	30.7291666666667	9	61	9	1	384	41.881	5.26	High	High	High	8.0e7	1.0e8	5.0e7	2.675	184.567500948906	9
High	IsMasterProtein	B5XSS1	50S ribosomal protein L13 OS=Klebsiella pneumoniae (strain 342) GN=rplM PE=3 SV=1	0	68.2351859848559	67.6056338028169	8	128	8	1	142	16.1	9.7	High	High	High	1.6e9	9.3e8	6.7e8	76.426	273.959801077843	8
High	IsMasterProtein	B5XVK6	50S ribosomal protein L19 OS=Klebsiella pneumoniae (strain 342) GN=rplS PE=3 SV=1	0	66.9067673577823	66.9565217391304	8	101	8	1	115	13.125	10.62	High	High	High	2.3e9	1.4e9	7.9e8	41.17	255.414898753166	8
High	IsMasterProtein	B5XNB2	50S ribosomal protein L15 OS=Klebsiella pneumoniae (strain 342) GN=rplO PE=3 SV=1	0	66.4533446763732	70.8333333333333	9	131	9	1	144	15.125	11.15	High	High	High	1.7e9	1.5e9	9.3e8	14.849	356.611750841141	9
High	IsMasterProtein	P19650	Aminoglycoside N(6')-acetyltransferase type 1 OS=Klebsiella pneumoniae GN=aacA4 PE=3 SV=1	0	65.3765445187874	43.2835820895522	6	64	6	1	201	22.393	5	High	High	High	7.3e8	5.5e8	4.4e8	25.827	220.320640325546	6
High	IsMasterProtein	A6TD54	CTP synthase OS=Klebsiella pneumoniae subsp. pneumoniae (strain ATCC 700721 / MGH 78578) GN=pyrG PE=3 SV=1	0	64.1110495916048	33.0275229357798	13	64	13	1	545	60.125	5.86	High	High	High	3.2e8	2.8e8	2.1e8	1.448	172.001998782158	13
High	IsMasterProtein	A6TB02	RNA chaperone ProQ OS=Klebsiella pneumoniae subsp. pneumoniae (strain ATCC 700721 / MGH 78578) GN=proQ PE=3 SV=1	0	63.9551850842063	38.2222222222222	8	64	8	1	225	24.959	9.8	High	High	High	3.5e8	2.6e8	2.4e8	3.084	161.932351827621	8
High	IsMasterProtein	A6T6C3	Glutamine--tRNA ligase OS=Klebsiella pneumoniae subsp. pneumoniae (strain ATCC 700721 / MGH 78578) GN=glnS PE=3 SV=1	0	63.9392130765221	19.4594594594595	8	54	8	1	555	63.572	5.78	High	High	High	7.1e7	4.8e7	3.3e7	1.154	167.37221300602	8
High	IsMasterProtein	B5Y0W9	Exodeoxyribonuclease 7 small subunit OS=Klebsiella pneumoniae (strain 342) GN=xseB PE=3 SV=1	0	63.9218713959197	73.75	4	69	4	1	80	8.819	4.31	High	High	High	1.1e8	9.5e7	4.4e7	62.096	281.761557102203	4
High	IsMasterProtein	A6TGN9	50S ribosomal protein L7/L12 OS=Klebsiella pneumoniae subsp. pneumoniae (strain ATCC 700721 / MGH 78578) GN=rplL PE=3 SV=1	0	62.8963890470075	54.5454545454545	6	866	6	1	121	12.334	4.65	High	High	High	2.3e9	1.8e9	1.1e9	9	2803.72018158436	6
High	IsMasterProtein	A6TCI3	Elongation factor 4 OS=Klebsiella pneumoniae subsp. pneumoniae (strain ATCC 700721 / MGH 78578) GN=lepA PE=3 SV=1	0	61.5916479163805	26.2103505843072	12	60	12	1	599	66.393	5.59	High	High	High	1.4e8	1.1e8	7.1e7	1.943	153.647301673889	12
High	IsMasterProtein	A6TGB8	ATP-dependent 6-phosphofructokinase OS=Klebsiella pneumoniae subsp. pneumoniae (strain ATCC 700721 / MGH 78578) GN=pfkA PE=3 SV=1	0	60.1112853426653	35.9375	11	60	11	1	320	34.962	6.02	High	High	High	3.2e8	2.0e8	1.6e8	2.981	156.752013921738	11
High	IsMasterProtein	A6T4F5	Chaperone protein DnaJ OS=Klebsiella pneumoniae subsp. pneumoniae (strain ATCC 700721 / MGH 78578) GN=dnaJ PE=3 SV=1	0	59.6317252724422	29.7082228116711	9	51	9	1	377	40.985	8	High	High	High	2.9e8	1.9e8	1.7e8	3.084	134.978697061539	9
High	IsMasterProtein	A6TEV0	30S ribosomal protein S11 OS=Klebsiella pneumoniae subsp. pneumoniae (strain ATCC 700721 / MGH 78578) GN=rpsK PE=3 SV=1	0	59.6305666181136	48.8372093023256	6	89	6	1	129	13.85	11.33	High	High	High	1.6e9	1.5e9	9.8e8	16.783	253.407648682594	6
High	IsMasterProtein	A6TEX1	50S ribosomal protein L4 OS=Klebsiella pneumoniae subsp. pneumoniae (strain ATCC 700721 / MGH 78578) GN=rplD PE=3 SV=1	0	56.9075998586295	45.771144278607	9	143	9	1	201	22.1	9.73	High	High	High	1.1e9	8.8e8	6.3e8	7.254	411.16373026371	9
High	IsMasterProtein	A6TCB0	Uracil phosphoribosyltransferase OS=Klebsiella pneumoniae subsp. pneumoniae (strain ATCC 700721 / MGH 78578) GN=upp PE=3 SV=1	0	55.335483087221	57.6923076923077	8	57	8	1	208	22.551	5.82	High	High	High	2.3e8	1.5e8	1.2e8	3.924	180.797318696976	8
High	IsMasterProtein	A6TEK8	UDP-N-acetylglucosamine 1-carboxyvinyltransferase OS=Klebsiella pneumoniae subsp. pneumoniae (strain ATCC 700721 / MGH 78578) GN=murA PE=3 SV=1	0	54.3862280245336	18.1384248210024	5	41	5	1	419	44.557	5.88	High	High	High	6.0e7	5.5e7	4.4e7	1.219	123.472841858864	5
High	IsMasterProtein	P00350	6-phosphogluconate dehydrogenase, decarboxylating OS=Escherichia coli (strain K12) GN=gnd PE=1 SV=2	0	53.7321070847555	18.1623931623932	8	47	2	1	468	51.449	5.15	High	High	High	2.6e8	1.0e8	1.1e8	1.264	126.418562650681	8
High	IsMasterProtein	P0A297	50S ribosomal protein L10 OS=Salmonella typhimurium (strain LT2 / SGSC1412 / ATCC 700720) GN=rplJ PE=3 SV=2	0	52.3696849781614	55.7575757575758	8	103	8	1	165	17.789	8.98	High	High	High	2.8e9	2.2e9	1.6e9	4.623	316.107320547104	8
High	IsMasterProtein	A6TCV9	Alanine--tRNA ligase OS=Klebsiella pneumoniae subsp. pneumoniae (strain ATCC 700721 / MGH 78578) GN=alaS PE=3 SV=1	0	51.5700258254401	14.8571428571429	10	58	10	1	875	95.571	5.74	High	High	High	1.4e8	1.2e8	1.0e8	0.559	166.735898852348	10
High	IsMasterProtein	B5XXH6	Acyl carrier protein OS=Klebsiella pneumoniae (strain 342) GN=acpP PE=3 SV=1	0	51.1312030134687	33.3333333333333	3	82	3	1	78	8.634	4.06	High	High	High	1.2e9	8.0e8	6.8e8	55.234	259.045647978783	3
High	IsMasterProtein	A6THB4	50S ribosomal protein L9 OS=Klebsiella pneumoniae subsp. pneumoniae (strain ATCC 700721 / MGH 78578) GN=rplI PE=3 SV=1	0	50.9398044595038	57.0469798657718	10	257	10	1	149	15.783	6.58	High	High	High	1.0e9	1.3e9	7.7e8	7.483	683.262729287148	10
High	IsMasterProtein	A6TEN8	30S ribosomal protein S9 OS=Klebsiella pneumoniae subsp. pneumoniae (strain ATCC 700721 / MGH 78578) GN=rpsI PE=3 SV=1	0	49.3544302597197	58.4615384615385	8	116	8	1	130	14.847	10.95	High	High	High	1.5e9	1.3e9	7.4e8	11.589	246.049199342728	8
High	IsMasterProtein	A6TG08	Membrane protein insertase YidC OS=Klebsiella pneumoniae subsp. pneumoniae (strain ATCC 700721 / MGH 78578) GN=yidC PE=3 SV=1	0	48.5792571981681	12.7737226277372	4	52	4	1	548	61.425	9.04	High	High	High	1.2e8	9.6e7	1.2e8	1.291	123.727961778641	4
High	IsMasterProtein	A6TCE4	Peptidase B OS=Klebsiella pneumoniae subsp. pneumoniae (strain ATCC 700721 / MGH 78578) GN=pepB PE=3 SV=1	0	47.7310171084933	23.5981308411215	8	31	8	1	428	46.19	5.86	High	High	High	1.6e8	9.5e7	9.6e7	0.978	95.5956375598907	8
High	IsMasterProtein	A6TEY0	30S ribosomal protein S12 OS=Klebsiella pneumoniae subsp. pneumoniae (strain ATCC 700721 / MGH 78578) GN=rpsL PE=3 SV=1	0	47.4972990464015	39.5161290322581	4	556	4	1	124	13.743	10.87	High	High	High	1.1e9	8.1e8	6.7e8	9	1063.47997283936	4
High	IsMasterProtein	B5XY73	Chromosome partition protein MukB OS=Klebsiella pneumoniae (strain 342) GN=mukB PE=3 SV=1	0	46.594929909051	7.89473684210526	9	40	1	1	1482	169.65	5.36	High	High	High	2.9e7	2.0e7		0.259	101.232441902161	9
High	IsMasterProtein	A6T6Q6	DNA protection during starvation protein OS=Klebsiella pneumoniae subsp. pneumoniae (strain ATCC 700721 / MGH 78578) GN=dps PE=3 SV=1	0	45.4376419241341	44.9101796407186	6	41	6	1	167	18.697	6.04	High	High	High	1.6e8	9.9e7	4.1e7	2.455	131.81247985363	6
High	IsMasterProtein	B5XNB4	30S ribosomal protein S13 OS=Klebsiella pneumoniae (strain 342) GN=rpsM PE=3 SV=1	0	45.3045816821552	61.864406779661	7	189	7	1	118	13.202	10.76	High	High	High	1.1e8	3.6e8	1.7e8	18.307	504.751809477806	7
High	IsMasterProtein	A6TEX3	30S ribosomal protein S10 OS=Klebsiella pneumoniae subsp. pneumoniae (strain ATCC 700721 / MGH 78578) GN=rpsJ PE=3 SV=1	0	44.3052406676221	69.9029126213592	8	245	8	1	103	11.759	9.86	High	High	High	2.9e9	2.7e9	1.6e9	12.335	661.308851480484	8
High	IsMasterProtein	A6T6F6	Succinate--CoA ligase [ADP-forming] subunit beta OS=Klebsiella pneumoniae subsp. pneumoniae (strain ATCC 700721 / MGH 78578) GN=sucC PE=3 SV=1	0	43.3058221501972	30.1546391752577	8	51	8	1	388	41.477	5.52	High	High	High	7.5e7	8.8e7	6.8e7	1.346	114.393434405327	8
High	IsMasterProtein	A6TGT4	Glucose-6-phosphate isomerase OS=Klebsiella pneumoniae subsp. pneumoniae (strain ATCC 700721 / MGH 78578) GN=pgi PE=3 SV=1	0	42.9340880644148	19.8542805100182	9	30	9	1	549	61.29	6.23	High	High	High	1.0e8	4.2e7	2.1e7	0.874	63.0847370624542	9
High	IsMasterProtein	A6TEW5	50S ribosomal protein L16 OS=Klebsiella pneumoniae subsp. pneumoniae (strain ATCC 700721 / MGH 78578) GN=rplP PE=3 SV=1	0	42.3019189365174	50	5	66	5	1	136	15.24	11.05	High	High	High	9.8e8	7.7e8	5.9e8	9	180.303950548172	5
High	IsMasterProtein	P14829	DNA gyrase subunit A OS=Klebsiella oxytoca GN=gyrA PE=3 SV=1	0	42.2334153501904	9.70319634703196	8	46	8	1	876	97.095	5.1	High	High	High	1.7e8	1.0e8	8.2e7	0.559	107.159917593002	8
High	IsMasterProtein	A6T4P1	Protein translocase subunit SecA OS=Klebsiella pneumoniae subsp. pneumoniae (strain ATCC 700721 / MGH 78578) GN=secA PE=3 SV=1	0	41.251310516256	10.7658157602664	7	30	7	1	901	101.897	5.6	High	High	High	5.2e7	8.8e7	7.6e7	0.341	97.4111750125885	7
High	IsMasterProtein	B5Y342	Phosphatidylserine decarboxylase proenzyme OS=Klebsiella pneumoniae (strain 342) GN=psd PE=3 SV=1	0	40.2526879425107	28.4375	5	54	1	1	320	35.349	6.16	Not Found	High	Not Found		5.6e6		1.637	127.35876250267	5
High	IsMasterProtein	A6TEV6	50S ribosomal protein L18 OS=Klebsiella pneumoniae subsp. pneumoniae (strain ATCC 700721 / MGH 78578) GN=rplR PE=3 SV=1	0	40.2300904523811	41.8803418803419	5	38	5	1	117	12.762	10.42	High	High	High	1.2e9	9.2e8	6.7e8	9	104.973188877106	5
High	IsMasterProtein	B5XQC6	Threonine--tRNA ligase OS=Klebsiella pneumoniae (strain 342) GN=thrS PE=3 SV=1	0	40.2145329195009	12.6168224299065	9	50	9	1	642	73.891	6.23	High	High	High	2.3e8	1.9e8	1.4e8	0.65	117.477213978767	9
High	IsMasterProtein	B5XZ37	ATP-dependent protease ATPase subunit HslU OS=Klebsiella pneumoniae (strain 342) GN=hslU PE=3 SV=1	0	40.0064631662138	17.7927927927928	7	28	7	1	444	49.681	5.47	High	High	High	1.6e8	7.6e7	8.8e7	0.848	81.2573632001877	7
High	IsMasterProtein	P00761	Trypsin OS=Sus scrofa PE=1 SV=1	0	39.5650557896503	20.7792207792208	4	44	4	1	231	24.394	7.18	High	High	High	1.1e9	8.5e8	5.8e8	1.894	138.751990795136	4
High	IsMasterProtein	P33318	Translation initiation factor IF-3 OS=Klebsiella pneumoniae GN=infC PE=3 SV=1	0	38.1710984747927	35.5555555555556	5	44	5	1	180	20.492	9.52	High	High	High	2.5e8	1.8e8	1.5e8	2.981	142.202660441399	5
High	IsMasterProtein	A6T4X2	Elongation factor Ts OS=Klebsiella pneumoniae subsp. pneumoniae (strain ATCC 700721 / MGH 78578) GN=tsf PE=3 SV=1	0	38.0478382108743	30.7420494699647	8	33	8	1	283	30.431	5.21	High	High	High	1.5e8	1.1e8	1.6e7	1.404	81.013703584671	8
High	IsMasterProtein	B5XNA6	30S ribosomal protein S14 OS=Klebsiella pneumoniae (strain 342) GN=rpsN PE=3 SV=1	0	37.4861837153483	37.6237623762376	5	35	5	1	101	11.571	11.34	High	High	High	2.2e8	1.9e8	1.5e8	12.895	67.5110753774643	5
High	IsMasterProtein	A6TEW1	50S ribosomal protein L24 OS=Klebsiella pneumoniae subsp. pneumoniae (strain ATCC 700721 / MGH 78578) GN=rplX PE=3 SV=1	0	37.2488186300004	45.1923076923077	4	70	4	1	104	11.309	10.21	High	High	High	3.4e8	7.5e7	1.9e7	9	202.929953575134	4
High	IsMasterProtein	B5XZS3	UPF0250 protein KPK_3910 OS=Klebsiella pneumoniae (strain 342) GN=KPK_3910 PE=3 SV=1	0	36.842201276293	55.1724137931034	3	40	3	1	87	9.779	5.33	High	High	High	1.7e8	7.3e7	4.3e7	16.783	137.712969303131	3
High	IsMasterProtein	A6TAN5	2-dehydro-3-deoxyphosphooctonate aldolase OS=Klebsiella pneumoniae subsp. pneumoniae (strain ATCC 700721 / MGH 78578) GN=kdsA PE=3 SV=1	0	36.7501728506367	24.2957746478873	5	38	5	1	284	30.805	6.32	High	High	High	8.7e7	5.6e7	3.1e7	0.874	107.165989398956	5
High	IsMasterProtein	A6TEU7	50S ribosomal protein L17 OS=Klebsiella pneumoniae subsp. pneumoniae (strain ATCC 700721 / MGH 78578) GN=rplQ PE=3 SV=1	0	36.3208523370266	39.84375	6	52	6	1	128	14.437	11.05	High	High	High	1.7e9	6.2e8	7.1e8	9	137.814275145531	6
High	IsMasterProtein	A6TB33	Probable transcriptional regulatory protein KPN78578_23430 OS=Klebsiella pneumoniae subsp. pneumoniae (strain ATCC 700721 / MGH 78578) GN=KPN78578_23430 PE=3 SV=1	0	35.606558487893	33.739837398374	8	30	8	1	246	26.301	4.86	High	High	High	2.1e8	6.5e7	3.9e7	2.728	87.2460154294968	8
High	IsMasterProtein	A6T6B5	tRNA-2-methylthio-N(6)-dimethylallyladenosine synthase OS=Klebsiella pneumoniae subsp. pneumoniae (strain ATCC 700721 / MGH 78578) GN=miaB PE=3 SV=2	0	35.6000504990793	18.3544303797468	6	31	6	1	474	53.517	5.45	High	High	High	1.7e8	1.3e8	4.9e7	0.743	86.901105761528	6
High	IsMasterProtein	A6TEQ4	Arginine repressor OS=Klebsiella pneumoniae subsp. pneumoniae (strain ATCC 700721 / MGH 78578) GN=argR PE=3 SV=1	0	35.3393416066078	41.025641025641	4	29	4	1	156	17.028	5.35	High	High	High	6.6e7	1.6e8	4.5e7	4.179	109.767293930054	4
High	IsMasterProtein	A6TDS5	Ribose-5-phosphate isomerase A OS=Klebsiella pneumoniae subsp. pneumoniae (strain ATCC 700721 / MGH 78578) GN=rpiA PE=3 SV=1	0	34.5437170733896	42.4657534246575	6	38	6	1	219	22.721	5.63	High	High	High	6.9e7	4.6e7	3.5e7	2.455	101.24081158638	6
High	IsMasterProtein	A6TFL4	ADP-L-glycero-D-manno-heptose-6-epimerase OS=Klebsiella pneumoniae subsp. pneumoniae (strain ATCC 700721 / MGH 78578) GN=hldD PE=3 SV=1	0	34.5222563828699	24.8387096774194	7	36	7	1	310	34.917	4.93	High	High	High	1.7e8	1.4e8	1.6e8	1.239	100.175979018211	7
High	IsMasterProtein	B5XP25	50S ribosomal protein L25 OS=Klebsiella pneumoniae (strain 342) GN=rplY PE=3 SV=1	0	33.3774375271575	35.1063829787234	3	34	3	1	94	10.63	9.31	High	High	High	1.4e8	1.6e8	5.6e7	2.728	89.4000928401947	3
High	IsMasterProtein	B5XND7	DNA-binding protein Fis OS=Klebsiella pneumoniae (strain 342) GN=fis PE=3 SV=1	0	32.7648307841933	32.6530612244898	2	33	2	1	98	11.233	9.35	High	High	High	1.5e8	1.2e8	8.7e7	20.544	77.9511003494263	2
High	IsMasterProtein	A6TD49	Sulfite reductase [NADPH] flavoprotein alpha-component OS=Klebsiella pneumoniae subsp. pneumoniae (strain ATCC 700721 / MGH 78578) GN=cysJ PE=3 SV=1	0	32.4360186445992	10.5175292153589	3	18	3	1	599	65.979	4.96	High	High	High	3.0e7	7.5e6	1.9e7	0.301	41.1698441505432	3
High	IsMasterProtein	A6T6Z0	Serine--tRNA ligase OS=Klebsiella pneumoniae subsp. pneumoniae (strain ATCC 700721 / MGH 78578) GN=serS PE=3 SV=1	0	32.3924185659725	15.3488372093023	4	27	4	1	430	48.573	5.77	High	High	High	1.5e8	1.8e8	8.7e7	0.859	80.5003259181976	4
High	IsMasterProtein	Q48473	Outer membrane protein C OS=Klebsiella pneumoniae GN=ompC PE=1 SV=1	0	32.3074690853087	18.732782369146	7	44	7	1	363	39.639	4.73	High	High	High	1.5e8	1.1e8	9.9e7	1.404	102.346081256866	7
High	IsMasterProtein	A6T9Y5	Tyrosine--tRNA ligase OS=Klebsiella pneumoniae subsp. pneumoniae (strain ATCC 700721 / MGH 78578) GN=tyrS PE=3 SV=1	0	31.9292891383592	20.7943925233645	5	29	5	1	428	47.708	5.55	High	High	High	4.8e7	4.8e7	3.0e7	1.239	71.6968895196915	5
High	IsMasterProtein	A6TEW3	30S ribosomal protein S17 OS=Klebsiella pneumoniae subsp. pneumoniae (strain ATCC 700721 / MGH 78578) GN=rpsQ PE=3 SV=1	0	31.8995302749758	32.1428571428571	3	29	3	1	84	9.697	9.72	High	High	High	1.9e7	1.1e8	3.7e7	9	98.0399475097656	3
High	IsMasterProtein	A6TCL7	30S ribosomal protein S16 OS=Klebsiella pneumoniae subsp. pneumoniae (strain ATCC 700721 / MGH 78578) GN=rpsP PE=3 SV=1	0	31.0788717636269	42.6829268292683	3	29	3	1	82	9.085	10.83	High	High	High	1.0e8	2.1e8	6.8e7	16.783	83.7888078689575	3
High	IsMasterProtein	B5Y1K5	2,3,4,5-tetrahydropyridine-2,6-dicarboxylate N-succinyltransferase OS=Klebsiella pneumoniae (strain 342) GN=dapD PE=3 SV=1	0	30.9924638270224	25.5474452554745	4	144	4	1	274	29.813	5.54	High	High	High	2.7e7	3.5e6	7.5e6	1.371	360.622274637222	4
High	IsMasterProtein	B5XXP0	NAD(P)H dehydrogenase (quinone) OS=Klebsiella pneumoniae (strain 342) GN=KPK_3530 PE=3 SV=1	0	30.6477287516872	39.8989898989899	5	19	5	1	198	20.882	6.27	High	High	High	1.3e8	7.1e7	8.7e6	3.642	48.0767908096313	5
High	IsMasterProtein	A6TE31	Bifunctional protein HldE OS=Klebsiella pneumoniae subsp. pneumoniae (strain ATCC 700721 / MGH 78578) GN=hldE PE=3 SV=1	0	30.5262055269499	14.6750524109015	6	29	6	1	477	51.12	5.21	High	High	High	1.1e8	7.7e7	4.8e7	0.701	71.9038989543915	6
High	IsMasterProtein	A6TH65	Elongation factor P OS=Klebsiella pneumoniae subsp. pneumoniae (strain ATCC 700721 / MGH 78578) GN=efp PE=3 SV=1	0	30.5099102043386	20.7446808510638	3	26	3	1	188	20.59	5.02	High	High	High	9.7e7	7.3e7	5.2e7	1.512	78.1977543830872	3
High	IsMasterProtein	B5XSV6	50S ribosomal protein L27 OS=Klebsiella pneumoniae (strain 342) GN=rpmA PE=3 SV=1	0	30.1773577810718	51.7647058823529	4	235	4	1	85	9.118	10.77	High	High	High	7.7e8	2.3e8	3.2e8	14.849	680.494450807571	4
High	IsMasterProtein	A6THE3	Fructose-1,6-bisphosphatase class 1 OS=Klebsiella pneumoniae subsp. pneumoniae (strain ATCC 700721 / MGH 78578) GN=fbp PE=3 SV=1	0	30.0078302330051	24.6987951807229	5	22	5	1	332	36.724	5.97	High	High	High	1.4e8	6.7e7	1.7e7	0.968	65.581952214241	5
High	IsMasterProtein	B5XQC9	50S ribosomal protein L20 OS=Klebsiella pneumoniae (strain 342) GN=rplT PE=3 SV=1	0	29.9563872405944	48.3050847457627	9	93	9	1	118	13.489	11.47	High	High	High	1.2e9	8.0e8	9.0e8	6.943	173.238290786743	9
High	IsMasterProtein	A6TB35	Aspartate--tRNA ligase OS=Klebsiella pneumoniae subsp. pneumoniae (strain ATCC 700721 / MGH 78578) GN=aspS PE=3 SV=1	0	29.3544180065747	8.90756302521008	4	21	4	1	595	66.373	5.55	High	High	High	5.3e7	5.5e7	2.4e7	0.324	51.6772952079773	4
High	IsMasterProtein	A6T4J7	RNA polymerase-associated protein RapA OS=Klebsiella pneumoniae subsp. pneumoniae (strain ATCC 700721 / MGH 78578) GN=rapA PE=3 SV=1	0	29.21000701655	7.54132231404959	5	25	5	1	968	109.547	5.24	High	High	High	3.4e7	3.3e7	2.9e7	0.254	54.7312961816788	5
High	IsMasterProtein	A6TCG5	Serine hydroxymethyltransferase OS=Klebsiella pneumoniae subsp. pneumoniae (strain ATCC 700721 / MGH 78578) GN=glyA PE=3 SV=1	0	28.9822438086527	20.1438848920863	8	33	8	1	417	45.411	6.48	High	High	High	1.6e8	1.3e8	9.3e7	1.089	74.3951314687729	8
High	IsMasterProtein	B5XN98	30S ribosomal protein S19 OS=Klebsiella pneumoniae (strain 342) GN=rpsS PE=3 SV=1	0	28.4992268834315	48.9130434782609	4	48	4	1	92	10.41	10.52	High	High	High	2.1e8	3.5e8	2.7e8	5.813	143.3176009655	4
High	IsMasterProtein	P16481	Phosphocarrier protein HPr OS=Klebsiella pneumoniae GN=ptsH PE=3 SV=1	0	28.3097471461975	35.2941176470588	3	180	3	1	85	9.114	5.83	High	High	High	9.6e7	3.5e7	2.1e7	14.849	363.400298833847	3
High	IsMasterProtein	A6T6L5	Biotin synthase OS=Klebsiella pneumoniae subsp. pneumoniae (strain ATCC 700721 / MGH 78578) GN=bioB PE=3 SV=2	0	28.095790801716	17.6300578034682	3	22	3	1	346	38.655	5.2	High	High	High	1.8e7	9.1e6	2.1e7	0.616	46.5159831047058	3
High	IsMasterProtein	B5XPI0	UPF0265 protein KPK_1722 OS=Klebsiella pneumoniae (strain 342) GN=KPK_1722 PE=3 SV=1	0	28.024299773272	41.1214953271028	2	12	2	1	107	12.57	9.11	High	Not Found	Not Found	9.7e7			2.728	39.2345635890961	2
High	IsMasterProtein	P52671	Uridine phosphorylase OS=Klebsiella pneumoniae GN=udp PE=3 SV=1	0	27.7916441231519	24.3727598566308	5	31	5	1	279	30.255	7.05	High	High	High	1.3e8	1.4e8	3.3e7	1.254	81.7297548055649	5
High	IsMasterProtein	B5XU21	30S ribosomal protein S21 OS=Klebsiella pneumoniae (strain 342) GN=rpsU PE=3 SV=1	0	27.6956303926659	42.2535211267606	4	42	4	1	71	8.495	11.15	High	High	High	6.6e8	5.2e8	2.8e8	99	92.3012871742249	4
High	IsMasterProtein	A6TBX3	NADH-quinone oxidoreductase subunit B OS=Klebsiella pneumoniae subsp. pneumoniae (strain ATCC 700721 / MGH 78578) GN=nuoB PE=3 SV=1	0	27.5297287863897	22.7678571428571	5	36	5	1	224	25.502	5.99	High	High	High	1.5e8	1.9e8	1.5e8	1.929	88.3584078550339	5
High	IsMasterProtein	P33906	ATP-dependent RNA helicase DeaD OS=Klebsiella pneumoniae GN=deaD PE=3 SV=3	0	27.4586382596377	10.4199066874028	5	32	5	1	643	71.899	8.1	High	High	High	7.2e7	4.1e7	4.6e7	0.324	93.1550116539001	5
High	IsMasterProtein	A6TCC2	GMP synthase [glutamine-hydrolyzing] OS=Klebsiella pneumoniae subsp. pneumoniae (strain ATCC 700721 / MGH 78578) GN=guaA PE=3 SV=1	0	27.2739200733213	15.047619047619	5	29	5	1	525	58.755	5.44	High	High	High	9.2e7	7.5e7	4.5e7	0.433	91.835428237915	5
High	IsMasterProtein	P40786	Nucleoside-specific channel-forming protein tsx OS=Klebsiella pneumoniae GN=tsx PE=3 SV=1	0	26.9465496661522	13.6054421768707	3	29	3	1	294	33.486	5.45	High	High	High	1.2e8	1.0e8	5.4e7	0.931	81.3412749767303	3
High	IsMasterProtein	A6TG35	ATP synthase epsilon chain OS=Klebsiella pneumoniae subsp. pneumoniae (strain ATCC 700721 / MGH 78578) GN=atpC PE=3 SV=1	0	26.7121763919072	23.021582733813	3	27	3	1	139	15.055	6.28	High	High	High	1.2e8	9.9e7	5.1e7	2.728	93.0640184879303	3
High	IsMasterProtein	B5XYF8	50S ribosomal protein L1 OS=Klebsiella pneumoniae (strain 342) GN=rplA PE=3 SV=1	0	26.5719727065005	32.0512820512821	5	27	1	1	234	24.616	9.57	High	Not Found	Not Found				1.054	63.7580252885818	5
High	IsMasterProtein	A6TCF1	Cysteine desulfurase IscS OS=Klebsiella pneumoniae subsp. pneumoniae (strain ATCC 700721 / MGH 78578) GN=iscS PE=3 SV=1	0	26.1554440984641	14.1089108910891	4	25	4	1	404	45.028	6.18	High	High	High	7.9e7	4.5e7	2.7e7	0.585	57.4429593086243	4
High	IsMasterProtein	B5XQ04	Holliday junction ATP-dependent DNA helicase RuvA OS=Klebsiella pneumoniae (strain 342) GN=ruvA PE=3 SV=1	0	26.1106110360456	28.5714285714286	2	35	2	1	203	22.115	5.96	High	High	High	1.8e7	1.0e7	1.0e7	1.512	88.5067069530487	2
High	IsMasterProtein	A6TGC6	50S ribosomal protein L31 OS=Klebsiella pneumoniae subsp. pneumoniae (strain ATCC 700721 / MGH 78578) GN=rpmE PE=3 SV=1	0	26.0050812117588	41.4285714285714	3	26	3	1	70	7.737	9.36	High	High	High	1.1e8	1.2e8	4.9e7	9	68.0712044239044	3
High	IsMasterProtein	Q48450	Putative capsule polysaccharide export protein OS=Klebsiella pneumoniae PE=3 SV=1	0	25.5580681567039	10.5820105820106	3	23	3	1	378	41.471	6.58	High	High	High	1.3e8	1.2e8	6.5e7	0.896	64.3458259105682	3
High	IsMasterProtein	A6TGN5	50S ribosomal protein L11 OS=Klebsiella pneumoniae subsp. pneumoniae (strain ATCC 700721 / MGH 78578) GN=rplK PE=3 SV=1	0	23.9604420086227	33.0985915492958	4	36	4	1	142	14.866	9.63	High	High	High	1.2e9	9.4e8	6.3e8	1.31	102.252014279366	4
High	IsMasterProtein	Q48452	Putative tyrosine-protein kinase in cps region OS=Klebsiella pneumoniae PE=1 SV=1	0	23.6892591108686	8.17174515235457	5	18	5	1	722	80.351	7.9	High	High	High	1.1e8	2.6e7	2.5e7	0.259	36.2210029363632	5
High	IsMasterProtein	A6THI2	Probable cytosol aminopeptidase OS=Klebsiella pneumoniae subsp. pneumoniae (strain ATCC 700721 / MGH 78578) GN=pepA PE=3 SV=1	0	23.4324433335026	10.5367793240557	6	21	6	1	503	54.813	7.2	High	High	High	7.4e7	5.4e7	4.1e7	0.638	52.5461539030075	6
High	IsMasterProtein	A6T8U4	UPF0482 protein KPN78578_15540 OS=Klebsiella pneumoniae subsp. pneumoniae (strain ATCC 700721 / MGH 78578) GN=KPN78578_15540 PE=3 SV=1	0	23.0939964050987	34.5132743362832	3	15	3	1	113	12.894	8.65	High	High	High	1.0e8	1.2e8	1.3e8	2.728	45.3679188489914	3
High	IsMasterProtein	B5XZ20	Phosphoenolpyruvate carboxylase OS=Klebsiella pneumoniae (strain 342) GN=ppc PE=3 SV=1	0	22.9632895221094	7.70101925254813	5	18	5	1	883	98.865	6.14	High	High	High	6.1e7	4.1e7	1.7e7	0.212	47.1484804153442	5
High	IsMasterProtein	P45602	UDP-glucose 4-epimerase (Fragment) OS=Klebsiella pneumoniae GN=galE PE=3 SV=1	0	22.8735402469748	23.021582733813	2	20	2	1	139	15.147	7.5	High	High	High	8.5e7	8.5e7	8.2e7	1.783	56.301020026207	2
High	IsMasterProtein	A6TFM8	50S ribosomal protein L28 OS=Klebsiella pneumoniae subsp. pneumoniae (strain ATCC 700721 / MGH 78578) GN=rpmB PE=3 SV=1	0	22.6583119430949	56.4102564102564	6	44	6	1	78	9.001	11.41	High	High	High	5.2e8	5.6e8	4.5e8	13.678	76.8741455078125	6
High	IsMasterProtein	A6T4Y7	Acetyl-coenzyme A carboxylase carboxyl transferase subunit alpha OS=Klebsiella pneumoniae subsp. pneumoniae (strain ATCC 700721 / MGH 78578) GN=accA PE=3 SV=1	0	22.339934953452	17.5548589341693	4	12	4	1	319	35.289	5.66	High	High	High	7.0e7	3.2e7	3.9e7	0.551	42.886102437973	4
High	IsMasterProtein	B5XSV5	50S ribosomal protein L21 OS=Klebsiella pneumoniae (strain 342) GN=rplU PE=3 SV=1	0	22.2130087962775	35.9223300970874	4	33	4	1	103	11.555	9.85	High	High	High	1.1e9	1.0e9	7.2e8	4.179	73.0606945753098	4
High	IsMasterProtein	A6T9W8	Adenosine deaminase OS=Klebsiella pneumoniae subsp. pneumoniae (strain ATCC 700721 / MGH 78578) GN=add PE=3 SV=1	0	22.1449127241728	18.6186186186186	4	17	4	1	333	36.208	5.49	High	High	High	2.3e7	1.9e7	8.2e6	0.492	45.4574518203735	4
High	IsMasterProtein	A6TE25	UPF0441 protein KPN78578_33850 OS=Klebsiella pneumoniae subsp. pneumoniae (strain ATCC 700721 / MGH 78578) GN=KPN78578_33850 PE=3 SV=1	0	22.1265326236059	15.2466367713004	2	14	2	1	223	23.365	9.09	High	High	High	6.4e7	3.5e7	3.0e7	0.701	48.6518135070801	2
High	IsMasterProtein	P37424	Leucine-responsive regulatory protein OS=Klebsiella pneumoniae GN=lrp PE=3 SV=3	0	21.9134292677076	32.9268292682927	5	26	5	1	164	18.861	8.78	High	High	High	4.5e8	1.5e8	2.8e8	2.162	62.5217025279999	5
High	IsMasterProtein	B5XNA2	50S ribosomal protein L29 OS=Klebsiella pneumoniae (strain 342) GN=rpmC PE=3 SV=1	0	21.8825468182027	46.031746031746	2	15	2	1	63	7.239	10.27	High	High	High	2.4e8	1.3e8	4.7e7	4.623	40.6760556697845	2
High	IsMasterProtein	B5XP00	FAD:protein FMN transferase OS=Klebsiella pneumoniae (strain 342) GN=apbE1 PE=3 SV=1	0	21.7590891127113	13.7142857142857	3	12	3	1	350	37.807	6.44	High	High	High	6.9e7	4.9e7	7.9e6	0.318	31.4244420528412	3
High	IsMasterProtein	A6TFH5	Glycine--tRNA ligase alpha subunit OS=Klebsiella pneumoniae subsp. pneumoniae (strain ATCC 700721 / MGH 78578) GN=glyQ PE=3 SV=1	0	21.6972189008768	21.4521452145215	4	21	4	1	303	34.71	5.11	High	High	High	5.0e7	7.6e7	1.4e8	0.931	65.2399927377701	4
High	IsMasterProtein	A6T688	Probable Sec-independent protein translocase protein TatE OS=Klebsiella pneumoniae subsp. pneumoniae (strain ATCC 700721 / MGH 78578) GN=tatE PE=3 SV=1	0	21.1596951982413	17.6470588235294	2	14	2	1	68	7.253	8.46	High	High	High	3.1e8	2.1e8	1.7e8	2.981	50.759458065033	2
High	IsMasterProtein	B5XZB2	2,3-bisphosphoglycerate-dependent phosphoglycerate mutase OS=Klebsiella pneumoniae (strain 342) GN=gpmA PE=3 SV=1	0	21.1577869239944	17.2	3	18	3	1	250	28.301	5.9	High	High	High	4.5e7	2.9e7	2.3e7	0.54	49.4917176961899	3
High	IsMasterProtein	A6TFR0	Cell division protein ZapB OS=Klebsiella pneumoniae subsp. pneumoniae (strain ATCC 700721 / MGH 78578) GN=zapB PE=3 SV=1	0	20.8601732698128	55.5555555555556	3	15	3	1	81	9.551	4.56	High	High	High	5.3e7	1.8e7	1.6e7	2.162	37.6915371417999	3
High	IsMasterProtein	A6TCL6	Ribosome maturation factor RimM OS=Klebsiella pneumoniae subsp. pneumoniae (strain ATCC 700721 / MGH 78578) GN=rimM PE=3 SV=1	0	20.6654945126746	25.8241758241758	3	19	3	1	182	20.579	4.82	High	High	High	2.6e7	2.8e7	2.6e7	1.61	48.0356369018555	3
High	IsMasterProtein	A6T6D8	Potassium-transporting ATPase ATP-binding subunit OS=Klebsiella pneumoniae subsp. pneumoniae (strain ATCC 700721 / MGH 78578) GN=kdpB PE=3 SV=1	0	20.0238650378304	6.158357771261	3	8	3	1	682	72.206	7.9	High	High	High	3.2e7	7.5e6	2.2e7	0.225	29.7086591720581	3
High	IsMasterProtein	A6TG34	Bifunctional protein GlmU OS=Klebsiella pneumoniae subsp. pneumoniae (strain ATCC 700721 / MGH 78578) GN=glmU PE=3 SV=2	0	19.9479042408055	7.23684210526316	3	21	3	1	456	49.085	6.38	High	High	High	6.8e7	6.2e7	5.2e7	0.52	56.0221939086914	3
High	IsMasterProtein	A6TEV8	30S ribosomal protein S8 OS=Klebsiella pneumoniae subsp. pneumoniae (strain ATCC 700721 / MGH 78578) GN=rpsH PE=3 SV=1	0	19.8070011772994	42.3076923076923	5	55	5	1	130	14.09	9.39	High	High	High	4.4e8	2.9e8	2.3e8	2.511	111.252538084984	5
High	IsMasterProtein	A6T6A3	Leucine--tRNA ligase OS=Klebsiella pneumoniae subsp. pneumoniae (strain ATCC 700721 / MGH 78578) GN=leuS PE=3 SV=1	0	19.6972530470694	5.11627906976744	3	15	3	1	860	96.994	5.24	High	High	High	1.8e7	1.0e7		0.202	36.3230998516083	3
High	IsMasterProtein	A6TH52	10 kDa chaperonin OS=Klebsiella pneumoniae subsp. pneumoniae (strain ATCC 700721 / MGH 78578) GN=groS PE=3 SV=1	0	19.3841024643463	27.8350515463918	2	15	2	1	97	10.378	5.5	High	High	High	1.1e8	3.3e8	6.8e7	2.162	37.8845038414001	2
High	IsMasterProtein	A6T7Z4	Exoribonuclease 2 OS=Klebsiella pneumoniae subsp. pneumoniae (strain ATCC 700721 / MGH 78578) GN=rnb PE=3 SV=1	0	18.5674615241665	9.78260869565217	5	20	5	1	644	72.306	5.62	High	High	High	3.2e7	3.2e7	1.2e7	0.315	43.3622078895569	5
High	IsMasterProtein	A6TAI3	Phenylalanine--tRNA ligase alpha subunit OS=Klebsiella pneumoniae subsp. pneumoniae (strain ATCC 700721 / MGH 78578) GN=pheS PE=3 SV=1	0	18.4145531121275	13.7614678899083	4	20	4	1	327	36.776	5.78	High	High	High	7.4e7	5.2e7	5.5e7	0.688	44.0431476831436	4
High	IsMasterProtein	A6TF13	3-dehydroquinate synthase OS=Klebsiella pneumoniae subsp. pneumoniae (strain ATCC 700721 / MGH 78578) GN=aroB PE=3 SV=1	0	18.0378132649822	14.5604395604396	3	11	3	1	364	39.188	5.69	High	High	Not Found	1.7e7			0.585	23.9826403856277	3
High	IsMasterProtein	Q48436	Diacetyl reductase [(S)-acetoin forming] OS=Klebsiella pneumoniae GN=budC PE=1 SV=2	0	17.579957450828	14.0625	2	6	2	1	256	26.626	6.58	High	Not Found	Not Found	4.5e7			0.359	19.6114618778229	2
High	IsMasterProtein	B5Y109	Recombination-associated protein RdgC OS=Klebsiella pneumoniae (strain 342) GN=rdgC PE=3 SV=1	0	17.5360311117535	16.1716171617162	4	12	4	1	303	34.007	5.24	High	High	High	4.1e7	5.8e7	3.4e7	0.585	31.5067715644836	4
High	IsMasterProtein	B5XZS6	Lipoyl synthase OS=Klebsiella pneumoniae (strain 342) GN=lipA PE=3 SV=1	0	17.5162184700197	13.3956386292835	3	16	3	1	321	36.067	7.94	High	High	High	5.7e7	7.0e7	4.3e7	0.413	44.3961820602417	3
High	IsMasterProtein	B5Y306	30S ribosomal protein S18 OS=Klebsiella pneumoniae (strain 342) GN=rpsR PE=3 SV=1	0	17.295908503958	48	4	78	4	1	75	8.981	10.59	High	High	High	6.6e8	7.6e8	6.5e8	9	206.073454618454	4
High	IsMasterProtein	A6TCD4	4-hydroxy-3-methylbut-2-en-1-yl diphosphate synthase (flavodoxin) OS=Klebsiella pneumoniae subsp. pneumoniae (strain ATCC 700721 / MGH 78578) GN=ispG PE=3 SV=1	0	17.19310001974	11.5281501340483	4	12	4	1	373	40.701	6.71	High	High	High	4.9e7	2.8e7	2.9e7	0.445	32.6798534393311	4
High	IsMasterProtein	A6TGG9	ATP-dependent RNA helicase RhlB OS=Klebsiella pneumoniae subsp. pneumoniae (strain ATCC 700721 / MGH 78578) GN=rhlB PE=3 SV=1	0	16.6170072294239	11.6389548693587	4	14	4	1	421	47.078	7.27	High	High	High	2.5e7	3.6e7	5.2e7	0.407	36.3923982381821	4
High	IsMasterProtein	A6TEK2	GTPase Obg OS=Klebsiella pneumoniae subsp. pneumoniae (strain ATCC 700721 / MGH 78578) GN=obg PE=3 SV=1	0	16.5781347361087	9.69387755102041	2	15	2	1	392	43.55	4.89	High	High	High	2.7e7	6.3e6		0.233	51.033164024353	2
High	IsMasterProtein	A6T4V8	Glutamate-1-semialdehyde 2,1-aminomutase OS=Klebsiella pneumoniae subsp. pneumoniae (strain ATCC 700721 / MGH 78578) GN=hemL PE=3 SV=1	0	16.4397398720871	10.5633802816901	3	12	3	1	426	45.299	5.02	High	High	High	3.3e7	5.2e7	1.4e7	0.468	35.8030776977539	3
High	IsMasterProtein	A6TG45	tRNA uridine 5-carboxymethylaminomethyl modification enzyme MnmG OS=Klebsiella pneumoniae subsp. pneumoniae (strain ATCC 700721 / MGH 78578) GN=mnmG PE=3 SV=1	0	15.839607047571	6.04133545310016	3	8	3	1	629	70.056	6.64	High	High	High	3.1e7	1.6e7	7.2e6	0.205	20.3172998428345	3
High	IsMasterProtein	A6TBS0	Nucleoid-associated protein KPN78578_25800 OS=Klebsiella pneumoniae subsp. pneumoniae (strain ATCC 700721 / MGH 78578) GN=KPN78578_25800 PE=3 SV=1	0	15.5368063984524	6.56716417910448	2	7	2	1	335	37.859	4.86	High	High	High	4.6e7	1.3e7	2.9e7	0.438	23.4494735002518	2
High	IsMasterProtein	B5Y1J9	Ribosome-recycling factor OS=Klebsiella pneumoniae (strain 342) GN=frr PE=3 SV=1	0	15.4795295599613	21.6216216216216	3	9	3	1	185	20.618	6.89	High	High	High	7.9e7	7.8e7	2.3e7	0.638	25.5651203393936	3
High	IsMasterProtein	A6TCA1	4-hydroxy-tetrahydrodipicolinate synthase OS=Klebsiella pneumoniae subsp. pneumoniae (strain ATCC 700721 / MGH 78578) GN=dapA PE=3 SV=1	0	14.9217784478754	9.93150684931507	2	11	2	1	292	31.142	6.1	High	High	High	7.9e7	2.8e7	1.4e7	0.778	29.5373710393906	2
High	IsMasterProtein	B5Y275	Phosphopentomutase OS=Klebsiella pneumoniae (strain 342) GN=deoB PE=3 SV=1	0	14.8697675798555	9.82800982800983	3	6	3	1	407	44.255	5.25	High	High	High	3.2e7		1.1e7	0.468	13.8263840675354	3
High	IsMasterProtein	A6T5R4	Bifunctional protein FolD OS=Klebsiella pneumoniae subsp. pneumoniae (strain ATCC 700721 / MGH 78578) GN=folD PE=3 SV=1	0	14.7394260262195	20.8333333333333	2	9	2	1	288	30.954	5.92	High	High	High	5.2e7		7.0e6	0.638	28.5157968997955	2
High	IsMasterProtein	A6TCD5	Cytoskeleton protein RodZ OS=Klebsiella pneumoniae subsp. pneumoniae (strain ATCC 700721 / MGH 78578) GN=rodZ PE=3 SV=1	0	14.7280282754781	10.2719033232628	2	8	2	1	331	35.18	6.57	High	High	High	1.2e8	3.1e6	3.1e7	0.778	17.9840188026428	2
High	IsMasterProtein	P12267	Fimbrial subunit type 3 OS=Klebsiella pneumoniae GN=mrkA PE=3 SV=1	0	14.6514017007502	18.3168316831683	3	10	3	1	202	20.682	4.88	High	High	High	2.9e8	1.6e8	1.2e8	0.995	21.7167391777039	3
High	IsMasterProtein	A6T6T1	Ribosomal protein S12 methylthiotransferase RimO OS=Klebsiella pneumoniae subsp. pneumoniae (strain ATCC 700721 / MGH 78578) GN=rimO PE=3 SV=1	0	14.6085290119025	7.48299319727891	2	13	2	1	441	49.536	5.71	High	High	High	4.5e7	6.9e7	4.6e7	0.28	30.9354795217514	2
High	IsMasterProtein	A6TG39	ATP synthase subunit delta OS=Klebsiella pneumoniae subsp. pneumoniae (strain ATCC 700721 / MGH 78578) GN=atpH PE=3 SV=1	0	14.5757009754536	21.4689265536723	3	10	3	1	177	19.518	5.05	High	High	High	2.7e7	1.8e7	1.8e7	0.874	25.3877342939377	3
High	IsMasterProtein	A6TBX4	NADH-quinone oxidoreductase subunit A OS=Klebsiella pneumoniae subsp. pneumoniae (strain ATCC 700721 / MGH 78578) GN=nuoA PE=3 SV=2	0	14.3253762711266	18.9189189189189	2	12	2	1	148	16.554	9.35	High	High	High	1.5e8	1.2e8	9.5e7	1.154	40.396493434906	2
High	IsMasterProtein	Q48447	UTP--glucose-1-phosphate uridylyltransferase OS=Klebsiella pneumoniae GN=galF PE=3 SV=1	0	14.3211499800843	16.4429530201342	3	13	3	1	298	32.757	5.74	High	High	High	3.2e7	2.8e7	2.0e7	0.468	33.5945904254913	3
High	IsMasterProtein	A6TG48	Aspartate--ammonia ligase OS=Klebsiella pneumoniae subsp. pneumoniae (strain ATCC 700721 / MGH 78578) GN=asnA PE=3 SV=1	0	14.1696554002521	11.5151515151515	3	13	3	1	330	36.789	5.8	High	High	High	3.8e7	2.7e7	2.3e7	0.389	26.9923086166382	3
High	IsMasterProtein	A6TCM1	Protein GrpE OS=Klebsiella pneumoniae subsp. pneumoniae (strain ATCC 700721 / MGH 78578) GN=grpE PE=3 SV=1	0	14.0467785726529	20.9183673469388	2	7	2	1	196	21.721	4.77	High	High	Not Found	2.8e7			0.874	20.2292346954346	2
High	IsMasterProtein	A6TBN8	GTP cyclohydrolase 1 OS=Klebsiella pneumoniae subsp. pneumoniae (strain ATCC 700721 / MGH 78578) GN=folE PE=3 SV=1	0	13.7133157986982	12.1621621621622	2	12	2	1	222	24.949	7.62	High	High	High	1.3e8	1.1e8	7.8e7	0.359	35.6578214168549	2
High	IsMasterProtein	A6TEI4	30S ribosomal protein S15 OS=Klebsiella pneumoniae subsp. pneumoniae (strain ATCC 700721 / MGH 78578) GN=rpsO PE=3 SV=1	0	13.1838307695256	57.3033707865169	4	16	4	1	89	10.203	10.46	High	High	High	3.6e8	2.5e8	2.4e8	5.31	28.1612582206726	4
High	IsMasterProtein	A6TGV0	Glycerol-3-phosphate acyltransferase OS=Klebsiella pneumoniae subsp. pneumoniae (strain ATCC 700721 / MGH 78578) GN=plsB PE=3 SV=1	0	13.1252727536772	6.56753407682776	3	5	3	1	807	91.234	8.63	High	Not Found	High	4.6e7			0.155	14.0393364429474	3
High	IsMasterProtein	A6TC48	Cell division protein ZipA OS=Klebsiella pneumoniae subsp. pneumoniae (strain ATCC 700721 / MGH 78578) GN=zipA PE=3 SV=1	0	12.9286640860255	11.8980169971671	3	6	3	1	353	39.191	6.47	Not Found	High	High		1.1e7	1.1e7	0.874	13.5728846788406	3
High	IsMasterProtein	B5XNC0	Large-conductance mechanosensitive channel OS=Klebsiella pneumoniae (strain 342) GN=mscL PE=3 SV=1	0	12.7124150236656	16.7883211678832	2	7	2	1	137	15.054	7.25	High	High	High	6.4e7	6.3e7	5.3e7	1.154	22.0848546028137	2
High	IsMasterProtein	A6T704	Integration host factor subunit beta OS=Klebsiella pneumoniae subsp. pneumoniae (strain ATCC 700721 / MGH 78578) GN=ihfB PE=3 SV=1	0	12.250384346653	22.1052631578947	2	15	2	1	95	10.73	9.04	High	High	High	2.7e8	5.0e7	2.8e7	1.371	38.0812004804611	2
High	IsMasterProtein	B5XVT8	Glutamate--tRNA ligase OS=Klebsiella pneumoniae (strain 342) GN=gltX PE=3 SV=1	0	12.1994492498689	6.56779661016949	2	6	1	1	472	53.622	5.92	High	High	Not Found	1.5e7	3.4e7		0.166	21.7099826335907	2
High	IsMasterProtein	A6TC43	Glutamate--tRNA ligase OS=Klebsiella pneumoniae subsp. pneumoniae (strain ATCC 700721 / MGH 78578) GN=gltX PE=3 SV=1	0	12.1994492498689	6.56779661016949	2	8	1	1	472	53.57	6.01	High	High	Not Found	1.5e7	3.4e7		0.172	21.7099826335907	2
High	IsMasterProtein	P37323	Beta-lactamase SHV-4 OS=Klebsiella pneumoniae GN=bla PE=1 SV=1	0	12.1605973692252	15.0943396226415	4	12	4	1	265	28.842	7.39	High	High	Not Found	7.7e7	4.4e7		0.585	26.8991892337799	4
High	IsMasterProtein	A6TCE7	Chaperone protein HscA OS=Klebsiella pneumoniae subsp. pneumoniae (strain ATCC 700721 / MGH 78578) GN=hscA PE=3 SV=1	0	12.1487685661391	5.84415584415584	2	4	2	1	616	65.355	5.1	High	Not Found	High	6.6e7		2.1e7	0.136	10.2639670372009	2
High	IsMasterProtein	A6TFA0	UDP-4-amino-4-deoxy-L-arabinose--oxoglutarate aminotransferase OS=Klebsiella pneumoniae subsp. pneumoniae (strain ATCC 700721 / MGH 78578) GN=arnB PE=3 SV=2	0	11.9220073734843	14.5118733509235	4	11	4	1	379	41.294	6.62	Not Found	High	High		2.7e7	1.5e7	0.585	25.7185411453247	4
High	IsMasterProtein	B5Y0N2	Ferrochelatase OS=Klebsiella pneumoniae (strain 342) GN=hemH PE=3 SV=1	0	11.8110055441348	16.875	3	5	3	1	320	35.693	6.73	High	Not Found	High	1.3e7		1.5e7	0.501	14.72829246521	3
High	IsMasterProtein	A6TEV4	50S ribosomal protein L30 OS=Klebsiella pneumoniae subsp. pneumoniae (strain ATCC 700721 / MGH 78578) GN=rpmD PE=3 SV=1	0	11.7564296447756	38.9830508474576	3	17	3	1	59	6.51	10.96	High	High	High	2.7e8	1.7e8	8.9e7	9	38.2696543931961	3
High	IsMasterProtein	B5XTS2	Fe/S biogenesis protein NfuA OS=Klebsiella pneumoniae (strain 342) GN=nfuA PE=3 SV=1	0	11.150155959256	11.5183246073298	2	10	2	1	191	20.991	4.6	High	High	High	2.6e7	3.5e7	1.8e7	0.585	28.5453472137451	2
High	IsMasterProtein	A6T9K7	NAD-dependent malic enzyme OS=Klebsiella pneumoniae subsp. pneumoniae (strain ATCC 700721 / MGH 78578) GN=maeA PE=3 SV=1	0	11.1286967712737	10.4424778761062	3	10	3	1	565	62.732	5.49	High	High	High	4.2e7	2.8e6	4.0e6	0.241	21.0138413906097	3
High	IsMasterProtein	A6TCD0	GTPase Der OS=Klebsiella pneumoniae subsp. pneumoniae (strain ATCC 700721 / MGH 78578) GN=der PE=3 SV=1	0	10.7437856886994	8.33333333333333	2	21	2	1	492	55.189	6.13	High	High	High	1.6e6	1.3e7	1.0e7	0.225	48.2970352172852	2
High	IsMasterProtein	A6TDS1	UPF0149 protein KPN78578_32810 OS=Klebsiella pneumoniae subsp. pneumoniae (strain ATCC 700721 / MGH 78578) GN=KPN78578_32810 PE=3 SV=1	0	10.7229559625434	15.625	2	32	2	1	192	21.208	4.4	High	High	High	1.7e7	2.7e7	1.6e7	2.162	60.5031266212463	2
High	IsMasterProtein	B5XTG0	Orotate phosphoribosyltransferase OS=Klebsiella pneumoniae (strain 342) GN=pyrE PE=3 SV=1	0	10.589367701802	10.7981220657277	2	4	2	1	213	23.647	5.68	High	Not Found	Not Found				0.389	7.7080705165863	2
High	IsMasterProtein	A6T4Y3	Acyl-[acyl-carrier-protein]--UDP-N-acetylglucosamine O-acyltransferase OS=Klebsiella pneumoniae subsp. pneumoniae (strain ATCC 700721 / MGH 78578) GN=lpxA PE=3 SV=1	0	10.5473597731489	3.81679389312977	1	10	1	1	262	28.078	6.95	High	High	High	4.0e7	1.9e6	2.3e7	0.995	24.1947757005692	1
High	IsMasterProtein	A6T5E9	N utilization substance protein B homolog OS=Klebsiella pneumoniae subsp. pneumoniae (strain ATCC 700721 / MGH 78578) GN=nusB PE=3 SV=1	0	10.1803040879838	22.3021582733813	2	8	2	1	139	15.754	6.8	High	High	High	2.4e7		2.1e7	0.52	17.12327003479	2
High	IsMasterProtein	A6T726	Asparagine--tRNA ligase OS=Klebsiella pneumoniae subsp. pneumoniae (strain ATCC 700721 / MGH 78578) GN=asnS PE=3 SV=1	0	10.176423685804	4.07725321888412	2	14	2	1	466	52.462	5.29	High	High	High	6.4e7	4.7e7	3.8e7	0.269	32.1987257003784	2
High	IsMasterProtein	A6T766	Ribosomal RNA large subunit methyltransferase I OS=Klebsiella pneumoniae subsp. pneumoniae (strain ATCC 700721 / MGH 78578) GN=rlmI PE=3 SV=2	0	10.0626400724591	6.5	2	8	2	1	400	44.631	7.99	High	High	High	3.7e7	1.5e7	2.7e7	0.202	26.2759675979614	2
High	IsMasterProtein	A6TBQ0	Elongation factor P-like protein OS=Klebsiella pneumoniae subsp. pneumoniae (strain ATCC 700721 / MGH 78578) GN=KPN78578_25600 PE=3 SV=1	0	9.98216187408715	12.6315789473684	2	8	2	1	190	21.471	5.01	High	High	High	7.5e7	8.8e7	7.7e7	0.668	22.1067904233933	2
High	IsMasterProtein	A6T7F1	3-oxoacyl-[acyl-carrier-protein] synthase 3 OS=Klebsiella pneumoniae subsp. pneumoniae (strain ATCC 700721 / MGH 78578) GN=fabH PE=3 SV=1	0	9.60530840272927	11.0410094637224	2	4	2	1	317	33.401	5.08	High	Not Found	Not Found	6.4e7			0.334	12.8274266719818	2
High	IsMasterProtein	B5XUB1	Biosynthetic arginine decarboxylase OS=Klebsiella pneumoniae (strain 342) GN=speA PE=3 SV=1	0	9.44547522567472	4.27215189873418	2	8	2	1	632	70.974	4.97	High	High	High	2.4e7	2.7e7	2.3e7	0.166	17.4785009622574	2
High	IsMasterProtein	A6TB00	Protease HtpX OS=Klebsiella pneumoniae subsp. pneumoniae (strain ATCC 700721 / MGH 78578) GN=htpX PE=3 SV=1	0	9.00628913991714	7.14285714285714	2	11	2	1	294	32.025	6.7	High	High	High	7.8e7	7.6e7	1.6e8	0.874	29.6586855649948	2
High	IsMasterProtein	P26420	Fructokinase OS=Klebsiella pneumoniae GN=scrK PE=1 SV=1	0	8.9457700901366	5.86319218241042	1	6	1	1	307	32.324	5.08	High	High	High	9.4e7	6.9e7	3.3e7	0.155	18.6816754341125	1
High	IsMasterProtein	A6TBK7	Methionine--tRNA ligase OS=Klebsiella pneumoniae subsp. pneumoniae (strain ATCC 700721 / MGH 78578) GN=metG PE=3 SV=1	0	8.75407080669543	4.87444608567208	2	4	2	1	677	76.104	5.53	High	Not Found	Not Found	3.4e7			0.119	7.01273012161255	2
High	IsMasterProtein	A6TGV2	LexA repressor OS=Klebsiella pneumoniae subsp. pneumoniae (strain ATCC 700721 / MGH 78578) GN=lexA PE=3 SV=1	0	8.53591363632301	6.93069306930693	1	6	1	1	202	22.29	6.4	Not Found	High	High		4.1e7	2.6e7	0.425	16.801037311554	1
High	IsMasterProtein	A6TD24	DNA mismatch repair protein MutS OS=Klebsiella pneumoniae subsp. pneumoniae (strain ATCC 700721 / MGH 78578) GN=mutS PE=3 SV=1	0	8.23417051048055	2.57913247362251	2	8	2	1	853	95.022	5.77	High	High	High	3.8e7	2.0e7	1.8e7	0.094	16.3273102045059	2
High	IsMasterProtein	A6T9H9	Catalase-peroxidase OS=Klebsiella pneumoniae subsp. pneumoniae (strain ATCC 700721 / MGH 78578) GN=katG PE=3 SV=1	0	8.20732653080566	2.06896551724138	1	361	1	1	725	78.917	5.47	High	High	High	2.4e7	4.0e7	2.5e7	0.113	839.64037835598	1
High	IsMasterProtein	A6T7K2	High frequency lysogenization protein HflD homolog OS=Klebsiella pneumoniae subsp. pneumoniae (strain ATCC 700721 / MGH 78578) GN=hflD PE=3 SV=1	0	7.65208481349831	8.45070422535211	1	8	1	1	213	22.921	8.51	High	High	High	1.4e7	2.7e7	1.3e7	0.179	19.0249345302582	1
High	IsMasterProtein	A6TAI1	Integration host factor subunit alpha OS=Klebsiella pneumoniae subsp. pneumoniae (strain ATCC 700721 / MGH 78578) GN=ihfA PE=3 SV=1	0	7.5671517194641	19.1919191919192	2	8	2	1	99	11.346	9.7	High	High	High	5.5e7	8.0e7	3.7e7	0.778	19.1601215600967	2
High	IsMasterProtein	A6TFK3	Glycerol-3-phosphate dehydrogenase [NAD(P)+] OS=Klebsiella pneumoniae subsp. pneumoniae (strain ATCC 700721 / MGH 78578) GN=gpsA PE=3 SV=1	0	7.48678239993206	5.6047197640118	1	4	1	1	339	36.21	6.95	High	Not Found	High	2.5e7		1.7e7	0.116	13.2521510124207	1
High	IsMasterProtein	A6TBT7	Ubiquinone biosynthesis O-methyltransferase OS=Klebsiella pneumoniae subsp. pneumoniae (strain ATCC 700721 / MGH 78578) GN=ubiG PE=3 SV=1	0	7.30530707366852	5.78512396694215	1	6	1	1	242	26.634	6.6	High	High	High	2.2e7	1.2e7	1.3e7	0.166	18.8719811439514	1
High	IsMasterProtein	A6T7C6	Glucans biosynthesis glucosyltransferase H OS=Klebsiella pneumoniae subsp. pneumoniae (strain ATCC 700721 / MGH 78578) GN=mdoH PE=3 SV=1	0	7.22929523178422	1.42517814726841	1	4	1	1	842	96.021	8.73	High	High	High	2.8e7	1.6e7	8.4e6	0.054	14.3354458808899	1
High	IsMasterProtein	A6T6D7	Potassium-transporting ATPase KdpC subunit OS=Klebsiella pneumoniae subsp. pneumoniae (strain ATCC 700721 / MGH 78578) GN=kdpC PE=3 SV=1	0	7.06263258248271	14.6596858638743	1	6	1	1	191	20.192	6.74	Not Found	High	High		1.1e7		0.468	16.0400912761688	1
High	IsMasterProtein	A6T5G0	UPF0234 protein KPN78578_03700 OS=Klebsiella pneumoniae subsp. pneumoniae (strain ATCC 700721 / MGH 78578) GN=KPN78578_03700 PE=3 SV=1	0	6.89859664944467	10.4294478527607	1	4	1	1	163	18.342	5.76	High	Not Found	High				0.259	10.3049399852753	1
High	IsMasterProtein	A6TGM1	3-octaprenyl-4-hydroxybenzoate carboxy-lyase OS=Klebsiella pneumoniae subsp. pneumoniae (strain ATCC 700721 / MGH 78578) GN=ubiD PE=3 SV=1	0	6.87153617355278	5.09164969450102	1	4	1	1	491	55.111	5.81	Not Found	High	High				0.172	11.930282831192	1
High	IsMasterProtein	A6THY6	Ribosomal RNA small subunit methyltransferase C OS=Klebsiella pneumoniae subsp. pneumoniae (strain ATCC 700721 / MGH 78578) GN=rsmC PE=3 SV=1	0	6.73541827076192	6.14035087719298	1	2	1	1	342	37.337	6.24	Not Found	Not Found	High			1.3e7	0.129	4.07633686065674	1
High	IsMasterProtein	B5XW43	Peptidyl-tRNA hydrolase OS=Klebsiella pneumoniae (strain 342) GN=pth PE=3 SV=1	0	6.65797231191253	8.24742268041237	1	4	1	1	194	21.087	9.16	High	High	Not Found	2.6e7			0.194	11.1268541812897	1
High	IsMasterProtein	B5XZL9	ATP synthase subunit c OS=Klebsiella pneumoniae (strain 342) GN=atpE PE=3 SV=1	0	6.62127996840907	20.253164556962	2	23	2	1	79	8.25	4.61	High	High	High	3.4e8	3.2e8	2.7e8	2.162	24.6967631578445	2
High	IsMasterProtein	A6T739	Dihydroorotate dehydrogenase (quinone) OS=Klebsiella pneumoniae subsp. pneumoniae (strain ATCC 700721 / MGH 78578) GN=pyrD PE=3 SV=1	0	6.42446578168014	5.65476190476191	1	13	1	1	336	36.739	8.13	High	High	High	6.3e6	9.5e6	3.1e6	0.093	36.2418043613434	1
High	IsMasterProtein	Q48449	Uncharacterized 55.8 kDa protein in cps region OS=Klebsiella pneumoniae PE=4 SV=1	0	6.08549817717269	1.98412698412698	1	11	1	1	504	55.747	6.25	Not Found	High	High		7.8e7	6.7e7	0.105	12.0236825942993	1
High	IsMasterProtein	B5XQC8	50S ribosomal protein L35 OS=Klebsiella pneumoniae (strain 342) GN=rpmI PE=3 SV=1	0	5.94653739507454	20	1	8	1	1	65	7.284	11.78	High	High	High	4.0e7	3.8e7		9	21.4007878303528	1
High	IsMasterProtein	A6TGL3	Ubiquinone/menaquinone biosynthesis C-methyltransferase UbiE OS=Klebsiella pneumoniae subsp. pneumoniae (strain ATCC 700721 / MGH 78578) GN=ubiE PE=3 SV=1	0	5.93660174571043	8.36653386454183	2	4	2	1	251	28.129	7.18	Not Found	High	High		2.2e7	4.6e6	0.334	7.01821637153625	2
High	IsMasterProtein	A6TEC2	Ribosomal RNA large subunit methyltransferase G OS=Klebsiella pneumoniae subsp. pneumoniae (strain ATCC 700721 / MGH 78578) GN=rlmG PE=3 SV=1	0	5.92408823851722	9.57446808510638	1	3	1	1	376	41.888	6.47	High	Not Found	Not Found				0.122	6.60087704658508	1
High	IsMasterProtein	A6TDX0	Probable Fe(2+)-trafficking protein OS=Klebsiella pneumoniae subsp. pneumoniae (strain ATCC 700721 / MGH 78578) GN=KPN78578_33300 PE=3 SV=1	0	5.6769542645183	17.5824175824176	1	6	1	1	91	10.912	6.29	High	High	High	3.5e7	3.5e7	2.2e7	0.334	13.2361946105957	1
High	IsMasterProtein	B5Y237	30S ribosomal protein S20 OS=Klebsiella pneumoniae (strain 342) GN=rpsT PE=3 SV=1	0	5.62543493927723	12.6436781609195	1	6	1	1	87	9.664	11.18	High	High	High	5.0e8	5.4e8	3.6e8	0.778	17.813790678978	1
High	IsMasterProtein	A6T6M7	Cyclic pyranopterin monophosphate synthase OS=Klebsiella pneumoniae subsp. pneumoniae (strain ATCC 700721 / MGH 78578) GN=moaC PE=3 SV=1	0	5.49675422853489	8.02469135802469	1	4	1	1	162	17.455	7.15	High	High	Not Found	5.8e6			0.259	11.9134538173676	1
High	IsMasterProtein	A6TGF8	Dihydroxy-acid dehydratase OS=Klebsiella pneumoniae subsp. pneumoniae (strain ATCC 700721 / MGH 78578) GN=ilvD PE=3 SV=1	0	5.48240826928809	1.78571428571429	1	4	1	1	616	65.678	5.81	Not Found	High	High		5.0e6		0.059	9.92531108856201	1
High	IsMasterProtein	A6T4E6	UPF0246 protein KPN78578_00060 OS=Klebsiella pneumoniae subsp. pneumoniae (strain ATCC 700721 / MGH 78578) GN=KPN78578_00060 PE=3 SV=1	0	5.47430747549499	4.66926070038911	1	4	1	1	257	29.528	6.96	High	Not Found	High			1.2e7	0.122	12.2717134952545	1
High	IsMasterProtein	A6TDR6	Glycine cleavage system H protein OS=Klebsiella pneumoniae subsp. pneumoniae (strain ATCC 700721 / MGH 78578) GN=gcvH PE=3 SV=1	0	5.33301428167034	17.8294573643411	1	3	1	1	129	13.867	4.09	Not Found	Not Found	High			2.0e6	0.585	9.95291137695313	1
High	IsMasterProtein	B5XWP3	Dipeptide and tripeptide permease A OS=Klebsiella pneumoniae (strain 342) GN=dtpA PE=3 SV=1	0	5.32725019197724	4.59081836327345	2	3	2	1	501	54.018	9.06	High	Not Found	Not Found	2.6e7			0.259	6.38067841529846	2
High	IsMasterProtein	A6T700	Phosphoserine aminotransferase OS=Klebsiella pneumoniae subsp. pneumoniae (strain ATCC 700721 / MGH 78578) GN=serC PE=3 SV=1	0	5.31051355163575	2.76243093922652	1	6	1	1	362	39.646	5.71	High	High	High	6.9e7	5.8e7	3.2e7	0.11	16.9293968677521	1
High	IsMasterProtein	A6T521	Na(+)-translocating NADH-quinone reductase subunit A OS=Klebsiella pneumoniae subsp. pneumoniae (strain ATCC 700721 / MGH 78578) GN=nqrA PE=3 SV=1	0	5.26454610222245	9.61968680089485	2	3	2	1	447	48.386	7.31	High	Not Found	High				0.194	7.8434237241745	2
High	IsMasterProtein	A6TDS2	Cell division protein ZapA OS=Klebsiella pneumoniae subsp. pneumoniae (strain ATCC 700721 / MGH 78578) GN=zapA PE=3 SV=1	0	5.22701854965504	11.9266055045872	1	6	1	1	109	12.558	5.58	High	High	High	2.0e7	2.4e7	2.0e7	0.389	18.8205184936523	1
High	IsMasterProtein	Q48485	UDP-galactopyranose mutase OS=Klebsiella pneumoniae GN=rfbD PE=1 SV=1	0	5.22650610772903	3.38541666666667	1	5	1	1	384	44.429	6.52	High	High	High	2.4e7	1.3e7	1.5e7	0.101	10.768522143364	1
High	IsMasterProtein	B5Y332	RNA-binding protein Hfq OS=Klebsiella pneumoniae (strain 342) GN=hfq PE=3 SV=1	0	5.14435971910985	12.7450980392157	1	2	1	1	102	10.996	7.65	Not Found	Not Found	High			5.6e7	0.585	5.28535032272339	1
High	IsMasterProtein	A6T5N7	Adenylate kinase OS=Klebsiella pneumoniae subsp. pneumoniae (strain ATCC 700721 / MGH 78578) GN=adk PE=3 SV=1	0	5.10171372141088	4.20560747663551	1	5	1	1	214	23.533	6.04	High	High	High	5.8e6			0.155	16.5756657123566	1
High	IsMasterProtein	A6TB39	Carboxy-S-adenosyl-L-methionine synthase OS=Klebsiella pneumoniae subsp. pneumoniae (strain ATCC 700721 / MGH 78578) GN=cmoA PE=3 SV=1	0	5.10154908080163	5.26315789473684	1	6	1	1	247	27.672	5.6	High	High	High	1.5e7	1.3e7	1.1e7	0.166	19.6829173564911	1
High	IsMasterProtein	A6T4G3	4-hydroxy-3-methylbut-2-enyl diphosphate reductase OS=Klebsiella pneumoniae subsp. pneumoniae (strain ATCC 700721 / MGH 78578) GN=ispH PE=3 SV=1	0	5.09674441552538	3.48101265822785	2	6	2	1	316	34.426	5.2	High	High	High	6.3e7	2.6e7	3.4e7	0.292	8.09988117218018	2
High	IsMasterProtein	A6T714	Chromosome partition protein MukF OS=Klebsiella pneumoniae subsp. pneumoniae (strain ATCC 700721 / MGH 78578) GN=mukF PE=3 SV=1	0	5.02844584655394	2.95454545454545	1	2	1	1	440	50.257	4.89	High	Not Found	Not Found				0.072	6.07920098304749	1
High	IsMasterProtein	A6T5F3	1-deoxy-D-xylulose-5-phosphate synthase OS=Klebsiella pneumoniae subsp. pneumoniae (strain ATCC 700721 / MGH 78578) GN=dxs PE=3 SV=1	0	4.99610883376309	2.09677419354839	1	2	1	1	620	67.318	6.58	Not Found	High	Not Found		1.7e7		0.075	4.31987988948822	1
High	IsMasterProtein	A6TF97	Probable 4-deoxy-4-formamido-L-arabinose-phosphoundecaprenol deformylase ArnD OS=Klebsiella pneumoniae subsp. pneumoniae (strain ATCC 700721 / MGH 78578) GN=arnD PE=3 SV=1	0	4.99139982823808	3.33333333333333	1	2	1	1	300	33.344	6.44	Not Found	Not Found	High				0.166	4.53294146060944	1
High	IsMasterProtein	A6T4P6	GMP reductase OS=Klebsiella pneumoniae subsp. pneumoniae (strain ATCC 700721 / MGH 78578) GN=guaC PE=3 SV=1	0	4.86806070478958	2.88184438040346	1	2	1	1	347	37.255	6.73	High	Not Found	Not Found	3.4e7			0.129	6.42439985275269	1
High	IsMasterProtein	A6TEU1	Methionyl-tRNA formyltransferase OS=Klebsiella pneumoniae subsp. pneumoniae (strain ATCC 700721 / MGH 78578) GN=fmt PE=3 SV=1	0	4.86043573382415	5.3968253968254	1	2	1	1	315	34.001	6.32	Not Found	Not Found	High				0.136	6.57900834083557	1
High	IsMasterProtein	A6T742	Ribosomal RNA large subunit methyltransferase K/L OS=Klebsiella pneumoniae subsp. pneumoniae (strain ATCC 700721 / MGH 78578) GN=rlmL PE=3 SV=1	0	4.85826293471818	3.70898716119829	2	7	2	1	701	78.861	8.63	High	High	High	5.2e7	3.8e7	2.4e7	0.101	12.6029917001724	2
High	IsMasterProtein	A6T562	Glutamate 5-kinase OS=Klebsiella pneumoniae subsp. pneumoniae (strain ATCC 700721 / MGH 78578) GN=proB PE=3 SV=1	0	4.81219736128158	4.35967302452316	1	2	1	1	367	39.093	6.7	Not Found	High	Not Found		1.8e7		0.101	5.62859630584717	1
High	IsMasterProtein	A6T7E9	50S ribosomal protein L32 OS=Klebsiella pneumoniae subsp. pneumoniae (strain ATCC 700721 / MGH 78578) GN=rpmF PE=3 SV=1	0	4.72445831159869	26.3157894736842	1	5	1	1	57	6.426	11.36	High	High	High	4.9e7	3.6e7	4.4e7	1.154	10.474546790123	1
High	IsMasterProtein	A6TGG1	Ketol-acid reductoisomerase (NADP(+)) OS=Klebsiella pneumoniae subsp. pneumoniae (strain ATCC 700721 / MGH 78578) GN=ilvC PE=3 SV=1	0	4.70659627214516	4.07331975560081	2	3	2	1	491	53.917	5.36	High	Not Found	High	9.9e6			0.145	7.74144339561462	2
High	IsMasterProtein	B5Y235	Isoleucine--tRNA ligase OS=Klebsiella pneumoniae (strain 342) GN=ileS PE=3 SV=1	0	4.29140915484966	1.27931769722815	1	6	1	1	938	104.379	6.1	High	High	Not Found	6.5e6	6.1e6		0.041	10.2919472455978	1
High	IsMasterProtein	A6TDG4	Prolipoprotein diacylglyceryl transferase OS=Klebsiella pneumoniae subsp. pneumoniae (strain ATCC 700721 / MGH 78578) GN=lgt PE=3 SV=1	0	4.26841123481326	8.59106529209622	1	4	1	1	291	32.97	9.36	Not Found	High	High				0.194	9.59198427200317	1
High	IsMasterProtein	A6TDG3	Thymidylate synthase OS=Klebsiella pneumoniae subsp. pneumoniae (strain ATCC 700721 / MGH 78578) GN=thyA PE=3 SV=1	0	4.18775530319963	4.92424242424242	1	2	1	1	264	30.287	6.37	Not Found	Not Found	High			2.5e7	0.179	5.65088725090027	1
High	IsMasterProtein	B5XVJ3	SsrA-binding protein OS=Klebsiella pneumoniae (strain 342) GN=smpB PE=3 SV=1	0	4.17522353752445	6.875	1	6	1	1	160	18.228	9.8	High	High	High	3.7e7	3.2e7	2.0e7	0.334	14.250212430954	1
High	IsMasterProtein	B5Y1K6	UPF0325 protein KPK_4555 OS=Klebsiella pneumoniae (strain 342) GN=KPK_4555 PE=3 SV=1	0	4.16647041824136	7.03125	1	2	1	1	128	15.087	7.18	Not Found	Not Found	High			1.8e7	0.233	4.40023827552795	1
High	IsMasterProtein	B5Y1Z5	Protein ApaG OS=Klebsiella pneumoniae (strain 342) GN=apaG PE=3 SV=1	0	4.14806840525646	16	1	2	1	1	125	13.967	5.15	Not Found	High	High				0.931	0	1
High	IsMasterProtein	A6TCI0	GTPase Era OS=Klebsiella pneumoniae subsp. pneumoniae (strain ATCC 700721 / MGH 78578) GN=era PE=3 SV=1	0	4.1130019543289	2.99003322259136	1	4	1	1	301	33.862	6.98	Not Found	High	High		3.2e7	2.4e7	0.129	11.4094870090485	1
High	IsMasterProtein	A6THZ0	Peptide chain release factor 3 OS=Klebsiella pneumoniae subsp. pneumoniae (strain ATCC 700721 / MGH 78578) GN=prfC PE=3 SV=1	0	4.09996076451268	3.78071833648393	1	2	1	1	529	59.592	5.9	High	Not Found	Not Found	1.1e7			0.083	5.76197457313538	1
High	IsMasterProtein	A6TEG6	Penicillin-binding protein activator LpoA OS=Klebsiella pneumoniae subsp. pneumoniae (strain ATCC 700721 / MGH 78578) GN=lpoA PE=3 SV=2	0	3.99783393824349	1.85185185185185	1	2	1	1	702	75.037	6.09	Not Found	Not Found	High			6.8e6	0.072	6.03019380569458	1
High	IsMasterProtein	A6T4M5	Ribosomal RNA small subunit methyltransferase H OS=Klebsiella pneumoniae subsp. pneumoniae (strain ATCC 700721 / MGH 78578) GN=rsmH PE=3 SV=1	0	3.98046831546874	4.15335463258786	1	4	1	1	313	34.818	7.17	Not Found	High	High		1.0e7		0.129	9.45056807994843	1
High	IsMasterProtein	A6TF07	Siroheme synthase 2 OS=Klebsiella pneumoniae subsp. pneumoniae (strain ATCC 700721 / MGH 78578) GN=cysG2 PE=3 SV=2	0	3.933301449577	2.18818380743982	1	6	1	1	457	49.948	6.32	High	High	High	1.1e7	9.1e6	7.1e6	0.101	14.6933188438416	1
High	IsMasterProtein	B5XSW5	Phosphoglucosamine mutase OS=Klebsiella pneumoniae (strain 342) GN=glmM PE=3 SV=1	0	3.87712907713556	2.69662921348315	1	2	1	1	445	47.875	6.06	Not Found	Not Found	High			3.7e7	0.086	5.26106142997742	1
High	IsMasterProtein	B5XZC1	Protein TolB OS=Klebsiella pneumoniae (strain 342) GN=tolB PE=3 SV=1	0	3.85698519974591	3.25581395348837	1	1	1	1	430	45.767	8.22	High	Not Found	Not Found	2.3e7			0.122	0	1
High	IsMasterProtein	A6TC94	Succinyl-diaminopimelate desuccinylase OS=Klebsiella pneumoniae subsp. pneumoniae (strain ATCC 700721 / MGH 78578) GN=dapE PE=3 SV=1	0	3.81163407393685	5.33333333333333	1	2	1	1	375	41.427	5.97	High	Not Found	Not Found	2.9e7			0.11	4.87617921829224	1
High	IsMasterProtein	B5Y274	Purine nucleoside phosphorylase DeoD-type OS=Klebsiella pneumoniae (strain 342) GN=deoD PE=3 SV=1	0.00227272727272727	3.68319124794698	4.18410041841004	1	4	1	1	239	25.928	5.86	High	High	Not Found	5.4e5	2.9e5		0.145	3.64887928962708	1
High	IsMasterProtein	A6T5D7	S-adenosylmethionine:tRNA ribosyltransferase-isomerase OS=Klebsiella pneumoniae subsp. pneumoniae (strain ATCC 700721 / MGH 78578) GN=queA PE=3 SV=1	0.00227272727272727	3.6763354643919	6.21468926553672	1	2	1	1	354	39.109	5.55	Not Found	High	High		5.4e7	1.1e8	0.166	7.28184294700623	1
High	IsMasterProtein	B5XT51	Chromosomal replication initiator protein DnaA OS=Klebsiella pneumoniae (strain 342) GN=dnaA PE=3 SV=1	0.00227272727272727	3.66918053350416	4.06852248394004	1	2	1	1	467	52.362	8.65	High	Not Found	Not Found				0.068	5.3552668094635	1
High	IsMasterProtein	A6T4I7	Ribosomal RNA small subunit methyltransferase A OS=Klebsiella pneumoniae subsp. pneumoniae (strain ATCC 700721 / MGH 78578) GN=rsmA PE=3 SV=1	0.00227272727272727	3.5338741295818	8.42490842490843	1	9	1	1	273	30.563	8.02	High	Not Found	Not Found	1.2e7			0.166	6.18394136428833	1
High	IsMasterProtein	A6TFK0	L-lactate dehydrogenase OS=Klebsiella pneumoniae subsp. pneumoniae (strain ATCC 700721 / MGH 78578) GN=lldD PE=3 SV=1	0.00227272727272727	3.40949253799142	3.2994923857868	1	2	1	1	394	42.981	6.89	High	Not Found	Not Found				0.105	4.43946075439453	1
High	IsMasterProtein	B5XRN3	tRNA 2-thiocytidine biosynthesis protein TtcA OS=Klebsiella pneumoniae (strain 342) GN=ttcA PE=3 SV=1	0.00227272727272727	3.2511919950414	2.89389067524116	1	4	1	1	311	35.377	6.55	Not Found	High	High		8.0e6		0.129	9.45824682712555	1
High	IsMasterProtein	P15745	Type II secretion system protein F OS=Klebsiella pneumoniae GN=pulF PE=3 SV=1	0.00227272727272727	3.2327694565354	2.6246719160105	1	7	1	1	381	41.846	10.48	High	High	High	3.5e8	2.2e8	2.5e8	0.202	5.56201553344727	1
High	IsMasterProtein	A6TGB9	Regulator of ribonuclease activity A OS=Klebsiella pneumoniae subsp. pneumoniae (strain ATCC 700721 / MGH 78578) GN=rraA PE=3 SV=1	0.00227272727272727	3.1838250095712	6.83229813664596	1	2	1	1	161	17.375	4.2	High	Not Found	Not Found	3.1e7			0.334	3.61825037002563	1
High	IsMasterProtein	A6TD87	Ribosomal RNA large subunit methyltransferase M OS=Klebsiella pneumoniae subsp. pneumoniae (strain ATCC 700721 / MGH 78578) GN=rlmM PE=3 SV=1	0.00227272727272727	3.1266793981846	2.73224043715847	1	2	1	1	366	41.908	6.99	Not Found	High	Not Found				0.105	4.41162836551666	1
High	IsMasterProtein	B5XWN4	Transcriptional regulator SlyA OS=Klebsiella pneumoniae (strain 342) GN=slyA PE=3 SV=1	0.00227272727272727	3.10182351650232	7.63888888888889	1	4	1	1	144	16.538	7.05	High	Not Found	High	3.1e7		1.4e7	0.259	9.05719590187073	1
High	IsMasterProtein	A6TEJ8	Ribosomal RNA large subunit methyltransferase E OS=Klebsiella pneumoniae subsp. pneumoniae (strain ATCC 700721 / MGH 78578) GN=rlmE PE=3 SV=1	0.00227272727272727	3.07262963696098	4.30622009569378	1	2	1	1	209	23.29	9.29	Not Found	Not Found	High			2.2e7	0.194	5.66618633270264	1
High	IsMasterProtein	A6T4N3	UDP-N-acetylglucosamine--N-acetylmuramyl-(pentapeptide) pyrophosphoryl-undecaprenol N-acetylglucosamine transferase OS=Klebsiella pneumoniae subsp. pneumoniae (strain ATCC 700721 / MGH 78578) GN=murG PE=3 SV=1	0.00227272727272727	3.03114362538531	3.37078651685393	1	4	1	1	356	38.02	9.55	High	High	Not Found	1.7e7	1.6e7		0.116	11.4702870845795	1
High	IsMasterProtein	A6TC04	tRNA pseudouridine synthase A OS=Klebsiella pneumoniae subsp. pneumoniae (strain ATCC 700721 / MGH 78578) GN=truA PE=3 SV=1	0.00227272727272727	2.96257350205938	6.2962962962963	1	2	1	1	270	30.273	8.44	Not Found	Not Found	High				0.136	5.66013050079346	1
High	IsMasterProtein	A6T4M4	Transcriptional regulator MraZ OS=Klebsiella pneumoniae subsp. pneumoniae (strain ATCC 700721 / MGH 78578) GN=mraZ PE=3 SV=1	0.00227272727272727	2.93181413825384	5.26315789473684	1	2	1	1	152	17.329	5.85	Not Found	Not Found	High				0.233	4.44233632087708	1
High	IsMasterProtein	A6TBN1	Cytidine deaminase OS=Klebsiella pneumoniae subsp. pneumoniae (strain ATCC 700721 / MGH 78578) GN=cdd PE=3 SV=1	0.00449438202247191	2.84527179255984	13.9455782312925	1	5	1	1	294	31.457	5.91	Not Found	Not Found	High			2.0e6	0.212	4.47706031799316	1
High	IsMasterProtein	B5XVB9	Carbon storage regulator homolog OS=Klebsiella pneumoniae (strain 342) GN=csrA PE=3 SV=1	0.00449438202247191	2.72978714510376	9.83606557377049	1	6	1	1	61	6.852	8.62	High	High	High	5.9e7	4.9e7	3.6e7	0.468	8.89082777500153	1
High	IsMasterProtein	A6TGN1	Pantothenate kinase OS=Klebsiella pneumoniae subsp. pneumoniae (strain ATCC 700721 / MGH 78578) GN=coaA PE=3 SV=2	0.00449438202247191	2.71152719940022	3.16455696202532	1	4	1	1	316	36.205	7.14	High	Not Found	High			1.5e6	0.136	8.20865392684937	1
High	IsMasterProtein	B5XWP8	Electron transport complex subunit D OS=Klebsiella pneumoniae (strain 342) GN=rnfD PE=3 SV=1	0.00669642857142857	2.67716072731368	3.14285714285714	1	2	1	1	350	37.916	9.82	High	Not Found	Not Found				0.334	5.67528653144836	1
High	IsMasterProtein	A6TB43	Arginine--tRNA ligase OS=Klebsiella pneumoniae subsp. pneumoniae (strain ATCC 700721 / MGH 78578) GN=argS PE=1 SV=1	0.00669642857142857	2.63582436722938	3.29289428076256	1	2	1	1	577	64.202	5.62	Not Found	High	Not Found				0.061	4.91103100776672	1
Medium	IsMasterProtein	P45600	HTH-type transcriptional regulator CysB OS=Klebsiella pneumoniae GN=cysB PE=1 SV=2	0.010989010989011	2.60537323572779	2.77777777777778	1	2	1	1	324	35.941	7.37	Not Found	High	Not Found		3.8e7		0.129	4.42935335636139	1
Medium	IsMasterProtein	A6TD47	Phosphoadenosine phosphosulfate reductase OS=Klebsiella pneumoniae subsp. pneumoniae (strain ATCC 700721 / MGH 78578) GN=cysH PE=3 SV=1	0.010989010989011	2.58352592089978	4.50819672131148	1	4	1	1	244	27.797	6.15	High	High	High				0.166	1.80994260311127	1
Medium	IsMasterProtein	A6TEJ0	Argininosuccinate synthase OS=Klebsiella pneumoniae subsp. pneumoniae (strain ATCC 700721 / MGH 78578) GN=argG PE=3 SV=1	0.010989010989011	2.57642648026726	2.01342281879195	1	6	1	1	447	49.781	5.64	High	High	High	1.4e7	1.4e7	7.0e6	0.083	11.9278324842453	1
Medium	IsMasterProtein	Q48481	Probable UDP-galactopyranose mutase OS=Klebsiella pneumoniae GN=rfbD PE=3 SV=1	0.010989010989011	2.53730259189828	4.42708333333333	1	2	1	1	384	44.447	5.25	High	High	Not Found		3.2e7		0.101	5.39152908325195	1
Medium	IsMasterProtein	B5XWP9	Electron transport complex subunit C OS=Klebsiella pneumoniae (strain 342) GN=rnfC PE=3 SV=1	0.010989010989011	2.51641270303111	5.31208499335989	1	2	1	1	753	80.388	8.65	Not Found	Not Found	High				0.054	5.1434006690979	1
Medium	IsMasterProtein	B5XXK6	Glucans biosynthesis protein G OS=Klebsiella pneumoniae (strain 342) GN=mdoG PE=3 SV=1	0.0130434782608696	2.43770713554353	1.76125244618395	1	2	1	1	511	57.785	8.28	High	Not Found	Not Found				0.083	1.85737013816834	1
Medium	IsMasterProtein	A6TD48	Sulfite reductase [NADPH] hemoprotein beta-component OS=Klebsiella pneumoniae subsp. pneumoniae (strain ATCC 700721 / MGH 78578) GN=cysI PE=3 SV=1	0.0130434782608696	2.35546294222159	2.98245614035088	1	2	1	1	570	64.009	8.19	High	Not Found	Not Found	6.5e6			0.066	4.22567200660706	1
Medium	IsMasterProtein	P45610	Protein TonB OS=Klebsiella pneumoniae GN=tonB PE=3 SV=1	0.0130434782608696	2.31893975636819	9.87654320987654	1	1	1	1	243	26.596	9.66	High	Not Found	Not Found				0.259	2.58978152275085	1
Medium	IsMasterProtein	A6T7Y5	GTP cyclohydrolase-2 OS=Klebsiella pneumoniae subsp. pneumoniae (strain ATCC 700721 / MGH 78578) GN=ribA PE=3 SV=1	0.0151515151515152	2.25126944390151	3.5	1	6	1	1	200	22.168	6.2	High	High	High	1.9e7	1.2e7	1.1e7	0.194	0	1
Medium	IsMasterProtein	A6TCF3	tRNA (cytidine/uridine-2'-O-)-methyltransferase TrmJ OS=Klebsiella pneumoniae subsp. pneumoniae (strain ATCC 700721 / MGH 78578) GN=trmJ PE=3 SV=1	0.0172786177105832	2.21631076365268	6.55737704918033	1	2	1	1	244	26.781	6.42	Not Found	High	Not Found		5.5e6		0.259	5.28659248352051	1
Medium	IsMasterProtein	A6T6L9	UvrABC system protein B OS=Klebsiella pneumoniae subsp. pneumoniae (strain ATCC 700721 / MGH 78578) GN=uvrB PE=3 SV=1	0.0237068965517241	2.1506420183387	2.5260029717682	1	1	1	1	673	75.987	5.3	High	Not Found	Not Found				0.058	0	1
Medium	IsMasterProtein	A6TEQ3	Malate dehydrogenase OS=Klebsiella pneumoniae subsp. pneumoniae (strain ATCC 700721 / MGH 78578) GN=mdh PE=3 SV=1	0.0318471337579618	2.1388839558386	10.5769230769231	1	2	1	1	312	32.406	5.74	High	Not Found	Not Found				0.122	0	1
Medium	IsMasterProtein	A6T4N4	UDP-N-acetylmuramate--L-alanine ligase OS=Klebsiella pneumoniae subsp. pneumoniae (strain ATCC 700721 / MGH 78578) GN=murC PE=3 SV=1	0.0318471337579618	2.13377175262035	2.03665987780041	1	2	1	1	491	53.458	6.33	High	Not Found	Not Found	3.8e7			0.116	3.9499204158783	1
Medium	IsMasterProtein	A6TI00	Lipoate-protein ligase A OS=Klebsiella pneumoniae subsp. pneumoniae (strain ATCC 700721 / MGH 78578) GN=lplA PE=3 SV=1	0.0318471337579618	2.13371266091581	8.28402366863905	1	1	1	1	338	37.704	5.82	Not Found	High	Not Found				0.11	0	1
Medium	IsMasterProtein	A6TBV3	Nucleoside triphosphatase NudI OS=Klebsiella pneumoniae subsp. pneumoniae (strain ATCC 700721 / MGH 78578) GN=nudI PE=3 SV=2	0.0318471337579618	2.12697018793896	4.28571428571429	1	9	1	1	140	16.161	5.86	High	High	High	1.4e9	5.4e8	9.8e8	0.259	0	1
Medium	IsMasterProtein	A6T5N2	Adenine phosphoribosyltransferase OS=Klebsiella pneumoniae subsp. pneumoniae (strain ATCC 700721 / MGH 78578) GN=apt PE=3 SV=1	0.0331262939958592	2.1087971727397	4.37158469945355	1	1	1	1	183	20.065	5.41	Not Found	Not Found	High				0.233	2.39442896842957	1
Medium	IsMasterProtein	P25238	Modification methylase KpnI OS=Klebsiella pneumoniae GN=kpnIM PE=3 SV=1	0.0331262939958592	2.10618277603254	4.79616306954436	1	1	1	1	417	47.547	8.44	Not Found	High	Not Found				0.089	0	1
Medium	IsMasterProtein	A6TEY3	Sulfurtransferase TusD OS=Klebsiella pneumoniae subsp. pneumoniae (strain ATCC 700721 / MGH 78578) GN=tusD PE=3 SV=1	0.0331262939958592	2.07784567476894	25.78125	1	2	1	1	128	13.846	5.35	High	Not Found	Not Found	1.6e4			0.585	0	1
Medium	IsMasterProtein	P45604	PTS system N-acetylglucosamine-specific EIICBA component OS=Klebsiella pneumoniae GN=nagE PE=3 SV=1	0.0331262939958592	2.07093887591523	2.61136712749616	1	2	1	1	651	68.136	6.74	High	Not Found	Not Found				0.101	4.16819965839386	1
Medium	IsMasterProtein	A6T4W3	5'-methylthioadenosine/S-adenosylhomocysteine nucleosidase OS=Klebsiella pneumoniae subsp. pneumoniae (strain ATCC 700721 / MGH 78578) GN=mtnN PE=1 SV=1	0.0331262939958592	2.06991736660763	4.74137931034483	1	2	1	1	232	24.489	5.4	Not Found	High	Not Found				0.194	4.11771428585052	1
Medium	IsMasterProtein	A6TI09	Probable phosphoglycerate mutase GpmB OS=Klebsiella pneumoniae subsp. pneumoniae (strain ATCC 700721 / MGH 78578) GN=gpmB PE=3 SV=1	0.0331262939958592	2.05953332233647	4.65116279069767	1	2	1	1	215	23.853	6.21	High	High	Not Found	1.4e7	6.5e6		0.194	4.81367254257202	1
Medium	IsMasterProtein	Q6U607	Ferric aerobactin receptor OS=Klebsiella pneumoniae GN=iutA PE=1 SV=1	0.0331262939958592	2.04143611677803	1.63710777626194	1	1	1	1	733	80.803	5.34	Not Found	High	Not Found				0.051	1.98050248622894	1
Medium	IsMasterProtein	Q765S2	HTH-type transcriptional activator AllS OS=Klebsiella pneumoniae GN=allS PE=3 SV=1	0.0331262939958592	2.02241356199615	4.81481481481481	1	3	1	1	270	30.315	6.89	High	Not Found	High	2.1e8		1.6e8	0.194	5.97831809520721	1
Medium	IsMasterProtein	A6TEE9	5-keto-4-deoxy-D-glucarate aldolase OS=Klebsiella pneumoniae subsp. pneumoniae (strain ATCC 700721 / MGH 78578) GN=garL PE=3 SV=1	0.0331262939958592	2.01434902630905	3.90625	1	2	1	1	256	27.26	6.42	High	Not Found	Not Found	3.6e7			0.233	4.60036969184875	1
Medium	IsMasterProtein	A6TBG6	Uridine kinase OS=Klebsiella pneumoniae subsp. pneumoniae (strain ATCC 700721 / MGH 78578) GN=udk PE=3 SV=1	0.0349075975359343	1.96859153574838	4.69483568075117	1	2	1	1	213	24.405	7.24	Not Found	High	Not Found		6.7e6		0.179	4.30169343948364	1
Medium	IsMasterProtein	Q59478	Alginate lyase OS=Klebsiella pneumoniae GN=alyA PE=1 SV=1	0.0349075975359343	1.93516778026143	4.56026058631922	1	2	1	1	307	33.491	8.88	High	High	Not Found	1.8e8	1.2e8		0.11	0	1
Medium	IsMasterProtein	A6TA06	HTH-type transcriptional repressor PurR OS=Klebsiella pneumoniae subsp. pneumoniae (strain ATCC 700721 / MGH 78578) GN=purR PE=3 SV=1	0.0368098159509202	1.9115095298176	2.05278592375367	1	2	1	1	341	38.037	6.62	Not Found	Not Found	High				0.122	3.7919921875	1
Medium	IsMasterProtein	A6T5F6	tRNA sulfurtransferase OS=Klebsiella pneumoniae subsp. pneumoniae (strain ATCC 700721 / MGH 78578) GN=thiI PE=3 SV=1	0.0386178861788618	1.89143497626717	1.6597510373444	1	2	1	1	482	54.683	6.34	Not Found	High	Not Found				0.08	2.04865670204163	1
Medium	IsMasterProtein	Q06457	Nitrate reductase OS=Klebsiella oxytoca GN=nasA PE=2 SV=2	0.0386178861788618	1.86710023005552	1.96304849884527	1	2	1	1	866	93.838	8.28	High	Not Found	High	2.3e7		1.1e8	0.04	4.63474130630493	1
Medium	IsMasterProtein	B5XNX0	2-succinyl-5-enolpyruvyl-6-hydroxy-3-cyclohexene-1-carboxylate synthase OS=Klebsiella pneumoniae (strain 342) GN=menD PE=3 SV=1	0.0486815415821501	1.82419836715172	1.2589928057554	1	7	1	1	556	60.874	6.84	High	High	High	1.1e7	1.2e7	3.8e6	0.086	1.88661098480225	1
Low	IsMasterProtein	P37079	Sorbitol-6-phosphate 2-dehydrogenase OS=Klebsiella pneumoniae GN=sorD PE=3 SV=1	0.0545454545454545	1.78225292673721	14.2322097378277	1	3	1	1	267	28.987	7.49	High	High	Not Found				0.155	8.21647691726685	1
Low	IsMasterProtein	B5XTF9	Ribonuclease PH OS=Klebsiella pneumoniae (strain 342) GN=rph PE=3 SV=1	0.0545454545454545	1.77989191195995	5.04201680672269	1	1	1	1	238	25.254	5.71	Not Found	High	Not Found		3.2e7		0.194	0	1
Low	IsMasterProtein	A6T532	Xanthine phosphoribosyltransferase OS=Klebsiella pneumoniae subsp. pneumoniae (strain ATCC 700721 / MGH 78578) GN=gpt PE=3 SV=1	0.0564516129032258	1.77391588402418	5.26315789473684	1	1	1	1	152	16.924	5.85	High	Not Found	Not Found				0.468	0	1
Low	IsMasterProtein	A6T5E6	Transcriptional repressor NrdR OS=Klebsiella pneumoniae subsp. pneumoniae (strain ATCC 700721 / MGH 78578) GN=nrdR PE=3 SV=1	0.062374245472837	1.75374768770068	6.04026845637584	1	4	1	1	149	17.128	8.18	Not Found	High	High		2.0e7	1.9e7	0.259	7.12421488761902	1
Low	IsMasterProtein	B5XZL8	ATP synthase subunit a OS=Klebsiella pneumoniae (strain 342) GN=atpB PE=3 SV=1	0.0681362725450902	1.70092873997259	12.5461254612546	1	1	1	1	271	30.465	7.08	Not Found	High	Not Found				0.292	2.84641861915588	1
