# Supplementary material for: Lavender essential oil induces oxidative stress which modifies the bacterial membrane permeability of carbapenemase producing Klebsiella pneumoniae
Source: Sci Rep. 2020 Jan 21;10:819. doi: 10.1038/s41598-019-55601-0 (PMC6972767; doi:10.1038/s41598-019-55601-0)
Supplement: Supplementary file 1 — Dataset 1 [file 41598_2019_55601_MOESM1_ESM.zip › Supplementary Information/Supplementary File S1 Proteomic Raw Data and Analysis/LVO-treated KPC-KP cells/LVO-treated2_050218_01_PeptideGroups.txt]

Confidence	Annotated Sequence	Modifications	Qvality PEP	Qvality q-value	# Protein Groups	# Proteins	# PSMs	Master Protein Accessions	Positions in Master Proteins	# Missed Cleavages	Theo. MH+ [Da]	Found in Sample: [S15] F15: Sample	Found in Sample: [S14] F14: Sample	Found in Sample: [S13] F13: Sample	Area: F15: Sample	Area: F14: Sample	Area: F13: Sample	XCorr Sequest HT	Confidence Sequest HT	Percolator q-Value Sequest HT	Percolator PEP Sequest HT
High	[R].GYLADVELAK.[I]		0.011321	0	1	2	16	A6TG38	A6TG38 [454-463]	0	1078.5779016	High	High	High	2.2e7		3.4e7	3.14697504043579	High	0	3.672E-05
High	[R].EGNDFYHEMTDSNVIDK.[V]		0.00010564	0	1	2	21	A6TG36	A6TG36 [186-202]	0	2013.84946085	High	High	High	2.1e7	1.9e7	4.4e6	4.80364084243774	High	0	6.772E-09
High	[R].YAIALNLER.[D]		0.0133491	0	1	2	22	A6TG38	A6TG38 [60-68]	0	1062.5942204	High	High	High	9.6e6	4.4e6	7.6e6	2.90719985961914	High	0.00026	0.005242
High	[R].ENELEEAVMSDR.[D]		0.00164977	0	1	2	14	A6TEI7	A6TEI7 [376-387]	0	1421.62129909	High	High	High	1.4e7	4.1e6	8.9e6	3.98389744758606	High	0	1.286E-06
High	[R].SGASVGIDDMVIPEK.[K]		2.18859E-05	0	1	1	12	A6TGP1	A6TGP1 [635-649]	0	1517.75158497	High	High	High	3.4e7			4.67462539672852	High	0	1.194E-08
High	[K].VVIDESVIAGQSKPLLIYGKPEAQQASGE.[-]	1xDeamidated [Q]	0.018638	0	1	1	3	A6T5I1	A6T5I1 [396-424]	0	3027.58847223	High	Not Found	Not Found				3.56096053123474	High	0	0.0002047
High	[K].GMPIATPVFDGAK.[E]		0.00377505	0	1	2	10	A6TGP0	A6TGP0 [1179-1191]	0	1303.67148435	High	High	High	2.8e7	1.9e8		2.76554346084595	High	0	1.397E-05
High	[K].SGAYMTPAGETGGAIGR.[L]		0.00559825	0	1	1	4	P27218	P27218 [116-132]	0	1595.74823091	High	High	Not Found		1.6e7		3.47131943702698	High	0	3.936E-05
High	[R].EMLPVLEAVAK.[A]	1xOxidation [M2]	0.00458618	0	1	3	8	A6TH53	A6TH53 [232-242]	0	1215.66533675	High	High	High		1.2e7		3.18925309181213	High	0	0.0002011
High	[R].NQILTEEQYLDALEEFGDEFDAK.[M]	1xDeamidated [Q/N]	0.000779072	0	1	1	11	A6TGP1	A6TGP1 [157-179]	0	2718.23047794	Not Found	High	High		2.6e6	4.0e6	4.05769872665405	High	0	2.668E-07
High	[R].EMLPVLEAVAK.[A]		0.00424271	0	1	3	48	A6TH53	A6TH53 [232-242]	0	1199.67042175	High	High	High	8.0e8	7.7e6	8.4e8	2.70407032966614	High	0	0.0001639
High	[R].AQSVVDYLVAK.[G]		0.00559825	0	1	1	20	P24017	P24017 [276-286]	0	1192.6572145	High	High	High	4.8e8	5.4e6	1.2e9	3.43410015106201	High	0	6.314E-05
High	[R].SGETEDATIADLAVGTAAGQIK.[T]	1xDeamidated [Q20]	0.000407482	0	1	2	3	A6TD53	A6TD53 [372-393]	0	2119.04009867	Not Found	High	High				5.0334267616272	High	0	8.099E-08
High	[R].SGETEDATIADLAVGTAAGQIK.[T]		5.69845E-08	0	1	2	34	A6TD53	A6TD53 [372-393]	0	2118.05608267	High	High	High			1.1e8	7.38616323471069	High	0	7.545E-15
High	[K].LDVLDGLK.[E]		0.0236069	0	1	2	12	A6TH93	A6TH93 [333-340]	0	872.5087595	High	High	High	2.0e7	2.5e7	2.5e7	2.59983658790588	High	0	0.0003437
High	[K].AFTSEEFTHFLEELTK.[Q]		2.28673E-05	0	1	1	40	A6TD53	A6TD53 [267-282]	0	1928.9276349	High	High	High	3.9e6		4.2e7	5.5397744178772	High	0	5.992E-10
High	[R].ALEIEEMQLK.[Q]		0.00490938	0	1	2	11	A6TGP0	A6TGP0 [945-954]	0	1203.62895083	High	High	High		7.4e7		3.78910183906555	High	0	7.873E-06
High	[R].LAAETIDVSLPGR.[R]		0.00255731	0	1	2	4	A6TAI3	A6TAI3 [87-99]	0	1341.73725563	Not Found	High	High		8.4e6	1.1e7	3.72385454177856	High	0	9.473E-06
High	[R].VVEPLITLAK.[T]		0.0218552	0	1	1	5	A6TEU7	A6TEU7 [47-56]	0	1082.68197276	High	High	High	2.0e8			2.79345512390137	High	0	0.0001612
High	[R].AQSVVDYLVAK.[G]	1xDeamidated [Q2]	0.00871135	0	1	1	4	P24017	P24017 [276-286]	0	1193.6412305	High	Not Found	High				3.28586673736572	High	0	2.26E-05
High	[K].FYLISAASQQGVK.[E]		0.0232682	0	1	2	7	A6TEK2	A6TEK2 [310-322]	0	1411.75799109	High	High	High			1.6e7	2.31832838058472	High	0	0.0001397
High	[R].FATSDLNDLYR.[R]		0.00408073	0	1	1	17	A6TGP1	A6TGP1 [260-270]	0	1314.63245624	High	High	High			3.1e8	3.84690594673157	High	0	5.604E-06
High	[K].FESEVYILSK.[D]		0.00673404	0	1	1	535	A6TEX7	A6TEX7 [305-314]	0	1214.63033104	High	High	High	1.2e7	1.3e7	1.7e7	3.46732544898987	High	0	5.863E-05
High	[R].QKVDLNTFSDEEVLR.[L]		0.00700098	0	1	2	4	A6TGP0	A6TGP0 [1157-1171]	1	1792.90756818	Not Found	High	High				3.28273153305054	High	0	9.795E-05
High	[K].LMEIAQQQHAQQQAGSADAQASNAKDDDVVDAEFEEVK.[D]	1xDeamidated [Q]	1.05873E-05	0	1	2	12	A6T4F4	A6T4F4 [598-635]	1	4115.87344957	High	Not Found	High	7.2e6			6.58773756027222	High	0	9.818E-11
High	[K].LMEIAQQQHAQQQAGSADAQASNAKDDDVVDAEFEEVK.[D]		0.000320924	0	1	2	2	A6T4F4	A6T4F4 [598-635]	1	4114.88943357	High	Not Found	Not Found	1.0e7			4.08147382736206	High	0	0.0001236
High	[R].DLLGATNPANALAGTLR.[A]	1xDeamidated [N10]	0.0185482	0	1	1	2	A6TCD7	A6TCD7 [88-104]	0	1668.89152469	High	Not Found	Not Found	1.5e7			2.93047261238098	High	0	9.175E-05
High	[R].DLLGATNPANALAGTLR.[A]		1.31195E-05	0	1	1	12	A6TCD7	A6TCD7 [88-104]	0	1667.90750869	High	High	High				4.71515130996704	High	0	1.458E-10
High	[K].TLPDAQFEVVHSLAK.[W]		0.00559825	0	1	2	3	A6TG48	A6TG48 [61-75]	0	1654.879897	High	High	High	8.7e6	1.3e7	5.1e6	3.47440838813782	High	0	2.319E-05
High	[K].QIAAVAEDGEPCVTYIGADGAGHYVK.[M]	1xCarbamidomethyl [C12]; 1xDeamidated [Q1]	0.00271119	0	1	1	3	P41576	P41576 [158-183]	0	2692.25592201	High	Not Found	High	3.3e7			3.23744368553162	High	0	2.635E-06
High	[K].QIAAVAEDGEPCVTYIGADGAGHYVK.[M]	1xCarbamidomethyl [C12]	3.52853E-05	0	1	1	8	P41576	P41576 [158-183]	0	2691.27190601	High	High	High	6.8e6	2.4e7	2.0e7	5.3730993270874	High	0	9.03E-10
High	[R].FATSDLNDLYR.[R]	1xDeamidated [N7]	0.0127178	0	1	1	2	A6TGP1	A6TGP1 [260-270]	0	1315.61647224	Not Found	High	Not Found		1.1e7		3.0689857006073	High	0	7.374E-05
High	[R].NEETLEPVPYFQK.[L]		0.00111729	0	1	2	12	A6TCB0	A6TCB0 [104-116]	0	1593.77951427	High	High	High	1.2e7	1.1e7	1.5e7	4.52923345565796	High	0	6.26E-05
High	[K].VTDYLQMGQEVPVK.[V]		0.00015986	0	1	2	6	A6TEI3	A6TEI3 [662-675]	0	1606.81451958	High	High	High	5.4e6	3.4e7	7.3e6	4.71492385864258	High	0	4.789E-08
High	[R].EAAESLFENLFFSEDRYDLSAVGR.[M]	1xDeamidated [N9]	0.00914471	0	1	2	1	A6TGP0	A6TGP0 [379-402]	1	2766.28933026	Not Found	High	Not Found				2.78811979293823	High	0	2.485E-05
High	[R].NQILTEEQYLDALEEFGDEFDAK.[M]		4.40345E-06	0	1	1	37	A6TGP1	A6TGP1 [157-179]	0	2717.24646194	High	High	High	1.0e7			6.92251253128052	High	0	1.959E-11
High	[R].EIELEDKFENMGAQMVK.[E]	1xOxidation [M]	0.000211049	0	1	3	17	A6TH53	A6TH53 [59-75]	1	2026.9460042	High	High	High	5.2e6	1.4e7		4.38245487213135	High	0	9.073E-06
High	[R].EIELEDKFENMGAQMVK.[E]	1xDeamidated [N/Q]	0.00809937	0	1	3	14	A6TH53	A6TH53 [59-75]	1	2011.9351052	High	High	High	1.4e6		6.4e5	4.70301246643066	High	0	1.986E-05
High	[R].EIELEDKFENMGAQMVK.[E]		1.93233E-06	0	1	3	110	A6TH53	A6TH53 [59-75]	1	2010.9510892	High	High	High	1.6e8	7.5e7	5.4e8	6.5751953125	High	0	1.517E-11
High	[R].LATLPTYEEAIAR.[L]		0.000806104	0	1	1	21	P0A297	P0A297 [126-138]	0	1447.77912041	High	High	High		1.2e8	4.3e8	3.47597718238831	High	0	1.024E-05
High	[R].AEQINALESVTIASK.[A]		5.68881E-05	0	1	1	119	A6THB4	A6THB4 [69-83]	0	1573.84317711	High	High	High	8.1e7	5.3e7	3.4e7	5.11747026443481	High	0	7.886E-09
High	[R].DTINAPAEELGPEQLAQR.[A]		0.000204967	0	1	2	4	A6TCE4	A6TCE4 [112-129]	0	1951.97195925	Not Found	High	High		4.2e6	6.1e7	4.24205541610718	High	0	9.319E-07
High	[K].KVLESAIANAEHNDGADIDDLK.[V]		4.49996E-07	0	1	1	14	A6TEW7	A6TEW7 [49-70]	1	2338.15210823	High	High	High	5.1e6	1.0e8	1.0e7	5.75771284103394	High	0	2.954E-13
High	[R].QAVTNPQNTLFAIK.[R]		0.000194269	0	1	2	10	A6T4F4	A6T4F4 [57-70]	0	1544.84311762	High	High	High	3.0e7		6.3e7	4.13773965835571	High	0	2.068E-08
High	[R].KATIESAGSSDFLEGEQVEYSR.[V]	1xDeamidated [Q17]	0.00611024	0	1	1	7	A6TGP1	A6TGP1 [1263-1284]	1	2404.1150544	High	High	High		1.6e6		4.12031364440918	High	0	5.757E-05
High	[R].SVITVGPYLR.[L]		0.0176735	0	1	1	17	A6TGP1	A6TGP1 [353-362]	0	1104.64117058	High	High	High			2.9e7	2.56539225578308	High	0	0.0001374
High	[K].SLQEAVMEEIIKPILPTEWLNASTK.[F]	1xDeamidated [N/Q]	0.00988317	0	1	1	8	A6TDV1	A6TDV1 [198-222]	0	2841.49542363	High	High	High		3.0e6		4.2101149559021	High	0.00024	0.003517
High	[K].SLQEAVMEEIIKPILPTEWLNASTK.[F]		0.0286151	0	1	1	1	A6TDV1	A6TDV1 [198-222]	0	2840.51140763	High	Not Found	Not Found				3.68148946762085	High	0	0.0002057
High	[K].VDLNTFSDEEVLR.[L]		0.000476247	0	1	2	10	A6TGP0	A6TGP0 [1159-1171]	0	1536.75402778	High	High	High			3.3e8	4.90458965301514	High	0	1.076E-07
High	[K].YSIVTNSNDSVTLR.[L]		0.000419572	0	1	1	16	P19650	P19650 [15-28]	0	1568.7914759	High	High	High	1.1e7	1.3e7		4.5214786529541	High	0	8.532E-08
High	[K].LTLGSALAAPQR.[Q]		0.000455811	0	1	1	6	Q9F663	Q9F663 [192-203]	0	1197.69499699	High	High	Not Found	1.8e7	1.6e7		3.68376994132996	High	0	4.122E-06
High	[K].IGVLTSGGDAPGMNAAIR.[G]		5.32527E-06	0	1	1	12	A6TGB8	A6TGB8 [5-22]	0	1699.87957939	High	High	High	4.8e7		1.6e7	4.75441741943359	High	0	2.529E-09
High	[K].GEILGGMAAVEQPEPAAQPK.[K]	1xOxidation [M7]; 1xDeamidated [Q12]	2.53871E-06	0	1	1	2	B5XNA0	B5XNA0 [205-224]	0	2009.98483296	High	Not Found	Not Found	2.7e7			6.6060357093811	High	0	1.518E-11
High	[K].GYRPQFYFR.[T]		0.00248368	0	1	1	52	A6TEX7	A6TEX7 [326-334]	0	1233.61635283	High	High	High	3.3e7		8.6e6	4.23561143875122	High	0	2.253E-06
High	[K].GEILGGMAAVEQPEPAAQPK.[K]	1xOxidation [M7]	1.42528E-05	0	1	1	2	B5XNA0	B5XNA0 [205-224]	0	2009.00081696	Not Found	High	Not Found				6.1878924369812	High	0	1.705E-10
High	[K].GEILGGMAAVEQPEPAAQPK.[K]		5.63085E-07	0	1	1	14	B5XNA0	B5XNA0 [205-224]	0	1993.00590196	High	High	High			6.8e7	6.42767524719238	High	0	9.685E-10
High	[R].AGIEHGLLYNQEQR.[L]		0.000932985	0	1	1	4	B5XNL6	B5XNL6 [91-104]	0	1627.81869373	High	High	Not Found				4.10531044006348	High	0	1.297E-06
High	[R].ALPAILAGTTDERPQDHSQATYVGR.[R]	1xDeamidated [Q15]	0.0142165	0	1	1	1	A6TF98	A6TF98 [176-200]	0	2668.33253252	Not Found	High	Not Found				2.85909867286682	High	0	5.624E-05
High	[R].ALPAILAGTTDERPQDHSQATYVGR.[R]		0.000676405	0	1	1	6	A6TF98	A6TF98 [176-200]	0	2667.34851652	High	High	High	3.3e7	2.0e7	2.8e7	3.97466635704041	High	0	2.053E-07
High	[K].VLYEMDGVPEELAR.[E]	1xOxidation [M5]	0.000125288	0	1	1	5	A6TEW5	A6TEW5 [101-114]	0	1636.78869912	High	High	High	2.8e7	4.8e6	2.3e7	4.83490037918091	High	0	9.219E-09
High	[K].VLYEMDGVPEELAR.[E]		8.19912E-05	0	1	1	24	A6TEW5	A6TEW5 [101-114]	0	1620.79378412	High	High	High		1.3e8	4.1e7	4.50254583358765	High	0	9.688E-09
High	[R].ENEPFDVALR.[R]		0.00927886	0	1	1	13	B5XU21	B5XU21 [8-17]	0	1189.58477783	High	High	High		5.3e6		2.88662433624268	High	0	2.687E-05
High	[K].LLGETLLR.[L]		0.0136102	0	1	1	4	P37424	P37424 [130-137]	0	914.56694308	Not Found	Not Found	High			3.9e7	2.57899141311646	High	0	5.15E-05
High	[K].GEILGGMAAVEQPEPAAQPK.[K]	1xDeamidated [Q]	2.06426E-05	0	1	1	3	B5XNA0	B5XNA0 [205-224]	0	1993.98991796	High	Not Found	Not Found	2.1e7			6.01836776733398	High	0	3.37E-10
High	[R].DWYVVDATGK.[T]		0.00596351	0	1	1	20	B5XSS1	B5XSS1 [14-23]	0	1153.55241511	High	High	High	1.1e7	8.2e7	7.9e7	3.67677283287048	High	0	2.259E-05
High	[K].IVSYAQGFSQLR.[A]		0.000610612	0	2	2	10	P00350; P41576	P00350 [330-341]; P41576 [330-341]	0	1368.72702534	High	High	High			2.9e6	4.42428731918335	High	0	2.637E-07
High	[R].YGLPAPVGYACTTPR.[E]	1xCarbamidomethyl [C11]	0.00432609	0	1	1	6	A6T6F6	A6T6F6 [15-29]	0	1622.79953857	High	High	High	5.2e6	3.3e6	7.9e6	2.75841498374939	High	0	6.218E-05
High	[R].KATIESAGSSDFLEGEQVEYSR.[V]		4.84366E-05	0	1	1	19	A6TGP1	A6TGP1 [1263-1284]	1	2403.1310384	High	High	High	1.2e6	1.7e7	3.9e5	5.37601757049561	High	0	2.721E-09
High	[R].AATILAEQLEAFVDLR.[D]		2.65968E-05	0	1	1	556	A6TEU8	A6TEU8 [220-235]	0	1759.95887553	High	High	High	2.0e7	6.8e6	1.2e7	4.86292219161987	High	0	1.252E-08
High	[R].QMQVGGKDPLVPEENDKTTVIALR.[E]		0.00377505	0	1	1	14	B5XTE8	B5XTE8 [29-52]	2	2638.38687589	High	High	High	7.4e6	3.1e7	1.0e7	3.71731209754944	High	5.927E-05	0.0006023
High	[K].SANVNAYWEPNTLR.[C]		2.54554E-05	0	1	2	10	A6T8U4	A6T8U4 [88-101]	0	1634.79214464	High	High	High				5.13647556304932	High	0	1.827E-08
High	[K].DAQSALTVSETTFGR.[D]		0.000100126	0	1	1	49	A6TEX1	A6TEX1 [7-21]	0	1582.77074044	High	High	High	1.9e7	1.2e7	9.2e6	5.35123205184937	High	0	2.217E-08
High	[K].AEAIHYIGDLVQR.[T]		1.00347E-05	0	1	1	44	A6TEU8	A6TEU8 [272-284]	0	1484.78560278	High	High	High		6.6e6	2.5e7	4.74790954589844	High	0	3.988E-10
High	[R].DAQNIDELMGER.[T]		0.00364861	0	1	2	5	A6TEI3	A6TEI3 [361-372]	0	1390.62671886	High	High	High	4.0e6		2.0e7	3.45773339271545	High	0	4.555E-06
High	[R].VLDVLIPPAK.[N]		0.0196546	0	1	1	2	B5XZ37	B5XZ37 [131-140]	0	1064.6714081	Not Found	Not Found	High			4.2e6	2.27106380462646	High	0.00026	0.005835
High	[K].FNQIGSLTETLAAIK.[M]		1.1225E-05	0	1	2	21	A6TD53	A6TD53 [343-357]	0	1605.88464803	High	High	High	8.7e6	1.1e8	4.5e6	4.94406795501709	High	0	3.062E-10
High	[K].NFDEDSSNLVVGPINK.[Q]		0.000407482	0	1	1	8	A6TF98	A6TF98 [443-458]	0	1747.84971897	High	High	High		4.2e6	5.1e7	3.98825025558472	High	0	3.544E-07
High	[K].DPLVPEENDKTTVIALR.[E]	1xDeamidated [N8]	0.0372399	0	1	1	1	B5XTE8	B5XTE8 [36-52]	1	1911.00694823	High	Not Found	Not Found				2.76121163368225	High	0	0.0003359
High	[K].DPLVPEENDKTTVIALR.[E]		0.00366641	0	1	1	11	B5XTE8	B5XTE8 [36-52]	1	1910.02293223	High	High	High	7.6e6	1.8e7	5.1e6	2.78801679611206	High	0	7.904E-06
High	[K].GILDSFK.[A]		0.0311967	0	1	2	12	A6TG38	A6TG38 [502-508]	0	779.42978097	High	High	High	1.8e7	3.7e6	8.4e6	1.98072814941406	High	0.0001104	0.00175
High	[K].SLTEIKDVLASR.[G]		0.000955994	0	1	1	26	A6TEU8	A6TEU8 [299-310]	1	1331.75290569	High	High	High	7.0e6	2.5e6	2.0e7	3.5056300163269	High	0	3.878E-07
High	[R].FDGNACVILNNNSEQPIGTR.[I]	1xCarbamidomethyl [C6]; 2xDeamidated [N4; N10]	0.000179696	0	1	1	2	A6TEW2	A6TEW2 [79-98]	0	2221.01898685	High	Not Found	Not Found	1.9e7			4.39772844314575	High	0	1.789E-08
High	[R].FDGNACVILNNNSEQPIGTR.[I]	1xCarbamidomethyl [C6]; 1xDeamidated [N/Q]	2.84749E-05	0	1	1	54	A6TEW2	A6TEW2 [79-98]	0	2220.03497085	High	High	High	4.6e6	7.7e6		5.28569555282593	High	0	1.438E-08
High	[R].FDGNACVILNNNSEQPIGTR.[I]	1xCarbamidomethyl [C6]	2.68439E-07	0	1	1	36	A6TEW2	A6TEW2 [79-98]	0	2219.05095485	High	High	High	1.5e7	1.2e7	2.0e7	5.77497863769531	High	0	1.151E-13
High	[K].LQMELIPER.[L]		0.0196546	0	1	1	8	A6TGP0	A6TGP0 [237-245]	0	1128.60815588	High	High	High			7.9e7	2.59895968437195	High	0.00024	0.004184
High	[K].VIVEGINLVK.[K]		0.0147778	0	1	2	4	A6TEW1	A6TEW1 [34-43]	0	1083.67722173	High	High	High			3.1e7	2.59554195404053	High	0	6.029E-05
High	[K].DENITVVWVPGAYELPLAAGALAK.[T]		0.0415572	0	1	1	8	A6T5E8	A6T5E8 [46-69]	0	2497.33370146	High	High	High				2.88886308670044	High	0.00024	0.003756
High	[K].KVLESAIANAEHNDGADIDDLK.[V]	1xDeamidated [N]	4.39381E-05	0	1	1	4	A6TEW7	A6TEW7 [49-70]	1	2339.13612423	High	High	High		6.0e6		5.87677669525146	High	0	5.604E-09
High	[K].AGSGALTLGQPNSPGVPADFAK.[H]		0.00021208	0	1	2	6	A6T4V8	A6T4V8 [153-174]	0	2055.05054392	High	High	High		1.2e7		4.10040521621704	High	0	2.426E-08
High	[K].DITLAMDCAASEFYK.[D]	1xCarbamidomethyl [C8]	9.62975E-05	0	1	2	2	A6TD53	A6TD53 [240-254]	0	1734.77133439	High	Not Found	Not Found				5.12807178497314	High	0	5.714E-09
High	[R].LGEHNIDVLEGNEQFINAAK.[I]	1xDeamidated [Q/N]	8.79741E-06	0	1	1	18	P00761	P00761 [58-77]	0	2212.08805196	High	High	High		3.1e6	6.2e6	5.84269142150879	High	0	2.143E-07
High	[R].LGEHNIDVLEGNEQFINAAK.[I]		7.60074E-06	0	1	1	16	P00761	P00761 [58-77]	0	2211.10403596	High	High	High		2.2e7	4.6e6	6.34732484817505	High	0	2.773E-09
High	[R].FTTIHIQELACVSR.[D]	1xCarbamidomethyl [C11]	0.00013027	0	1	2	31	A6TGP0	A6TGP0 [828-841]	0	1674.86320141	High	High	High	7.1e5	5.7e6	8.7e6	4.09280872344971	High	0	4.266E-06
High	[R].FANPQQGSVIFDDQIR.[G]	1xDeamidated [Q]	2.80616E-05	0	1	1	14	A6TC43	A6TC43 [142-157]	0	1835.89225292	High	High	High	3.0e6	1.6e7		4.86107683181763	High	0	5.925E-10
High	[R].FANPQEGSVIFDDQIR.[G]		2.80616E-05	0	1	1	8	B5XVT8	B5XVT8 [142-157]	0	1835.89225249	High	High	High	3.0e6	1.6e7		4.86107683181763	High	0	5.925E-10
High	[K].TGGNLGTDGSVSYLFSK.[K]		0.000270599	0	1	1	8	A6TB33	A6TB33 [120-136]	0	1702.82825528	High	High	High	5.3e6		9.9e6	4.40899515151978	High	0	4.247E-07
High	[K].CDMVDDEELLELVEMEVR.[E]	1xCarbamidomethyl [C1]; 1xOxidation [M]	1.7748E-05	0	1	1	27	A6TEX7	A6TEX7 [138-155]	0	2239.97671214	High	High	High	8.0e6	4.2e6	7.6e6	5.0022759437561	High	0	2.555E-10
High	[K].DITLAMDCAASEFYK.[D]	1xCarbamidomethyl [C8]; 1xOxidation [M6]	0.00178348	0	1	2	6	A6TD53	A6TD53 [240-254]	0	1750.76624939	High	High	High		1.1e7	1.1e7	3.78108835220337	High	0	1.285E-05
High	[R].VPTPNVSVVDLTVR.[L]		6.77984E-05	0	1	1	7	P24164	P24164 [227-240]	0	1495.84786865	High	High	High				3.69258856773376	High	0	1.39E-07
High	[K].AEEAGVDLVEISPNAEPPVCR.[I]	1xCarbamidomethyl [C20]	2.42445E-05	0	1	1	10	P33318	P33318 [46-66]	0	2252.08633726	High	High	High		6.5e7	5.8e7	5.47886276245117	High	0	2.203E-09
High	[R].ELPELTEEFIKR.[F]		0.00515406	0	1	2	4	A6T5H9	A6T5H9 [244-255]	1	1503.80533513	High	High	High		1.3e7	5.6e6	3.50188684463501	High	0	1.944E-05
High	[R].KSADDSVTSQEK.[Q]		0.000106157	0	1	1	2	A6TEI7	A6TEI7 [31-42]	1	1294.61211464	High	Not Found	Not Found				4.50955772399902	High	0	6.803E-09
High	[R].AIQYNQALQALER.[A]		0.00955306	0	1	2	2	A6T716	A6T716 [413-425]	0	1517.80706647	Not Found	High	High		1.6e7	1.7e7	3.43580722808838	High	0	8.631E-05
High	[R].ILQQCLDNMPEGPFK.[A]	1xCarbamidomethyl [C5]	0.00015754	0	1	2	7	A6TBX2	A6TBX2 [482-496]	0	1789.86115246	High	High	High		1.3e7		4.13382148742676	High	0	2.943E-08
High	[K].HSQVFSTAEDNQSAVTIHVLQGER.[K]	1xDeamidated [N/Q]	0.000455811	0	1	2	11	A6T4F4	A6T4F4 [422-445]	0	2654.28049694	High	High	High		1.0e6		5.33437538146973	High	0	8.302E-07
High	[K].HSQVFSTAEDNQSAVTIHVLQGER.[K]		0.00520444	0	1	2	5	A6T4F4	A6T4F4 [422-445]	0	2653.29648094	High	High	Not Found	9.1e5	3.9e5		3.696932554245	High	0	2.893E-05
High	[R].GLDITITTTAK.[S]		0.00742129	0	1	2	121	A6TEW0	A6TEW0 [151-161]	0	1133.64123007	High	High	High	2.4e7	1.1e7	2.3e7	3.44085621833801	High	0	2.243E-05
High	[K].AEEAGVDLVEISPNAEPPVCR.[I]	1xCarbamidomethyl [C20]; 1xDeamidated [N14]	0.00434719	0	1	1	1	P33318	P33318 [46-66]	0	2253.07035326	High	Not Found	Not Found				4.81414413452148	High	0	6.275E-06
High	[R].QILPEANSQIVGFR.[Y]		0.00125588	0	1	3	10	A6TFL4	A6TFL4 [153-166]	0	1571.85401665	High	High	High	7.1e6	2.2e7		3.49286651611328	High	0	2.706E-05
High	[R].IDLTEWETNPESTR.[Y]		0.000628728	0	1	2	2	A6TBS0	A6TBS0 [152-165]	0	1690.79186976	Not Found	Not Found	High			1.2e7	3.70973110198975	High	0	1.794E-07
High	[R].LSALVEIYR.[M]		0.0117119	0	1	2	12	A6TGP0	A6TGP0 [360-368]	0	1063.61462149	High	High	High	1.4e7			3.05420184135437	High	0	3.907E-05
High	[K].TFEVLATNGDTHLGGEDFDTR.[L]	1xDeamidated [N8]	1.23141E-05	0	1	2	13	A6T4F4	A6T4F4 [215-235]	0	2296.03641024	High	High	High				5.39517498016357	High	0	5.043E-08
High	[R].LENWPPASIADE.[-]		0.0204283	0	1	1	9	A6TEU8	A6TEU8 [318-329]	0	1341.63212187	High	High	High			4.9e6	3.57420015335083	High	5.927E-05	0.0005554
High	[K].IGAPAAVQIQYLGKPVDLSR.[F]		0.000713651	0	1	1	6	A6TCD5	A6TCD5 [292-311]	0	2096.18624957	High	High	High		9.3e6	1.1e7	4.28277349472046	High	0	6.296E-06
High	[K].YIFELNPAHQLVK.[R]		0.0150667	0	1	1	3	A6T5N6	A6T5N6 [566-578]	0	1571.85803945	High	High	High		5.2e6		2.62544393539429	High	0	7.038E-05
High	[K].NALVPWSPISEK.[Y]		0.0232682	0	1	1	8	Q9F663	Q9F663 [99-110]	0	1340.72087734	High	High	High	6.5e6	7.4e7	1.5e7	3.00932598114014	High	0	0.0001396
High	[K].ELLSIGIQPDILICR.[S]	1xCarbamidomethyl [C14]	0.0383221	0	1	2	2	A6TD54	A6TD54 [197-211]	0	1739.97241746	High	Not Found	Not Found	5.5e6			2.36864113807678	High	0	0.0003551
High	[R].AGDNAPMAYIELVDR.[A]	1xOxidation [M7]	0.0125951	0	1	1	2	A6TEU7	A6TEU7 [104-118]	0	1650.77919706	Not Found	High	High			1.3e7	2.99252700805664	High	0	4.473E-05
High	[R].AGDNAPMAYIELVDR.[A]		0.000150046	0	1	1	10	A6TEU7	A6TEU7 [104-118]	0	1634.78428206	High	High	High			1.9e7	4.58272171020508	High	0	9.38E-08
High	[R].GRPIVNLLPLEANER.[Y]	1xDeamidated [N13]	0.0111575	0	1	1	9	P14829	P14829 [615-629]	0	1691.94389464	High	High	High			1.3e7	2.86609292030334	High	0.0001104	0.001757
High	[K].SDETLNDIVHASVLK.[E]		0.000653722	0	1	2	6	A6TFH4	A6TFH4 [593-607]	0	1640.84899074	High	High	High		3.0e7	1.0e7	3.69406008720398	High	0	3.036E-07
High	[R].VVINKDTTTIIDGVGEESAIQGR.[V]	1xDeamidated [N/Q]	0.000126516	0	1	3	16	A6TH53	A6TH53 [323-345]	1	2416.25657368	High	High	High		1.3e7		4.78424119949341	High	0	6.589E-08
High	[R].VVINKDTTTIIDGVGEESAIQGR.[V]		0.000382468	0	1	3	3	A6TH53	A6TH53 [323-345]	1	2415.27255768	High	High	Not Found	1.2e7	3.0e7		4.31725692749023	High	0	1.581E-07
High	[K].STAETIVYSALETLAQR.[S]		2.85997E-07	0	1	1	43	A6TEX9	A6TEX9 [37-53]	0	1852.96508302	High	High	High	1.8e8	4.2e8	1.1e8	5.72526359558105	High	0	1.56E-10
High	[R].AVSDPWPGAFGYAGANK.[F]		0.000104107	0	1	2	6	A6TF98	A6TF98 [223-239]	0	1707.81254573	Not Found	High	High		2.5e7	1.2e7	4.19010257720947	High	0	6.556E-09
High	[R].DATSATTTTSLGGLFK.[S]		8.65067E-05	0	1	2	8	A6TBN8	A6TBN8 [190-205]	0	1570.79589256	High	High	High				4.50263929367065	High	0	4.673E-09
High	[K].CDMVDDEELLELVEMEVR.[E]	1xCarbamidomethyl [C1]	2.8614E-05	0	1	1	26	A6TEX7	A6TEX7 [138-155]	0	2223.98179714	High	High	High	1.2e7	3.1e6	5.5e7	5.32300043106079	High	0	6.112E-10
High	[R].EITPVNIEEELK.[S]		0.00372033	0	1	1	6	P14829	P14829 [7-18]	0	1413.74715155	High	High	High		2.1e7	3.2e7	2.981525182724	High	0	4.74E-06
High	[R].SCAFLVADGVIPSNENR.[G]	1xCarbamidomethyl [C2]	0.000140835	0	1	1	9	A6TCV9	A6TCV9 [290-306]	0	1848.89087259	High	High	High	6.3e6	9.4e6	8.2e6	4.42440843582153	High	0	1.145E-08
High	[K].AMLQDIATLTGGTVISEEIGMELEK.[A]	1xOxidation [M21]; 1xDeamidated [Q4]	3.16127E-06	0	1	3	8	A6TH53	A6TH53 [287-311]	0	2666.31507642	Not Found	High	High		5.2e6	3.6e6	5.67536735534668	High	0	1.067E-11
High	[R].AITQLILNLVEGSPIK.[L]		0.000274584	0	1	2	16	A6TF98	A6TF98 [511-526]	0	1709.02074754	High	High	High	4.2e6	6.6e6	3.2e7	4.63769912719727	High	0	3.929E-08
High	[-].MQLNSTEISELIK.[Q]	1xOxidation [M1]	0.000543217	0	1	2	6	A6TG38	A6TG38 [1-13]	0	1521.78288549	High	High	High	9.9e6	9.1e6	7.6e6	3.60340142250061	High	0	1.369E-07
High	[K].SWDYLYEPDPK.[A]		0.00579207	0	1	2	6	A6TG37	A6TG37 [203-213]	0	1412.6368729	High	High	High				3.82297825813293	High	0	1.066E-05
High	[R].TDLDKLVIEMETNGTIDPEEAIR.[R]	1xDeamidated [N13]	0.00134452	0	1	1	6	A6TEU8	A6TEU8 [196-218]	1	2603.27565405	Not Found	High	High				4.53341007232666	High	3.208E-05	0.0004277
High	[K].TGSITSVQAVYVPADDLTDPSPATTFAHLDATVVLSR.[Q]		0.0144945	0	1	2	32	A6TG36	A6TG36 [288-324]	0	3815.93378844	High	High	High	6.7e6	2.7e6	3.3e6	3.02739334106445	High	0.00024	0.003788
High	[R].ALFATGNFEDVR.[V]		0.00294515	0	2	2	12	B5Y1J4; A6T4X9	B5Y1J4 [65-76]; A6T4X9 [65-76]	0	1339.66409073	High	High	High	3.9e7	3.1e7	3.5e7	3.94447636604309	High	0	1.917E-05
High	[R].KDVNPDEAVAIGAAVQGGVLTGDVK.[D]		5.28777E-05	0	1	2	10	A6T4F4	A6T4F4 [363-387]	1	2423.27764308	High	High	High	9.8e5	6.6e6	1.5e6	5.06437921524048	High	0	1.902E-09
High	[K].NDLQGATLAIVPGDPER.[V]		0.000121086	0	1	1	10	P52671	P52671 [14-30]	0	1765.90790255	High	High	High	7.1e7	3.3e7	1.9e7	4.31507158279419	High	0	4.124E-08
High	[K].AVGESVAKPLEYYDNNVTGTLK.[L]	1xDeamidated [N]	0.000261523	0	1	1	2	P45602	P45602 [85-106]	0	2369.18709721	Not Found	High	Not Found		6.6e6		4.10832595825195	High	0	4.494E-07
High	[K].AVGESVAKPLEYYDNNVTGTLK.[L]		4.54629E-05	0	1	1	7	P45602	P45602 [85-106]	0	2368.20308121	High	High	High	5.8e7	6.5e7	4.6e7	5.13449001312256	High	0	1.582E-09
High	[K].TGSITSVQAVYVPADDLTDPSPATTFAHLDATVVLSR.[Q]	1xDeamidated [Q8]	0.00318373	0	1	2	88	A6TG36	A6TG36 [288-324]	0	3816.91780444	High	High	High	4.4e6	5.1e6	6.0e6	3.48922061920166	High	0	3.699E-05
High	[R].RPLSWVVGDQGVYR.[A]		0.000522448	0	1	1	4	A6TBX3	A6TBX3 [185-198]	0	1631.86525005	High	Not Found	High				4.16816425323486	High	0	1.276E-07
High	[K].NVIGSIFSR.[F]		0.00432609	0	1	1	17	A6TCD7	A6TCD7 [18-26]	0	992.55235562	High	High	High	1.9e7	1.7e7	4.8e7	2.79068803787231	High	0	5.804E-05
High	[K].LLVSELTGVEPK.[M]		0.00072416	0	1	1	6	A6TCV9	A6TCV9 [773-784]	0	1284.74094406	Not Found	High	High		2.3e7	5.6e6	4.15271472930908	High	0	2.335E-07
High	[K].LGTSTVSPVELENAVR.[G]		0.00011589	0	1	2	6	A6TE31	A6TE31 [298-313]	0	1671.89118989	High	High	High	2.6e7	7.6e6		3.92713737487793	High	0	3.387E-08
High	[K].STWVNPQAESANEVNAHLTAPLSR.[E]	1xDeamidated [N]	0.000110917	0	1	1	4	A6TG45	A6TG45 [482-505]	0	2593.26411865	High	Not Found	High	8.3e6			4.0453405380249	High	0	7.378E-09
High	[K].STWVNPQAESANEVNAHLTAPLSR.[E]		0.000140835	0	1	1	1	A6TG45	A6TG45 [482-505]	0	2592.28010265	High	Not Found	Not Found	7.8e6			3.68070912361145	High	0	1.146E-08
High	[R].SANIALVLYK.[D]		0.0107851	0	1	1	10	A6TEW9	A6TEW9 [88-97]	0	1091.64592161	High	High	High	2.9e7			3.25147223472595	High	0	4.966E-05
High	[K].YSPVEGATANELADQVPEEVKEER.[W]		0.00057593	0	1	2	7	A6T6T1	A6T6T1 [336-359]	1	2660.26859437	High	High	High	4.0e7	2.6e7	2.1e7	4.00959920883179	High	0	6.015E-05
High	[R].EAAESLFENLFFSEDRYDLSAVGR.[M]		0.00424271	0	1	2	7	A6TGP0	A6TGP0 [379-402]	1	2765.30531426	High	High	High				3.90256834030151	High	0	7.526E-05
High	[K].TEFDVILK.[A]		0.0108902	0	1	2	26	A6TGN9	A6TGN9 [53-60]	0	964.53497422	High	High	High	3.5e7	4.0e7		2.37992191314697	High	0	3.417E-05
High	[R].YQAFTQADLTNLR.[K]		0.000393816	0	1	3	8	A6TFL4	A6TFL4 [272-284]	0	1540.77543198	High	High	High	3.2e7		1.7e7	4.30358743667603	High	0	7.621E-08
High	[-].MQLNSTEISELIK.[Q]		0.000246668	0	1	2	16	A6TG38	A6TG38 [1-13]	0	1505.78797049	High	High	High			9.0e6	4.22352886199951	High	0	3.2E-08
High	[K].MVVTLIHPIAMDDGLR.[F]		1.65774E-05	0	1	1	28	A6TEX7	A6TEX7 [359-374]	0	1780.94482222	High	High	High	2.8e7	4.5e6	1.3e7	4.57172155380249	High	0	1.882E-06
High	[K].AAAFEGELIPASQIDR.[L]		1.29291E-05	0	1	1	15	P0A297	P0A297 [110-125]	0	1687.86497517	High	High	High		5.0e7		4.86222553253174	High	0	2.909E-09
High	[R].LVITPVDGSEPYEEMIPK.[W]	1xOxidation [M15]	0.00287432	0	1	1	2	A6TGP1	A6TGP1 [1175-1192]	0	2033.01473568	Not Found	Not Found	High				3.10485935211182	High	0	2.934E-06
High	[R].LVITPVDGSEPYEEMIPK.[W]		7.32968E-05	0	1	1	6	A6TGP1	A6TGP1 [1175-1192]	0	2017.01982068	High	High	High			2.8e8	3.99614596366882	High	0	3.465E-09
High	[K].DILGAPVGDTLTAAR.[N]		0.00213566	0	1	2	2	A6TCI3	A6TCI3 [264-278]	0	1469.79583307	Not Found	Not Found	High			2.4e7	2.66443133354187	High	0	1.701E-06
High	[K].AAGAELVGMEDLAEQIK.[K]		1.08485E-05	0	1	1	20	A6TGN6	A6TGN6 [89-105]	0	1744.87857628	High	High	High	4.3e6		3.5e7	5.50747346878052	High	0	6.043E-09
High	[K].VSQALDILTYTNK.[K]		0.000217312	0	1	1	11	A6TEW7	A6TEW7 [29-41]	0	1465.78968507	High	High	High	6.3e6	3.2e6		4.98039865493774	High	0	2.547E-08
High	[K].LGWSQYHDTGFYGNGFQNNNGPTR.[N]	3xDeamidated [Q/N]	3.87742E-08	0	1	1	23	P24017	P24017 [22-45]	0	2733.16004835	High	High	High				7.98914861679077	High	0	2.318E-13
High	[K].LGWSQYHDTGFYGNGFQNNNGPTR.[N]	2xDeamidated [N/Q]	1.33628E-08	0	1	1	39	P24017	P24017 [22-45]	0	2732.17603235	High	High	High	9.3e6		2.4e7	7.90187501907349	High	0	4.859E-15
High	[K].LGWSQYHDTGFYGNGFQNNNGPTR.[N]	1xDeamidated [N/Q]	6.46829E-08	0	1	1	58	P24017	P24017 [22-45]	0	2731.19201635	High	High	High		4.1e7		6.97244834899902	High	0	8.367E-15
High	[K].MVVTLIHPIAMDDGLR.[F]	1xOxidation [M]	0.000745644	0	1	1	19	A6TEX7	A6TEX7 [359-374]	0	1796.93973722	High	High	High	7.9e7	5.1e7	3.0e7	3.94246244430542	High	0	2.794E-06
High	[K].LGWSQYHDTGFYGNGFQNNNGPTR.[N]		4.20525E-05	0	1	1	6	P24017	P24017 [22-45]	0	2730.20800035	High	High	High	1.1e7	1.0e7	2.5e6	5.73919057846069	High	0	1.247E-09
High	[R].VTPVGTPVTEEDFLQPGNK.[Q]		8.31988E-05	0	1	1	7	A6THE3	A6THE3 [134-152]	0	2028.02841149	High	High	High	3.3e7	4.0e7		3.50199103355408	High	0	4.357E-09
High	[K].CDMVDDEELLELVEMEVR.[E]	1xCarbamidomethyl [C1]; 2xOxidation [M3; M15]	0.00879635	0	1	1	1	A6TEX7	A6TEX7 [138-155]	0	2255.97162714	High	Not Found	Not Found				2.39830231666565	High	0	2.299E-05
High	[K].ISELSEEQIDILR.[E]		7.43764E-05	0	1	1	45	B5XNB4	B5XNB4 [45-57]	0	1544.81662802	High	High	High		1.6e7	3.3e7	4.77215099334717	High	0	1.104E-08
High	[K].ATIESAGSSDFLEGEQVEYSR.[V]	1xDeamidated [Q16]	7.11845E-05	0	1	1	4	A6TGP1	A6TGP1 [1264-1284]	0	2276.02009144	High	High	High				5.73050928115845	High	0	3.265E-09
High	[K].ATIESAGSSDFLEGEQVEYSR.[V]		9.93735E-06	0	1	1	24	A6TGP1	A6TGP1 [1264-1284]	0	2275.03607544	High	High	High	2.6e7		1.8e7	5.36391401290894	High	0	1.877E-10
High	[K].ATLLGLGLR.[R]		0.0167584	0	1	1	4	A6TEV4	A6TEV4 [22-30]	0	913.58292751	Not Found	Not Found	High			2.1e7	2.67634201049805	High	0	7.607E-05
High	[K].GLPLYAHIAELNGTPGK.[Y]	1xDeamidated [N12]	0.000752947	0	1	2	14	A6TD53	A6TD53 [127-143]	0	1751.93266124	High	High	High	8.5e6		1.8e7	3.56813073158264	High	0	2.491E-07
High	[K].GLPLYAHIAELNGTPGK.[Y]		0.00154854	0	1	2	11	A6TD53	A6TD53 [127-143]	0	1750.94864524	High	High	High	6.8e6	2.2e7	1.5e7	3.37284970283508	High	0	7.904E-06
High	[R].WEQYGPELLR.[I]		0.0244162	0	1	2	2	A6T4Z7	A6T4Z7 [86-95]	0	1290.64771244	Not Found	Not Found	High			8.4e6	2.60578155517578	High	0	0.0001532
High	[R].NLLGDEILNLAPK.[G]		0.00202426	0	1	2	11	A6TF98	A6TF98 [86-98]	0	1409.79985587	High	High	High		2.5e7	1.7e7	3.65583801269531	High	0	1.835E-06
High	[R].FGPDAFTVQPTR.[T]		0.00126201	0	1	2	6	A6TBX2	A6TBX2 [35-46]	0	1335.66917613	High	High	High	7.5e7		1.1e8	3.4697527885437	High	0	6.448E-07
High	[K].DENITVVWVPGAYELPLAAGALAK.[T]	1xDeamidated [N3]	0.0114314	0	1	1	4	A6T5E8	A6T5E8 [46-69]	0	2498.31771746	High	Not Found	High	3.9e6			3.19939088821411	High	5.927E-05	0.0007967
High	[K].AIQLHPLVCAAYNADFDGDQMAVHVPLTLEAQLEAR.[A]	1xCarbamidomethyl [C9]; 1xDeamidated [Q/N]	3.36068E-05	0	1	1	213	A6TGP1	A6TGP1 [446-481]	0	3977.95243296	High	High	High	4.2e6	5.4e6	4.8e6	6.48001337051392	High	0	8.27E-10
High	[K].LESLVEDLVNR.[S]		0.00264598	0	1	2	4	A6T4F4	A6T4F4 [305-315]	0	1286.69505648	High	Not Found	High	2.1e7		1.3e7	3.39543795585632	High	0	9.296E-06
High	[R].GADVALIGTADGVK.[T]		0.000279989	0	1	2	4	A6TDS5	A6TDS5 [202-215]	0	1286.69505648	High	Not Found	High	1.2e7			3.62188673019409	High	0	4.046E-08
High	[K].GIANSILIK.[F]		0.0166776	0	1	2	8	A6TD53	A6TD53 [334-342]	0	928.58259314	High	High	High		3.5e7	2.4e7	2.95166087150574	High	0	0.0001502
High	[R].IEEALGEQAPFNGR.[K]	1xDeamidated [N12]	1.44628E-05	0	1	2	15	A6TD53	A6TD53 [412-425]	0	1531.73871252	High	High	High		1.1e8	8.5e7	5.49822998046875	High	0	1.747E-10
High	[R].IEEALGEQAPFNGR.[K]		8.44242E-05	0	1	2	9	A6TD53	A6TD53 [412-425]	0	1530.75469652	High	High	High		5.1e7		4.74740028381348	High	0	1.26E-08
High	[R].FTVLISPHVNK.[D]		0.00486185	0	1	1	26	A6TEX3	A6TEX3 [49-59]	0	1254.72048348	High	High	High		2.8e7		3.1670446395874	High	0.0001104	0.002214
High	[K].AIQLHPLVCAAYNADFDGDQMAVHVPLTLEAQLEAR.[A]	1xCarbamidomethyl [C9]; 2xDeamidated [Q/N]	0.000118171	0	1	1	53	A6TGP1	A6TGP1 [446-481]	0	3978.93644896	High	High	High	2.2e6	3.0e6	2.6e6	6.07285976409912	High	0	2.042E-06
High	[K].SYGTDITLGFPVNEYNTLR.[A]		2.79252E-05	0	1	1	20	A6T4X9	A6T4X9 [508-526]	0	2160.06077421	High	High	High	2.7e7	3.0e7	2.7e7	5.43372488021851	High	0	8.007E-10
High	[K].QVIGQVAADLR.[A]		0.00154101	0	1	2	26	A6TEV7	A6TEV7 [139-149]	0	1169.66369687	High	High	High	9.6e7	1.2e8	6.3e6	3.53788185119629	High	0	9.338E-07
High	[K].TGVGVTDVLER.[L]		0.00216709	0	1	1	4	A6TCI3	A6TCI3 [165-175]	0	1145.61607795	Not Found	High	High			7.9e6	3.35005187988281	High	0	4.917E-06
High	[R].QASITQELTEIVSGAAAV.[-]		0.000194269	0	1	1	15	A6TG37	A6TG37 [270-287]	0	1787.93853393	High	High	High	1.1e7	1.1e7	8.0e6	4.18614673614502	High	0.00024	0.003867
High	[K].ADAAEVSMIPSTK.[A]		0.000427831	0	1	1	4	A6TB33	A6TB33 [193-205]	0	1319.65114275	High	High	Not Found	8.5e6	1.4e7		4.03360271453857	High	0	8.471E-07
High	[K].SLTDAAQQVVAAVEGK.[-]		0.000152256	0	1	1	4	A6T6F6	A6T6F6 [373-388]	0	1586.83842608	Not Found	Not Found	High			3.1e7	4.72153329849243	High	0	1.065E-07
High	[K].FLTAEIVEAILDR.[T]		0.0396234	0	1	1	2	A6TB35	A6TB35 [371-383]	0	1489.82607059	Not Found	Not Found	High				2.75744223594666	High	0	0.000378
High	[K].VTDGVVTDEIHYLSAIEEGNYVIAQANSNLDENGHFVEDLVTCR.[S]	1xCarbamidomethyl [C43]	0.00225319	0	1	2	8	A6TGP0	A6TGP0 [594-637]	0	4906.31120999	High	Not Found	High	1.4e7			5.82148838043213	High	0	2.215E-06
High	[K].VYAGNEHNHAAQQPQVLDI.[-]	1xDeamidated [N/Q]	0.0340061	0	1	1	31	B5XSS1	B5XSS1 [124-142]	0	2105.00465677	High	High	High	4.5e6		7.3e6	3.89775800704956	High	0.0003301	0.007668
High	[K].VYAGNEHNHAAQQPQVLDI.[-]		0.00141854	0	1	1	31	B5XSS1	B5XSS1 [124-142]	0	2104.02064077	High	High	High	1.5e7	1.2e8	1.0e7	3.96535587310791	High	0.00024	0.003503
High	[K].DGSAVVLGYTDR.[I]		0.000269283	0	1	1	349	P24017	P24017 [250-261]	0	1252.61680618	High	High	High	2.6e6	6.4e6	4.2e8	4.44972515106201	High	0	1.822E-07
High	[R].SGASVGIDDMVIPEKK.[Y]		0.000281357	0	1	1	10	A6TGP1	A6TGP1 [635-650]	1	1645.84654793	High	High	High	1.1e7		3.7e7	4.02922582626343	High	0	7.496E-07
High	[K].SYGTDITLGFPVNEYNTLR.[A]	1xDeamidated [N]	0.000731252	0	1	1	4	A6T4X9	A6T4X9 [508-526]	0	2161.04479021	Not Found	High	Not Found				4.85272264480591	High	0	6.785E-07
High	[K].AIQLHPLVCAAYNADFDGDQMAVHVPLTLEAQLEAR.[A]	1xCarbamidomethyl [C9]	0.000879998	0	1	1	30	A6TGP1	A6TGP1 [446-481]	0	3976.96841696	High	High	High	1.4e6	1.7e6	9.4e5	4.85977220535278	High	0	3.343E-07
High	[R].VVGQLGQVLGPR.[G]		0.000327242	0	2	2	15	B5XYF8; A6TGN6	B5XYF8 [123-134]; A6TGN6 [123-134]	0	1222.72663148	High	High	High			1.2e8	3.41075968742371	High	0	9.203E-08
High	[K].SRDDESENDDFDDNVEGVGEVR.[V]	1xDeamidated [N]	0.000519908	0	1	1	8	A6TC48	A6TC48 [46-67]	1	2499.00260327	High	High	High		3.9e6		5.02017545700073	High	0	2.116E-06
High	[K].SRDDESENDDFDDNVEGVGEVR.[V]		0.000854643	0	1	1	1	A6TC48	A6TC48 [46-67]	1	2498.01858727	High	Not Found	Not Found	5.8e6			3.63074779510498	High	0	3.168E-07
High	[K].AFNEMQPIVDR.[Q]		0.00225319	0	1	2	10	B5Y237	B5Y237 [50-60]	0	1319.64124683	High	High	High				3.77253532409668	High	0	0.000133
High	[R].VNSDVLTVSTVNSQDQVTQKPLR.[D]	2xDeamidated [N/Q]	0.0194658	0	1	2	2	B5XND7	B5XND7 [6-28]	0	2530.29950149	High	Not Found	Not Found	4.3e6			3.40300154685974	High	0	0.0001004
High	[R].VNSDVLTVSTVNSQDQVTQKPLR.[D]	1xDeamidated [N12]	0.000429921	0	1	2	1	B5XND7	B5XND7 [6-28]	0	2529.31548549	Not Found	High	Not Found				4.46406126022339	High	0	8.901E-08
High	[R].VNSDVLTVSTVNSQDQVTQKPLR.[D]		6.96236E-06	0	1	2	9	B5XND7	B5XND7 [6-28]	0	2528.33146949	High	High	High	6.0e6	2.6e7	3.2e7	5.29622364044189	High	0	4.556E-11
High	[R].LIDQSTAEIVETAK.[R]		4.20525E-05	0	1	1	21	A6TEX3	A6TEX3 [17-30]	0	1517.80572899	High	High	High	1.0e6	3.9e8	3.6e8	5.20880222320557	High	0	1.271E-09
High	[R].LMTEHDLAMLYEWLNR.[S]		0.028478	0	1	1	2	P19650	P19650 [29-44]	0	2034.9775788	Not Found	Not Found	High				3.42112278938293	High	0	0.000203
High	[R].ELLSQYDFPGDDTPIVR.[G]		1.09548E-05	0	1	1	25	A6TEX7	A6TEX7 [156-172]	0	1964.95999762	High	High	High	7.7e6		3.9e9	5.34653615951538	High	0	1.86E-08
High	[R].LMDLGCYR.[G]	1xCarbamidomethyl [C6]	0.0177591	0	1	1	11	B5XNB4	B5XNB4 [80-87]	0	1027.46994824	High	High	High	1.6e7	5.8e7	1.1e7	3.10942268371582	High	0	8.484E-05
High	[K].SLYEADLVDEAKR.[L]		0.0344978	0	1	1	10	B5XUB8	B5XUB8 [232-244]	1	1508.75911318	High	High	High	1.3e7	1.7e7	1.1e7	2.81327867507935	High	5.927E-05	0.0007849
High	[R].GGIESIITTQK.[A]		0.0333612	0	1	1	4	B5XTF9	B5XTF9 [223-233]	0	1146.63647904	Not Found	High	High		1.6e7	2.4e6	2.7047815322876	High	3.208E-05	0.0004308
High	[K].NVEFFEAR.[R]		0.0181056	0	1	2	13	A6THB4	A6THB4 [43-50]	0	1011.48942101	High	High	High	1.6e7	2.8e7	1.7e7	2.78087043762207	High	0	9.824E-05
High	[K].QLLEYDDVANDQR.[R]		0.000425751	0	1	2	8	A6T4P1	A6T4P1 [644-656]	0	1578.73944032	High	High	High	8.8e6	1.6e7		3.95272278785706	High	0	1.754E-07
High	[R].ALNYTTEQILDLFFEK.[V]		3.80447E-06	0	1	2	52	A6TGP0	A6TGP0 [212-227]	0	1944.99532054	High	High	High	5.0e7	1.1e7	3.8e7	6.32832670211792	High	0	1.838E-09
High	[R].VALTGLTMAEK.[F]		0.00297396	0	1	2	11	A6TG36	A6TG36 [220-230]	0	1133.62347157	High	High	High	1.6e8	2.1e8	1.7e8	3.60862159729004	High	0	3.131E-06
High	[K].NEAPASFETALGELEQIVNR.[L]		0.00180974	0	1	1	6	B5Y0W9	B5Y0W9 [5-24]	0	2188.08805153	Not Found	High	High		3.2e6	4.9e6	4.61604261398315	High	0	3.234E-06
High	[R].DDEVIVLTGK.[D]		0.00724319	0	1	2	6	A6TEW1	A6TEW1 [8-17]	0	1088.58338086	High	High	High		3.7e7		3.90338110923767	High	0	2.382E-05
High	[K].LADVLAAAEAR.[A]		0.000229279	0	1	1	20	A6THB4	A6THB4 [58-68]	0	1099.61059869	High	High	High			3.4e7	4.58525276184082	High	0	2.811E-08
High	[K].VSLVYGQMNEPPGNR.[L]	1xDeamidated [Q/N]	0.0114869	0	1	2	6	A6TG36	A6TG36 [203-217]	0	1661.79518152	High	Not Found	Not Found	7.2e6			3.84416532516479	High	0	6.238E-05
High	[K].KDLSEELQILEAGLFSR.[I]		1.46044E-05	0	1	2	24	A6TGP0	A6TGP0 [958-974]	1	1948.03858229	High	High	High	1.3e7	6.0e6	1.3e7	5.69236087799072	High	0	4.418E-07
High	[K].ITTVQAAIDYINGHQA.[-]	1xDeamidated [Q/N]	3.23217E-05	0	1	1	49	B5XXH6	B5XXH6 [63-78]	0	1715.8598902	High	High	High	2.1e7	1.9e7	3.3e7	5.75910615921021	High	0	7.671E-10
High	[K].ITTVQAAIDYINGHQA.[-]		0.000101601	0	1	1	11	B5XXH6	B5XXH6 [63-78]	0	1714.8758742	High	High	High				5.1991491317749	High	0	7.808E-09
High	[R].AALIDCLAPDRR.[V]	1xCarbamidomethyl [C6]	0.0170032	0	1	1	20	P24017	P24017 [316-327]	1	1370.72089441	High	High	High	1.5e8	4.2e8	8.3e7	3.34186983108521	High	5.927E-05	0.00053
High	[R].SPGVFFDSDK.[G]		0.00271119	0	1	2	17	A6TGP0	A6TGP0 [152-161]	0	1098.51021596	High	High	High	7.7e7	3.7e7	4.6e7	3.34951901435852	High	0	2.236E-05
High	[R].LFSVPNPGAADDFLAVINPESLVIK.[Q]	1xDeamidated [N]	0.000384336	0	1	1	7	A6T6C3	A6T6C3 [477-501]	0	2627.39669599	High	High	High	2.8e6	7.8e6		4.56917333602905	High	0	3.158E-07
High	[K].INPAGAPNYVPGEYK.[L]		0.000405501	0	1	2	7	A6T5H9	A6T5H9 [84-98]	0	1589.79583307	High	High	High	8.0e7	2.4e8	2.6e6	3.61810302734375	High	0	7.987E-08
High	[R].LGAQQCQLSDDSLVR.[Q]	1xCarbamidomethyl [C6]	4.6009E-06	0	1	1	10	A6TD54	A6TD54 [441-455]	0	1689.82245872	High	High	High		9.0e7	7.6e7	5.30391073226929	High	0	2.139E-11
High	[K].DLVESAPAALK.[E]		0.0301666	0	1	2	6	A6TGN9	A6TGN9 [86-96]	0	1113.61501535	High	High	High	2.2e8	4.9e8		3.08652901649475	High	0	0.0002448
High	[R].FNIDSTQVSLTPDKK.[G]		0.00121377	0	2	2	4	B5Y1J4; A6T4X9	B5Y1J4 [238-252]; A6T4X9 [238-252]	1	1692.88029086	Not Found	High	High			5.1e6	3.63368606567383	High	0	2.001E-06
High	[K].LTIPEVELPNAELLSK.[R]		0.020927	0	1	1	4	P33906	P33906 [366-381]	0	1765.99459231	High	High	Not Found	1.1e7	1.5e7		2.87804841995239	High	5.927E-05	0.001077
High	[K].ITQGDDLAPGVLK.[I]		0.000403529	0	1	2	13	A6TGP0	A6TGP0 [1036-1048]	0	1326.7263566	High	High	High				3.79872179031372	High	0	7.969E-08
High	[K].GGFAEDDVVAVSK.[L]		0.000734824	0	1	1	8	A6TCJ1	A6TCJ1 [36-48]	0	1293.63212187	High	High	High				3.68700623512268	High	0	2.856E-07
High	[R].VGGSTYQVPVEVRPVR.[R]		0.0001131	0	1	2	23	A6TEX9	A6TEX9 [80-95]	0	1742.95479324	High	High	High	1.0e7	5.9e7	7.8e7	4.44997596740723	High	0	1.761E-07
High	[R].DVATPEVADIR.[N]		0.00310717	0	1	2	4	A6T4Z7	A6T4Z7 [378-388]	0	1185.61099255	Not Found	High	High		2.3e7		3.39937877655029	High	0	0.0001591
High	[K].IMIDLDGTENK.[S]		0.0011617	0	1	2	2	A6TD53	A6TD53 [93-103]	0	1248.614029	High	Not Found	Not Found				4.06629991531372	High	0	5.556E-07
High	[-].MQGSVTEFLKPR.[L]	1xOxidation [M1]	0.00223135	0	1	1	5	A6TEU8	A6TEU8 [1-12]	0	1408.72531116	High	High	High	2.6e7			3.74174427986145	High	0	1.84E-06
High	[-].MQGSVTEFLKPR.[L]		0.00070673	0	1	1	32	A6TEU8	A6TEU8 [1-12]	0	1392.73039616	High	High	High	5.1e6	5.5e6	9.9e6	3.80986309051514	High	0	1.193E-06
High	[R].GDVVSDGPEAPHDILR.[L]		5.8008E-05	0	1	1	19	A6TGP1	A6TGP1 [1207-1222]	0	1676.82383862	High	High	High		1.1e8		4.47855043411255	High	0	3.422E-09
High	[R].RVGGSTYQVPVEVRPVR.[R]		0.0146355	0	1	2	6	A6TEX9	A6TEX9 [79-95]	1	1899.0559042	Not Found	High	High			6.1e6	3.86404991149902	High	0	5.902E-05
High	[K].VSLVYGQMNEPPGNR.[L]		3.87088E-05	0	1	2	36	A6TG36	A6TG36 [203-217]	0	1660.81116552	High	High	High	2.2e7	1.1e7	6.2e6	4.95723581314087	High	0	2.731E-09
High	[R].LFSVPNPGAADDFLAVINPESLVIK.[Q]		0.000397673	0	1	1	14	A6T6C3	A6T6C3 [477-501]	0	2626.41267999	High	High	High	1.4e7	5.7e6	1.0e7	5.12816667556763	High	0	1.586E-06
High	[K].QDVPSFRPGDTVEVK.[V]		0.00147491	0	1	1	13	B5XVK6	B5XVK6 [15-29]	0	1673.84932511	High	High	High	9.8e7	5.1e8	5.1e7	4.03835725784302	High	0	8.622E-07
High	[K].VTDGVVTDEIHYLSAIEEGNYVIAQANSNLDENGHFVEDLVTCR.[S]	1xCarbamidomethyl [C43]; 1xDeamidated [Q/N]	2.25847E-06	0	1	2	70	A6TGP0	A6TGP0 [594-637]	0	4907.29522599	High	High	High	1.0e7	5.9e6	6.2e6	7.32714891433716	High	0	5.456E-11
High	[K].QAIVAEVSEVAK.[G]		0.00154101	0	1	2	28	P0A297	P0A297 [9-20]	0	1243.68924285	High	High	High	4.5e6	7.2e6	3.9e6	3.85595202445984	High	0	9.368E-07
High	[R].VTVQSLDVVR.[V]		0.00493332	0	1	1	12	A6TEX2	A6TEX2 [170-179]	0	1115.64189881	High	High	High		5.6e8	2.4e8	3.38753342628479	High	0	1.104E-05
High	[R].YFNVYGPR.[E]		0.0267533	0	1	3	2	A6TFL4	A6TFL4 [167-174]	0	1015.49959181	Not Found	Not Found	High			6.3e6	2.86833262443542	High	0	0.0001809
High	[K].VTDGVVTDEIHYLSAIEEGNYVIAQANSNLDENGHFVEDLVTCR.[S]	1xCarbamidomethyl [C43]; 2xDeamidated [Q/N]	3.43435E-06	0	1	2	65	A6TGP0	A6TGP0 [594-637]	0	4908.27924199	High	High	High	4.0e6	6.0e6	9.5e6	7.16910123825073	High	0	1.242E-11
High	[K].EAYEILTDAQK.[R]		0.0043051	0	1	2	8	A6T4F5	A6T4F5 [52-62]	0	1280.6368729	High	High	High	6.1e6	4.0e7	1.1e7	3.43219208717346	High	0	6.179E-06
High	[R].LGGMVWR.[A]		0.0319534	0	1	1	17	P24017	P24017 [111-117]	0	818.4341549	High	High	High			3.5e7	2.40245628356934	High	0	0.0002655
High	[K].FGDAGSFDYGR.[N]		0.00123766	0	1	1	4	Q48473	Q48473 [104-114]	0	1191.50652753	High	High	High	3.0e7		1.5e7	3.68096709251404	High	0	6.248E-07
High	[K].VTDGVVTDEIHYLSAIEEGNYVIAQANSNLDENGHFVEDLVTCR.[S]	1xCarbamidomethyl [C43]; 3xDeamidated [N29; Q/N]	8.99462E-05	0	1	2	22	A6TGP0	A6TGP0 [594-637]	0	4909.26325799	High	High	High		9.5e5		5.94906902313232	High	0	1.554E-07
High	[K].SAVEQWSAGATGLGVR.[T]		1.78347E-05	0	1	2	5	A6TCE4	A6TCE4 [404-419]	0	1588.8077947	High	Not Found	High	5.2e6			5.1791729927063	High	0	3.747E-09
High	[K].DLEHPIEVPVGK.[A]		0.000419572	0	1	2	21	A6TG36	A6TG36 [71-82]	0	1332.71579194	High	High	High	8.6e7	3.0e8	3.0e8	4.07677793502808	High	0	5.196E-06
High	[R].YAGVGDIIK.[I]		0.0062	0	1	1	6	A6TEW2	A6TEW2 [32-40]	0	935.51965853	High	High	High	1.1e8	2.7e8	1.7e8	2.30184769630432	High	0	1.213E-05
High	[R].SQQQAGLLDTPIR.[Y]	1xDeamidated [Q]	0.0328853	0	1	1	3	Q9F663	Q9F663 [83-95]	0	1427.74888332	High	Not Found	Not Found	1.1e7			2.4428083896637	High	0	0.0002672
High	[R].SQQQAGLLDTPIR.[Y]		0.00107458	0	1	1	12	Q9F663	Q9F663 [83-95]	0	1426.76486732	High	High	High	4.6e7	8.7e7	2.3e7	3.82303619384766	High	0	7.864E-07
High	[R].VFQTHSPVVDSIAVK.[R]		1.31836E-05	0	1	1	25	B5XVK6	B5XVK6 [73-87]	0	1626.8849824	High	High	High	9.9e7	2.0e7	1.7e8	4.74390935897827	High	0	3.577E-10
High	[R].DGYADGWAQAGTAR.[A]		6.45734E-05	0	1	1	22	A6TEV7	A6TEV7 [56-69]	0	1438.63458144	High	High	High	1.2e7	2.7e7	3.2e7	5.3848671913147	High	0	5.995E-09
High	[K].VGLFGGAGVGK.[T]		0.000438383	0	1	2	15	A6TG36	A6TG36 [146-156]	0	961.54654199	High	High	High	3.6e7	9.1e6	2.4e7	3.84343791007996	High	0	1.197E-07
High	[R].HFVDAIIK.[E]		0.0222807	0	1	2	6	A6T5H9	A6T5H9 [74-81]	0	942.54072836	High	High	High	2.0e7			2.76324939727783	High	0	0.0001284
High	[R].STGSYSLVTQQPLGGK.[A]		3.08517E-06	0	1	2	14	A6TGP0	A6TGP0 [1247-1262]	0	1622.83842608	High	High	High	5.6e7		3.2e8	4.91638278961182	High	0	1.857E-09
High	[R].LGEPVFDVK.[E]		0.00449779	0	1	2	22	A6TGP0	A6TGP0 [75-83]	0	1003.54587325	High	High	High				3.11818361282349	High	0	8.453E-06
High	[K].AVIAAVEELK.[A]		0.00164175	0	1	3	1388	A6TH53	A6TH53 [123-132]	0	1042.61428712	High	High	High	3.0e8	2.6e9	1.4e9	3.31416821479797	High	0	1.989E-06
High	[R].QHVPVFVSDEMVGHK.[L]		0.000888615	0	1	1	3	B5XN98	B5XN98 [56-70]	0	1708.84755104	High	Not Found	High			3.1e6	4.63785028457642	High	0	3.393E-07
High	[R].FTAEGVQEIDYK.[D]		0.000786702	0	1	1	39	B5Y306	B5Y306 [13-24]	0	1399.67398665	High	High	High	3.5e6	7.1e6	3.8e6	4.4347562789917	High	0	4.773E-07
High	[R].NQGDHLLHSTR.[K]		0.00254489	0	1	2	5	A6T4F4	A6T4F4 [537-547]	0	1277.63452195	High	High	Not Found	3.8e6	4.6e6		3.57359385490417	High	0	7.437E-05
High	[K].AIDEAKDEDTADIFTAASR.[D]		0.000173669	0	1	2	8	A6T6Q6	A6T6Q6 [135-153]	1	2038.95636868	High	High	High		2.8e7	7.8e6	4.57234001159668	High	0	7.818E-08
High	[K].RAQSVVDYLVAK.[G]		0.000165408	0	1	1	55	P24017	P24017 [275-286]	1	1348.75832546	High	High	High	3.4e7	2.0e8	1.7e7	4.45984745025635	High	0	3.016E-08
High	[R].AALIDCLAPDR.[R]	1xCarbamidomethyl [C6]	0.00148935	0	1	1	20	P24017	P24017 [316-326]	0	1214.61978345	High	High	High	1.3e9	2.9e7	1.7e9	3.52681851387024	High	0	1.656E-06
High	[K].EEGFIEDFKVEGDTKPELELTLK.[Y]		0.00959953	0	1	1	8	A6TEV8	A6TEV8 [42-64]	1	2666.34471947	Not Found	High	High		3.0e6	2.1e6	3.66855978965759	High	0	2.715E-05
High	[K].LDESGIVYIGAEVTGGDILVGK.[V]		0.00352639	0	1	2	65	A6TGP0	A6TGP0 [865-886]	0	2205.16490486	High	High	High	2.4e6	2.1e6	1.9e6	3.63366556167603	High	0	0.0003045
High	[K].VLESAIANAEHNDGADIDDLK.[V]	1xDeamidated [N]	0.000127134	0	1	1	20	A6TEW7	A6TEW7 [50-70]	0	2211.04116127	High	High	High	4.7e6	3.5e7	6.8e6	5.67929553985596	High	0	2.605E-07
High	[R].LLVDACYSPVER.[I]	1xCarbamidomethyl [C6]	0.000407482	0	1	1	24	A6TEU8	A6TEU8 [171-182]	0	1421.70932664	High	High	High	1.4e8	5.3e6	2.1e8	4.07716608047485	High	0	8.073E-08
High	[K].VLESAIANAEHNDGADIDDLK.[V]		8.49808E-08	0	1	1	33	A6TEW7	A6TEW7 [50-70]	0	2210.05714527	High	High	High	3.0e6	9.0e7	2.3e8	6.21264505386353	High	0	5.11E-13
High	[R].LVGLTGIDDAAR.[A]		0.000989162	0	1	2	8	A6TE31	A6TE31 [69-80]	0	1200.6582771	High	High	High	6.3e6	1.2e7	7.7e6	3.39404249191284	High	0	6.893E-06
High	[R].ALSQPDLYEGDGELR.[V]		9.12709E-05	0	1	1	7	A6T5N6	A6T5N6 [50-64]	0	1662.79695516	High	High	High	3.8e6	3.8e7	2.3e7	4.51373100280762	High	0	5.164E-09
High	[R].VNAEYVEAFTK.[G]		0.0010904	0	1	2	10	A6TG38	A6TG38 [304-314]	0	1270.63139364	High	High	High	1.2e8	1.7e8		4.35136032104492	High	0	7.223E-07
High	[K].LGAMATINQVIDQETAQLVAEEMGHK.[V]		6.25447E-06	0	1	2	6	A6TEI7	A6TEI7 [345-370]	0	2797.38588954	High	Not Found	High				5.1749267578125	High	0	3.744E-11
High	[K].TVNMMELIR.[N]		0.0210282	0	1	2	4	A6TG36	A6TG36 [157-165]	0	1106.56966192	High	High	Not Found				2.382483959198	High	0	0.0001159
High	[K].SVDAMIPIGR.[G]		0.00244766	0	1	2	11	A6TG38	A6TG38 [152-161]	0	1058.5662911	High	High	High	3.6e7	9.2e6	1.0e8	3.45869660377502	High	0	2.458E-06
High	[K].GNVEYWVALIQPGK.[V]		0.00493332	0	1	1	4	A6TEW5	A6TEW5 [87-100]	0	1573.83730399	High	Not Found	Not Found	1.5e7			3.0491259098053	High	0	7.915E-06
High	[K].AADMTGADIEAMTR.[S]		0.000336951	0	1	2	8	A6TGN5	A6TGN5 [114-127]	0	1452.64573974	High	High	High			2.6e7	4.28172779083252	High	0	5.71E-08
High	[K].DLDLAQANATDQLK.[K]		0.000476247	0	1	2	6	B5XZM0	B5XZM0 [53-66]	0	1515.76492681	High	High	High				4.36266613006592	High	0	1.081E-07
High	[R].AAVEEGVVAGGGVALVR.[V]		4.21236E-08	0	1	3	1564	A6TH53	A6TH53 [405-421]	0	1553.86458131	High	High	High	2.9e7	2.3e7	2.3e7	6.54813528060913	High	0	1.104E-13
High	[K].LYNIIPYGIDESGK.[I]		0.0208263	0	1	2	4	A6TCG5	A6TCG5 [139-152]	0	1581.81589979	High	High	Not Found	1.6e7	1.1e7		2.83415341377258	High	0	0.000114
High	[K].LVADSITSQLER.[R]		0.000314729	0	1	1	12	B5XNA0	B5XNA0 [115-126]	0	1331.71652017	High	High	High	7.3e8	1.1e9	1.4e9	4.84185981750488	High	0	5.045E-08
High	[R].FLDALAGESDPEAK.[R]		0.000473932	0	1	1	2	A6TCC2	A6TCC2 [294-307]	0	1462.706015	Not Found	Not Found	High			4.5e7	4.16122579574585	High	0	1.068E-07
High	[R].FNNFINDSLLEGAIDALK.[R]		8.44242E-05	0	1	1	11	A6T5E8	A6T5E8 [22-39]	0	1994.02293223	High	High	High	2.6e6		1.3e7	4.41837120056152	High	0	4.466E-09
High	[R].VFMQPASEGTGIIAGGAMR.[A]	1xOxidation [M3]	1.13903E-05	0	1	1	4	A6TEV5	A6TEV5 [94-112]	0	1908.93062902	High	Not Found	High			4.6e6	4.46487998962402	High	0	6.711E-09
High	[R].QGTVTTPDGPAVYMVQTR.[Q]	1xOxidation [M14]	0.0012437	0	1	1	4	P19650	P19650 [174-191]	0	1936.94330212	High	High	Not Found	1.1e7	5.6e6		4.35892629623413	High	0	2.365E-06
High	[R].QGTVTTPDGPAVYMVQTR.[Q]		2.15104E-06	0	1	1	3	P19650	P19650 [174-191]	0	1920.94838712	Not Found	High	High			8.5e7	5.20934820175171	High	0	5.251E-12
High	[K].VSQALDILTYTNKK.[A]		0.000512363	0	1	1	25	A6TEW7	A6TEW7 [29-42]	1	1593.88464803	High	High	High	4.0e7	8.9e6	2.9e7	3.86762595176697	High	0	5.604E-05
High	[K].AIGIEQPSLVR.[T]		0.00174907	0	1	1	4	B5XWN4	B5XWN4 [55-65]	0	1182.68409796	High	High	Not Found	1.0e7	1.1e7		2.85363531112671	High	0	1.176E-06
High	[K].GDIIIDGGNTFFQDTIR.[R]		0.00809937	0	2	2	2	P00350; P41576	P00350 [94-110]; P41576 [94-110]	0	1881.93411727	High	Not Found	Not Found	6.4e6			3.82852840423584	High	0	1.978E-05
High	[K].HIEVPVEYIAGK.[V]		0.000174517	0	1	2	16	A6TGP0	A6TGP0 [284-295]	0	1354.7365274	High	High	High	1.1e7		3.6e7	3.86711454391479	High	0	1.7E-08
High	[R].EGITALDLAGDELGFPGTLFR.[N]		0.000261523	0	1	1	6	A6T9W8	A6T9W8 [161-181]	0	2192.12337445	High	High	High		5.8e6		4.95066022872925	High	0	3.593E-08
High	[R].YIVNEVQDVYR.[L]		0.000993993	0	1	1	20	A6TGP1	A6TGP1 [1232-1242]	0	1397.70595551	High	High	High	1.1e8	1.3e7	2.3e8	4.49836587905884	High	0	4.182E-07
High	[K].LVDTLQSLSVTK.[I]		0.000304174	0	1	1	12	A6TH77	A6TH77 [267-278]	0	1303.74675769	High	High	High	1.2e8	1.1e8	1.6e8	4.35613489151001	High	0	4.737E-08
High	[K].AMMDNLQTETVINR.[D]		0.000210023	0	1	1	12	A6TGP1	A6TGP1 [696-709]	0	1635.78290185	High	High	High	2.6e6	3.2e7	7.2e7	4.90875816345215	High	0	2.904E-08
High	[K].SVLDQIVNVDNQLNELTFR.[E]	1xDeamidated [N/Q]	0.00214609	0	1	1	13	Q48452	Q48452 [309-327]	0	2218.13500214	Not Found	High	Not Found		4.6e6		4.14641094207764	High	0	0.0003858
High	[K].SVLDQIVNVDNQLNELTFR.[E]		0.000444839	0	1	1	5	Q48452	Q48452 [309-327]	0	2217.15098614	High	Not Found	High	5.1e6			4.66295433044434	High	0	3.49E-07
High	[K].DTTTIIDGVGEESAIQGR.[V]	1xDeamidated [Q16]	0.0166776	0	1	3	3	A6TH53	A6TH53 [328-345]	0	1862.89779167	Not Found	High	High		6.9e5		3.11435580253601	High	0.0001104	0.002355
High	[K].DTTTIIDGVGEESAIQGR.[V]		1.38724E-06	0	1	3	1215	A6TH53	A6TH53 [328-345]	0	1861.91377567	High	High	High	4.6e9	5.2e9	7.1e9	5.94334268569946	High	0	4.539E-10
High	[R].SYDLPETTSEAELLELIDTLNADK.[T]		0.0122341	0	1	1	2	A6T5R4	A6T5R4 [67-90]	0	2680.30872781	High	Not Found	Not Found				3.51548457145691	High	0	4.246E-05
High	[K].LDLDTASTQLAEGVYEVVLR.[V]		1.48919E-05	0	1	1	32	B5XTJ1	B5XTJ1 [42-61]	0	2192.14450377	High	High	High	2.5e7	5.8e6		5.8520679473877	High	0	5.016E-10
High	[R].LTNGFEVTSYIGGEGHNLQEHSVILIR.[G]		6.15017E-05	0	1	1	107	A6TEY0	A6TEY0 [57-83]	0	2983.52720904	High	High	High	1.7e6	2.2e6	1.8e6	4.9456262588501	High	0	2.503E-09
High	[R].LIQQFADAGIR.[K]		0.00193744	0	1	2	4	A6TEI7	A6TEI7 [20-30]	0	1231.67934693	Not Found	High	High			1.0e7	3.74028873443604	High	0	1.422E-06
High	[R].DHTLFALTDGK.[V]		0.00946077	0	1	1	8	B5XSV6	B5XSV6 [56-66]	0	1217.61607795	High	High	High		1.2e8		3.45049118995667	High	0	5.28E-05
High	[R].QLDPLVVGQEHYDTAR.[G]		4.02478E-05	0	1	2	24	A6TG36	A6TG36 [344-359]	0	1840.91880158	High	High	High	1.5e8		3.5e8	4.70729112625122	High	0	2.274E-07
High	[R].VVAAAIEQNFDDR.[G]		0.000607644	0	1	2	8	A6T4Z7	A6T4Z7 [451-463]	0	1447.71758277	High	High	High		8.5e6	6.3e6	4.64462614059448	High	0	4.378E-07
High	[K].QVLGSYGYSEIR.[L]		0.00248368	0	1	1	6	B5XNL6	B5XNL6 [31-42]	0	1371.69030545	High	High	High	4.9e6	9.5e6	5.7e6	3.4206531047821	High	0	0.0001301
High	[K].GVQCDLAMIGSK.[G]	1xCarbamidomethyl [C4]	0.0012197	0	1	2	6	A6TG37	A6TG37 [110-121]	0	1278.61806887	High	High	High	1.4e7		6.9e6	4.05881500244141	High	0	6.053E-07
High	[R].DGLPAADFSVFYHLISIDR.[N]		0.000260252	0	1	2	5	A6TBX2	A6TBX2 [91-109]	0	2136.07603041	High	High	High	1.7e6	4.1e6		4.07787322998047	High	0	3.563E-08
High	[R].SWSFGEVK.[K]		0.0134139	0	1	1	17	A6TGP1	A6TGP1 [32-39]	0	939.45705829	High	High	High	1.2e7		5.3e7	2.77630186080933	High	0	5.392E-05
High	[R].RVVEPLITLAK.[T]		0.0136763	0	1	1	11	A6TEU7	A6TEU7 [46-56]	1	1238.78308372	High	High	High			1.3e7	3.1066312789917	High	8.764E-05	0.001201
High	[K].FTESVDVAVNLGIDAR.[K]		1.12798E-05	0	1	1	588	A6TGN6	A6TGN6 [38-53]	0	1705.87553983	High	High	High	1.9e6	2.3e6		5.18137311935425	High	0	4.327E-10
High	[K].NTPFESGIDSVGSAR.[L]		0.000174517	0	1	1	6	A6TBX4	A6TBX4 [47-61]	0	1536.72887566	High	High	High			2.3e7	4.37308073043823	High	0	1.704E-08
High	[K].IVDLLTER.[A]		0.0113761	0	1	2	12	A6TH93	A6TH93 [20-27]	0	958.55677228	High	High	High	1.5e7		6.7e6	2.6852023601532	High	0	0.0001194
High	[K].VRENEPFDVALR.[R]		0.00127437	0	1	1	16	B5XU21	B5XU21 [6-17]	1	1444.75430266	High	High	High	8.8e6		1.0e7	4.26608324050903	High	0	1.515E-06
High	[R].FTDMIDGQTITR.[Q]		0.000567572	0	1	1	15	A6TGP1	A6TGP1 [1037-1048]	0	1397.67294081	High	High	High				4.30078363418579	High	0	1.485E-07
High	[K].GIHPNYDEITATCSCGNVMK.[I]	2xCarbamidomethyl [C13; C15]	0.000462524	0	1	1	4	A6TGC6	A6TGC6 [4-23]	0	2266.98894856	High	Not Found	High				4.20252704620361	High	0	1.024E-07
High	[K].TLLAETLAR.[L]		0.025011	0	1	2	8	A6T5I1	A6T5I1 [126-134]	0	987.58332137	High	High	High	9.6e6		6.9e6	2.53040599822998	High	0	0.0003991
High	[R].TLADAAQLSSLADETPEGR.[S]		2.51409E-06	0	1	2	6	A6T6D8	A6T6D8 [332-350]	0	1944.95088942	High	High	High	1.2e7	2.5e7	1.9e7	5.77078485488892	High	0	7.034E-12
High	[R].DGDTLLVQVK.[E]		0.0224965	0	2	2	8	B5Y1J4; A6T4X9	B5Y1J4 [80-89]; A6T4X9 [80-89]	0	1087.59936529	High	High	High				2.94802856445313	High	5.927E-05	0.0005333
High	[R].LALAGQFAEAR.[A]		0.00357826	0	1	1	6	A6TCA1	A6TCA1 [220-230]	0	1146.62658312	High	High	High	2.2e7	8.5e6		3.38078093528748	High	5.927E-05	0.0008281
High	[R].QHVPVFVSDEMVGHK.[L]	1xDeamidated [Q1]	0.00794354	0	1	1	1	B5XN98	B5XN98 [56-70]	0	1709.83156704	High	Not Found	Not Found				4.35999870300293	High	0	1.919E-05
High	[K].FFINPTGR.[F]		0.024066	0	1	2	10	A6TDV1	A6TDV1 [223-230]	0	951.50467721	High	High	High			1.1e7	2.40785050392151	High	0	0.0001492
High	[R].DALNQAAEDLNQR.[L]		0.00559825	0	1	2	5	A6TDS2	A6TDS2 [25-37]	0	1457.69790991	High	High	High	4.3e6		5.1e6	3.57477331161499	High	0	1.072E-05
High	[R].ILENGTVQPLDVK.[V]	1xDeamidated [N/Q]	0.000595914	0	1	2	9	A6TH52	A6TH52 [48-60]	0	1426.77878647	High	High	High	7.9e6	5.3e7	2.9e7	4.3420352935791	High	0	1.942E-07
High	[R].VQGKDEVILTLNK.[S]		0.00334254	0	1	1	65	A6TEU8	A6TEU8 [92-104]	1	1456.83696962	High	High	High	5.7e6	9.1e6	7.2e6	3.65530061721802	High	0	7.937E-06
High	[R].FGQEDAAPVVAPAPAPAPEVATK.[H]		5.99916E-07	0	1	1	21	P24017	P24017 [189-211]	0	2233.14992354	High	High	High		7.6e8	2.4e9	5.96121501922607	High	0	5.055E-13
High	[R].ADIDYNTSEAHTTYGVIGVK.[V]	1xDeamidated [N6]	0.00315288	0	1	1	11	B5XNA0	B5XNA0 [180-199]	0	2155.01896935	High	High	High	8.2e5	3.3e7	2.4e6	4.04564523696899	High	0	3.483E-06
High	[R].ADIDYNTSEAHTTYGVIGVK.[V]		5.89917E-06	0	1	1	75	B5XNA0	B5XNA0 [180-199]	0	2154.03495335	High	High	High	9.4e6	1.4e7	1.9e7	5.68720531463623	High	0	3.351E-11
High	[R].LTNGFEVTSYIGGEGHNLQEHSVILIR.[G]	1xDeamidated [Q/N]	5.55186E-05	0	1	1	292	A6TEY0	A6TEY0 [57-83]	0	2984.51122504	High	High	High	3.9e6	5.2e6	5.8e6	4.98069906234741	High	0	1.794E-08
High	[R].LTNGFEVTSYIGGEGHNLQEHSVILIR.[G]	2xDeamidated [N17; N/Q]	6.33267E-05	0	1	1	110	A6TEY0	A6TEY0 [57-83]	0	2985.49524104	High	High	High	3.8e6	3.6e6	3.4e6	5.16370487213135	High	0	2.635E-09
High	[R].VCPIETPEGPNIGLINSLSVYAQTNEYGFLETPYR.[K]	1xCarbamidomethyl [C2]	0.000399615	0	1	2	31	A6TGP0	A6TGP0 [558-592]	0	3941.92659491	High	High	High	3.9e6		7.7e5	4.04645395278931	High	0	1.039E-06
High	[R].VCPIETPEGPNIGLINSLSVYAQTNEYGFLETPYR.[K]	1xCarbamidomethyl [C2]; 1xDeamidated [Q/N]	0.000483261	0	1	2	259	A6TGP0	A6TGP0 [558-592]	0	3942.91061091	High	High	High	3.4e6	3.5e6	5.7e6	5.288818359375	High	0	3.026E-07
High	[K].DDIIEVMK.[K]		0.0155105	0	1	2	12	A6TGP0	A6TGP0 [423-430]	0	962.48630946	High	High	High		6.0e7	5.2e7	2.61552834510803	High	0.0001104	0.001862
High	[R].NAQPDTLDAVLAK.[L]		0.00344161	0	1	2	6	A6TEK8	A6TEK8 [253-265]	0	1355.71652017	High	High	High	2.1e6	1.1e7	5.0e6	3.07105398178101	High	0	1.274E-05
High	[R].EAGVPVLIDPK.[G]		0.012904	0	1	2	3	A6TE31	A6TE31 [169-179]	0	1137.65140087	High	Not Found	High			9.0e6	2.82459902763367	High	0	4.667E-05
High	[K].QYDINEAIALLK.[E]		0.00623021	0	1	1	4	A6TGN6	A6TGN6 [20-31]	0	1390.75765672	High	High	High				3.31484866142273	High	0	1.641E-05
High	[R].YDGLVEQLGGR.[A]		0.000644235	0	1	1	10	B5XNL6	B5XNL6 [288-298]	0	1206.61132692	High	High	High	2.7e6	1.9e7	6.6e6	3.71836829185486	High	0	1.879E-07
High	[K].DEEGLEIIR.[H]		0.0140795	0	1	1	11	B5XQC6	B5XQC6 [64-72]	0	1073.54732971	High	High	High	1.7e7	3.6e7	2.3e7	2.69943284988403	High	0	7.939E-05
High	[K].VGEEVEIVGIK.[E]		0.00133799	0	1	1	31	A6TEX7	A6TEX7 [239-249]	0	1171.65688013	High	High	High		5.9e6		3.96076726913452	High	0	1.548E-06
High	[R].ISVVEVMGR.[Y]		0.00927886	0	1	1	6	A6TGB8	A6TGB8 [164-172]	0	989.54482741	High	High	High	1.5e6	2.3e7	3.2e6	2.87834334373474	High	0	2.544E-05
High	[R].NQIAELVGADPR.[E]		0.00253253	0	1	2	6	A6TCF1	A6TCF1 [56-67]	0	1282.67498976	High	High	High		1.8e7	2.5e7	4.02906036376953	High	0	6.413E-05
High	[R].LITIAVPR.[I]		0.0394349	0	1	2	11	A6TEW0	A6TEW0 [103-110]	0	882.57711388	High	High	High	5.6e7	3.4e7	7.5e7	2.64208388328552	High	0.00167	0.03963
High	[K].LQLVGVGYR.[A]		0.0130296	0	1	2	4	A6TEV7	A6TEV7 [87-95]	0	1004.58874114	High	High	High			7.2e7	2.9528112411499	High	0	4.762E-05
High	[R].VCPIETPEGPNIGLINSLSVYAQTNEYGFLETPYR.[K]	1xCarbamidomethyl [C2]; 2xDeamidated [N/Q]	0.000140835	0	1	2	70	A6TGP0	A6TGP0 [558-592]	0	3943.89462691	High	High	High	1.1e6	5.4e6	3.3e6	5.92174911499023	High	0	1.143E-08
High	[R].DQVDYMDVSTQQVVSVGASLIPFLEHDDANR.[A]		1.42528E-05	0	1	2	61	A6TGP0	A6TGP0 [648-678]	0	3448.63253803	High	High	High	3.2e7	9.2e6	1.2e7	5.52709579467773	High	0	3.606E-10
High	[R].DQVDYMDVSTQQVVSVGASLIPFLEHDDANR.[A]	1xDeamidated [N/Q]	2.84749E-05	0	1	2	133	A6TGP0	A6TGP0 [648-678]	0	3449.61655403	High	High	High	5.6e6	4.5e6	1.2e7	6.10772609710693	High	0	5.931E-09
High	[R].DQVDYMDVSTQQVVSVGASLIPFLEHDDANR.[A]	2xDeamidated [Q/N]	0.000673117	0	1	2	10	A6TGP0	A6TGP0 [648-678]	0	3450.60057003	High	High	High	3.4e6	3.2e6	1.8e6	4.65645837783813	High	0	2.037E-07
High	[R].DQVDYMDVSTQQVVSVGASLIPFLEHDDANR.[A]	1xOxidation [M6]; 1xDeamidated [Q/N]	0.0333612	0	1	2	6	A6TGP0	A6TGP0 [648-678]	0	3465.61146903	Not Found	Not Found	High				3.86963438987732	High	0	0.0002743
High	[K].AGDGNYGYNAATEEYGNMIDFGILDPTK.[V]	2xDeamidated [N9; N]	9.23679E-06	0	1	3	11	A6TH53	A6TH53 [471-498]	0	2998.29348923	High	High	High		2.4e6		6.19011878967285	High	0	7.666E-11
High	[K].AGDGNYGYNAATEEYGNMIDFGILDPTK.[V]	1xDeamidated [N]	2.34313E-05	0	1	3	114	A6TH53	A6TH53 [471-498]	0	2997.30947323	High	High	High	1.9e7	6.8e6	3.4e7	5.78052997589111	High	0	1.703E-08
High	[K].AGDGNYGYNAATEEYGNMIDFGILDPTK.[V]		3.86895E-07	0	1	3	100	A6TH53	A6TH53 [471-498]	0	2996.32545723	High	High	High	8.4e8	4.9e8	3.5e8	6.58105087280273	High	0	1.26E-12
High	[R].LLSLDGPTGALTHGTFTDILDK.[L]		0.0246524	0	1	1	6	A6T5D7	A6T5D7 [28-49]	0	2285.20235298	High	High	High	2.8e7	2.0e7	9.2e6	3.63583469390869	High	0	0.000156
High	[R].AKLESLVEDLVNR.[S]		0.00039574	0	1	2	4	A6T4F4	A6T4F4 [303-315]	1	1485.82713319	High	Not Found	High			9.1e6	4.10826396942139	High	0	7.653E-08
High	[R].NELLDVSDVSETINSIR.[E]		9.01443E-06	0	1	2	6	A6T4P1	A6T4P1 [664-680]	0	1903.96072585	High	High	High		1.7e7	1.4e7	5.26797294616699	High	0	4.186E-10
High	[R].IEYLGGCVNEMPYVLAVEK.[L]	1xCarbamidomethyl [C7]	3.83333E-05	0	1	2	8	A6TBX2	A6TBX2 [277-295]	0	2184.07153896	High	High	High	1.3e7	1.8e7	2.0e7	5.22631168365479	High	0	6.103E-08
High	[K].AEGILGSIAGDDTIFTTPAR.[G]		1.34432E-05	0	1	1	11	A6TEQ4	A6TEQ4 [118-137]	0	2005.02366046	High	High	High	3.3e7	4.8e6	3.3e7	5.82265329360962	High	0	1.535E-10
High	[K].AGDGNYGYNAATEEYGNMIDFGILDPTK.[V]	1xOxidation [M18]	0.00015986	0	1	3	8	A6TH53	A6TH53 [471-498]	0	3012.32037223	High	High	High	2.4e7		5.2e6	4.8105640411377	High	0	2.33E-08
High	[R].VQILLADSEDSPTTPFTPDAE.[-]	1xDeamidated [Q2]	0.00174057	0	1	1	2	B5Y0W9	B5Y0W9 [60-80]	0	2247.05507999	Not Found	High	Not Found		1.2e7		4.17222213745117	High	0	1.166E-06
High	[K].KSTAETIVYSALETLAQR.[S]		0.00019713	0	1	1	20	A6TEX9	A6TEX9 [36-53]	1	1981.06004598	High	High	High	4.4e7	2.0e7	1.3e7	5.13432645797729	High	0	7.628E-08
High	[R].SASDTGNWVNSDGTIFYPYIGK.[V]		0.000129006	0	1	1	12	Q48450	Q48450 [112-133]	0	2392.10918085	High	High	High	4.4e7	3.8e6	1.7e7	4.31661415100098	High	0	5.36E-06
High	[R].QTDELTGLSSLVVLDSAER.[T]		3.45868E-07	0	1	1	16	A6TGP1	A6TGP1 [1049-1067]	0	2033.03970438	High	High	High	2.6e7		3.0e7	6.84741687774658	High	0	3.876E-13
High	[R].DANGIDPVSLIAFDK.[V]	1xDeamidated [N3]	3.01899E-05	0	1	1	19	A6TEX1	A6TEX1 [171-185]	0	1575.79007936	High	High	High	1.2e8	8.2e7	2.0e8	4.82840251922607	High	0	1.031E-08
High	[R].DANGIDPVSLIAFDK.[V]		0.000139468	0	1	1	12	A6TEX1	A6TEX1 [171-185]	0	1574.80606336	High	High	High	4.3e7	1.4e8	1.0e8	4.85317134857178	High	0	9.383E-08
High	[R].EEAVVWDILDEVIR.[E]		6.00212E-05	0	1	1	16	A6TGP1	A6TGP1 [404-417]	0	1685.87447723	High	High	Not Found	2.9e7	1.8e7		5.1734299659729	High	0	2.699E-09
High	[R].VAFMPWNGYNFEDSILVSER.[V]		0.00817843	0	1	2	6	A6TGP0	A6TGP0 [802-821]	0	2374.11724321	High	High	High		4.9e6		3.37939786911011	High	0	0.0001153
High	[K].ASLATESFISAASFQETTR.[V]		0.00010564	0	1	1	157	A6TGP1	A6TGP1 [1312-1330]	0	2016.98727494	High	High	High	1.0e7	9.2e6	1.1e7	4.85597133636475	High	0	1.907E-06
High	[R].VQILLADSEDSPTTPFTPDAE.[-]		0.000298302	0	1	1	8	B5Y0W9	B5Y0W9 [60-80]	0	2246.07106399	High	High	High	2.5e7	3.0e7	2.1e7	4.42652225494385	High	0	1.797E-07
High	[R].ALVELLFNDPEVTK.[I]		0.000332061	0	1	1	18	P19650	P19650 [137-150]	0	1587.86284997	High	High	High	2.9e6	6.0e6	1.8e7	4.14145374298096	High	0	8.793E-08
High	[K].AGDGNYGYNAATEEYGNMIDFGILDPTK.[V]	1xOxidation [M18]; 1xDeamidated [N]	2.2979E-05	0	1	3	25	A6TH53	A6TH53 [471-498]	0	3013.30438823	High	High	High	1.1e7	3.2e7	4.5e7	5.3523325920105	High	0	2.08E-09
High	[R].GYLSPYFINKPDTGAVELESPFILLADK.[K]	1xDeamidated [N9]	2.65968E-05	0	1	3	24	A6TH53	A6TH53 [198-225]	0	3098.59724606	High	High	High	3.3e6	9.0e6	1.6e6	6.23273420333862	High	0	5.346E-10
High	[K].VINDNFGIVEGLMTTVHATTATQK.[T]	1xDeamidated [N/Q]	7.78824E-06	0	1	1	22	P24164	P24164 [155-178]	0	2561.29157899	High	High	High		6.5e6	5.9e6	5.72123003005981	High	0	2.525E-10
High	[K].VINDNFGIVEGLMTTVHATTATQK.[T]		5.95397E-08	0	1	1	42	P24164	P24164 [155-178]	0	2560.30756299	High	High	High	1.6e7	4.2e7	3.0e7	7.31874513626099	High	0	5.865E-14
High	[R].LYDTYGFPVDLTADVCR.[E]	1xCarbamidomethyl [C16]	0.00469909	0	1	1	2	A6TCV9	A6TCV9 [398-414]	0	2004.93715403	Not Found	Not Found	High			4.9e6	3.44957947731018	High	0	7.292E-06
High	[K].GNVVNLALGFSHPVDHQLPAGITAECPTQTEIVLK.[G]	1xCarbamidomethyl [C26]; 2xDeamidated [Q17; Q/N]	0.000207986	0	1	1	3	A6TEV7	A6TEV7 [100-134]	0	3727.89998719	Not Found	Not Found	High				5.65176296234131	High	0	2.358E-08
High	[K].GNVVNLALGFSHPVDHQLPAGITAECPTQTEIVLK.[G]	1xCarbamidomethyl [C26]; 1xDeamidated [N/Q]	2.67267E-05	0	1	1	66	A6TEV7	A6TEV7 [100-134]	0	3726.91597119	High	High	High		2.3e7	2.6e7	5.92646741867065	High	0	4.892E-09
High	[K].GNVVNLALGFSHPVDHQLPAGITAECPTQTEIVLK.[G]	1xCarbamidomethyl [C26]	2.79252E-05	0	1	1	14	A6TEV7	A6TEV7 [100-134]	0	3725.93195519	High	High	High	2.4e7	1.3e7	3.3e7	6.71422529220581	High	0	5.85E-10
High	[R].LLQDDNYEIYGLDIGSDAISR.[F]	1xDeamidated [Q/N]	0.000204967	0	1	2	2	A6TF98	A6TF98 [335-355]	0	2371.12997623	Not Found	High	Not Found		3.0e6		4.87719678878784	High	0	2.288E-08
High	[R].LLQDDNYEIYGLDIGSDAISR.[F]		0.00057593	0	1	2	5	A6TF98	A6TF98 [335-355]	0	2370.14596023	High	High	High				4.66554594039917	High	0	9.698E-07
High	[R].ALDILTVTPPDVFNHNLENVPR.[L]		3.24796E-05	0	1	1	9	B5XZS6	B5XZS6 [179-200]	0	2474.30379831	High	High	High	3.2e7	1.2e7	1.6e7	4.84357166290283	High	0	7.744E-10
High	[R].HIYAQVIAPNGSEVLVAASTVEK.[A]	2xDeamidated [Q5; N10]	0.000389996	0	1	2	7	A6TEV6	A6TEV6 [34-56]	0	2398.25003225	Not Found	High	High		4.4e6	3.2e6	5.18594217300415	High	0	7.443E-08
High	[R].HIYAQVIAPNGSEVLVAASTVEK.[A]		0.0185482	0	1	2	1	A6TEV6	A6TEV6 [34-56]	0	2396.28200025	Not Found	High	Not Found				2.8974187374115	High	0	9.189E-05
High	[K].AHYVLMNVEAPQEAIDELETNFR.[F]	1xOxidation [M6]; 1xDeamidated [Q/N]	0.00112275	0	1	1	5	A6THB1	A6THB1 [57-79]	0	2706.27157216	Not Found	High	High		4.7e6		4.85472631454468	High	0	0.00018
High	[K].AHYVLMNVEAPQEAIDELETNFR.[F]	1xOxidation [M6]	3.5805E-05	0	1	1	6	A6THB1	A6THB1 [57-79]	0	2705.28755616	High	High	High	1.8e7	1.2e7		5.44206571578979	High	0	1.995E-09
High	[K].AHYVLMNVEAPQEAIDELETNFR.[F]	1xDeamidated [N/Q]	8.23515E-07	0	1	1	5	A6THB1	A6THB1 [57-79]	0	2690.27665716	High	High	High		4.5e6		6.76811075210571	High	0	9.018E-13
High	[K].AHYVLMNVEAPQEAIDELETNFR.[F]		1.92715E-07	0	1	1	31	A6THB1	A6THB1 [57-79]	0	2689.29264116	High	High	High	1.5e8	3.9e7		6.72290134429932	High	0	3.901E-13
High	[K].FGVSAAAAVAVAAGPVEAAEEK.[T]		2.76543E-05	0	1	1	173	A6TGN9	A6TGN9 [31-52]	0	2015.04439592	High	High	High	1.4e6	3.0e6	4.6e6	4.6814980506897	High	0	3.585E-07
High	[K].GPLENDGFSAVEAIAPGVIER.[Q]	1xDeamidated [N5]	2.58303E-05	0	1	2	3	A6TG38	A6TG38 [119-139]	0	2142.0713393	High	High	Not Found		1.7e7		6.06007719039917	High	0	7.501E-08
High	[K].GPLENDGFSAVEAIAPGVIER.[Q]		6.66023E-08	0	1	2	33	A6TG38	A6TG38 [119-139]	0	2141.0873233	High	High	High	3.0e6	8.9e7	5.5e7	7.07075834274292	High	0	2.233E-13
High	[R].HIYAQVIAPNGSEVLVAASTVEK.[A]	1xDeamidated [Q/N]	2.32041E-05	0	1	2	19	A6TEV6	A6TEV6 [34-56]	0	2397.26601625	High	High	Not Found	1.5e7	7.9e6		5.61434936523438	High	0	1.918E-09
High	[K].EAQQLLALETPLPLPAYER.[I]		0.000171148	0	1	2	9	A6TFH5	A6TFH5 [229-247]	0	2152.16484537	High	High	High	4.0e6	1.6e7	4.5e6	5.38059234619141	High	0	1.642E-08
High	[R].ALLAAFDFPFRK.[-]		0.00388691	0	1	2	14	A6TEW0	A6TEW0 [168-179]	1	1395.77833269	High	High	High	1.3e7	2.2e7	8.7e6	3.56836986541748	High	0	1.937E-05
High	[R].DSVGAVVMGPYADLAEGMK.[V]		5.97293E-05	0	1	2	16	A6TG38	A6TG38 [69-87]	0	1909.90341079	High	High	High	1.4e7	9.8e6	3.8e7	5.42699337005615	High	0	2.962E-07
High	[K].SGIGPVTAADITHDGDVEIVKPQHVICHLTDENAAISMR.[I]	1xCarbamidomethyl [C27]; 2xDeamidated [Q23; N33]	6.59893E-06	0	1	1	12	A6TEU8	A6TEU8 [105-143]	0	4169.02778298	Not Found	High	High			7.3e6	7.6750602722168	High	0	2.414E-10
High	[K].SGIGPVTAADITHDGDVEIVKPQHVICHLTDENAAISMR.[I]	1xCarbamidomethyl [C27]; 1xDeamidated [Q/N]	1.09254E-06	0	1	1	50	A6TEU8	A6TEU8 [105-143]	0	4168.04376698	High	High	High	2.0e7	1.8e7	1.6e7	7.46587753295898	High	0	1.509E-12
High	[K].SGIGPVTAADITHDGDVEIVKPQHVICHLTDENAAISMR.[I]	1xCarbamidomethyl [C27]	4.00322E-07	0	1	1	12	A6TEU8	A6TEU8 [105-143]	0	4167.05975098	High	High	High				7.29889059066772	High	0	1.189E-10
High	[K].EGDNFVVLSDILGDEDHLGDMDFK.[V]		0.0210282	0	1	2	3	A6TEI3	A6TEI3 [471-494]	0	2680.20830235	High	High	Not Found		5.5e6		3.05281758308411	High	0	0.0003847
High	[R].FAGDALPSNPVACAVAIADK.[M]	1xCarbamidomethyl [C13]	0.000238395	0	1	2	2	A6TFH4	A6TFH4 [438-457]	0	1986.99533761	Not Found	High	Not Found		1.3e7		3.63473224639893	High	0	3.03E-08
High	[K].VKPQVYAGLFPVSSDDYEAFR.[D]		7.69576E-05	0	1	1	8	A6TCI3	A6TCI3 [291-311]	0	2388.18703729	High	High	High	6.5e6	6.3e6	1.3e7	4.78622579574585	High	0	3.762E-09
High	[R].IAQFNVVSEAHNEGTIVSVSDGVIR.[I]	1xDeamidated [N/Q]	0.0330432	0	1	2	11	A6TG38	A6TG38 [16-40]	0	2642.34203458	High	High	High				2.94752836227417	High	0.0001902	0.003098
High	[R].IAQFNVVSEAHNEGTIVSVSDGVIR.[I]		0.0259924	0	1	2	2	A6TG38	A6TG38 [16-40]	0	2641.35801858	High	Not Found	High				3.04467391967773	High	0	0.0001721
High	[R].IQLTDAIAELAK.[K]		0.00505476	0	1	1	4	Q48447	Q48447 [238-249]	0	1285.73619303	High	Not Found	High	1.4e7			3.48271656036377	High	0	8.321E-06
High	[R].LGIQAFEPVLIEGK.[A]		0.000179696	0	1	1	20	A6TGP1	A6TGP1 [432-445]	0	1513.86245611	High	High	High		4.4e8	1.9e8	4.36632871627808	High	0	5.123E-08
High	[R].ELLLNNQDAKPDFVVDGNDAEETEQDF.[-]		2.40093E-05	0	1	1	8	A6TCW1	A6TCW1 [326-352]	0	3065.38580874	High	High	High	1.9e7	1.9e7	1.2e7	6.41464996337891	High	0	4.427E-10
High	[R].EQLLEVGDFLK.[K]		0.00321488	0	1	2	4	A6TBX2	A6TBX2 [57-67]	0	1290.69399388	Not Found	Not Found	High			5.2e6	2.86887359619141	High	0	2.317E-05
High	[K].IGVMFGNPETTTGGNALK.[F]		0.0139438	0	1	2	2	A6TCW1	A6TCW1 [200-217]	0	1806.90545974	High	Not Found	Not Found	5.1e6			2.04652404785156	High	0	5.379E-05
High	[K].FLAVPSEALVYTMK.[G]		0.00323056	0	1	1	8	A6TFH4	A6TFH4 [269-282]	0	1568.83927784	High	High	High	6.7e6	8.2e6		2.98337531089783	High	5.927E-05	0.001181
High	[R].GDVLADGPSTDLGELALGQNMR.[V]	1xDeamidated [Q/N]	0.00072416	0	1	2	2	A6TGP0	A6TGP0 [780-801]	0	2230.06560192	Not Found	Not Found	High				6.38169622421265	High	0	2.335E-07
High	[R].GDVLADGPSTDLGELALGQNMR.[V]		4.43465E-07	0	1	2	22	A6TGP0	A6TGP0 [780-801]	0	2229.08158592	High	High	High	3.2e7		3.8e7	6.69716596603394	High	0	1.078E-12
High	[K].ADVQGSVEAISDSLLK.[L]		6.74688E-05	0	1	2	6	A6TEI7	A6TEI7 [701-716]	0	1631.84865637	High	High	High				4.91775608062744	High	0	2.975E-09
High	[K].LFNLVQPDVACFGEK.[D]	1xCarbamidomethyl [C11]	0.0131565	0	1	2	4	A6T4S9	A6T4S9 [137-151]	0	1736.86761807	High	Not Found	High	1.1e7			2.88166546821594	High	0	4.855E-05
High	[R].ELLLNNQDAKPDFVVDGNDAEETEQDF.[-]	1xDeamidated [Q/N]	0.000469335	0	1	1	9	A6TCW1	A6TCW1 [326-352]	0	3066.36982474	Not Found	High	High		7.4e6		5.41323804855347	High	0	8.308E-07
High	[K].GIAAASLAAILEAR.[G]		0.0147065	0	1	2	13	A6TD54	A6TD54 [19-32]	0	1326.77397552	High	High	High	7.6e7	7.6e7	1.3e7	2.87523460388184	High	0	0.0001453
High	[R].NTLLHEHWCDLLEANSVDSVK.[V]	1xCarbamidomethyl [C9]	1.66584E-05	0	1	1	18	A6TGP1	A6TGP1 [861-881]	0	2480.18744822	High	High	High	2.8e7	5.8e6	7.0e6	5.53796529769897	High	0	2.273E-10
High	[K].VNEDEMYPGEAGIDIYNLTK.[Y]		1.15834E-06	0	1	2	17	A6TGP0	A6TGP0 [736-755]	0	2271.04855446	High	High	High	5.3e7		1.4e7	6.61704874038696	High	0	1.691E-12
High	[K].GESTEALLPNMIASSLAK.[L]		0.00235414	0	1	2	8	A6TFH4	A6TFH4 [124-141]	0	1831.94699015	High	High	High	2.1e7	2.3e7	5.3e6	3.29255533218384	High	0	0.0002495
High	[R].AILWMIVPK.[G]		0.0333612	0	1	1	6	A6TGP1	A6TGP1 [577-585]	0	1070.64308494	High	High	High		1.6e7		2.51630020141602	High	0.0003089	0.006651
High	[R].LSLGDLDTLMPQDMINAKPISAAVK.[E]	1xDeamidated [N/Q]	0.00215656	0	1	2	3	A6TGP0	A6TGP0 [479-503]	0	2642.37795114	Not Found	High	High				3.898606300354	High	0	1.727E-06
High	[R].LSLGDLDTLMPQDMINAKPISAAVK.[E]		0.000779072	0	1	2	3	A6TGP0	A6TGP0 [479-503]	0	2641.39393514	High	Not Found	High	1.2e7		2.9e7	3.63869118690491	High	0	1.155E-06
High	[K].FSSQGEIVQALQEEGFENINQSK.[V]		1.24013E-06	0	1	1	22	A6TEQ4	A6TEQ4 [23-45]	0	2582.23690039	High	High	High	3.1e7	3.8e7	2.7e7	5.97436046600342	High	0	1.908E-12
High	[R].SEHDTGVSPVFAGGVEWAVTR.[D]		5.63363E-05	0	1	1	177	P24017	P24017 [132-152]	0	2201.06217118	High	High	High	1.6e7	2.3e7	1.0e7	5.66438388824463	High	0	3.234E-08
High	[R].VAFMPWNGYNFEDSILVSER.[V]	1xDeamidated [N]	0.00786675	0	1	2	7	A6TGP0	A6TGP0 [802-821]	0	2375.10125921	Not Found	High	Not Found				3.13415718078613	High	0	9.832E-05
High	[R].VGFFNPIANGAEEETRLDLDR.[I]	1xDeamidated [N]	0.0216455	0	1	1	6	A6TCL7	A6TCL7 [36-56]	1	2364.1466294	High	High	High	1.5e7	6.2e6		2.63693284988403	High	0	0.0001534
High	[R].NTLLHEHWCDLLEANSVDSVK.[V]	1xCarbamidomethyl [C9]; 1xDeamidated [N]	0.000252752	0	1	1	2	A6TGP1	A6TGP1 [861-881]	0	2481.17146422	Not Found	Not Found	High				4.18946695327759	High	0	5.713E-08
High	[K].VLVLVAAPEGIAALEK.[A]		0.00350927	0	1	2	10	A6TCB0	A6TCB0 [156-171]	0	1592.9621701	High	High	High			4.2e6	4.36289310455322	High	0	4.251E-06
High	[R].ADAGDIVAQQAVAIGADDAALTLHR.[K]	1xDeamidated [Q]	8.60441E-07	0	1	1	8	A6TF98	A6TF98 [139-163]	0	2463.24740599	High	Not Found	High	8.7e6			6.11507415771484	High	0	9.743E-13
High	[R].ADAGDIVAQQAVAIGADDAALTLHR.[K]		4.08203E-07	0	1	1	10	A6TF98	A6TF98 [139-163]	0	2462.26338999	High	High	High	1.4e7	1.2e7		6.2242865562439	High	0	3.926E-12
High	[R].VTIDFTGSVDGEEFEGGK.[A]		0.000332061	0	1	2	56	A6T5H9	A6T5H9 [164-181]	0	1886.86542852	High	High	High	1.3e6	6.5e5	4.5e6	4.31341981887817	High	0	5.541E-08
High	[K].WLAQGTIYPDVIESAASATGK.[A]	1xDeamidated [Q4]	0.000266671	0	1	2	5	A6TCC2	A6TCC2 [331-351]	0	2179.09174039	High	High	High	6.4e6			4.362877368927	High	0	6.036E-06
High	[K].WLAQGTIYPDVIESAASATGK.[A]		0.000163007	0	1	2	7	A6TCC2	A6TCC2 [331-351]	0	2178.10772439	High	High	Not Found	9.9e6	1.0e7		4.46459722518921	High	0	1.506E-08
High	[K].SNFGANAILAVSLANAK.[A]		0.000906104	0	1	2	108	A6TD53	A6TD53 [104-120]	0	1660.90169506	High	High	High	8.9e6	1.8e6	1.4e7	4.47809743881226	High	0	3.598E-07
High	[R].QEQQEQEAAELQAVTAIAEGR.[R]		6.74357E-07	0	1	1	5	B5XTE8	B5XTE8 [70-90]	0	2299.11605708	Not Found	High	High		3.9e7		6.08366823196411	High	0	1.689E-11
High	[K].VNEDEMYPGEAGIDIYNLTK.[Y]	1xDeamidated [N]	4.93901E-05	0	1	2	6	A6TGP0	A6TGP0 [736-755]	0	2272.03257046	Not Found	High	High		3.5e6		5.24055004119873	High	0	1.677E-09
High	[R].WTWPAGDNEGSIALLK.[G]		0.000249084	0	1	1	10	A6TH77	A6TH77 [228-243]	0	1757.88571063	High	High	High	2.2e7	1.7e7	1.3e7	3.40073204040527	High	0	3.976E-08
High	[K].EAQQLLALETPLPLPAYER.[I]	1xDeamidated [Q]	0.000782878	0	1	2	6	A6TFH5	A6TFH5 [229-247]	0	2153.14886137	High	Not Found	High			1.6e7	5.79082870483398	High	0	2.68E-07
High	[R].SALQYAASVAGLMITTECMVTDLPK.[SG]	1xCarbamidomethyl [C18]	2.24749E-06	0	1	3	390	A6TH53	A6TH53 [502-526]	0	2670.3187216	High	High	High	8.0e5	7.9e6	1.2e7	6.71175861358643	High	0	5.705E-12
High	[R].SALQYAASVAGLMITTECMVTDLPK.[SG]	1xCarbamidomethyl [C18]; 1xDeamidated [Q4]	1.31195E-05	0	1	3	186	A6TH53	A6TH53 [502-526]	0	2671.3027376	High	High	High	1.7e7	1.6e6	1.5e7	6.15982961654663	High	0	6.371E-10
High	[R].LEYQWVNNIGDAGTVGTRPDNGMLSLGVSYR.[F]	1xDeamidated [N/Q]	2.50186E-06	0	1	1	271	P24017	P24017 [158-188]	0	3383.63247897	High	High	High	1.4e7	1.9e7	2.8e7	5.5988597869873	High	0	2.031E-09
High	[R].LEYQWVNNIGDAGTVGTRPDNGMLSLGVSYR.[F]		3.76757E-06	0	1	1	21	P24017	P24017 [158-188]	0	3382.64846297	High	High	High	1.0e7	9.6e6	6.2e6	4.80745029449463	High	0	4.691E-08
High	[K].EFFGSSQLSQFMDQNNPLSEITHK.[R]	1xDeamidated [Q14]	0.00170699	0	1	2	1	A6TGP0	A6TGP0 [504-527]	0	2785.27738539	High	Not Found	Not Found				3.46585988998413	High	0	1.128E-06
High	[K].EFFGSSQLSQFMDQNNPLSEITHK.[R]		2.59565E-05	0	1	2	12	A6TGP0	A6TGP0 [504-527]	0	2784.29336939	High	High	High	1.2e8		7.4e7	5.09053945541382	High	0	5.115E-10
High	[R].ALLAAFDFPFR.[K]		0.000798286	0	1	2	10	A6TEW0	A6TEW0 [168-178]	0	1267.68336973	High	High	High	7.9e6	1.7e7	1.1e7	3.71910071372986	High	0	4.604E-06
High	[K].QYPIVSIEDGLDESDWEGFAYQTK.[V]	1xDeamidated [Q]	0.000229279	0	1	1	34	A6TD53	A6TD53 [283-306]	0	2791.26211243	High	High	High	1.2e7	8.7e6	1.3e7	4.67150688171387	High	0	4.542E-07
High	[K].QYPIVSIEDGLDESDWEGFAYQTK.[V]		0.000562067	0	1	1	31	A6TD53	A6TD53 [283-306]	0	2790.27809643	High	High	High		1.6e7	7.2e6	4.27893781661987	High	0	2.623E-07
High	[K].GADLLQALVDSELQPSR.[G]		0.00273772	0	1	1	4	A6T9Y5	A6T9Y5 [360-376]	0	1811.94976733	Not Found	High	High				3.40562272071838	High	0	2.683E-06
High	[R].LEYQWVNNIGDAGTVGTRPDNGMLSLGVSYR.[F]	2xDeamidated [Q/N]	3.51907E-06	0	1	1	96	P24017	P24017 [158-188]	0	3384.61649497	High	High	High	2.2e7	7.8e6	7.2e6	5.45742321014404	High	0	2.237E-10
High	[K].GDGEQVAGGETVANWDPHTMPVITEVSGFIR.[F]	1xDeamidated [N/Q]	3.94708E-05	0	1	1	52	A6TGP1	A6TGP1 [1006-1036]	0	3270.53718164	High	High	High	2.3e7	4.6e6	2.8e7	5.43790292739868	High	0	1.383E-08
High	[R].DDVRPLNTDPNVLVMPADGVISQLGAIENDK.[I]	1xDeamidated [Q/N]	4.65613E-07	0	1	1	12	A6TH77	A6TH77 [73-103]	0	3306.65221132	High	High	High	1.9e7	3.5e7		6.98713731765747	High	0	3.152E-13
High	[R].DDVRPLNTDPNVLVMPADGVISQLGAIENDK.[I]		2.65255E-06	0	1	1	7	A6TH77	A6TH77 [73-103]	0	3305.66819532	High	High	High	3.3e7	2.9e7	2.7e7	7.16580724716187	High	0	5.08E-11
High	[R].LLQCPGGAPANVAVGVAR.[L]	1xCarbamidomethyl [C4]	2.08448E-05	0	1	1	5	P26420	P26420 [23-40]	0	1749.94284868	High	High	Not Found	9.3e6			4.53303575515747	High	0	3.424E-10
High	[R].ELASEVGSLLTYEATADLETEK.[V]		4.26719E-05	0	1	1	5	A6TCB0	A6TCB0 [30-51]	0	2369.16060718	High	High	High				4.9495530128479	High	0	1.273E-09
High	[K].ANEIDVPAALIDSEIDVLR.[R]	1xDeamidated [N2]	0.000556616	0	1	2	2	A6T5H9	A6T5H9 [297-315]	0	2054.0651913	Not Found	High	High				3.42357277870178	High	0	1.435E-07
High	[K].ANEIDVPAALIDSEIDVLR.[R]		4.7478E-07	0	1	2	31	A6T5H9	A6T5H9 [297-315]	0	2053.0811753	High	High	High	2.1e7	1.8e7	7.8e6	6.4231595993042	High	0	1.917E-12
High	[K].NPDVQALLNDAPALGDYLDEESK.[A]		0.00117307	0	1	1	6	B5XNL6	B5XNL6 [212-234]	0	2487.18855324	High	Not Found	High	9.9e6			4.38661098480225	High	0	2.209E-06
High	[K].TAEDYLGEPVTEAVITVPAYFNDAQR.[Q]	1xDeamidated [N/Q]	0.0058203	0	1	2	12	A6T4F4	A6T4F4 [126-151]	0	2870.37305982	High	High	High	1.1e7			3.73865938186646	High	0.0001104	0.00196
High	[K].GDGEQVAGGETVANWDPHTMPVITEVSGFIR.[F]		1.29923E-05	0	1	1	35	A6TGP1	A6TGP1 [1006-1036]	0	3269.55316564	High	High	High	1.2e7	1.3e7	1.8e7	5.10138988494873	High	0	1.434E-10
High	[K].TAEDYLGEPVTEAVITVPAYFNDAQR.[Q]		4.7144E-06	0	1	2	17	A6T4F4	A6T4F4 [126-151]	0	2869.38904382	High	High	High	4.7e7	8.4e6	4.4e7	5.8394603729248	High	0	1.097E-10
High	[R].LEYQWVNNIGDAGTVGTRPDNGMLSLGVSYR.[F]	3xDeamidated [N7; N8; N21]	0.00644584	0	1	1	1	P24017	P24017 [158-188]	0	3385.60051097	Not Found	Not Found	High			2.0e6	2.3990306854248	High	0	1.302E-05
High	[R].LVDVAQDLVVTEDDCGTLEGITMTPVIEGGDVK.[E]	1xCarbamidomethyl [C15]; 1xDeamidated [Q6]	0.00424271	0	1	1	8	A6TGP1	A6TGP1 [800-832]	0	3489.68627332	High	High	Not Found		6.1e6		4.68706130981445	High	0	0.0001073
High	[R].AIDKPFLLPIEDVFSISGR.[G]		1.81858E-05	0	1	1	84	A6TEX7	A6TEX7 [206-224]	0	2117.16411714	High	High	High	1.2e9	2.8e8	3.6e7	4.98819208145142	High	0	8.86E-10
High	[K].GAEAALTALEMINVLK.[A]		7.51049E-05	0	1	1	10	A6T5E8	A6T5E8 [137-152]	0	1643.90366891	High	High	High	3.6e7		2.5e6	5.17714881896973	High	0	7.639E-09
High	[R].EMIYVPGDLFSVNHLTAQNVPNLFAR.[N]		0.00179219	0	1	2	12	A6TH77	A6TH77 [156-181]	0	2945.49782328	High	High	High	2.8e7	2.4e7	1.8e7	3.82723951339722	High	0	5.385E-05
High	[R].GVYMQGAQLAQALGLVSGAVISSKPVVAIK.[R]		6.34659E-06	0	1	2	8	A6TF98	A6TF98 [284-313]	0	2955.66997394	High	High	High	1.0e7	4.8e7		5.27772521972656	High	0	3.834E-11
High	[R].EVLEAGPSIPVEILGLSGVPAAGDEVTVVR.[D]		5.61574E-08	0	1	2	10	A6TEI7	A6TEI7 [622-651]	0	2973.61429266	High	High	High	5.7e7	1.8e7	5.6e7	6.58215713500977	High	0	6.492E-15
High	[K].IITDVHEASQAQPVADVVDVIQLPAFLAR.[Q]	1xDeamidated [Q]	3.21646E-05	0	1	1	16	A6TAN5	A6TAN5 [92-120]	0	3116.66264024	High	Not Found	High	1.8e7		1.1e7	5.57799434661865	High	0	7.575E-10
High	[K].IITDVHEASQAQPVADVVDVIQLPAFLAR.[Q]		4.26719E-05	0	1	1	9	A6TAN5	A6TAN5 [92-120]	0	3115.67862424	High	High	Not Found	6.8e7	6.8e6		5.07200622558594	High	0	1.752E-08
High	[R].IQALAGWIAEQIGADVNHATR.[A]	1xDeamidated [N/Q]	6.71408E-05	0	1	1	4	A6TFH4	A6TFH4 [368-388]	0	2235.15165531	Not Found	Not Found	High			5.7e6	4.3349461555481	High	0	2.94E-09
High	[R].FNNFINDSLLEGAIDALKR.[I]		6.1039E-06	0	1	1	24	A6T5E8	A6T5E8 [22-40]	1	2150.12404319	High	High	High	3.7e7	1.4e7	1.9e7	5.24409914016724	High	0	6.73E-10
High	[R].IQALAGWIAEQIGADVNHATR.[A]		1.28037E-05	0	1	1	14	A6TFH4	A6TFH4 [368-388]	0	2234.16763931	High	High	High	9.7e6	9.6e6	1.0e7	5.0700421333313	High	0	1.395E-10
High	[K].GDLGLVIACLPYA.[-]	1xCarbamidomethyl [C9]	0.00170699	0	1	1	11	B5XQC8	B5XQC8 [53-65]	0	1361.71334944	High	High	High	6.3e6	4.0e6	1.3e7	4.07609176635742	High	0	1.131E-06
High	[K].FADVACAGPLLAAELDALGK.[A]	1xCarbamidomethyl [C6]	4.97404E-06	0	1	1	19	B5XUB8	B5XUB8 [157-176]	0	2002.03138876	High	High	High	9.6e6	1.6e7	1.0e7	5.8335862159729	High	0	2.678E-08
High	[R].LESGDLPLEEALSEFER.[G]		5.78528E-06	0	1	1	13	B5Y0W9	B5Y0W9 [25-41]	0	1933.93892779	High	High	High	7.7e6	1.6e7		5.84034633636475	High	0	3.248E-11
High	[R].FLSQPFFVAEVFTGSPGK.[Y]	1xDeamidated [Q4]	0.000216255	0	1	2	2	A6TG36	A6TG36 [400-417]	0	1958.98984171	Not Found	Not Found	High				4.07375812530518	High	0	3.771E-07
High	[R].FLSQPFFVAEVFTGSPGK.[Y]		3.54577E-05	0	1	2	4	A6TG36	A6TG36 [400-417]	0	1958.00582571	Not Found	High	Not Found		1.1e7		4.22282886505127	High	0	9.097E-10
High	[R].VGAGPFPTELFDETGEFLCK.[Q]	1xCarbamidomethyl [C19]	9.7455E-06	0	1	2	21	A6TH93	A6TH93 [274-293]	0	2214.04234728	High	High	High	1.0e7	1.3e7	3.6e7	5.60154294967651	High	0	1.769E-08
High	[K].GVLGYTEDDVVSTDFNGEVCTSVFDAK.[A]	1xCarbamidomethyl [C20]; 1xDeamidated [N16]	1.07144E-06	0	1	1	234	P24164	P24164 [264-290]	0	2925.29824014	High	High	High	5.5e6	1.2e7	1.3e7	6.63690948486328	High	0	1.558E-11
High	[K].GVLGYTEDDVVSTDFNGEVCTSVFDAK.[A]	1xCarbamidomethyl [C20]	4.56851E-05	0	1	1	175	P24164	P24164 [264-290]	0	2924.31422414	High	High	High	8.5e6	4.1e6	9.0e6	6.31929206848145	High	0	4.589E-09
High	[K].ALIEEMASAYEDPSEVVEFYSK.[N]		2.84749E-05	0	1	1	12	A6T5H9	A6T5H9 [369-390]	0	2507.15341334	High	High	High	7.4e6	2.1e7	1.9e7	5.17292261123657	High	0	6.072E-10
High	[K].ELLQLGDLPTSGQITLFDGR.[T]	1xDeamidated [Q13]	0.000993993	0	1	2	1	A6TGP0	A6TGP0 [1197-1216]	0	2174.13393954	High	Not Found	Not Found	6.4e6			5.43755102157593	High	0	4.178E-07
High	[K].ELLQLGDLPTSGQITLFDGR.[T]		1.19271E-06	0	1	2	40	A6TGP0	A6TGP0 [1197-1216]	0	2173.14992354	High	High	High	9.9e8	2.1e8	5.9e7	6.63762521743774	High	0	1.779E-12
High	[K].QNQLEQLAEQYDELKHEFEK.[K]	1xDeamidated [Q/N]	0.00247161	0	1	2	10	A6TGP0	A6TGP0 [1008-1027]	1	2520.18888804	High	High	High	2.9e7	1.8e7		4.93744707107544	High	0	7.475E-05
High	[K].EANNLGIPVFAIVDTNSDPDGVDFVIPGNDDAIR.[A]	2xDeamidated [N]	2.27561E-05	0	1	2	17	A6T4X1	A6T4X1 [175-208]	0	3571.70747786	High	High	High	1.3e7	6.4e6	5.1e6	6.6215353012085	High	0	4.021E-10
High	[K].EANNLGIPVFAIVDTNSDPDGVDFVIPGNDDAIR.[A]	1xDeamidated [N]	4.77335E-05	0	1	2	63	A6T4X1	A6T4X1 [175-208]	0	3570.72346186	High	High	High	2.7e6	1.9e6	2.0e7	6.26981639862061	High	0	1.577E-09
High	[K].EANNLGIPVFAIVDTNSDPDGVDFVIPGNDDAIR.[A]		3.80447E-06	0	1	2	15	A6T4X1	A6T4X1 [175-208]	0	3569.73944586	High	High	High	5.8e6			6.67680597305298	High	0	1.505E-11
High	[R].ENVTSIIGNGVVLSPAALMK.[E]		0.00151865	0	1	2	2	A6TH93	A6TH93 [63-82]	0	2013.10488772	Not Found	Not Found	High				4.20622062683105	High	0	9.062E-07
High	[K].MALELFKPFIYGK.[L]		0.00321488	0	1	1	6	A6TGP1	A6TGP1 [372-384]	0	1556.85453404	High	Not Found	High	6.7e6		7.2e6	3.46533441543579	High	0	4.273E-06
High	[K].VPLFVQIGEVIK.[V]		0.0011788	0	1	1	7	A6TH65	A6TH65 [164-175]	0	1341.81404947	High	High	High		3.2e7		3.42070555686951	High	0	5.697E-07
High	[K].GLPIPVVITVYADR.[S]		0.000806104	0	1	2	20	A6TGN5	A6TGN5 [52-65]	0	1512.87844054	High	High	High	1.1e7	1.1e7	1.1e7	3.47115397453308	High	0	2.838E-07
High	[K].INPIEDMPHDANGTPVDIVLNPLGVPSR.[M]	2xDeamidated [N12; N]	3.32808E-05	0	1	2	3	A6TGP0	A6TGP0 [1079-1106]	0	2982.48771283	Not Found	High	Not Found		1.6e7		4.8860330581665	High	0	2.533E-08
High	[K].EANNLGIPVFAIVDTNSDPDGVDFVIPGNDDAIR.[A]	3xDeamidated [N4; N16; N29]	0.00350927	0	1	2	5	A6T4X1	A6T4X1 [175-208]	0	3572.69149386	High	High	High				4.76635456085205	High	0	4.261E-06
High	[K].INPIEDMPHDANGTPVDIVLNPLGVPSR.[M]	1xDeamidated [N]	1.44555E-07	0	1	2	33	A6TGP0	A6TGP0 [1079-1106]	0	2981.50369683	High	High	High	9.0e6	8.4e7		6.25599336624146	High	0	9.867E-10
High	[R].LKGNTGENLLALLEGR.[L]		0.000480911	0	1	1	10	B5XNB5	B5XNB5 [82-97]	1	1697.95445887	High	High	High	1.7e7	2.1e7		4.28549385070801	High	0	2.513E-06
High	[R].GSWLDFEFDPK.[D]		0.00483826	0	1	2	26	A6TGP0	A6TGP0 [181-191]	0	1340.61574358	High	High	High	6.9e6	1.3e7	7.0e6	4.19975233078003	High	0	7.662E-06
High	[R].IFTEDGVSIPVTVIEVEANR.[V]	1xDeamidated [N19]	0.0122936	0	1	1	2	A6TEX2	A6TEX2 [14-33]	0	2189.13360517	High	Not Found	High				3.43068718910217	High	0	4.274E-05
High	[R].IFTEDGVSIPVTVIEVEANR.[V]		1.74435E-06	0	1	1	36	A6TEX2	A6TEX2 [14-33]	0	2188.14958917	High	High	High	5.9e6	1.2e7		5.735023021698	High	0	7.589E-11
High	[K].AVEDSASPLVALLVR.[G]		0.000232656	0	1	1	11	A6T4Z7	A6T4Z7 [285-299]	0	1539.87408337	High	High	High	1.3e7	6.8e6	1.0e7	4.86670970916748	High	0	6.815E-07
High	[R].EALGDDIPLAVISGPTFAK.[E]		0.024066	0	1	2	2	A6TFK3	A6TFK3 [126-144]	0	1914.02186963	Not Found	Not Found	High				2.48538613319397	High	0	0.000154
High	[R].SALQYAASVAGLMITTECMVTDLPK.[SG]	1xCarbamidomethyl [C18]; 1xOxidation [M]; 1xDeamidated [Q4]	0.00135769	0	1	3	47	A6TH53	A6TH53 [502-526]	0	2687.2976526	High	High	High	6.2e6	5.1e6	5.5e6	5.41816425323486	High	0	7.391E-07
High	[R].SALQYAASVAGLMITTECMVTDLPK.[SG]	1xCarbamidomethyl [C18]; 1xOxidation [M]	4.62338E-06	0	1	3	79	A6TH53	A6TH53 [502-526]	0	2686.3136366	High	High	High	2.4e6	4.7e6	4.2e6	6.34844446182251	High	0	2.158E-11
High	[K].INPIEDMPHDANGTPVDIVLNPLGVPSR.[M]		5.41553E-07	0	1	2	10	A6TGP0	A6TGP0 [1079-1106]	0	2980.51968083	High	High	High	3.5e7	1.0e7	4.4e7	6.39941167831421	High	0	1.677E-12
High	[K].KTAEDYLGEPVTEAVITVPAYFNDAQR.[Q]		6.8797E-05	0	1	2	2	A6T4F4	A6T4F4 [125-151]	1	2997.48400678	High	Not Found	High	8.1e6		5.2e6	5.63865852355957	High	0	3.085E-09
High	[K].KTAEDYLGEPVTEAVITVPAYFNDAQR.[Q]	1xDeamidated [N/Q]	0.00318373	0	1	2	8	A6T4F4	A6T4F4 [125-151]	1	2998.46802278	High	High	High		2.3e7	1.5e7	5.51198387145996	High	0	3.559E-06
High	[K].VALQDAGLSVSDINDVILVGGQTR.[M]		0.000131546	0	1	2	6	A6T4F4	A6T4F4 [322-345]	0	2440.30419217	High	Not Found	High	1.1e7		1.1e7	4.5143895149231	High	0	1.006E-07
High	[K].QNQLEQLAEQYDELKHEFEK.[K]		0.00091053	0	1	2	27	A6TGP0	A6TGP0 [1008-1027]	1	2519.20487204	High	High	High	9.0e6	3.8e7	2.6e7	5.29350709915161	High	0	1.945E-06
High	[R].SGAVDVIVVDSVAALTPK.[A]		0.000637987	0	1	2	7	A6TCW1	A6TCW1 [136-153]	0	1740.97419122	High	High	High	5.7e6		6.2e6	4.08431196212769	High	0	1.848E-07
High	[R].FNNFINDSLLEGAIDALKR.[I]	1xDeamidated [N]	0.000689719	0	1	1	3	A6T5E8	A6T5E8 [22-40]	1	2151.10805919	Not Found	Not Found	High				5.19754362106323	High	0	2.342E-07
High	[K].AGEEFTIDVTFPEEYHAENLK.[G]		0.0377772	0	1	2	4	A6T5H9	A6T5H9 [207-227]	0	2439.1350612	High	High	Not Found		1.1e7		3.77858066558838	High	0	0.000346
High	[K].SELETLLAEIR.[D]		0.027142	0	1	2	4	A6T6Z0	A6T6Z0 [87-97]	0	1273.69980751	High	Not Found	High			3.5e6	2.68976950645447	High	0.0001104	0.001449
High	[K].EGVITVEDGTGLEDELDVVEGMQFDR.[G]	1xOxidation [M22]; 1xDeamidated [Q23]	0.028478	0	1	3	2	A6TH53	A6TH53 [172-197]	0	2869.29315483	Not Found	Not Found	High			8.5e6	4.03897476196289	High	0	0.0002026
High	[K].EGVITVEDGTGLEDELDVVEGMQFDR.[G]	1xOxidation [M22]	0.00410064	0	1	3	4	A6TH53	A6TH53 [172-197]	0	2868.30913883	High	High	Not Found	6.7e6	1.3e7		5.11608266830444	High	0	8.067E-06
High	[K].EGVITVEDGTGLEDELDVVEGMQFDR.[G]	1xDeamidated [Q23]	3.45113E-06	0	1	3	64	A6TH53	A6TH53 [172-197]	0	2853.29823983	High	High	High		1.6e7		6.56646871566772	High	0	1.218E-10
High	[K].EGVITVEDGTGLEDELDVVEGMQFDR.[G]		7.97635E-08	0	1	3	1265	A6TH53	A6TH53 [172-197]	0	2852.31422383	High	High	High	5.5e8	7.5e8	1.5e8	7.30240631103516	High	0	6.715E-13
High	[K].QYAPMSVAQQSLVLFAAER.[G]		0.000114766	0	1	2	12	A6TG38	A6TG38 [435-453]	0	2109.0797356	High	High	High	1.1e7	1.5e7	8.7e6	4.17548227310181	High	0	3.866E-07
High	[K].GNTGENLLALLEGR.[L]		0.000176227	0	1	1	14	B5XNB5	B5XNB5 [84-97]	0	1456.77543198	High	High	High	5.2e7		8.0e6	4.02857732772827	High	0	1.978E-07
High	[K].EEKPEFDPILLRPVDDLELTVR.[S]		6.3947E-05	0	1	1	82	A6TEU8	A6TEU8 [244-265]	0	2623.39775816	High	High	High	4.7e7	1.9e7	5.6e7	3.98098564147949	High	0	8.175E-07
High	[R].GYLSPYFINKPDTGAVELESPFILLADK.[K]		5.25946E-07	0	1	3	37	A6TH53	A6TH53 [198-225]	0	3097.61323006	High	High	High	6.6e8	2.2e8	5.9e7	6.91035604476929	High	0	1.691E-12
High	[R].ILLSSMPGCAVTEVEIDGVLHEYSTK.[E]	1xCarbamidomethyl [C9]	2.61405E-06	0	1	1	38	A6TEU8	A6TEU8 [46-71]	0	2848.4107076	High	High	High	1.9e7	4.9e6	4.1e6	5.84224414825439	High	0	1.103E-09
High	[K].LNELLEFPTPFTYK.[V]		0.0158902	0	1	1	6	B5XZS3	B5XZS3 [5-18]	0	1711.89415009	High	High	High	9.9e6	6.7e6	3.1e6	4.29201507568359	High	0	6.887E-05
High	[R].ALLNSMVIGVTEGFTK.[K]	1xOxidation [M6]	2.71204E-05	0	1	2	2	A6TEV7	A6TEV7 [70-85]	0	1695.89858391	Not Found	High	Not Found		1.6e7		5.13536882400513	High	0	5.561E-10
High	[R].ALLNSMVIGVTEGFTK.[K]		3.03374E-05	0	1	2	24	A6TEV7	A6TEV7 [70-85]	0	1679.90366891	High	High	High	1.7e7	1.8e7		5.83649063110352	High	0	3.582E-07
High	[R].NGMASGAVIESFLDK.[G]	1xDeamidated [N1]	0.000625672	0	1	2	6	A6TEI7	A6TEI7 [568-582]	0	1539.73593534	High	High	High			1.4e7	4.14727735519409	High	0	1.787E-07
High	[K].VALQDAGLSVSDINDVILVGGQTR.[M]	1xDeamidated [N/Q]	0.00177482	0	1	2	3	A6T4F4	A6T4F4 [322-345]	0	2441.28820817	Not Found	High	Not Found				3.86828780174255	High	0	1.208E-06
High	[K].AIVQLEDGVQISSGDTLAR.[I]	1xDeamidated [Q]	1.20176E-05	0	1	1	9	A6TGP1	A6TGP1 [1105-1123]	0	1973.01857549	High	High	High			2.3e6	6.20977020263672	High	0	1.244E-10
High	[R].SDLSADINEHLIVELYSK.[-]		0.00102848	0	1	1	155	B5XNB5	B5XNB5 [189-206]	0	2046.03897615	High	High	High	9.5e6	7.9e6	7.8e6	4.28829717636108	High	0	3.56E-05
High	[K].AIVQLEDGVQISSGDTLAR.[I]		4.09302E-06	0	1	1	189	A6TGP1	A6TGP1 [1105-1123]	0	1972.03455949	High	High	High	1.3e7	9.3e6	1.6e7	6.24980401992798	High	0	6.235E-11
High	[K].AGTGIDDLLDAILLQAEVLELK.[A]		0.000227055	0	1	2	15	A6TEI7	A6TEI7 [543-564]	0	2310.28026891	High	High	High	5.6e6		4.9e6	4.55368947982788	High	0	4.544E-08
High	[R].VFYNDFDANDADLSDYTNK.[S]		6.1039E-06	0	1	1	8	A6T4X9	A6T4X9 [489-507]	0	2226.94619788	High	High	High	7.3e6		3.8e7	5.67589330673218	High	0	6.596E-11
High	[K].FIEQDPEGQYGLEAAFR.[S]		2.29173E-06	0	1	2	24	A6TGP0	A6TGP0 [38-54]	0	1969.92903187	High	High	High		7.6e6	1.3e7	6.18866109848022	High	0	3.114E-11
High	[R].MNIGQILETHLGMAAK.[G]		0.000421622	0	1	2	6	A6TGP0	A6TGP0 [1107-1122]	0	1726.89787204	High	Not Found	High	3.0e7		1.3e7	4.72965621948242	High	0	8.612E-08
High	[R].WLELGLTDEEK.[Q]		0.00272442	0	1	2	31	A6TGP0	A6TGP0 [997-1007]	0	1332.66817302	High	High	High	3.5e7		3.1e6	3.16390919685364	High	0	5.819E-06
High	[K].IADQLIVGGGIANTFVAAQGHNVGK.[S]	1xDeamidated [N/Q]	0.0158136	0	1	1	40	B5XUB8	B5XUB8 [207-231]	0	2451.29904771	High	High	High	3.1e6	1.5e6	1.1e6	3.84186458587646	High	0	6.836E-05
High	[K].IADQLIVGGGIANTFVAAQGHNVGK.[S]		2.68573E-05	0	1	1	310	B5XUB8	B5XUB8 [207-231]	0	2450.31503171	High	High	High	1.0e7	6.7e6	1.4e7	5.2796196937561	High	0	2.175E-08
High	[K].EAAIQVSNVAIFNAATGK.[A]		4.1848E-05	0	1	1	16	A6TEW1	A6TEW1 [62-79]	0	1803.95993813	High	High	High		6.5e6	3.3e6	4.51078462600708	High	0	3.279E-08
High	[R].IIFPSTSEVYGMCTDK.[N]	1xCarbamidomethyl [C13]	0.00315288	0	1	2	6	A6TF98	A6TF98 [427-442]	0	1847.85539832	High	High	High			6.0e6	2.56144022941589	High	0	0.0002987
High	[R].VFYNDFDANDADLSDYTNK.[S]	1xDeamidated [N]	2.93199E-05	0	1	1	4	A6T4X9	A6T4X9 [489-507]	0	2227.93021388	High	High	Not Found	5.8e7	4.8e7		5.9446816444397	High	0	6.85E-10
High	[R].DLLPLVEGCTVSTK.[H]	1xCarbamidomethyl [C9]	0.000932985	0	1	2	6	B5XZ37	B5XZ37 [281-294]	0	1531.80362086	High	High	High			3.1e7	3.80853080749512	High	0	8.133E-06
High	[R].TTPSIIAYTQDGETLVGQPAK.[R]	1xDeamidated [Q]	0.000802185	0	1	2	4	A6T4F4	A6T4F4 [35-55]	0	2191.11286971	Not Found	High	Not Found		5.9e6		4.40023326873779	High	0	2.803E-07
High	[R].TTPSIIAYTQDGETLVGQPAK.[R]		1.87665E-06	0	1	2	22	A6T4F4	A6T4F4 [35-55]	0	2190.12885371	High	High	High		2.1e7	4.3e7	5.38220691680908	High	0	4.096E-12
High	[K].SILSELVR.[Q]		0.0119992	0	1	1	14	A6TEX1	A6TEX1 [107-114]	0	916.54620762	High	High	High			9.9e6	2.39386487007141	High	0	7.458E-05
High	[K].GIMEGEYDHLPEQAFYMVGSIDEAVEK.[A]		0.012904	0	1	2	2	A6TG36	A6TG36 [430-456]	0	3057.38561466	Not Found	High	Not Found				3.46588540077209	High	0	5.05E-05
High	[K].GDIVLCGFEYGR.[V]	1xCarbamidomethyl [C6]	0.00375672	0	1	2	2	A6TEI7	A6TEI7 [600-611]	0	1385.6518118	Not Found	Not Found	High			5.0e6	3.67923521995544	High	0	4.789E-06
High	[K].GIMEGEYDHLPEQAFYMVGSIDEAVEK.[A]	1xDeamidated [Q13]	0.00212529	0	1	2	4	A6TG36	A6TG36 [430-456]	0	3058.36963066	High	Not Found	High				4.12519693374634	High	0	1.689E-06
High	[R].WLGGMLTNWK.[T]	1xOxidation [M5]	0.0154356	0	1	2	10	A6T4X1	A6T4X1 [96-105]	0	1221.60849065	High	High	High	9.2e6	9.0e6		3.04721426963806	High	0	0.0001169
High	[R].WLGGMLTNWK.[T]		0.00386804	0	1	2	24	A6T4X1	A6T4X1 [96-105]	0	1205.61357565	High	High	High	3.1e6	6.1e6	1.6e7	3.29502129554749	High	0	6.336E-06
High	[R].LTDTPAIVTTDADEMSTQMAK.[L]		0.00410064	0	1	1	2	A6T5N6	A6T5N6 [532-552]	0	2239.04683988	Not Found	High	Not Found				3.37789440155029	High	0	5.627E-06
High	[R].EQIIFPEIDYDKVDR.[V]		0.000937542	0	1	2	32	A6TEW0	A6TEW0 [134-148]	1	1879.94361933	High	High	High			1.8e7	3.73499441146851	High	0	8.102E-07
High	[R].QPDLIPLLR.[T]		0.0206263	0	1	1	16	B5XZL9	B5XZL9 [42-50]	0	1064.64625598	High	High	High	1.0e6	1.1e7	2.4e7	2.98576402664185	High	0	0.0001796
High	[K].TGTCGVYGTANDYAVVWPTGR.[A]	1xCarbamidomethyl [C4]; 1xDeamidated [N11]	0.000322492	0	1	1	1	Q9F663	Q9F663 [234-254]	0	2246.01825819	Not Found	High	Not Found				3.876140832901	High	0	5.273E-08
High	[R].AAPSYEELSSSQELLETGIK.[V]		5.29938E-06	0	1	2	28	A6TG36	A6TG36 [113-132]	0	2152.06558473	High	High	High	1.2e8		2.1e7	6.05484962463379	High	0	6.476E-11
High	[K].STEPFQLLETTPQFVYQAQSGLTGR.[D]	1xDeamidated [Q]	2.92413E-06	0	1	2	12	A6TG08	A6TG08 [92-116]	0	2799.38356499	High	High	Not Found	1.7e7	1.3e7		5.67341947555542	High	0	4.616E-10
High	[K].STEPFQLLETTPQFVYQAQSGLTGR.[D]		5.43011E-06	0	1	2	12	A6TG08	A6TG08 [92-116]	0	2798.39954899	High	High	High	8.3e6	1.1e7	1.4e7	6.00301647186279	High	0	6.892E-11
High	[R].GLMAKPDGSIIETPITANFR.[E]	1xDeamidated [N18]	0.00602178	0	1	1	1	A6TGP1	A6TGP1 [745-764]	0	2132.10561638	Not Found	Not Found	High			2.9e7	3.61751461029053	High	0	1.142E-05
High	[R].GLMAKPDGSIIETPITANFR.[E]		0.00012287	0	1	1	11	A6TGP1	A6TGP1 [745-764]	0	2131.12160038	High	High	High	3.8e7	7.4e6		5.45822048187256	High	0	3.032E-08
High	[K].AEYTPHVDTGDYIIVLNAEK.[V]	1xDeamidated [N17]	0.00183638	0	1	1	6	B5XSS1	B5XSS1 [42-61]	0	2249.09721965	High	High	High		8.1e6		4.33279180526733	High	0	1.29E-06
High	[K].AEYTPHVDTGDYIIVLNAEK.[V]		0.00515406	0	1	1	21	B5XSS1	B5XSS1 [42-61]	0	2248.11320365	High	High	High	1.3e7	1.2e7	1.7e7	3.88506746292114	High	0	8.638E-06
High	[K].AAGAELVGMEDLAEQIKK.[G]	1xDeamidated [Q15]	0.024534	0	1	1	2	A6TGN6	A6TGN6 [89-106]	1	1873.95755524	Not Found	Not Found	High				3.43581867218018	High	0	0.0001537
High	[K].TGTCGVYGTANDYAVVWPTGR.[A]	1xCarbamidomethyl [C4]	5.18568E-05	0	1	1	7	Q9F663	Q9F663 [234-254]	0	2245.03424219	High	High	High	1.4e7	1.3e7		4.91498613357544	High	0	6.073E-09
High	[K].AAGAELVGMEDLAEQIKK.[G]		0.000261523	0	1	1	5	A6TGN6	A6TGN6 [89-106]	1	1872.97353924	High	High	Not Found		1.0e7		4.45268106460571	High	0	3.582E-08
High	[K].KGPFIDLHLLK.[K]		0.0023427	0	1	1	12	B5XN98	B5XN98 [7-17]	1	1280.77251906	High	High	High	1.9e7			3.64624118804932	High	0	2.02E-06
High	[K].ALLDTLLR.[R]		0.0114869	0	1	2	4	A6TG37	A6TG37 [214-221]	0	914.56694308	Not Found	High	High				2.44267463684082	High	5.927E-05	0.0007113
High	[R].YQGGHNAGHTLVINGEK.[T]	1xDeamidated [N14]	0.00163377	0	1	2	2	A6TH93	A6TH93 [34-50]	0	1795.8721862	Not Found	High	Not Found		4.9e6		3.70395660400391	High	0	1.04E-06
High	[K].EQGLTPVLCIGETEAENEAGKTEEVCAR.[Q]	2xCarbamidomethyl [C9; C26]; 1xDeamidated [N17]	8.19912E-05	0	1	1	2	Q7X222	Q7X222 [118-145]	1	3091.41943489	Not Found	Not Found	High				4.91497468948364	High	0	4.235E-09
High	[K].EQGLTPVLCIGETEAENEAGKTEEVCAR.[Q]	2xCarbamidomethyl [C9; C26]	3.43435E-06	0	1	1	12	Q7X222	Q7X222 [118-145]	1	3090.43541889	High	High	High	2.1e7		1.8e7	5.67337894439697	High	0	1.247E-11
High	[R].AASDEYNWDLNYGEIAK.[I]		7.43764E-05	0	1	1	4	P41576	P41576 [342-358]	0	1958.87666192	Not Found	High	High		4.6e7	9.0e6	4.88761568069458	High	0	3.535E-09
High	[K].VTIEGWNGPVEVEQIK.[G]		3.3771E-05	0	1	2	8	A6TCB0	A6TCB0 [52-67]	0	1797.93814007	High	High	High		1.2e7	1.1e7	5.24746513366699	High	0	4.797E-07
High	[R].ASLPTIELALK.[Q]		0.0145648	0	1	1	12	B5XUB8	B5XUB8 [39-49]	0	1155.69835105	High	High	High	5.1e6	3.1e6		2.5770845413208	High	0	0.0001572
High	[R].WLELGLTDEEKQNQLEQLAEQYDELKHEFEK.[K]	1xDeamidated [Q/N]	0.0166776	0	1	2	14	A6TGP0	A6TGP0 [997-1027]	2	3833.83921977	High	High	High	4.3e6	2.7e7	5.0e6	5.60284805297852	High	0.0003301	0.007138
High	[R].AAPSYEELSSSQELLETGIK.[V]	1xDeamidated [Q12]	1.0133E-05	0	1	2	2	A6TG36	A6TG36 [113-132]	0	2153.04960073	Not Found	High	Not Found				6.20551681518555	High	0	9.067E-11
High	[K].RPQVLDVPYLLSIQLDSFQK.[F]		3.61557E-05	0	1	1	57	A6TGP0	A6TGP0 [18-37]	0	2359.30200748	High	High	High	1.8e7	2.8e6	3.5e6	5.34311580657959	High	0	2.475E-07
High	[R].LLTEEEQGLPLIGR.[V]		0.00180094	0	1	1	6	A6TGV2	A6TGV2 [68-81]	0	1567.86899797	High	High	High	8.7e6		2.2e6	3.27308750152588	High	0	1.873E-06
High	[R].DRGEDALIVYDDLSK.[Q]		0.000218373	0	1	1	27	A6TG38	A6TG38 [251-265]	1	1708.83881994	High	High	High			1.9e7	5.12699031829834	High	0	7.292E-08
High	[R].LINYLVDEFKK.[D]		0.000786702	0	1	2	12	A6T4F4	A6T4F4 [236-246]	1	1381.77257855	High	High	High			4.8e7	3.38773608207703	High	5.927E-05	0.0009902
High	[K].VALSENDLHLPTFTK.[L]		0.00232	0	1	2	12	A6TBX2	A6TBX2 [117-131]	0	1684.89046166	High	High	High			7.7e6	3.83481025695801	High	0	1.978E-06
High	[K].AMLQDIATLTGGTVISEEIGMELEK.[A]		5.37474E-08	0	1	3	1002	A6TH53	A6TH53 [287-311]	0	2649.33614542	High	High	High	6.3e7	2.0e7	2.0e7	8.04545116424561	High	0	2.118E-13
High	[K].AIISDVNATDEDRWNAVLK.[L]		0.000782878	0	1	1	13	B5XNA6	B5XNA6 [29-47]	1	2130.08257227	High	High	High	3.7e6			4.73633670806885	High	0	2.685E-07
High	[K].AVAAVNGPIAQAILGK.[D]	1xDeamidated [N/Q]	7.11845E-05	0	1	2	31	A6TD53	A6TD53 [67-82]	0	1493.86860454	High	High	High	5.1e7	6.9e6	5.6e7	4.66557788848877	High	0	1.116E-07
High	[R].VGYINDQYVLNPTQEELK.[S]		3.18526E-05	0	1	2	12	A6TEI3	A6TEI3 [154-171]	0	2123.06552524	High	High	High	6.1e6		3.5e7	5.81797170639038	High	0	2.821E-09
High	[K].AMLQDIATLTGGTVISEEIGMELEK.[A]	1xDeamidated [Q4]	7.23919E-06	0	1	3	111	A6TH53	A6TH53 [287-311]	0	2650.32016142	High	High	High		1.4e6	8.1e6	6.73221397399902	High	0	4.908E-11
High	[R].EFNPSGIILSGGPESTTEENSPR.[A]		0.00097007	0	1	2	7	A6TCC2	A6TCC2 [48-70]	0	2418.14193743	High	High	High				4.25829744338989	High	0	4.321E-06
High	[R].IINEPTAAALAYGLDK.[E]		9.01443E-06	0	1	2	12	A6T4F4	A6T4F4 [168-183]	0	1659.89521269	High	High	High			1.1e8	4.75736999511719	High	0	9.688E-11
High	[K].AANDDLLNSFWLLDSEK.[G]	1xDeamidated [N8]	0.000362505	0	1	1	1	A6TCJ1	A6TCJ1 [10-26]	0	1951.92836356	High	Not Found	Not Found	7.4e6			5.05127811431885	High	0	6.534E-08
High	[K].AANDDLLNSFWLLDSEK.[G]		2.4482E-05	0	1	1	5	A6TCJ1	A6TCJ1 [10-26]	0	1950.94434756	High	Not Found	High	2.7e7			5.32478618621826	High	0	4.597E-10
High	[K].AMLQDIATLTGGTVISEEIGMELEK.[A]	1xOxidation [M]	2.93841E-06	0	1	3	53	A6TH53	A6TH53 [287-311]	0	2665.33106042	High	High	High	7.6e7	6.7e6	1.4e7	6.63300514221191	High	0	1.312E-11
High	[K].ILADIAVFDK.[V]		0.0042842	0	1	1	23	B5XQC9	B5XQC9 [94-103]	0	1104.62993718	High	High	High				3.30258464813232	High	0	6.113E-06
High	[R].VTAEDVLKPGTADILVPR.[N]		2.59565E-05	0	1	1	14	A6TGP1	A6TGP1 [843-860]	0	1894.06440315	High	High	High		1.4e7	7.8e7	5.24800491333008	High	0	1.266E-09
High	[R].LPIVEQTPLFK.[R]		0.0158136	0	1	1	4	B5XNL6	B5XNL6 [43-53]	0	1284.75620026	Not Found	High	High		1.1e7	5.3e6	3.06189680099487	High	0	8.319E-05
High	[K].VIDIWAAANDR.[V]		0.000310161	0	1	1	10	A6TGP1	A6TGP1 [682-692]	0	1243.64296141	High	High	High				4.39777326583862	High	0	2.365E-07
High	[K].TCAFIDAEHALDPVYAR.[K]	1xCarbamidomethyl [C2]	0.000163007	0	1	2	2	A6TCW1	A6TCW1 [90-106]	0	1948.92217271	High	Not Found	Not Found	4.0e7			4.19529056549072	High	0	3.804E-07
High	[R].IHGLAECMQGEMISLPGNR.[Y]	1xCarbamidomethyl [C7]	1.69863E-05	0	1	2	14	A6TG38	A6TG38 [41-59]	0	2112.99872519	High	High	High		5.6e6	2.5e6	5.26075553894043	High	0	2.345E-10
High	[K].VGSIGDFFSRPEIR.[F]		0.00424271	0	1	1	12	P27218	P27218 [450-463]	0	1579.82271653	High	High	High			8.8e6	3.182941198349	High	0	6.006E-06
High	[R].EFNPSGIILSGGPESTTEENSPR.[A]	1xDeamidated [N]	0.00260761	0	1	2	3	A6TCC2	A6TCC2 [48-70]	0	2419.12595343	High	High	Not Found				4.36896514892578	High	0	1.317E-05
High	[K].FVNILMVDGK.[K]		0.0127795	0	1	2	2	A6TEX9	A6TEX9 [26-35]	0	1135.61799231	Not Found	Not Found	High				2.96025538444519	High	0	4.609E-05
High	[K].YQWQNYGASNENEWDGYR.[F]	1xDeamidated [Q/N]	0.000622631	0	1	3	6	P40786	P40786 [169-186]	0	2280.92171493	High	Not Found	Not Found				3.57780003547668	High	0	1.758E-07
High	[K].YQWQNYGASNENEWDGYR.[F]		0.00011589	0	1	3	6	P40786	P40786 [169-186]	0	2279.93769893	High	High	High		7.4e6		4.49928283691406	High	0	8.038E-09
High	[K].LGIPYVFK.[A]		0.0219608	0	1	1	8	A6TAN5	A6TAN5 [48-55]	0	936.55531582	High	High	High			3.6e6	2.02884554862976	High	0.0001104	0.001889
High	[R].SLLRDEIEGSGILSK.[D]		0.000118749	0	1	2	22	A6TGP0	A6TGP0 [408-422]	1	1616.88537626	High	High	High	1.1e7		3.8e7	4.14063930511475	High	0	8.394E-09
High	[R].VGFFNPIANGAEEETR.[L]	1xDeamidated [N9]	0.000319364	0	1	1	6	A6TCL7	A6TCL7 [36-51]	0	1751.82350468	Not Found	High	High			8.8e6	4.14158344268799	High	0	3.215E-07
High	[R].EAFPGDVFYLHSR.[L]		0.00182745	0	1	2	24	A6TG38	A6TG38 [284-296]	0	1537.74340363	High	High	High			2.6e6	4.29717826843262	High	0	2.578E-06
High	[K].QLPLNFYQIQTK.[F]		0.00503024	0	1	2	6	A6T4Z7	A6T4Z7 [127-138]	0	1492.8158403	High	High	High			3.7e6	3.37176489830017	High	0	1.915E-05
High	[K].EAYELVAPILK.[Q]		0.00749375	0	1	1	12	P41576	P41576 [147-157]	0	1245.70891571	High	High	High			1.6e7	3.22266793251038	High	0	0.0001464
High	[R].SGLPQAALNYIQR.[I]		0.00806013	0	1	2	2	A6TH93	A6TH93 [390-402]	0	1430.77503812	Not Found	High	Not Found				3.26912021636963	High	0	5.329E-05
High	[R].YLSLLPYTDR.[H]		0.00222051	0	1	1	23	B5Y306	B5Y306 [64-73]	0	1240.6572145	High	High	High		3.9e6		3.08603620529175	High	0	4.148E-05
High	[K].TALAIDAIINQR.[D]		0.000104107	0	1	2	14	A6TG38	A6TG38 [176-187]	0	1298.7426754	High	High	High		2.3e7		4.01173162460327	High	0	6.596E-09
High	[K].GLEDFYYSVGK.[Y]		0.0065088	0	2	2	12	B5Y1J4; A6T4X9	B5Y1J4 [136-146]; A6T4X9 [136-146]	0	1277.60484455	High	High	High		7.3e6	1.1e7	3.60581874847412	High	0	1.421E-05
High	[K].IVAADNGDAWLDVK.[G]	1xDeamidated [N6]	0.00030566	0	1	2	6	A6T4F4	A6T4F4 [93-106]	0	1487.73764992	High	High	High			7.6e6	4.21326017379761	High	0	6.849E-07
High	[K].SVNDIKDDEQILDLGDVSAQK.[L]	1xDeamidated [Q10]	0.00117307	0	1	1	1	B5XUB8	B5XUB8 [273-293]	1	2303.12489083	High	Not Found	Not Found				4.65519189834595	High	0	5.646E-07
High	[K].SVNDIKDDEQILDLGDVSAQK.[L]		4.87801E-06	0	1	1	13	B5XUB8	B5XUB8 [273-293]	1	2302.14087483	High	High	High				5.47265958786011	High	0	2.382E-11
High	[K].IIELAGHLDTYIPEPER.[A]		3.84174E-06	0	1	1	696	A6TEX7	A6TEX7 [189-205]	0	1966.02801763	High	High	High	1.6e7	1.2e7	5.0e7	5.85701370239258	High	0	8.374E-11
High	[K].GLAYVDELSPDEIR.[E]		0.00105899	0	1	2	6	A6T6C3	A6T6C3 [118-131]	0	1576.7853279	High	High	High			1.4e7	3.96842741966248	High	0	3.408E-06
High	[K].FVNILMVDGK.[K]	1xOxidation [M6]	0.0175035	0	1	2	4	A6TEX9	A6TEX9 [26-35]	0	1151.61290731	High	High	Not Found		9.5e6		2.86248588562012	High	0	0.0001258
High	[K].RPQVLDVPYLLSIQLDSFQK.[F]	1xDeamidated [Q]	0.000884296	0	1	1	6	A6TGP0	A6TGP0 [18-37]	0	2360.28602348	Not Found	High	High		5.3e6		4.77293968200684	High	0	3.376E-07
High	[R].EGLNVLQYFISTHGAR.[K]		0.000108246	0	1	1	19	A6TGP1	A6TGP1 [765-780]	0	1804.93405778	High	High	High	5.2e6	2.3e7	1.1e7	4.40913486480713	High	0	2.811E-08
High	[K].IQLVGDDLFVTNTK.[I]		7.25859E-05	0	1	2	10	A6TD53	A6TD53 [312-325]	0	1562.84244888	High	High	High	6.1e7			4.78354549407959	High	0	3.392E-09
High	[R].VTITIAADSIENAVK.[S]		0.00030566	0	1	2	12	A6T5H9	A6T5H9 [15-29]	0	1544.85301354	High	High	High	9.0e6	2.5e7		4.26378917694092	High	0	5.084E-08
High	[R].SVFPIQSYSGNSELQYVSYR.[L]	1xDeamidated [N/Q]	5.81355E-06	0	1	2	16	A6TGP0	A6TGP0 [55-74]	0	2325.10336765	High	High	High	1.4e7		4.4e7	5.87989664077759	High	0	3.262E-11
High	[R].SVFPIQSYSGNSELQYVSYR.[L]		5.84195E-06	0	1	2	12	A6TGP0	A6TGP0 [55-74]	0	2324.11935165	High	High	High				5.68596172332764	High	0	3.293E-11
High	[K].NIVDGNHQMEPGMPESFNVLLK.[E]	1xDeamidated [N/Q]	0.000507394	0	1	2	12	A6TGP0	A6TGP0 [1307-1328]	0	2470.1741065	High	Not Found	High				4.22538757324219	High	0	1.209E-07
High	[K].NIVDGNHQMEPGMPESFNVLLK.[E]		1.947E-05	0	1	2	13	A6TGP0	A6TGP0 [1307-1328]	0	2469.1900905	High	High	High	4.2e6		2.0e7	4.87389993667603	High	0	7.471E-10
High	[R].QIASLGIYPAVDPLDSTSR.[Q]		2.04424E-05	0	1	2	23	A6TG36	A6TG36 [325-343]	0	2003.04439592	High	High	High	3.5e8	4.5e8	4.5e8	5.49811267852783	High	0	3.638E-10
High	[R].EVTTTPLAADNWEGIEPIYETMPGWSETTFGVK.[E]	1xDeamidated [N11]	0.0346633	0	1	2	2	A6TH93	A6TH93 [355-387]	0	3670.71453668	High	Not Found	Not Found	2.2e7			3.84804463386536	High	0	0.0002928
High	[R].TTDVTGTIELPEGVEMVMPGDNIK.[M]	1xOxidation [M]; 1xDeamidated [N22]	3.34434E-05	0	1	1	8	A6TEX7	A6TEX7 [335-358]	0	2563.21536243	High	High	High	1.1e7	1.4e7		4.81688833236694	High	0	3.068E-08
High	[R].TTDVTGTIELPEGVEMVMPGDNIK.[M]	1xOxidation [M]	0.000217312	0	1	1	22	A6TEX7	A6TEX7 [335-358]	0	2562.23134643	High	High	High	2.1e7	1.5e7	2.2e7	4.76688289642334	High	0	1.714E-07
High	[R].SVFPIQSYSGNSELQYVSYR.[L]	2xDeamidated [Q6; N/Q]	4.93901E-05	0	1	2	2	A6TGP0	A6TGP0 [55-74]	0	2326.08738365	Not Found	High	Not Found				4.94370269775391	High	0	1.676E-09
High	[R].TTDVTGTIELPEGVEMVMPGDNIK.[M]	1xDeamidated [N22]	1.79219E-05	0	1	1	3	A6TEX7	A6TEX7 [335-358]	0	2547.22044743	High	Not Found	High	4.5e6			5.90136384963989	High	0	2.602E-10
High	[K].VLSESDFQVNQLLDILR.[A]		0.000502472	0	1	2	2	A6T5G0	A6T5G0 [50-66]	0	1989.06513138	Not Found	Not Found	High				4.13721227645874	High	0	1.188E-07
High	[K].LGPEEITADIPNVGEAALSK.[L]		0.0107851	0	1	2	6	A6TGP0	A6TGP0 [845-864]	0	2024.05462621	High	High	High	6.3e7	5.3e6	2.0e7	4.10752630233765	High	3.208E-05	0.0004362
High	[R].FAWFPAPEAVPESWLER.[D]		0.0124736	0	1	2	6	A6TI29	A6TI29 [61-77]	0	2031.99632365	High	High	High	2.4e7	1.7e7	1.3e7	3.64437246322632	High	0	0.0003949
High	[K].ANDAAGDGTTTATVLAQAIVNEGLK.[A]	3xDeamidated [N2; Q17; N21]	0.000802185	0	1	3	17	A6TH53	A6TH53 [81-105]	0	2404.1725701	High	High	High	6.4e5		1.2e6	4.5396580696106	High	0	5.442E-06
High	[K].ANDAAGDGTTTATVLAQAIVNEGLK.[A]	2xDeamidated [N21; Q/N]	2.32549E-06	0	1	3	42	A6TH53	A6TH53 [81-105]	0	2403.1885541	High	High	High	4.1e7	2.1e8	8.0e5	6.9446120262146	High	0	9.548E-12
High	[K].ANDAAGDGTTTATVLAQAIVNEGLK.[A]	1xDeamidated [Q/N]	1.41075E-07	0	1	3	395	A6TH53	A6TH53 [81-105]	0	2402.2045381	High	High	High	7.7e6	2.4e7	1.6e7	7.05222749710083	High	0	3.642E-12
High	[K].ANDAAGDGTTTATVLAQAIVNEGLK.[A]		7.55999E-08	0	1	3	757	A6TH53	A6TH53 [81-105]	0	2401.2205221	High	High	High	1.6e7	2.4e9	1.8e7	7.75411176681519	High	0	2.839E-13
High	[R].LLDLAAPDIIVR.[N]		0.000464783	0	1	1	11	A6TGP1	A6TGP1 [282-293]	0	1308.78856298	High	High	High	9.7e7		1.4e8	3.93751931190491	High	0	1.029E-07
High	[R].TTDVTGTIELPEGVEMVMPGDNIK.[M]		3.57872E-07	0	1	1	36	A6TEX7	A6TEX7 [335-358]	0	2546.23643143	High	High	High	4.4e7	8.1e7	6.8e7	6.60545539855957	High	0	1.31E-12
High	[K].ASEGELLAQVEPEDLIK.[F]		5.7726E-05	0	1	2	6	A6T5I1	A6T5I1 [281-297]	0	1840.95384962	High	High	High	2.5e7	2.8e7	1.4e7	4.60639476776123	High	0	4.381E-09
High	[K].LGYPITDDLDIYTR.[L]		0.000115326	0	1	1	22	P24017	P24017 [97-110]	0	1654.83227808	High	High	High		1.1e8		4.46186637878418	High	0	3.05E-08
High	[K].ATLKPEGQQALDQLYTQLSNMDPK.[D]	1xDeamidated [Q/N]	1.5866E-05	0	1	1	59	P24017	P24017 [226-249]	0	2690.334172	High	High	High	1.2e7	1.6e7	9.2e6	6.13516092300415	High	0	2.069E-10
High	[R].ERQEQQEQEAAELQAVTAIAEGR.[R]	1xDeamidated [Q]	0.000382468	0	1	1	13	B5XTE8	B5XTE8 [68-90]	1	2585.24377705	High	Not Found	High				3.89531803131104	High	0	9.324E-07
High	[R].ERQEQQEQEAAELQAVTAIAEGR.[R]		2.27447E-07	0	1	1	26	B5XTE8	B5XTE8 [68-90]	1	2584.25976105	High	High	High	1.6e7	1.9e7	2.5e7	7.69158411026001	High	0	8.198E-13
High	[K].GLPFSIVNQALGK.[K]		0.000838147	0	1	1	34	A6TGP1	A6TGP1 [586-598]	0	1343.76816189	High	High	High				4.51352405548096	High	0	5.526E-07
High	[R].VPNGVSGTVIDVQVFTR.[D]	1xDeamidated [N/Q]	3.16977E-05	0	1	2	23	A6TGP0	A6TGP0 [920-936]	0	1788.94903953	High	High	High	1.4e7	7.8e6	5.1e6	4.78803968429565	High	0	2.529E-08
High	[K].NELSQYGILPEEWGGESQFVHVSAK.[A]	2xDeamidated [Q5; Q18]	0.0241822	0	1	2	2	A6TEI7	A6TEI7 [518-542]	0	2806.32063081	High	Not Found	Not Found				4.43460988998413	High	0	0.0001499
High	[R].EVTTTPLAADNWEGIEPIYETMPGWSETTFGVK.[E]		0.00923392	0	1	2	7	A6TH93	A6TH93 [355-387]	0	3669.73052068	High	High	High			1.2e7	4.09551811218262	High	0	0.0001372
High	[R].NVALEEQAVEAVLAK.[A]		2.68573E-05	0	1	2	16	A6T5H9	A6T5H9 [400-414]	0	1583.86391257	High	High	High	1.3e7		2.1e7	5.64559650421143	High	0	2.877E-09
High	[K].LPQVASPLTFATEEEIR.[A]		0.000163007	0	1	2	12	A6T4Z7	A6T4Z7 [312-328]	0	1901.00146854	High	High	High	1.6e7	5.5e6	2.0e7	4.15969133377075	High	0	6.383E-07
High	[K].ATLKPEGQQALDQLYTQLSNMDPK.[D]		1.84941E-06	0	1	1	62	P24017	P24017 [226-249]	0	2689.350156	High	High	High	2.5e7	8.4e7	4.6e7	6.36168956756592	High	0	6.453E-11
High	[K].FPAIIYGGEAAPVAIELDHDK.[L]		1.52183E-06	0	1	1	10	B5XP25	B5XP25 [26-46]	0	2226.14410991	High	High	High	1.4e7	1.3e7	2.4e7	5.92886781692505	High	0	1.263E-10
High	[K].IGQPLATAVEATAAAEPAPLPEEEIR.[A]		1.01058E-06	0	1	1	23	A6TH77	A6TH77 [279-304]	0	2644.38283633	High	High	High		2.1e7		5.34611082077026	High	0	5.942E-10
High	[R].VAVGAALLSMPVRPGDTVTDDDISNTIR.[A]	1xDeamidated [N25]	1.97567E-05	0	2	2	3	B5Y1J4; A6T4X9	B5Y1J4 [37-64]; A6T4X9 [37-64]	0	2884.47206234	High	Not Found	High			7.1e6	5.40218496322632	High	0	3.11E-10
High	[R].VAVGAALLSMPVRPGDTVTDDDISNTIR.[A]		0.000462524	0	2	2	3	B5Y1J4; A6T4X9	B5Y1J4 [37-64]; A6T4X9 [37-64]	0	2883.48804634	High	Not Found	Not Found	1.6e7			3.68210649490356	High	0	1.018E-07
High	[R].LAFDEFDELAGDR.[A]		0.000288297	0	1	2	6	A6T4Y7	A6T4Y7 [81-93]	0	1497.68561391	High	High	High	6.3e6	3.3e6	1.6e7	4.45245361328125	High	0	4.286E-08
High	[K].AANIIGVQIEFAK.[V]		0.000782878	0	1	1	24	B5XNB2	B5XNB2 [97-109]	0	1373.77872655	High	High	High	1.4e7	1.3e7	7.7e6	4.0323805809021	High	0	1.62E-06
High	[K].ATLKPEGQQALDQLYTQLSNMDPK.[D]	1xOxidation [M21]; 1xDeamidated [Q/N]	0.000204967	0	1	1	5	P24017	P24017 [226-249]	0	2706.329087	High	Not Found	Not Found				5.42732095718384	High	0	2.297E-08
High	[K].ATLKPEGQQALDQLYTQLSNMDPK.[D]	1xOxidation [M21]	5.24798E-06	0	1	1	22	P24017	P24017 [226-249]	0	2705.345071	High	High	High	7.0e6	1.4e7	3.2e7	6.22084665298462	High	0	5.124E-09
High	[K].ATLKPEGQQALDQLYTQLSNMDPK.[D]	2xDeamidated [Q8; N20]	0.00174907	0	1	1	1	P24017	P24017 [226-249]	0	2691.318188	Not Found	High	Not Found				4.38642978668213	High	0	1.178E-06
High	[K].IGQPLATAVEATAAAEPAPLPEEEIR.[A]	1xDeamidated [Q3]	3.21646E-05	0	1	1	7	A6TH77	A6TH77 [279-304]	0	2645.36685233	High	High	High				5.60127210617065	High	0	7.593E-10
High	[K].LDLYITVK.[G]		0.0141478	0	1	2	30	A6TEN8	A6TEN8 [61-68]	0	964.57135974	High	High	High	6.0e6	4.0e6	4.7e6	2.49978590011597	High	5.927E-05	0.000613
High	[R].SQDLASQAEESFVEAE.[-]		3.65098E-05	0	1	2	15	A6T4X1	A6T4X1 [226-241]	0	1739.76062913	High	High	High				5.52901077270508	High	0	1.279E-09
High	[R].YTLAGTEVSALLGR.[M]		6.64895E-05	0	1	2	22	A6TG36	A6TG36 [248-261]	0	1450.79001944	High	High	High				4.84429597854614	High	0	3.939E-09
High	[K].IELSSAQQTDVNLPYITADATGPK.[H]	2xDeamidated [Q7; N/Q]	0.00178348	0	1	2	3	A6T4F4	A6T4F4 [271-294]	0	2534.25081997	Not Found	High	Not Found		7.4e6		4.06964349746704	High	0	1.226E-06
High	[K].IELSSAQQTDVNLPYITADATGPK.[H]	1xDeamidated [N/Q]	4.6812E-05	0	1	2	8	A6T4F4	A6T4F4 [271-294]	0	2533.26680397	High	High	High				4.8979172706604	High	0	7.138E-09
High	[K].IELSSAQQTDVNLPYITADATGPK.[H]		1.98533E-05	0	1	2	19	A6T4F4	A6T4F4 [271-294]	0	2532.28278797	High	High	High			4.0e6	5.10872316360474	High	0	6.582E-09
High	[R].MLQEAVDALLDNGRR.[G]	1xDeamidated [N/Q]	0.00549042	0	1	1	5	A6TGP1	A6TGP1 [298-312]	1	1701.85884436	High	Not Found	High	1.6e7			3.31328630447388	High	0	9.707E-06
High	[R].YVESQVYQGVVENLASEQAAR.[M]	1xDeamidated [Q/N]	1.04565E-06	0	1	2	13	A6TG37	A6TG37 [223-243]	0	2341.13064497	High	High	High		8.3e6		6.04769134521484	High	0	8.91E-12
High	[R].YVESQVYQGVVENLASEQAAR.[M]		8.13338E-08	0	1	2	21	A6TG37	A6TG37 [223-243]	0	2340.14662897	High	High	High	4.2e6	5.2e6	4.1e7	6.69556856155396	High	0	1.28E-14
High	[K].TILWNGPVGVFEFPNFR.[K]		0.000112003	0	1	1	13	B5XUB8	B5XUB8 [303-319]	0	1993.03304354	High	High	High	2.2e6		4.8e6	4.22342967987061	High	0	1.588E-06
High	[K].TSLLDYIR.[S]		0.0203299	0	1	2	7	A6TEI7	A6TEI7 [411-418]	0	980.54112222	High	High	High		2.3e7		2.61081385612488	High	0	0.0001082
High	[R].LTGLEGEQLGIVSLR.[E]		2.94631E-05	0	1	1	8	P33318	P33318 [26-40]	0	1584.89554706	High	High	High			1.2e7	4.54650211334229	High	0	8.575E-10
High	[R].LSDLAHVEGDVVDLNALK.[A]		5.3892E-07	0	1	1	33	B5XNB2	B5XNB2 [79-96]	0	1908.00728217	High	High	High	7.0e6	1.3e7	1.4e7	6.27278661727905	High	0	4.125E-12
High	[R].IETLFTNDLDHGPYISETVR.[V]		2.01457E-05	0	1	2	35	A6TGP0	A6TGP0 [333-352]	0	2320.14556637	High	High	High	3.2e6		8.1e6	5.80888271331787	High	0	2.586E-08
High	[R].EIEEGLINNQILDVR.[E]		0.000289705	0	1	1	1	B5XTE8	B5XTE8 [53-67]	0	1754.92830364	Not Found	Not Found	High			7.8e7	4.43999052047729	High	0	4.326E-08
High	[R].ALVNAGPGSLGPVNMPVPVIIDR.[T]	1xDeamidated [N]	0.0274042	0	1	1	2	A6T4Z7	A6T4Z7 [329-351]	0	2287.24786389	Not Found	Not Found	High			7.1e6	3.93743777275085	High	0.00024	0.003522
High	[R].ALVNAGPGSLGPVNMPVPVIIDR.[T]		0.000914977	0	1	1	2	A6T4Z7	A6T4Z7 [329-351]	0	2286.26384789	Not Found	High	Not Found				3.74346280097961	High	0	3.582E-07
High	[K].LPIYLDYSATTPVDPR.[V]		0.00106936	0	1	2	6	A6TCF1	A6TCF1 [3-18]	0	1820.9428911	High	High	High		1.4e7	1.1e7	4.58459424972534	High	0	4.759E-07
High	[K].VVADIAGVPAQINIAEVR.[K]		7.84341E-07	0	1	1	30	B5XNA0	B5XNA0 [90-107]	0	1835.0385228	High	High	High	6.2e7	5.3e6	1.1e8	5.24623537063599	High	0	1.461E-12
High	[R].DALVADFPGLTR.[D]		0.0024958	0	1	1	6	A6TCD0	A6TCD0 [27-38]	0	1274.67392716	High	High	High	1.0e7	6.2e6		2.90605425834656	High	0	2.268E-06
High	[R].FSPAQLDAEALIGLLRPLTPR.[L]		0.00326217	0	1	1	8	A6TD49	A6TD49 [366-386]	0	2278.29177719	High	Not Found	High	2.6e6		5.2e6	2.78756141662598	High	0	3.708E-06
High	[R].IETLFTNDLDHGPYISETVR.[V]	1xDeamidated [N7]	0.00252023	0	1	2	9	A6TGP0	A6TGP0 [333-352]	0	2321.12958237	High	High	High				5.02750539779663	High	0	2.908E-06
High	[R].WLELGLTDEEKQNQLEQLAEQYDELKHEFEK.[K]		0.00892541	0	1	2	3	A6TGP0	A6TGP0 [997-1027]	2	3832.85520377	High	High	Not Found	4.2e7			5.65182209014893	High	0	2.364E-05
High	[R].GANFDAYAGQDIVSNASCTTNCLAPLAK.[V]	2xCarbamidomethyl [C18; C22]	1.48919E-05	0	1	1	12	P24164	P24164 [127-154]	0	2929.34548184	High	High	High	8.8e6	2.5e7	3.9e7	5.82706451416016	High	0	4.777E-09
High	[R].GANFDAYAGQDIVSNASCTTNCLAPLAK.[V]	2xCarbamidomethyl [C18; C22]; 1xDeamidated [N/Q]	1.59784E-06	0	1	1	22	P24164	P24164 [127-154]	0	2930.32949784	High	High	High	2.1e7		2.8e7	4.84702396392822	High	0	8.619E-12
High	[K].IVDAQGNDVLIPGTDMPAQYFLPGK.[A]	1xOxidation [M16]	0.020927	0	1	1	5	A6TGP1	A6TGP1 [1080-1104]	0	2675.33852914	High	High	High		1.4e7	6.7e6	3.47572040557861	High	0	0.0001149
High	[K].IVDAQGNDVLIPGTDMPAQYFLPGK.[A]	1xDeamidated [Q/N]	0.000460275	0	1	1	5	A6TGP1	A6TGP1 [1080-1104]	0	2660.32763014	Not Found	High	High			1.1e7	4.1879563331604	High	0	1.011E-07
High	[K].IVDAQGNDVLIPGTDMPAQYFLPGK.[A]		6.22406E-06	0	1	1	20	A6TGP1	A6TGP1 [1080-1104]	0	2659.34361414	High	High	High	4.3e7	1.8e8		4.89603185653687	High	0	1.978E-06
High	[K].ATLDTATYVPIDNDHQWVVLGR.[T]		9.41863E-06	0	2	2	7	B5Y1J4; A6T4X9	B5Y1J4 [611-632]; A6T4X9 [611-632]	0	2484.25176273	High	High	High	5.1e7		4.4e7	5.85316562652588	High	0	7.931E-11
High	[R].GIDQLLANASQLGK.[G]		0.000471628	0	1	1	12	P19650	P19650 [115-128]	0	1427.78526841	High	High	High	1.5e7		5.3e7	3.82335233688354	High	0	1.854E-06
High	[K].TIAELVEQFDLPIEK.[T]		0.0233806	0	0	1	2			0	1744.9367431	Not Found	Not Found	High				2.56972813606262	High	0	0.0001547
High	[K].TIAELVEQFNLPIEK.[T]	1xDeamidated [N/Q]	0.0233806	0	1	1	4	A6T4Z7	A6T4Z7 [262-276]	0	1744.93674353	Not Found	Not Found	High				2.56972813606262	High	0	0.0001547
High	[K].TIAELVEQFNLPIEK.[T]		0.00486185	0	1	1	6	A6T4Z7	A6T4Z7 [262-276]	0	1743.95272753	Not Found	High	High			1.5e7	3.04231452941895	High	0	7.741E-06
High	[K].LLDNAAADLAAISGQKPLITK.[A]		4.1533E-06	0	1	1	17	A6TEW0	A6TEW0 [49-69]	0	2123.20704452	High	High	High	3.8e6		8.5e6	5.86956214904785	High	0	8.784E-11
High	[K].GEAIGVIAAQSIGEPGTQLTMR.[T]	1xDeamidated [Q]	0.000628728	0	1	1	3	A6TGP1	A6TGP1 [912-933]	0	2200.1278083	Not Found	Not Found	High				4.36043500900269	High	0	1.928E-07
High	[K].GEAIGVIAAQSIGEPGTQLTMR.[T]		4.40345E-06	0	1	1	19	A6TGP1	A6TGP1 [912-933]	0	2199.1437923	High	High	High	1.1e7		2.1e7	5.43325424194336	High	0	1.962E-11
High	[R].IEELTGVPVDIISTGPDR.[T]		9.88904E-06	0	1	2	11	A6TH93	A6TH93 [403-420]	0	1911.0069478	High	High	High	8.1e7		3.4e7	4.650794506073	High	0	4.369E-10
High	[R].NMDLEQECEQLREELNETNSETK.[R]	1xCarbamidomethyl [C8]; 1xDeamidated [Q/N]	0.0141478	0	1	1	9	A6TGP1	A6TGP1 [191-213]	1	2840.21967223	High	High	Not Found				3.89850926399231	High	0.00026	0.005408
High	[R].NMDLEQECEQLREELNETNSETK.[R]	1xCarbamidomethyl [C8]	0.000974808	0	1	1	10	A6TGP1	A6TGP1 [191-213]	1	2839.23565623	High	High	High	3.4e7	4.8e6		4.25588226318359	High	0	8.123E-05
High	[K].LWSAEIPNLYR.[A]		0.0164374	0	1	2	3	A6TI29	A6TI29 [301-311]	0	1361.72121171	High	Not Found	High			1.3e7	2.87395906448364	High	0	0.0003249
High	[R].LGIVKPWNSTWFANTK.[E]		3.90879E-05	0	1	1	36	B5XNA0	B5XNA0 [12-27]	0	1861.99592979	High	High	High		2.8e7	2.1e7	5.36765909194946	High	0	2.559E-08
High	[K].ISDGYISALLR.[R]		0.00126817	0	1	2	8	A6THI2	A6THI2 [38-48]	0	1207.66811353	High	High	High	1.0e7		1.3e7	3.3008873462677	High	0	6.499E-07
High	[R].LTPVSDVSVLTVGQALK.[V]		1.70693E-05	0	1	1	13	A6TB02	A6TB02 [170-186]	0	1726.99492668	High	High	High	4.1e7	1.1e7	5.5e7	4.86285781860352	High	0	9.233E-09
High	[K].GIDTVLAELR.[A]		0.00192803	0	1	1	16	A6TFM8	A6TFM8 [63-72]	0	1086.61534972	High	High	High	1.4e8			4.01553726196289	High	0	1.776E-06
High	[K].AGTGIDDLLDAILLQAEVLELK.[A]	1xDeamidated [Q15]	0.0123533	0	1	2	2	A6TEI7	A6TEI7 [543-564]	0	2311.26428491	High	High	Not Found	1.3e6			3.4285295009613	High	0	4.315E-05
High	[R].ITNITDVTPIPHNGCRPPK.[K]	1xCarbamidomethyl [C15]; 1xDeamidated [N13]	2.14634E-05	0	1	1	39	A6TEV0	A6TEV0 [107-125]	0	2131.096449	High	High	High	7.7e6	2.1e8	5.7e7	5.32072067260742	High	0	3.616E-10
High	[R].AAGELPAAPQVSVEEASANLAELLNAGLGGSDND.[-]		1.79129E-07	0	1	1	17	A6TGP1	A6TGP1 [1374-1407]	0	3250.57098363	High	High	High	2.3e8	2.7e7	2.4e8	7.28598165512085	High	0	8.242E-14
High	[R].LLDVPFTMADATTLTEAGYVGEDVENIIQK.[L]		0.000327242	0	1	2	6	A6T5I1	A6T5I1 [135-164]	0	3253.6184512	High	High	High	1.7e7	8.3e6	7.7e6	5.28107976913452	High	0	7.177E-08
High	[K].GETQLTPEEK.[L]		0.026625	0	1	2	8	A6TGP0	A6TGP0 [891-900]	0	1131.55280897	High	High	High	2.1e8	3.0e8	3.5e8	3.49554896354675	High	0	0.0001787
High	[R].LPLPTQYQTAIK.[V]		0.00271119	0	1	2	2	A6T4J7	A6T4J7 [438-449]	0	1372.78347758	Not Found	High	Not Found		1.3e7		2.80417251586914	High	0	5.397E-05
High	[K].VTGATDLTNK.[S]		0.0340061	0	1	1	3	A6TCV9	A6TCV9 [270-279]	0	1019.53676505	Not Found	Not Found	High			2.0e7	2.56154775619507	High	0.0008528	0.02226
High	[K].MQALAQASQK.[L]		0.00817843	0	1	2	9	A6T4F4	A6T4F4 [588-597]	0	1075.55645467	High	High	High		7.6e7	7.6e6	2.99888205528259	High	0	2.01E-05
High	[K].ANLTAQINK.[L]		0.0193721	0	1	1	7	B5Y237	B5Y237 [77-85]	0	972.54727022	High	High	High	1.8e7	5.5e7	3.8e7	2.86231255531311	High	0	9.9E-05
High	[K].AQGVQLTAK.[L]		0.015287	0	1	1	6	P24017	P24017 [88-96]	0	915.52580653	High	High	High	4.9e7	9.8e7	2.9e8	2.79649376869202	High	0	0.0001409
High	[R].GALDCSGVK.[D]	1xCarbamidomethyl [C5]	0.00394407	0	1	1	10	A6TEY0	A6TEY0 [100-108]	0	906.43494293	High	High	High		1.4e8	1.1e8	3.08539319038391	High	0	5.243E-06
High	[K].GSPLFMEIEPR.[F]		0.0156613	0	1	2	6	P40786	P40786 [95-105]	0	1275.64018423	High	High	High		4.4e6		3.1742959022522	High	0	0.0003403
High	[R].KLQELGATR.[L]		0.00993124	0	1	2	11	A6TEV6	A6TEV6 [17-25]	1	1015.58946937	High	High	High		1.0e8	2.7e7	3.01616096496582	High	0	9.565E-05
High	[K].AGVHFGHQTR.[Y]		0.00321488	0	1	2	20	A6T4X1	A6T4X1 [12-21]	0	1109.55990059	High	High	High		6.6e6		3.14853405952454	High	0	5.02E-05
High	[R].DEIEGSGILSK.[D]		0.00306212	0	1	2	7	A6TGP0	A6TGP0 [412-422]	0	1147.58410909	High	High	High	6.7e7	1.5e8	4.7e7	3.25671935081482	High	0	3.304E-06
High	[K].TFTAKPETVK.[R]		0.0172515	0	1	1	12	B5XSS1	B5XSS1 [3-12]	0	1121.62010075	High	High	High	6.9e7	5.7e7	8.8e7	2.69254994392395	High	0	0.0001847
High	[K].FHAGTNVGCGR.[D]	1xCarbamidomethyl [C9]	0.00206408	0	1	1	12	B5XSV6	B5XSV6 [45-55]	0	1175.53745086	High	High	High		7.6e7	2.1e7	3.29136037826538	High	0	1.269E-05
High	[R].SGFQYHGR.[V]		0.0403862	0	1	2	10	A6TEV6	A6TEV6 [95-102]	0	951.44313957	High	High	High	1.2e7	1.8e7	3.1e6	2.88544869422913	High	5.927E-05	0.0005415
High	[R].KQVEEAGDKLPADDK.[T]		0.000469335	0	1	2	5	A6T4F4	A6T4F4 [548-562]	2	1642.82825528	High	High	High	2.9e6	3.8e7		5.30234527587891	High	0	1.046E-07
High	[R].ELISNASDAADK.[L]		0.00334254	0	1	1	4	A6T5N6	A6T5N6 [34-45]	0	1233.59573635	High	Not Found	High	9.6e6		9.5e6	3.36590433120728	High	0	3.873E-06
High	[R].LSQPGGSEDPR.[L]		0.0181933	0	1	3	4	A6T716	A6T716 [663-673]	0	1142.54364128	Not Found	High	High		2.8e7		2.56220197677612	High	0	8.839E-05
High	[R].IAQAAWQVNETTENIGAR.[R]		0.000154498	0	1	2	2	B5XZ37	B5XZ37 [377-394]	0	1971.98827805	Not Found	High	Not Found		5.2e6		4.7438817024231	High	0	1.358E-08
High	[R].APVAAPAQLATSGAVNDIHTSPYTK.[E]		4.25576E-06	0	1	1	4	A6TD49	A6TD49 [209-233]	0	2480.27797745	High	High	Not Found		4.1e6		4.65608644485474	High	0	1.842E-11
High	[R].KQIEEATSDYDREK.[L]		9.86729E-05	0	1	3	68	A6TH53	A6TH53 [351-364]	2	1711.81333345	High	High	High	8.1e6	1.8e8	4.2e7	6.11139011383057	High	0	5.295E-08
High	[R].TGVPVVWVK.[R]		0.0262437	0	1	2	4	A6TBX2	A6TBX2 [47-55]	0	984.58767854	High	High	Not Found	2.8e7	2.8e7		2.70516228675842	High	0	0.0001747
High	[K].IIPGDSTQPK.[A]		0.0301666	0	1	1	5	P12267	P12267 [149-158]	0	1055.57315057	High	High	High	1.1e7	7.6e7	4.3e7	2.01420044898987	High	0	0.0002258
High	[R].QDVLGDLMSR.[H]		0.00794354	0	1	2	11	A6T5H9	A6T5H9 [64-73]	0	1133.56193393	High	High	High		3.8e7	1.4e7	3.09182357788086	High	0	1.918E-05
High	[R].VQALADAAR.[E]		0.00693327	0	1	2	5	A6TEV6	A6TEV6 [103-111]	0	914.50540544	High	High	High	1.2e8	1.9e8	7.6e7	3.00786900520325	High	0	3.617E-05
High	[K].LALDWQQR.[I]		0.0381396	0	1	1	4	B5Y109	B5Y109 [232-239]	0	1029.54760459	High	High	Not Found	5.9e6	6.3e6		2.72398138046265	High	3.208E-05	0.0004914
High	[R].TSQYLLSTLK.[E]		0.0258677	0	1	2	4	A6T4Z7	A6T4Z7 [3-12]	0	1153.64631547	High	High	Not Found	6.1e7			2.76672101020813	High	0	0.0002393
High	[R].KQIEEATSDYDR.[E]		0.000229279	0	1	3	43	A6TH53	A6TH53 [351-362]	1	1454.67577748	High	High	High	5.3e6	7.2e7	5.6e8	4.24295139312744	High	0	9.706E-08
High	[K].TEEEQFAR.[T]		0.0246524	0	1	1	6	A6TCV9	A6TCV9 [362-369]	0	1009.45851475	High	High	High		2.0e7	1.2e7	3.20963573455811	High	0	0.0002075
High	[K].TANSGYLTR.[R]	1xDeamidated [N3]	0.00742129	0	1	1	4	A6TGP1	A6TGP1 [790-798]	0	983.47925064	High	High	Not Found	1.5e7	9.3e6		2.96599698066711	High	0	1.678E-05
High	[K].GSVDNGAFK.[A]	1xDeamidated [N5]	0.0358433	0	1	1	12	P24017	P24017 [79-87]	0	895.4155878	High	High	High	1.0e7	4.3e7	5.2e7	3.02055382728577	High	3.208E-05	0.0004719
High	[K].TANSGYLTR.[R]		0.0108375	0	1	1	10	A6TGP1	A6TGP1 [790-798]	0	982.49523464	High	High	High		6.8e7	1.0e8	3.33693933486938	High	0	3.378E-05
High	[R].FQDEEVQR.[D]		0.0295931	0	1	2	11	A6T4F4	A6T4F4 [77-84]	0	1050.48506384	High	High	High	6.0e7	1.5e8	3.3e7	2.90761041641235	High	0	0.0002187
High	[R].WDWQPEAVNEALNAR.[V]		0.00410064	0	1	2	2	A6TEI3	A6TEI3 [231-245]	0	1798.85072208	High	Not Found	Not Found	8.5e6			3.14799642562866	High	0	5.659E-06
High	[K].LGINPQQTAVLEGDNEQQQR.[L]		0.000239559	0	1	2	2	A6T6L5	A6T6L5 [308-327]	0	2238.11091219	Not Found	High	Not Found				3.56388187408447	High	0	3.039E-08
High	[K].QEIVTDPLEQEVNK.[S]		1.98533E-05	0	1	1	12	A6TBX3	A6TBX3 [22-35]	0	1641.83300631	High	High	High		8.9e7	2.9e7	4.69129943847656	High	0	3.117E-10
High	[K].NYITESGK.[I]		0.0411632	0	1	1	4	B5Y306	B5Y306 [31-38]	0	911.44688749	High	High	High		9.6e6		2.46840119361877	High	3.208E-05	0.0004681
High	[R].SGALQEQVANK.[M]		0.0131565	0	1	2	4	A6TBK7	A6TBK7 [208-218]	0	1144.59567686	High	Not Found	High			4.6e6	3.61791634559631	High	0	0.0001914
High	[R].KFISIVAE.[-]		0.0356723	0	1	1	4	B5XSV6	B5XSV6 [78-85]	1	906.52949496	High	High	Not Found	3.7e6	5.8e6		2.704181432724	High	0.0001104	0.001618
High	[K].AVAEAYYASR.[E]		0.00215656	0	1	2	4	A6TFH5	A6TFH5 [282-291]	0	1100.53709942	High	High	Not Found		2.7e6		3.850834608078	High	0	1.737E-06
High	[R].LAAHPPFASWR.[N]		0.0128416	0	1	2	4	A6TI29	A6TI29 [28-38]	0	1252.65855198	High	High	Not Found		8.8e6		2.90184760093689	High	0	8.774E-05
High	[K].SNVPALEACPQK.[R]	1xCarbamidomethyl [C9]	0.0012197	0	1	1	12	A6TEY0	A6TEY0 [19-30]	0	1313.6518118	High	High	High		5.1e8	3.4e8	3.9519898891449	High	0	1.978E-06
High	[K].VEWFAAPR.[R]		0.0122341	0	1	2	2	A6TFH4	A6TFH4 [45-52]	0	975.50467721	Not Found	High	Not Found				2.98065686225891	High	0	4.254E-05
High	[R].IHSEEDERPIGR.[L]		0.0042842	0	1	1	27	A6TEU8	A6TEU8 [159-170]	0	1437.70808071	High	High	High	6.2e7		2.4e7	3.6247227191925	High	0	3.104E-05
High	[R].GMGESNPVTGNTCDNVK.[A]	1xCarbamidomethyl [C13]; 1xOxidation [M2]; 1xDeamidated [N]	3.10858E-05	0	1	1	5	P24017	P24017 [297-313]	0	1796.74255416	High	High	Not Found	3.4e6	2.1e6		4.93262815475464	High	0	7.131E-10
High	[R].GMGESNPVTGNTCDNVK.[A]	1xCarbamidomethyl [C13]; 1xOxidation [M2]	4.21447E-06	0	1	1	12	P24017	P24017 [297-313]	0	1795.75853816	High	High	High		2.0e6	1.3e7	5.36483001708984	High	0	2.388E-10
High	[R].GMGESNPVTGNTCDNVK.[A]	1xCarbamidomethyl [C13]; 1xDeamidated [N]	2.21003E-05	0	1	1	19	P24017	P24017 [297-313]	0	1780.74763916	High	High	High	3.7e6	9.3e7	3.7e7	5.34776544570923	High	0	3.82E-10
High	[R].GMGESNPVTGNTCDNVK.[A]	1xCarbamidomethyl [C13]	1.41146E-05	0	1	1	22	P24017	P24017 [297-313]	0	1779.76362316	High	High	High	2.9e6	3.6e7	1.8e7	5.34147548675537	High	0	2.299E-09
High	[K].TPEGQAPEEIITEQHDDVEAVEPEVSAEQVDPR.[D]	1xDeamidated [Q]	0.0146355	0	1	2	8	A6TCM1	A6TCM1 [8-40]	0	3644.672214	High	High	Not Found	1.0e7	9.7e6		3.68639135360718	High	0	5.919E-05
High	[K].IGVPFVEGGVIK.[A]		0.00180974	0	1	1	4	B5XSV5	B5XSV5 [49-60]	0	1214.71433548	High	High	Not Found				2.42864108085632	High	0	1.254E-06
High	[K].YDANNIYLATQYTQTYNATR.[A]		4.33003E-05	0	1	1	8	Q48473	Q48473 [245-264]	0	2384.11532885	High	High	Not Found	6.3e6			4.82783508300781	High	0	1.314E-09
High	[K].KVVLTGPSK.[D]		0.0247714	0	1	1	10	P24164	P24164 [110-118]	1	928.58259314	High	High	High	2.9e7	1.9e7	3.5e7	2.67083406448364	High	0	0.000417
High	[K].LNHLVDDK.[M]		0.0394349	0	1	2	13	A6TGP0	A6TGP0 [1235-1242]	0	953.50507107	High	High	High	1.5e7	2.4e7	1.3e7	3.22135853767395	High	5.927E-05	0.0006056
High	[K].GNYASTGVSR.[S]		0.00474503	0	1	1	13	P24017	P24017 [122-131]	0	1011.48539821	High	High	High		1.5e8	8.3e8	3.61088442802429	High	0	1.8E-05
High	[K].INGQVITIK.[G]	1xDeamidated [N/Q]	0.0117688	0	1	1	28	A6TEV7	A6TEV7 [19-27]	0	986.58807283	High	High	High	1.5e7			3.29674935340881	High	0	3.963E-05
High	[K].INGQVITIK.[G]		0.0215414	0	1	1	6	A6TEV7	A6TEV7 [19-27]	0	985.60405683	High	High	High		1.7e6		2.93188786506653	High	0	0.0001212
High	[K].CGVEVTQTK.[V]	1xCarbamidomethyl [C1]	0.00670139	0	1	1	6	A6TGP1	A6TGP1 [88-96]	0	1021.4982714	High	High	High	1.3e8	1.8e8	1.2e8	3.22075033187866	High	0	1.4E-05
High	[R].ITEYEKDDNGEFVAK.[T]	1xDeamidated [N9]	5.07196E-06	0	1	1	26	A6TGP1	A6TGP1 [552-566]	1	1758.80685151	High	High	High	2.3e7	1.3e7	3.7e7	5.72099113464355	High	0	2.546E-11
High	[R].ITEYEKDDNGEFVAK.[T]		1.74904E-05	0	1	1	30	A6TGP1	A6TGP1 [552-566]	1	1757.82283551	High	High	High		2.3e7	1.0e8	4.34337949752808	High	0	1.037E-07
High	[R].DWENPGVTQLNR.[L]		0.00143942	0	1	2	8	A6TI29	A6TI29 [16-27]	0	1428.68661702	High	High	High	1.1e7		1.7e7	4.00006723403931	High	0	1.892E-06
High	[R].TLNDAVEVK.[H]	1xDeamidated [N3]	0.0314972	0	1	2	2	A6TEV7	A6TEV7 [36-44]	0	989.51496742	High	Not Found	Not Found				2.48145174980164	High	0	0.0002465
High	[R].ATIDGLENMK.[S]		0.0368859	0	1	1	5	A6TEV5	A6TEV5 [139-148]	0	1091.54013587	High	High	High		3.0e8	1.0e8	2.93997597694397	High	0	0.0003296
High	[R].VQSQPEINDSDK.[T]		0.00632173	0	2	2	7	B5Y1J4; A6T4X9	B5Y1J4 [322-333]; A6T4X9 [322-333]	0	1359.63866373	High	High	High		1.9e6	8.9e7	3.37142586708069	High	0	8.982E-05
High	[K].LIAEAMDK.[V]		0.0139438	0	1	2	11	A6TH53	A6TH53 [161-168]	0	890.46518014	High	High	High	1.9e9	2.8e9	1.9e9	2.80083513259888	High	0	5.416E-05
High	[K].LIAEAMDK.[V]	1xOxidation [M6]	0.0356723	0	1	2	6	A6TH53	A6TH53 [161-168]	0	906.46009514	High	High	High	8.7e7	1.4e8	1.2e8	2.26446723937988	High	5.927E-05	0.001089
High	[K].AANDDLLNSFWLLDSEKGEAR.[C]		0.00030566	0	1	1	2	A6TCJ1	A6TCJ1 [10-30]	1	2364.14662897	High	Not Found	Not Found	3.3e7			4.87624549865723	High	0	4.786E-08
High	[R].VTAERDPANLK.[W]		0.00323056	0	1	1	14	P24164	P24164 [68-78]	1	1213.65352607	High	High	High		1.8e8	9.0e7	3.77726316452026	High	0	0.0003368
High	[K].QNLEASGVR.[V]		0.0332018	0	2	2	6	B5Y1J4; A6T4X9	B5Y1J4 [112-120]; A6T4X9 [112-120]	0	973.50613367	High	High	High	3.0e7	3.2e7	1.9e7	2.85909962654114	High	0.0001902	0.00329
High	[K].AANDDLLNSFWLLDSEKGEAR.[C]	1xDeamidated [N3]	0.00559825	0	1	1	2	A6TCJ1	A6TCJ1 [10-30]	1	2365.13064497	Not Found	High	Not Found		9.0e6		5.40060567855835	High	0	1.002E-05
High	[R].VEYLLQSQINPQLAGHGGR.[V]		0.000447012	0	1	1	4	B5XTS2	B5XTS2 [111-129]	0	2080.09341181	High	High	Not Found	8.7e6	6.4e6		3.90608358383179	High	0	9.555E-08
High	[R].AVQLGGVALGTTQVINSK.[T]		4.12406E-05	0	1	2	4	A6T6Q6	A6T6Q6 [84-101]	0	1755.99632365	High	High	Not Found	1.6e7			4.71951723098755	High	0	1.202E-09
High	[K].LADEVDESTK.[E]		0.00608061	0	1	1	6	A6T5N6	A6T5N6 [493-502]	0	1106.52117448	High	High	High	5.9e6	5.5e6		3.26381683349609	High	0	2.198E-05
High	[K].EGDNVVGSETR.[V]		0.00097007	0	1	2	6	A6TCW1	A6TCW1 [234-244]	0	1162.53347048	High	High	High		8.8e7	1.9e7	3.82779240608215	High	0	1.122E-06
High	[K].GITFDSGGYSIK.[Q]		0.0253747	0	1	2	2	A6TCE4	A6TCE4 [196-207]	0	1244.61574358	Not Found	High	Not Found		3.1e6		2.7196102142334	High	0	0.0001635
High	[R].TTPSIIAYTQDGETLVGQPAKR.[Q]		0.000858817	0	1	2	2	A6T4F4	A6T4F4 [35-56]	1	2346.22996467	Not Found	High	Not Found				4.12890434265137	High	0	3.19E-07
High	[R].EADGQDFQLYPGELGK.[R]		0.0206263	0	1	2	4	A6TDX0	A6TDX0 [13-28]	0	1766.82316988	High	High	Not Found		7.6e6		2.9088990688324	High	0	0.0001119
High	[R].AIQVTTGAK.[K]		0.0258677	0	1	1	6	A6TEX2	A6TEX2 [47-55]	0	888.5149075	High	High	High	3.6e7	1.5e8	1.6e8	2.42093276977539	High	0	0.0001693
High	[R].ITSESGTAAGVR.[R]		0.0102246	0	1	1	8	A6TCV9	A6TCV9 [682-693]	0	1148.59059146	High	High	High	2.4e7	3.8e7	5.5e7	3.82143449783325	High	0	3.149E-05
High	[R].TVGAGVVAK.[V]		0.0353328	0	1	1	8	A6TEX7	A6TEX7 [383-391]	0	801.48287915	High	High	High	2.4e7	1.6e8	4.1e8	2.07609391212463	High	0.0008132	0.01953
High	[R].VFIKPGNGK.[I]	1xDeamidated [N7]	0.0313466	0	1	2	13	A6TEN8	A6TEN8 [19-27]	0	960.55129345	High	High	High	1.4e7	7.4e7	2.4e6	2.63950991630554	High	0.0001104	0.001491
High	[R].GLALLDEELSK.[L]		0.00611024	0	1	1	4	A6TCV9	A6TCV9 [374-384]	0	1187.65179473	High	High	Not Found		1.6e7		3.54854249954224	High	0	2.097E-05
High	[R].LGFFETVDTDTQR.[V]		0.000590135	0	2	2	2	B5Y1J4; A6T4X9	B5Y1J4 [392-404]; A6T4X9 [392-404]	0	1528.72781306	Not Found	High	Not Found				4.09734582901001	High	0	1.6E-07
High	[R].VAALAESR.[L]		0.0325718	0	1	2	6	A6TEI3	A6TEI3 [246-253]	0	816.45739266	High	High	High	1.8e7	1.8e7	9.9e6	2.63135981559753	High	0	0.0002613
High	[R].VDALALITHNDNAPYR.[G]		0.0100769	0	1	2	1	A6TCI3	A6TCI3 [492-507]	0	1782.91332232	Not Found	High	Not Found		2.3e7		2.58806014060974	High	0	2.964E-05
High	[R].ASPLVDDKQDQG.[-]		0.0207261	0	1	1	12	A6TH77	A6TH77 [309-320]	1	1272.60663538	High	High	High	4.4e7			3.18636131286621	High	0	0.0001588
High	[R].YADEVVR.[T]		0.0311967	0	1	2	11	A6TEV7	A6TEV7 [164-170]	0	851.42575817	High	High	High	9.3e6	3.1e8	6.5e7	2.91370749473572	High	0	0.0002868
High	[R].EIPFLYASSAATYGGR.[T]		0.000653722	0	1	3	2	A6TFL4	A6TFL4 [108-123]	0	1702.84351148	High	Not Found	Not Found				4.72590112686157	High	0	1.932E-07
High	[K].NNTLVQEVQSAQHGR.[E]		0.00105899	0	1	2	4	A6TFR0	A6TFR0 [36-50]	0	1680.84122002	High	High	Not Found	3.3e6	3.4e6		3.49598836898804	High	0	8.205E-06
High	[K].AIISDVNATDEDR.[W]		0.00272442	0	1	1	5	B5XNA6	B5XNA6 [29-41]	0	1418.67577748	High	High	High		1.3e8	1.0e8	3.8503475189209	High	0	7.974E-06
High	[R].YSVSDMINR.[G]		0.0398127	0	1	1	6	A6TGB8	A6TGB8 [56-64]	0	1084.50917012	High	High	High			2.2e7	2.66092777252197	High	0	0.0003795
High	[R].AAIEAAGGKIEE.[-]		0.00644584	0	1	1	2	B5XNB2	B5XNB2 [133-144]	1	1158.60009352	Not Found	High	Not Found		1.2e8		3.89346265792847	High	0	3.542E-05
High	[K].AGNVAADGVIK.[T]		0.0206263	0	1	1	4	A6T4X2	A6T4X2 [53-63]	0	1014.55783488	High	High	Not Found	6.9e5	1.2e7		2.65795612335205	High	0	0.0002022
High	[R].VLTEAAVAGK.[R]		0.00503024	0	1	1	12	A6TGP1	A6TGP1 [1331-1340]	0	958.55677228	High	High	High	2.8e8	4.2e8	5.1e8	2.92238879203796	High	0	2.361E-05
High	[K].DLANDGYR.[A]		0.0340061	0	1	1	6	A6TEX2	A6TEX2 [39-46]	0	923.42173537	High	High	High	7.3e6	5.8e7	1.6e7	2.73854923248291	High	5.927E-05	0.0006014
High	[R].SGVIMNDSAASTK.[S]		0.00110646	0	1	1	4	P27218	P27218 [103-115]	0	1280.6150916	Not Found	High	High		2.5e6		3.37582015991211	High	0	5.079E-07
High	[R].SLEQYFGR.[E]		0.0171684	0	1	2	20	A6TEN8	A6TEN8 [34-41]	0	999.48942101	High	High	High			7.2e6	2.99443411827087	High	0	8.033E-05
High	[R].EYEQPLNVYGYSK.[F]		0.000745644	0	1	3	4	A6TFL4	A6TFL4 [132-144]	0	1589.74821415	Not Found	High	High		9.2e6	2.5e7	4.25115060806274	High	0	1.248E-06
High	[K].VIADYEQR.[K]		0.0190015	0	1	2	12	A6TFH4	A6TFH4 [215-222]	0	993.49998567	High	High	High	5.7e6	2.3e6	4.1e6	2.80017113685608	High	0	9.606E-05
High	[R].TLEESSALAAANK.[R]		0.00324633	0	1	2	4	A6TFH4	A6TFH4 [572-584]	0	1304.66923562	High	High	Not Found		3.8e6		2.9316840171814	High	0	3.68E-06
High	[R].EFYEKPTTER.[K]		0.0114869	0	1	1	12	B5XU21	B5XU21 [36-45]	0	1299.62155721	High	High	High	1.3e7		1.4e7	2.74502420425415	High	8.764E-05	0.001309
High	[K].ASTISNVVR.[K]		0.0330432	0	1	2	18	A6TG38	A6TG38 [202-210]	0	946.53162016	High	High	High	3.7e6		1.2e7	2.91513586044312	High	0	0.0002674
High	[R].ACEENDIPYYPIR.[Q]	1xCarbamidomethyl [C2]	0.00896885	0	1	1	3	Q48485	Q48485 [305-317]	0	1639.74208322	High	High	Not Found	3.3e6			3.29327273368835	High	0	2.397E-05
High	[R].GGTPYGATTIAGGDGSR.[Q]		0.000830019	0	1	1	4	B5XXP0	B5XXP0 [156-172]	0	1537.72412463	High	High	Not Found	2.0e7	5.7e6		3.49523735046387	High	0	6.619E-07
High	[R].FGYGDGIGGK.[E]		0.0107851	0	2	2	6	B5Y1J4; A6T4X9	B5Y1J4 [635-644]; A6T4X9 [635-644]	0	970.46287192	High	High	Not Found		4.0e7		2.59927940368652	High	0	3.372E-05
High	[K].GQIEGAVSSSDASTEK.[L]		1.947E-05	0	1	2	8	A6TDS5	A6TDS5 [44-59]	0	1565.72893515	High	High	High		5.4e6		4.72303581237793	High	0	3.022E-10
High	[R].YAVVANDVR.[K]		0.00969317	0	1	2	4	A6T6Q6	A6T6Q6 [125-133]	0	1006.53162016	High	High	Not Found	4.4e7	3.7e7		3.1011381149292	High	8.764E-05	0.001351
High	[K].LNFGDGPFSVR.[S]		0.00654051	0	1	1	12	P40786	P40786 [270-280]	0	1208.60584766	High	High	High			8.6e6	3.46738934516907	High	0	6.836E-05
High	[K].MGAEAIQALLR.[N]		0.000176227	0	1	1	13	A6TGP1	A6TGP1 [180-190]	0	1172.645604	High	High	High				4.56701421737671	High	0	1.733E-08
High	[R].ATGIDFDVR.[K]		0.0107851	0	1	1	2	A6TBX2	A6TBX2 [433-441]	0	993.49998567	Not Found	Not Found	High				2.94772243499756	High	0	3.366E-05
High	[R].QSVDQPVQTGYK.[S]		0.00182745	0	1	2	15	A6TG38	A6TG38 [140-151]	0	1349.66956999	High	High	High			1.2e8	4.17001581192017	High	0	1.867E-06
High	[R].LANELTDAADNK.[G]	1xDeamidated [N3]	0.00205405	0	1	2	6	A6TEX9	A6TEX9 [120-131]	0	1275.60630144	High	High	High	5.1e6	1.2e7	1.2e7	3.68447327613831	High	0	1.662E-05
High	[R].LANELTDAADNK.[G]		0.000616592	0	1	2	13	A6TEX9	A6TEX9 [120-131]	0	1274.62228544	High	High	High		5.8e8	6.3e8	4.61553621292114	High	0	2.134E-07
High	[R].SVGVAAYTAK.[E]		0.0398127	0	1	2	10	A6TBX2	A6TBX2 [410-419]	0	966.52547216	High	High	High	1.9e6	1.3e6	1.1e7	2.6633026599884	High	0.0001104	0.001915
High	[R].LVIESGDSAQSR.[Q]		0.000467054	0	1	2	16	A6T8U4	A6T8U4 [33-44]	0	1261.63826987	High	High	High	1.3e6			3.79368305206299	High	0	1.037E-07
High	[R].TFHIGGAASR.[A]		0.000117025	0	1	1	33	A6TGP1	A6TGP1 [934-943]	0	1016.5272035	High	High	High	6.1e6	4.4e6	2.8e6	3.97416281700134	High	0	8.198E-09
High	[R].AAGELPAAPQVSVEEASANLAELLNAGLGGSDND.[-]	1xDeamidated [Q/N]	0.000143607	0	1	1	28	A6TGP1	A6TGP1 [1374-1407]	0	3251.55499963	High	High	High	4.5e6	2.7e6	2.0e7	5.60910272598267	High	0	1.186E-08
High	[K].ALSVPCSDSK.[A]	1xCarbamidomethyl [C6]	0.0152132	0	1	3	21	A6TH53	A6TH53 [133-142]	0	1063.50883606	High	High	High	1.6e9	3.3e9	1.8e9	2.6694483757019	High	0	7.71E-05
High	[K].LSSPATLNSR.[V]		0.0113761	0	1	1	12	P00761	P00761 [98-107]	0	1045.56364851	High	High	High	5.2e7	2.7e7	2.9e7	2.51265716552734	High	0	0.0001439
High	[K].KNEAPASFETALGELEQIVNR.[L]		2.35458E-05	0	1	1	26	B5Y0W9	B5Y0W9 [4-24]	1	2316.18301449	High	High	High	8.8e6		3.1e6	6.20920896530151	High	0	1.828E-08
High	[R].VDEDQPFPAVPK.[W]		0.00209446	0	1	2	4	A6TI29	A6TI29 [507-518]	0	1341.66850739	High	High	Not Found				3.74860286712646	High	0	1.635E-06
High	[R].NGDTSNGVELGK.[S]	1xDeamidated [N6]	0.0303117	0	1	2	2	A6T5I1	A6T5I1 [101-112]	0	1191.5487866	High	Not Found	Not Found	3.3e6			3.47838020324707	High	0	0.0002288
High	[K].LHVHDENNECGIGDK.[V]	1xCarbamidomethyl [C10]	7.52701E-06	0	1	1	23	A6TEW3	A6TEW3 [44-58]	0	1736.76567211	High	High	High	1.0e7	5.3e6		5.83460283279419	High	0	1.474E-10
High	[R].NGDTSNGVELGK.[S]	2xDeamidated [N1; N6]	0.00910042	0	1	2	4	A6T5I1	A6T5I1 [101-112]	0	1192.5328026	High	High	Not Found	6.9e6	7.9e6		3.38478851318359	High	0.0001104	0.001691
High	[K].EGPAEDPSNQEAIAK.[L]		0.000118749	0	1	1	9	A6T5N6	A6T5N6 [384-398]	0	1555.72345589	High	High	High			2.0e7	3.65764212608337	High	0	8.376E-09
High	[K].LGEQLDAAK.[S]		0.0140115	0	1	2	1	A6T6Z0	A6T6Z0 [78-86]	0	944.5047367	Not Found	Not Found	High			3.8e6	2.56813669204712	High	0	5.433E-05
High	[K].MGAEAIQALLR.[N]	1xOxidation [M1]	0.00590581	0	1	1	2	A6TGP1	A6TGP1 [180-190]	0	1188.640519	Not Found	Not Found	High				3.53954648971558	High	0	1.87E-05
High	[K].KNEAPASFETALGELEQIVNR.[L]	1xDeamidated [N/Q]	0.000955994	0	1	1	2	B5Y0W9	B5Y0W9 [4-24]	1	2317.16703049	High	Not Found	Not Found	7.0e6			5.21085214614868	High	0	3.876E-07
High	[R].VVPYWNETILPR.[L]		0.00720808	0	1	1	4	B5XZB2	B5XZB2 [161-172]	0	1486.80527564	High	High	Not Found	4.3e6			2.94623470306396	High	0	1.6E-05
High	[R].AGDMVIDGSVR.[G]		0.00767799	0	1	2	4	A6TG39	A6TG39 [155-165]	0	1119.54628387	High	High	Not Found		3.7e6		2.7799346446991	High	0.0001639	0.003076
High	[R].SQILDEAK.[A]		0.0165171	0	1	2	11	B5XZM0	B5XZM0 [84-91]	0	903.47818761	High	High	High	3.0e7	3.3e7	1.2e8	2.54348015785217	High	0	9.059E-05
High	[R].NGSFATTYLSPR.[D]	1xDeamidated [N1]	0.000519908	0	1	2	16	A6TH77	A6TH77 [130-141]	0	1314.63245667	High	High	High		4.5e6	9.3e6	4.07624292373657	High	0	1.269E-07
High	[R].NGSFATTYLSPR.[D]		0.00400207	0	1	2	3	A6TH77	A6TH77 [130-141]	0	1313.64844067	High	High	Not Found				3.34019947052002	High	0	6.435E-05
High	[R].GQVLAKPGTINPHTK.[F]		0.000264085	0	1	1	14	A6TEX7	A6TEX7 [290-304]	0	1560.88565114	High	High	High	4.9e6	1.2e7	4.1e7	4.32662153244019	High	0	1.403E-06
High	[K].QSPDINQGVDR.[A]		0.00997955	0	1	2	8	A6TDV1	A6TDV1 [99-109]	0	1228.59165406	High	High	High	1.9e6	9.4e6	1.1e7	2.97555446624756	High	0	3.747E-05
High	[K].TLDYQSPLATTR.[Y]		0.00342489	0	1	2	2	A6T4E6	A6T4E6 [10-21]	0	1365.70087011	Not Found	High	Not Found		4.2e6		3.56411719322205	High	0	1.262E-05
High	[K].AVVESIQR.[V]		0.0394349	0	1	2	4	A6TEV8	A6TEV8 [70-77]	0	901.51015647	High	High	High	3.6e7	1.1e8	2.1e8	2.46523809432983	High	0	0.0003727
High	[R].VFPDKPITEKPLEVR.[M]		0.0386896	0	1	1	3	A6TEW5	A6TEW5 [67-81]	0	1768.00034645	High	High	Not Found	4.8e6			2.53400611877441	High	5.927E-05	0.0005252
High	[R].AGLASLHAR.[V]		0.00879635	0	1	1	11	A6TGP1	A6TGP1 [539-547]	0	895.51082521	High	High	High		3.2e7	2.2e7	3.18660569190979	High	0	4.206E-05
High	[R].QGYPIGCK.[V]	1xCarbamidomethyl [C7]	0.0324161	0	1	2	11	A6TEW0	A6TEW0 [81-88]	0	922.44511373	High	High	High		7.3e7	1.8e8	2.86882328987122	High	8.764E-05	0.00139
High	[K].ARVDDALHATR.[A]		0.00969317	0	1	3	19	A6TH53	A6TH53 [394-404]	1	1224.64435838	High	High	High		6.9e6		3.66281270980835	High	5.927E-05	0.0006153
High	[K].SDVLFNFNK.[A]		0.0175035	0	1	1	26	P24017	P24017 [217-225]	0	1083.54693585	High	High	High		9.9e6	5.1e8	3.46034288406372	High	0	0.0002001
High	[K].RGGTVQYVDASR.[I]		0.00420163	0	1	2	20	A6TGP0	A6TGP0 [720-731]	1	1308.6654877	High	High	High		7.4e6	3.6e7	3.62685346603394	High	0	5.915E-06
High	[R].NAVIEAASR.[G]		0.00559825	0	1	2	6	A6T4V8	A6T4V8 [73-81]	0	930.50032004	High	High	High	7.9e6	9.6e6	6.2e6	2.75050950050354	High	0	2.149E-05
High	[K].LQELGATR.[L]		0.0222807	0	1	2	7	A6TEV6	A6TEV6 [18-25]	0	887.49450641	High	High	High	1.9e8	3.5e8	1.3e8	2.79527974128723	High	0	0.0001283
High	[R].EVNLLGQNVNAWR.[G]		0.0118834	0	1	2	4	A6T6B5	A6T6B5 [195-207]	0	1512.79175078	High	High	Not Found				3.17913007736206	High	8.764E-05	0.001349
High	[K].EGISKDDAEALKK.[S]		0.00641458	0	1	1	14	A6TGN9	A6TGN9 [97-109]	2	1403.73764949	High	High	High	4.8e6	1.0e7	1.1e8	3.77410984039307	High	0	0.000135
High	[R].GGTVQYVDASR.[I]		0.00281888	0	1	2	9	A6TGP0	A6TGP0 [721-731]	0	1152.56437674	High	High	High	1.8e7	2.0e7	2.7e7	3.80102324485779	High	0	2.83E-06
High	[R].EKPTWLEVDAGK.[M]		0.00394407	0	1	1	4	B5XNB5	B5XNB5 [166-177]	0	1372.71070654	High	High	Not Found				2.91566276550293	High	0	2.881E-05
High	[K].SDVLFNFNK.[A]	1xDeamidated [N]	0.0272728	0	1	1	14	P24017	P24017 [217-225]	0	1084.53095185	High	High	High		1.8e7	8.4e6	3.13091373443604	High	5.927E-05	0.0008563
High	[R].TLNDAVEVK.[H]		0.00554408	0	1	2	6	A6TEV7	A6TEV7 [36-44]	0	988.53095142	High	High	High			2.1e8	3.10793876647949	High	0	9.892E-06
High	[K].DISFEAPNAPQVFQK.[D]		0.000103601	0	1	1	8	B5XTJ1	B5XTJ1 [20-34]	0	1690.84351148	High	High	High			7.5e7	4.49938058853149	High	0	6.55E-09
High	[K].SDETVSLYQNADDCSAANPGK.[A]	1xCarbamidomethyl [C14]	3.04856E-05	0	1	2	6	A6TE25	A6TE25 [40-60]	0	2241.95644524	High	High	Not Found	1.0e7	3.8e6		4.28820753097534	High	0	6.86E-10
High	[R].TRELDKLENSLGGIK.[D]		0.0109964	0	1	2	5	A6T4X1	A6T4X1 [138-152]	2	1672.92282438	High	High	Not Found		8.4e6		3.82513689994812	High	0	3.473E-05
High	[R].VGGEMNLSK.[T]		0.0374182	0	1	2	4	A6TB02	A6TB02 [46-54]	0	934.46624274	Not Found	High	High		1.0e7	3.8e6	2.74051690101624	High	0	0.0003382
High	[R].KITQGDDLAPGVLK.[I]		0.000271921	0	1	2	5	A6TGP0	A6TGP0 [1035-1048]	1	1454.82131956	High	High	Not Found	1.3e7	9.1e6		4.80086326599121	High	0	3.859E-08
High	[K].RLVDIVEPTEK.[T]		0.012175	0	1	1	7	A6TEX3	A6TEX3 [72-82]	1	1298.731442	High	High	Not Found	9.0e6	1.3e7		3.76307535171509	High	0	8.034E-05
High	[R].STVGHDLNLDVCGK.[C]	1xCarbamidomethyl [C12]	8.56676E-05	0	1	2	10	A6TGC6	A6TGC6 [26-39]	0	1514.72676753	High	High	Not Found	7.0e6	1.6e7		5.09687280654907	High	0	4.589E-09
High	[R].VIVSQLHR.[S]		0.0155857	0	1	2	28	A6TGP0	A6TGP0 [144-151]	0	951.57342545	High	High	High	1.6e7	5.2e6	6.0e6	2.15498948097229	High	0.0001104	0.001438
High	[R].FGVIYAGAQK.[N]		0.00936937	0	1	2	3	A6T700	A6T700 [189-198]	0	1053.57275671	High	High	Not Found	1.3e7	9.4e6		3.06553101539612	High	0	2.584E-05
High	[K].FLEGAAR.[Q]		0.0377772	0	1	1	8	B5XZL9	B5XZL9 [35-41]	0	763.40971425	High	High	High		1.1e8	4.4e7	2.20674157142639	High	0	0.0003448
High	[R].ISNVELSK.[R]		0.0332018	0	1	1	4	P37424	P37424 [29-36]	0	889.49892307	Not Found	High	High		9.0e7	1.0e8	2.55608797073364	High	0	0.00027
High	[-].MITGIQITK.[A]		0.00879635	0	1	1	6	A6TCJ1	A6TCJ1 [1-9]	0	1004.58087856	High	High	High	9.7e6	1.7e7	1.6e7	2.74715971946716	High	0	2.298E-05
High	[K].LVSNIDER.[M]		0.0308989	0	1	2	4	A6TCB0	A6TCB0 [117-124]	0	945.49998567	Not Found	High	High		4.4e7	1.8e7	2.58275675773621	High	0	0.0002363
High	[R].NLDNDDIEYK.[Y]		0.0110498	0	1	2	6	A6T4Z7	A6T4Z7 [538-547]	0	1238.5535372	High	High	High		2.4e7	2.5e7	3.36518359184265	High	0	0.0003785
High	[K].YVLAGEGNK.[A]		0.00277801	0	1	2	13	A6TD53	A6TD53 [258-266]	0	950.49417204	High	High	High		2.1e8	2.0e8	2.85037326812744	High	0	1.013E-05
High	[K].QIEEATSDYDREK.[L]		0.00123164	0	1	3	48	A6TH53	A6TH53 [352-364]	1	1583.71837049	High	High	High	3.6e7	3.4e8	1.4e8	4.39408540725708	High	0	2.6E-06
High	[R].YFHNGGQWADDAK.[L]	1xDeamidated [N4]	0.0149216	0	1	2	2	P40786	P40786 [257-269]	0	1509.6393329	Not Found	High	Not Found		1.3e7		3.07800936698914	High	0	6.13E-05
High	[R].LEYDPNR.[S]		0.0385054	0	1	1	12	A6TEW9	A6TEW9 [81-87]	0	906.4315718	High	High	High		2.6e8	4.8e7	2.39702963829041	High	0.0001104	0.001621
High	[R].NLALNIESR.[G]		0.0313466	0	2	2	4	P00350; P41576	P00350 [17-25]; P41576 [17-25]	0	1029.56873391	High	High	Not Found	8.5e6	7.5e6		2.66932821273804	High	0	0.0002435
High	[R].LGIFTPK.[Q]		0.0419549	0	1	2	4	A6TCI3	A6TCI3 [237-243]	0	775.47125189	High	High	Not Found		2.7e6		2.16103291511536	High	3.208E-05	0.0004212
High	[R].LNTLSPAEGSK.[K]		0.0154356	0	1	1	11	B5XNB2	B5XNB2 [3-13]	0	1116.58952886	High	High	High		9.5e7	3.8e8	2.8361668586731	High	0.0001104	0.001511
High	[K].AATDNGGSLIK.[E]		0.02917	0	1	2	2	A6TG37	A6TG37 [249-259]	0	1046.54766408	High	Not Found	Not Found	4.6e6			2.95782041549683	High	0	0.0002133
High	[R].VTVQDAVEK.[I]		0.00918921	0	1	1	10	B5XTE8	B5XTE8 [4-12]	0	988.53095142	High	High	High		7.8e7	1.7e6	3.07376027107239	High	0	3.688E-05
High	[K].VVMTADAVK.[Q]		0.00879635	0	1	1	13	A6TEX1	A6TEX1 [186-194]	0	933.50737929	High	High	High	1.9e7			2.50101065635681	High	0	5.803E-05
High	[K].FICIADASK.[Q]	1xCarbamidomethyl [C3]	0.0118834	0	1	2	2	A6TDS5	A6TDS5 [113-121]	0	1024.51319323	High	Not Found	Not Found	5.1e6			2.18117952346802	High	0	4.005E-05
High	[R].GTLEDPNQFIR.[R]		0.00983532	0	1	1	6	A6T5N6	A6T5N6 [606-616]	0	1289.64844067	High	High	High	9.8e6		3.4e7	3.0917751789093	High	0.00024	0.004112
High	[R].VDLDGNPCGELEEQHIAHAR.[Q]	1xCarbamidomethyl [C8]; 1xDeamidated [Q14]	0.0150667	0	1	2	2	A6TB02	A6TB02 [81-100]	0	2261.02513442	High	Not Found	Not Found				3.74647426605225	High	0	6.244E-05
High	[R].VVNFEGTPDLVGK.[F]		0.0023427	0	1	1	2	A6T6B5	A6T6B5 [409-421]	0	1374.7263566	High	Not Found	Not Found	2.3e7			3.7837290763855	High	0	7.564E-06
High	[K].TRAEITGSGK.[K]		0.00771538	0	1	1	4	A6TEX1	A6TEX1 [48-57]	1	1019.54799845	Not Found	High	High		3.7e6	2.4e6	3.57430362701416	High	0	1.811E-05
High	[K].IVAQAQAEIDAER.[K]		0.0183699	0	1	2	3	B5XZM0	B5XZM0 [101-113]	0	1413.73323283	High	Not Found	Not Found	9.2e6			2.82077503204346	High	0	8.979E-05
High	[K].KVDVTGTSK.[G]		0.0152132	0	1	1	5	A6TEX2	A6TEX2 [106-114]	1	934.52038676	High	High	High	1.9e8	8.1e7		2.80518794059753	High	0	0.0002337
High	[K].EEAPAAPPAPSKEEVLLSEIR.[D]		0.0200378	0	1	1	2	B5XNC0	B5XNC0 [107-127]	1	2233.17105286	High	Not Found	Not Found	1.5e7			3.11773014068604	High	0	0.000106
High	[R].KDDQEETVR.[K]		0.0165171	0	1	1	6	A6T5N7	A6T5N7 [157-165]	1	1119.52765685	High	High	High	2.7e6	7.1e5	2.4e5	2.98959827423096	High	0	0.0001666
High	[R].RAPTPAEAK.[A]		0.00657238	0	1	1	5	P14829	P14829 [399-407]	1	940.5210555	High	High	High	1.4e7	7.7e6	7.7e6	2.52090954780579	High	0	0.0001189
High	[R].KPELDAK.[L]		0.0313466	0	1	1	7	B5XNA0	B5XNA0 [108-114]	0	800.45124466	High	High	High	1.6e7	3.5e6		2.38483309745789	High	3.208E-05	0.0004741
High	[K].FGLIPEFIGR.[L]		0.0229343	0	1	2	5	A6T5I1	A6T5I1 [298-307]	0	1148.64625598	High	High	High	9.8e6		8.7e6	2.61842846870422	High	0	0.0002537
High	[R].VEAFPAEPPFDGVISR.[A]		0.00914471	0	1	2	2	A6TG44	A6TG44 [124-139]	0	1730.8748116	High	Not Found	Not Found				2.73162531852722	High	0	2.469E-05
High	[K].LMTEFNYNSVMQVPR.[V]		7.18818E-05	0	1	2	14	A6TEW0	A6TEW0 [16-30]	0	1828.87205118	High	High	High			1.7e7	4.39580726623535	High	0	5.07E-08
High	[R].RAELEAK.[L]		0.0215414	0	1	2	16	A6THB4	A6THB4 [51-57]	1	816.45739266	High	High	High				2.51585483551025	High	0.00026	0.004879
High	[R].AANKFPAIIYGGEAAPVAIELDHDK.[L]		0.00113374	0	1	1	2	B5XP25	B5XP25 [22-46]	1	2610.35622775	High	Not Found	Not Found	2.3e7			3.37423753738403	High	0	5.331E-07
High	[R].MPSAVGYQPTLAEEMGVLQER.[I]	1xDeamidated [Q19]	1.52593E-05	0	1	2	1	A6TG36	A6TG36 [262-282]	0	2307.09954463	High	Not Found	Not Found	4.4e7			6.12793970108032	High	0	1.934E-10
High	[R].AQASTHGIGK.[F]		0.00128684	0	1	1	9	B5XUB8	B5XUB8 [147-156]	0	969.51121907	High	High	High	3.4e7	3.1e7	2.1e7	3.1196653842926	High	0	6.693E-07
High	[R].EAEANAESDR.[K]		0.025497	0	1	2	4	A6T4F4	A6T4F4 [518-527]	0	1091.45997121	Not Found	High	High		7.8e5	7.6e5	2.32310676574707	High	0	0.0002019
High	[K].TEEFDAIK.[I]		0.0274042	0	1	1	2	A6TGP1	A6TGP1 [14-21]	0	952.46220318	High	Not Found	Not Found	2.8e8			2.6496593952179	High	0	0.0001896
High	[R].FLPNLHSHR.[F]		0.0244162	0	1	2	15	A6TFM8	A6TFM8 [29-37]	0	1120.60103714	High	High	High		1.2e7		2.68774080276489	High	5.927E-05	0.0005305
High	[K].VGAATEVEMK.[E]	1xOxidation [M9]	0.00862716	0	1	3	6	A6TH53	A6TH53 [381-390]	0	1050.51358718	High	High	High		2.4e8	2.8e8	3.22925543785095	High	0	2.229E-05
High	[K].VGAATEVEMK.[E]		0.00158672	0	1	3	89	A6TH53	A6TH53 [381-390]	0	1034.51867218	High	High	High	1.3e7	1.7e7	8.4e6	4.12222528457642	High	0	2.361E-06
High	[K].IEQAPGQHGAR.[K]		0.00109573	0	1	1	11	B5XNB5	B5XNB5 [34-44]	0	1163.59159457	High	High	High		4.0e8	4.6e8	3.16479516029358	High	0	3.212E-06
High	[R].HDGDSGYTNDCK.[S]	1xCarbamidomethyl [C11]	5.36565E-05	0	1	1	6	B5Y1J4	B5Y1J4 [681-692]	0	1368.51208335	High	High	High		2.3e7	1.7e7	4.61455583572388	High	0	3.539E-09
High	[-].MNTEATQDHQEANTTGAR.[L]		0.0388746	0	1	2	2	A6TCD5	A6TCD5 [1-18]	0	1974.85700582	High	Not Found	Not Found	3.7e6			3.21085739135742	High	0	0.0003627
High	[-].METLAQHR.[H]	1xOxidation [M1]	0.0213346	0	1	1	9	A6TEW7	A6TEW7 [1-8]	0	1001.48329017	High	High	High		4.0e7	2.5e7	2.7442102432251	High	0	0.0001188
High	[-].METLAQHR.[H]		0.0348295	0	1	1	8	A6TEW7	A6TEW7 [1-8]	0	985.48837517	High	High	High	1.3e7	3.8e7	1.4e7	2.61150860786438	High	0	0.0002966
High	[R].HAPGDYSPSVKPSSK.[G]		0.00140478	0	1	1	2	B5XZS3	B5XZS3 [38-52]	0	1556.77034658	High	Not Found	Not Found				4.01264905929565	High	0	7.906E-07
High	[R].MPSAVGYQPTLAEEMGVLQER.[I]		3.11539E-06	0	1	2	11	A6TG36	A6TG36 [262-282]	0	2306.11552863	High	High	High	1.4e7	7.9e6		5.79982805252075	High	0	1.818E-11
High	[K].KTTAEEEAPAQK.[L]		0.000217312	0	1	1	5	A6T688	A6T688 [52-63]	1	1302.65358556	High	High	High		2.1e7	7.6e6	4.82895231246948	High	0	2.558E-08
High	[K].VSNQHTDEMTK.[T]		0.000906104	0	1	2	9	A6TEI7	A6TEI7 [159-169]	0	1289.57904045	High	High	High		3.3e7	1.6e7	3.39250898361206	High	0	3.051E-06
High	[R].LAVADNEHLR.[D]		0.0242989	0	1	3	2	A6T716	A6T716 [1159-1168]	0	1137.60109663	High	Not Found	Not Found	2.4e6			2.83778023719788	High	0	0.0001514
High	[R].TAPSTSTAAAKPTVTAPSGPR.[A]		0.0228241	0	1	1	1	P45610	P45610 [139-159]	0	1969.03489386	High	Not Found	Not Found	6.5e6			2.42632508277893	High	0	0.000135
High	[K].KNVEFFEAR.[R]		0.0218552	0	1	2	4	A6THB4	A6THB4 [42-50]	1	1139.58438397	Not Found	High	High		2.9e7		3.2074019908905	High	0	0.0001245
High	[K].TSVAPNVDHAEIAK.[F]		0.0019469	0	1	2	2	A6TBT7	A6TBT7 [6-19]	0	1451.74888289	High	Not Found	Not Found	2.9e6			3.05319380760193	High	0	3.694E-06
High	[R].TQDATHGNSLSHR.[V]	1xDeamidated [N/Q]	0.00161793	0	1	1	5	A6TEX2	A6TEX2 [129-141]	0	1424.65129453	High	High	Not Found		1.6e7		4.10100889205933	High	0	1.79E-06
High	[R].TQDATHGNSLSHR.[V]		0.000121086	0	1	1	28	A6TEX2	A6TEX2 [129-141]	0	1423.66727853	High	High	High		3.9e8	3.3e8	4.58636379241943	High	0	2.399E-08
High	[K].VPYGAVMAK.[G]		0.0226052	0	1	1	10	A6TGP1	A6TGP1 [997-1005]	0	935.50190003	High	High	High		1.1e8	1.7e8	2.44987821578979	High	0	0.0002431
High	[R].RQQQALAAR.[L]		0.0335213	0	1	1	4	B5Y0N2	B5Y0N2 [82-90]	1	1041.59120071	High	High	High		2.8e6		2.69945025444031	High	0.007348	0.1467
High	[R].EISSCSNVWDFQAR.[R]	1xCarbamidomethyl [C5]	0.000942121	0	1	2	2	A6T6Z0	A6T6Z0 [355-368]	0	1698.75404485	High	Not Found	Not Found				3.89217209815979	High	0	3.792E-07
High	[K].IADQISDAVLDAILEQDPK.[A]	1xDeamidated [Q]	0.000367844	0	1	2	10	A6TDV1	A6TDV1 [19-37]	0	2055.04920687	High	High	High				5.61838865280151	High	0	2.112E-06
High	[R].ASIWALGPLVAR.[F]		0.0348295	0	1	2	2	A6TEK8	A6TEK8 [92-103]	0	1253.73646791	High	Not Found	Not Found	4.1e6			2.85205984115601	High	0	0.0002965
High	[K].QGNVVELLPENSEFSPIVVDLR.[Q]		0.0198453	0	1	1	2	A6TGV2	A6TGV2 [161-182]	0	2454.28747951	High	Not Found	Not Found				3.20813131332397	High	0	0.0001035
High	[K].IGSFEAALLAYVDR.[D]		0.000281357	0	1	2	4	A6TG38	A6TG38 [464-477]	0	1524.8056695	High	Not Found	Not Found	4.4e7			4.16024923324585	High	0	4.079E-08
High	[R].LHQCGLPK.[K]	1xCarbamidomethyl [C4]	0.0211298	0	1	1	5	A6TGP1	A6TGP1 [363-370]	0	952.50329731	High	High	High	1.7e7		1.9e7	2.58792734146118	High	0.005697	0.1184
High	[K].DLETQSQDGTFDK.[L]		0.000504927	0	1	2	11	A6T4X1	A6T4X1 [116-128]	0	1483.65470765	High	High	High		7.6e7		5.04770803451538	High	0	1.196E-07
High	[K].APVVVPAGVDVK.[IV]		0.00113928	0	1	2	10	A6TEV7	A6TEV7 [7-18]	0	1150.68303536	High	High	High	1.2e9	1.1e9	1.4e9	3.17786645889282	High	0	1.096E-05
High	[R].TLVALMENYQQADGR.[I]		0.00215656	0	1	2	4	A6T6Z0	A6T6Z0 [398-412]	0	1708.83229484	High	High	High			4.2e6	3.60407614707947	High	0	1.523E-05
High	[K].VQQQLESSDLDQYR.[A]		0.000641103	0	1	2	6	P33906	P33906 [391-404]	0	1708.81366782	High	High	High	7.2e6	1.6e7		4.18327808380127	High	0	1.861E-07
High	[R].ALMGANMQR.[Q]		0.0159673	0	1	2	11	A6TGP0	A6TGP0 [679-687]	0	991.48118133	High	High	High	2.7e6	9.6e7	6.4e7	2.70364046096802	High	0	0.0002317
High	[K].SVEELNAELLNLLR.[E]		0.00295952	0	1	1	1	B5XNA2	B5XNA2 [10-23]	0	1612.89046166	High	Not Found	Not Found	3.7e7			3.0677764415741	High	0	3.102E-06
High	[K].FRPGTDEGDYQVK.[L]		0.000113653	0	1	1	10	P33318	P33318 [98-110]	0	1511.71249737	High	High	High	3.5e6	9.7e7	6.9e7	4.40441370010376	High	0	4.162E-05
High	[K].TTLTAAITTVLAK.[T]		7.08384E-05	0	1	1	798	A6TEX7	A6TEX7 [26-38]	0	1303.78314321	High	High	High	1.3e7	2.7e7	4.4e7	4.76646089553833	High	0	1.165E-08
High	[K].KVSQALDILTYTNKK.[A]		0.00277801	0	1	1	4	A6TEW7	A6TEW7 [28-42]	2	1721.97961099	High	High	Not Found	2.4e7			4.51754951477051	High	0	2.759E-06
High	[R].EELNETNSETK.[R]		0.00476817	0	1	1	6	A6TGP1	A6TGP1 [203-213]	0	1293.58048015	High	High	High	2.9e6	2.0e7	6.8e6	3.30553126335144	High	0	7.491E-06
High	[R].TFDLDELVTTLSGGNGAGK.[S]	1xDeamidated [N15]	0.000512363	0	1	3	2	A6T716	A6T716 [22-40]	0	1895.92327816	High	Not Found	Not Found	1.9e7			3.28082299232483	High	0	1.236E-07
High	[R].NMINVALNHGTLQHPVK.[G]		0.00253253	0	1	1	21	A6TEV5	A6TEV5 [70-86]	0	1886.00651121	High	High	High	2.6e6	8.0e6	9.8e6	3.72987532615662	High	0	0.0002258
High	[K].LAGLTGQNEDQNVGIK.[V]	1xDeamidated [Q/N]	1.16969E-06	0	1	3	70	A6TH53	A6TH53 [426-441]	0	1657.83915474	High	High	High	7.6e7	9.2e8	1.3e8	6.16034698486328	High	0	1.723E-12
High	[K].LAGLTGQNEDQNVGIK.[V]		2.93841E-06	0	1	3	23	A6TH53	A6TH53 [426-441]	0	1656.85513874	High	High	High	4.3e7	5.2e9	1.3e7	5.45273590087891	High	0	3.468E-10
High	[K].VLDAAVAGK.[I]		0.00978771	0	1	1	4	A6T4X2	A6T4X2 [96-104]	0	843.49344381	High	High	Not Found	7.6e5	2.6e7		2.78848528862	High	0	2.804E-05
High	[R].SHALNATK.[R]		0.0372399	0	1	2	5	A6TFM8	A6TFM8 [19-26]	0	841.45264163	High	High	High		2.1e6	1.5e6	1.99349987506866	High	0	0.0003352
High	[K].MPIITFIDTPGAYPGVGAEER.[G]		0.00149662	0	1	2	2	A6T4Y7	A6T4Y7 [155-175]	0	2234.11618061	High	Not Found	Not Found				5.10883378982544	High	0	8.811E-07
High	[R].QLNVFEGER.[V]		0.0190935	0	1	1	8	A6TGP1	A6TGP1 [1195-1203]	0	1091.54799845	High	High	High			3.0e8	2.85537838935852	High	0	0.0001123
High	[R].VGDAPITPEFVLK.[L]		0.0372399	0	1	1	2	B5XSW5	B5XSW5 [16-28]	0	1385.76749315	Not Found	High	Not Found				3.03675985336304	High	0.0001373	0.002931
High	[K].AVAAGMNPMDLK.[R]	2xOxidation [M6; M9]	0.0328853	0	1	3	4	A6TH53	A6TH53 [106-117]	0	1249.59152027	High	High	Not Found		2.7e6		2.82101535797119	High	0	0.0002655
High	[K].AVAAGMNPMDLK.[R]	1xOxidation [M]	0.00148211	0	1	3	10	A6TH53	A6TH53 [106-117]	0	1233.59660527	High	High	High	5.1e7	1.6e8	1.9e8	3.80546879768372	High	5.927E-05	0.0005309
High	[K].AVAAGMNPMDLK.[R]		0.000790544	0	1	3	16	A6TH53	A6TH53 [106-117]	0	1217.60169027	High	High	High	5.2e8	1.8e9		4.09497308731079	High	0	2.548E-06
High	[K].NINPTQTSAWQALQK.[H]		0.00137098	0	1	2	4	A6TGT4	A6TGT4 [3-17]	0	1699.87620857	High	High	Not Found	3.8e6	1.8e7		2.9091477394104	High	0	7.51E-07
High	[R].TPSFAHLQQIPSAIR.[G]		8.52511E-05	0	1	2	12	A6TBX2	A6TBX2 [565-579]	0	1665.90711483	High	High	High	1.8e7	2.0e7	1.9e7	4.52237033843994	High	0	5.773E-07
High	[K].EFADNLDSDFK.[V]		0.00463101	0	1	1	9	B5XNA0	B5XNA0 [28-38]	0	1300.56918726	High	High	High	2.8e6	4.5e8	2.1e8	3.41598773002625	High	0	9.846E-05
High	[K].LQALGANIQR.[V]		0.00503024	0	1	2	6	A6TEK8	A6TEK8 [406-415]	0	1083.62691749	High	High	High	9.2e6	3.7e6	6.2e6	3.27070927619934	High	0	1.039E-05
High	[K].IADQISDAVLDAILEQDPK.[A]		2.79252E-05	0	1	2	18	A6TDV1	A6TDV1 [19-37]	0	2054.06519087	High	High	High	9.6e6	8.1e6		4.99914741516113	High	0	5.864E-10
High	[K].KMALELFKPFIYGK.[L]		0.000136776	0	1	1	23	A6TGP1	A6TGP1 [371-384]	1	1684.949497	High	High	High	8.0e6	1.2e7	1.1e7	4.69319677352905	High	0	1.084E-08
High	[K].GMNTAVGDEGGYAPNLGSNAEALAVIAEAVK.[A]	1xOxidation [M2]; 1xDeamidated [N]	0.0011788	0	1	2	3	A6TD53	A6TD53 [201-231]	0	3006.43607108	Not Found	High	Not Found		5.6e6		4.88827133178711	High	0	5.694E-07
High	[K].GMNTAVGDEGGYAPNLGSNAEALAVIAEAVK.[A]	1xDeamidated [N]	0.00247161	0	1	2	7	A6TD53	A6TD53 [201-231]	0	2990.44115608	High	High	Not Found	3.7e7			3.73429369926453	High	0	2.39E-06
High	[K].GMNTAVGDEGGYAPNLGSNAEALAVIAEAVK.[A]		3.64917E-07	0	1	2	22	A6TD53	A6TD53 [201-231]	0	2989.45714008	High	High	High	2.9e7	2.5e7	1.9e7	6.82387542724609	High	0	1.39E-12
High	[K].GTPLADNDDVDAFDFIR.[T]		0.0043684	0	1	2	2	A6T6L5	A6T6L5 [229-245]	0	1880.86609726	High	Not Found	Not Found	7.9e6			3.23943519592285	High	0	4.232E-05
High	[K].IGGQADLSESLLEEVTSLVEWPVVLTAK.[F]	1xDeamidated [Q4]	0.0136102	0	1	2	3	A6TFH4	A6TFH4 [237-264]	0	2984.5714252	Not Found	High	Not Found		2.2e6		3.78677892684937	High	0.00026	0.004315
High	[K].IGGQADLSESLLEEVTSLVEWPVVLTAK.[F]		0.00235414	0	1	2	12	A6TFH4	A6TFH4 [237-264]	0	2983.5874092	High	High	High	2.3e6		1.2e6	4.25123310089111	High	0	3.885E-05
High	[R].NVAGMENANSTEFVPDCK.[Y]	1xCarbamidomethyl [C17]	3.47731E-05	0	1	2	5	A6TD54	A6TD54 [392-409]	0	1982.85825175	High	High	High	1.8e7	2.7e7	3.5e6	4.27436828613281	High	0	1.73E-08
High	[R].ELAAFSQFASDLDDATRK.[Q]		0.00131217	0	1	2	7	A6TG38	A6TG38 [402-419]	1	1984.96106022	High	High	High			1.7e7	4.39579248428345	High	0	9.674E-07
High	[K].KLQLVGVGYR.[A]		0.00493332	0	1	2	12	A6TEV7	A6TEV7 [86-95]	1	1132.6837041	High	High	High		3.3e6	1.9e7	3.45075631141663	High	0	0.0002267
High	[R].KSDNPSITR.[D]		0.0165971	0	1	2	4	A6T5I1	A6T5I1 [192-200]	1	1017.53234839	Not Found	High	High		2.6e7	2.5e7	2.81204986572266	High	0	0.0002181
High	[R].DVAGQAQTGTGK.[T]		0.00293084	0	1	2	5	A6TGG9	A6TGG9 [48-59]	0	1132.55929134	High	High	High	2.5e7	3.3e7	3.2e7	3.85664534568787	High	0	3.045E-06
High	[R].EPEIVDTANFLNALGAK.[I]		0.000262801	0	1	2	4	A6TEK8	A6TEK8 [188-204]	0	1801.93305467	High	Not Found	Not Found				4.31754302978516	High	0	3.601E-08
High	[K].CKIEQAPGQHGAR.[K]	1xCarbamidomethyl [C1]	0.00169044	0	1	1	12	B5XNB5	B5XNB5 [32-44]	1	1451.71720598	High	High	High	1.0e6		7.1e6	4.0852952003479	High	0	1.105E-06
High	[K].AEAVDYQK.[V]		0.0295931	0	1	2	3	A6TH93	A6TH93 [179-186]	0	923.44688749	High	High	High	4.1e6	1.3e7	4.8e7	2.36321258544922	High	0	0.0002717
High	[R].AGLGMMEGVLEHVPSAR.[I]		0.00146774	0	1	2	2	A6TCB0	A6TCB0 [79-95]	0	1753.87238555	Not Found	High	Not Found		6.6e6		4.18069696426392	High	0	8.517E-07
High	[K].HAVTEASPMVK.[A]	1xOxidation [M9]	0.000817974	0	1	2	7	A6THB1	A6THB1 [94-104]	0	1185.59323445	High	High	High	7.8e6	1.3e6	6.2e6	3.36658048629761	High	0	2.916E-07
High	[K].HAVTEASPMVK.[A]		0.00039574	0	1	2	14	A6THB1	A6THB1 [94-104]	0	1169.59831945	High	High	High			6.0e7	4.19263601303101	High	0	7.633E-08
High	[R].TGEQFERPVTVGYMYMLK.[L]		0.000779072	0	1	2	4	A6TGP0	A6TGP0 [1217-1234]	0	2149.0456583	Not Found	High	Not Found		8.4e6		3.41735029220581	High	0	2.67E-07
High	[R].LADAEFFFNTDR.[K]		0.0104757	0	1	2	4	A6TFH4	A6TFH4 [327-338]	0	1445.66956999	High	High	Not Found		7.0e6		3.02345633506775	High	0	3.18E-05
High	[R].TNELKADEER.[V]		0.00541091	0	1	2	6	A6T5H9	A6T5H9 [357-366]	1	1204.58042066	High	High	High	1.5e6	5.0e6	2.4e6	3.46854710578918	High	0	9.438E-06
High	[R].LGGAEIAR.[T]		0.0358433	0	1	1	14	B5XNA0	B5XNA0 [157-164]	0	786.446828	High	High	High	2.5e8	4.7e8	6.2e7	2.81866550445557	High	0	0.000313
High	[K].FAFPVVGVVPAIKPAAR.[L]		0.0017662	0	1	1	1	B5XZ09	B5XZ09 [107-123]	0	1739.03667248	Not Found	High	Not Found		7.0e6		3.25531268119812	High	0	1.202E-06
High	[K].MAGQLGNER.[V]		0.0130296	0	1	1	4	A6TEX2	A6TEX2 [161-169]	0	975.46763971	High	High	High	6.7e6	1.2e8	2.2e7	3.15311431884766	High	0	4.787E-05
High	[K].LTDAELPTTESLALTIDR.[V]		0.000863012	0	1	1	1	B5XZB2	B5XZB2 [143-160]	0	1959.02807712	Not Found	High	Not Found				3.93008947372437	High	0	3.203E-07
High	[K].DTFVGPTLIAYSMEHPGAAAR.[L]		0.00129313	0	1	1	1	P0A297	P0A297 [74-94]	0	2204.08046383	Not Found	High	Not Found				4.85134029388428	High	0	6.743E-07
High	[K].ATLEDLGQAK.[R]	1xDeamidated [Q8]	0.0134139	0	1	3	4	A6TH53	A6TH53 [312-321]	0	1046.53643111	High	High	Not Found		3.4e7		3.45717263221741	High	0	5.015E-05
High	[K].ATLEDLGQAK.[R]		0.00372033	0	1	3	19	A6TH53	A6TH53 [312-321]	0	1045.55241511	High	High	High	6.4e9	7.6e9	6.9e9	3.46701335906982	High	0	4.725E-06
High	[R].RPDGSVIR.[F]		0.0187283	0	1	1	7	A6TEW2	A6TEW2 [71-78]	0	899.50573981	High	High	High			8.3e6	2.96082830429077	High	0	9.311E-05
High	[R].EAAAAAGQQDEGVRR.[E]		0.00749375	0	1	2	6	A6TB02	A6TB02 [123-137]	1	1528.74625706	High	High	High	1.3e6	4.2e7	3.8e7	2.99867248535156	High	0	1.711E-05
High	[R].TETMILRDPFDA.[-]		0.0177591	0	1	2	4	A6TH93	A6TH93 [421-432]	1	1408.67769184	High	High	Not Found	6.0e6			3.33052349090576	High	0.0002844	0.006112
High	[K].ALEGDAEWEAK.[I]		0.00113374	0	1	1	391	A6TEX7	A6TEX7 [178-188]	0	1218.563708	High	High	High	1.1e7	6.9e6	1.8e7	4.09469699859619	High	0	1.12E-06
High	[R].LASQQSHIPAK.[A]		0.0057082	0	1	2	2	A6T704	A6T704 [10-20]	0	1179.64804681	Not Found	Not Found	High			5.3e6	3.17283535003662	High	0	1.042E-05
High	[K].YDENGNPWSAYGGDFGDTPNDR.[Q]	1xDeamidated [N]	0.0104757	0	1	2	5	A6TI29	A6TI29 [579-600]	0	2447.9647018	High	Not Found	Not Found				3.44080209732056	High	0	3.173E-05
High	[R].VTKPEAGHFAK.[A]		0.0106293	0	1	1	14	A6TEX2	A6TEX2 [60-70]	0	1184.64223318	High	High	High	1.5e6	1.1e7		2.83272624015808	High	0	3.257E-05
High	[K].SPDMVAAK.[R]		0.0290303	0	1	1	6	A6TEV5	A6TEV5 [149-156]	0	818.4076653	High	High	High	1.5e7	3.7e7	5.8e7	2.95847058296204	High	5.927E-05	0.0005487
High	[K].YDANNIYLATQYTQTYNATR.[A]	1xDeamidated [N/Q]	0.000291121	0	1	1	5	Q48473	Q48473 [245-264]	0	2385.09934485	High	Not Found	Not Found				4.92532396316528	High	0	4.354E-08
High	[R].LDEAQEAAR.[F]		0.00731391	0	1	1	4	A6T716	A6T716 [902-910]	0	1002.48506384	Not Found	High	High		2.1e7	7.4e6	3.3920464515686	High	0	1.643E-05
High	[-].MQVILLDK.[V]		0.0152132	0	1	2	6	A6THB4	A6THB4 [1-8]	0	959.55941487	High	High	High		7.7e7	1.5e7	2.57373070716858	High	3.208E-05	0.0004424
High	[R].GATVLPHGTGR.[S]		0.00605112	0	2	2	8	B5XYF8; A6TGN6	B5XYF8 [61-71]; A6TGN6 [61-71]	0	1065.57996731	High	High	High	3.4e6	1.2e8		2.83503890037537	High	0	8.276E-05
High	[R].VVYDISGKPPATIEWE.[-]		0.0280705	0	1	2	4	A6TCC2	A6TCC2 [510-525]	0	1803.91634201	High	High	Not Found				3.47690320014954	High	0	0.0001989
High	[R].FKDDVNEVR.[N]		0.027936	0	1	2	9	A6TEI7	A6TEI7 [854-862]	1	1121.55856311	High	High	High	3.7e6	1.0e6		3.07200264930725	High	0	0.0001966
High	[R].NVVLTHNGK.[D]	1xDeamidated [N7]	0.00538466	0	1	1	6	Q48450	Q48450 [212-220]	0	982.53162059	High	High	High	6.2e6	3.5e7	1.9e7	2.84333992004395	High	0	9.309E-06
High	[R].MIPGFEDGIK.[G]		0.00771538	0	1	2	9	A6T5H9	A6T5H9 [194-203]	0	1106.5550577	High	High	High	3.6e7	4.6e7	3.3e7	2.79437184333801	High	0	1.819E-05
High	[R].VMQAQGSQLTNK.[Y]		0.000371446	0	1	2	5	A6TCG5	A6TCG5 [43-54]	0	1304.66271052	High	High	High		5.9e7	2.5e7	4.68305110931396	High	0	7.646E-08
High	[K].EAQKPDTAAYR.[T]		0.00203414	0	1	2	6	A6TH77	A6TH77 [51-61]	0	1249.61714055	High	High	High		2.6e7	2.4e7	3.04546403884888	High	0	1.55E-06
High	[K].QQQAQVEQVLK.[T]		0.0131565	0	1	1	4	A6TCV9	A6TCV9 [351-361]	0	1298.70628988	High	High	Not Found	1.7e7	3.0e7		3.46811509132385	High	0	4.858E-05
High	[R].VDDALHATR.[A]		0.00626057	0	1	3	36	A6TH53	A6TH53 [396-404]	0	997.50613367	High	High	High	1.4e9	1.2e9	2.9e9	3.72757148742676	High	0	1.471E-05
High	[K].VVNPELHK.[G]		0.0247714	0	1	1	12	A6TEW9	A6TEW9 [19-26]	0	935.53089193	High	High	High	6.5e6	1.1e8	7.6e7	2.50158095359802	High	0	0.0003004
High	[R].AAAESSIQVK.[N]		0.00190934	0	1	1	18	A6TGP1	A6TGP1 [944-953]	0	1003.54185045	High	High	High		2.4e7	1.5e7	3.53785610198975	High	0	3.578E-06
High	[R].NMDLEQECEQLREELNETNSETKR.[K]	1xCarbamidomethyl [C8]	0.00673404	0	1	1	2	A6TGP1	A6TGP1 [191-214]	2	2995.33676719	High	Not Found	Not Found	6.7e6			3.48999905586243	High	0	1.414E-05
High	[K].QLIELPGLPQPK.[S]		0.00197556	0	1	1	2	A6TI29	A6TI29 [679-690]	0	1332.78856298	Not Found	High	Not Found				3.63034152984619	High	0	1.479E-06
High	[R].VMQAQGSQLTNK.[Y]	1xOxidation [M2]	0.00686622	0	1	2	6	A6TCG5	A6TCG5 [43-54]	0	1320.65762552	High	High	High	3.3e6	8.1e6		3.77286505699158	High	0	0.0002591
High	[R].ELSAEGFNFIGTGVSGGEEGALK.[G]		0.0111035	0	2	2	2	P00350; P41576	P00350 [114-136]; P41576 [114-136]	0	2269.09828182	Not Found	High	Not Found		7.3e6		3.26634836196899	High	0	3.561E-05
High	[R].EELNETNSETKR.[K]		0.0164374	0	1	1	8	A6TGP1	A6TGP1 [203-214]	1	1449.68159111	High	High	High	8.5e6	6.8e6	1.2e7	3.21297121047974	High	0	7.335E-05
High	[K].DGHLVVNGK.[K]	1xDeamidated [N7]	0.00364861	0	1	1	16	P24164	P24164 [56-64]	0	939.48942144	High	High	High	2.1e7	6.5e7	1.1e7	3.44920635223389	High	0	4.974E-06
High	[K].TAIESALTALESSLK.[G]		0.000215204	0	1	1	2	A6T4F4	A6T4F4 [563-577]	0	1533.83702911	Not Found	High	Not Found		6.4e6		3.99933981895447	High	0	2.492E-08
High	[K].ISNGEGVER.[V]		0.00657238	0	1	1	6	B5XVK6	B5XVK6 [64-72]	0	960.47449918	High	High	High	1.0e8	1.5e8	1.6e8	3.02234959602356	High	0	1.35E-05
High	[K].GETLESLIPEAFAVVR.[E]		0.00323056	0	1	1	8	A6T4P1	A6T4P1 [57-72]	0	1730.93232644	High	High	Not Found		6.2e6		3.70120334625244	High	0	3.649E-06
High	[R].LAAEEQAQR.[E]		0.00313757	0	1	2	5	A6TEI7	A6TEI7 [103-111]	0	1015.51669833	High	High	High	2.0e7	1.1e8	6.0e7	3.60495042800903	High	0	3.437E-06
High	[K].TTAEEEAPAQK.[L]		0.00180094	0	1	1	6	A6T688	A6T688 [53-63]	0	1174.5586226	High	High	High	1.9e8	2.5e8	2.7e8	3.62116074562073	High	0	1.24E-06
High	[K].SATPAQAQAVHK.[F]		0.0117119	0	1	1	8	Q7X222	Q7X222 [177-188]	0	1208.63821038	High	High	High	3.7e7	3.2e7	2.2e7	3.35869336128235	High	0	7.401E-05
High	[R].HQAEQAQGLR.[S]		0.0411632	0	1	2	5	A6T716	A6T716 [510-519]	0	1137.57594451	High	High	High		1.0e7	7.9e6	1.96372139453888	High	0.0006351	0.01415
High	[R].WLMNTVAQQAQQVGIAMPQVAIYHAPDINAFATGAR.[R]	1xDeamidated [N/Q]	0.0138094	0	1	1	6	A6TB00	A6TB00 [77-112]	0	3882.9418085	High	High	Not Found				3.40183043479919	High	0	5.312E-05
High	[R].VPVELVTTSASGLDNNLTPAAALWQVPR.[V]	1xDeamidated [N/Q]	0.00021944	0	1	2	3	A6T6D7	A6T6D7 [116-143]	0	2920.54146256	Not Found	High	Not Found				4.89484596252441	High	0	2.594E-08
High	[K].LSLNDASLFYEPESSTALGFGFR.[C]	1xDeamidated [N4]	0.0298785	0	1	2	2	A6TCI3	A6TCI3 [317-339]	0	2522.2085609	Not Found	High	Not Found				2.99140334129334	High	0	0.0002221
High	[K].DIPDLFVDLSTVGEGYAADHLAR.[L]		0.000314729	0	1	1	4	B5XP00	B5XP00 [174-196]	0	2474.21979387	High	High	Not Found	3.3e6			4.02459526062012	High	0	5.011E-08
High	[R].VAEQLEGLEDCPEDLYLIEGDPQSFDDSVFSVDELEK.[A]	1xCarbamidomethyl [C11]; 1xDeamidated [Q]	0.0147065	0	1	2	4	A6T716	A6T716 [720-756]	0	4230.89586755	Not Found	High	Not Found		6.8e6		3.63295936584473	High	0	0.0001813
High	[K].LVPYYTVQEFVESLETPR.[R]		0.00910042	0	1	1	3	P41576	P41576 [51-68]	0	2170.10666179	High	High	Not Found				3.86997079849243	High	0	6.663E-05
High	[K].TGDKVELEGK.[Y]		0.0112663	0	1	2	4	A6T704	A6T704 [66-75]	1	1075.56297977	High	Not Found	High	6.3e6			3.39153242111206	High	0	4.525E-05
High	[K].DGSEVSSHDSSTNGLINR.[Y]	1xDeamidated [N13]	0.00050003	0	1	2	2	A6TGT4	A6TGT4 [526-543]	0	1875.831503	High	Not Found	Not Found	2.5e6			4.90552520751953	High	0	1.182E-07
High	[K].QGNEFGATTGR.[R]		0.00738533	0	1	2	2	A6TH93	A6TH93 [294-304]	0	1137.52832559	High	Not Found	Not Found				3.17359185218811	High	0	1.669E-05
High	[R].IMNVLGQPVDMK.[G]		0.00224224	0	1	2	7	A6TG36	A6TG36 [88-99]	0	1344.70140426	High	High	High			8.1e7	3.69780683517456	High	0	4.347E-06
High	[R].VSEGQTVR.[L]		0.0201347	0	1	1	5	B5XSV5	B5XSV5 [14-21]	0	875.45812089	High	High	High		5.8e7	1.1e8	2.77206420898438	High	0	0.0001063
High	[K].EKEGAVDAEDR.[V]		0.00076032	0	1	1	6	A6T5H9	A6T5H9 [153-163]	1	1218.5596852	High	High	High		8.2e7	2.9e7	3.63960146903992	High	0	2.536E-07
High	[K].VVMTADAVK.[Q]	1xOxidation [M3]	0.0405791	0	1	1	5	A6TEX1	A6TEX1 [186-194]	0	949.50229429	High	High	High	9.4e6	3.0e7	1.7e7	2.60355114936829	High	0	0.0003961
High	[R].KISNGEGVER.[V]	1xDeamidated [N4]	0.0112663	0	1	1	6	B5XVK6	B5XVK6 [63-72]	1	1089.55347814	High	High	Not Found		1.3e7		3.2357280254364	High	0	3.634E-05
High	[R].GTAMNPVDHPHGGGEGR.[N]		7.32968E-05	0	1	1	23	A6TEW9	A6TEW9 [222-238]	0	1688.75577588	High	High	High	1.3e7	6.0e6	1.6e7	3.64261674880981	High	0	3.439E-09
High	[K].DGHLVVNGK.[K]		0.0206263	0	1	1	9	P24164	P24164 [56-64]	0	938.50540544	High	High	High	1.1e7	1.8e7	1.6e7	2.81653332710266	High	0	0.0001118
High	[R].ESAEPESLVEPFLTR.[F]		0.0168396	0	1	1	2	A6T7Z4	A6T7Z4 [71-85]	0	1703.84865637	Not Found	High	Not Found		1.1e7		2.7322883605957	High	5.927E-05	0.0005242
High	[K].IQVTGSEGELGIYPGHAPLLTAIKPGMIR.[I]	1xDeamidated [Q2]	1.7748E-05	0	1	2	2	A6TG35	A6TG35 [24-52]	0	3019.62850345	Not Found	High	Not Found		1.9e7		3.15285754203796	High	0	2.556E-10
High	[R].FDDTNPVKEDIEYVESIK.[N]		0.00181857	0	1	2	4	A6T6C3	A6T6C3 [66-83]	1	2141.02847098	High	High	Not Found	1.2e7			5.63139533996582	High	0	1.262E-06
High	[R].DVHPTHYGR.[V]		0.0349965	0	1	2	27	A6TGP0	A6TGP0 [549-557]	0	1081.51736707	High	High	High	7.5e6	2.0e7	2.9e7	2.85925126075745	High	0.00024	0.003484
High	[R].ELLSGVATNSAYLDGLMKPYLSR.[Q]		0.0270118	0	1	2	1	A6T5E9	A6T5E9 [50-72]	0	2498.29593573	High	Not Found	Not Found				3.73146605491638	High	0	0.0001849
High	[R].MGHIELACPTAHIWFLK.[S]	1xCarbamidomethyl [C8]	0.00854379	0	1	1	2	A6TGP1	A6TGP1 [102-118]	0	2024.0244698	Not Found	High	Not Found		5.2e6		4.06943035125732	High	0	2.189E-05
High	[K].LEPIVSVLQSDPEQFEQLKEDYAYAQQTQR.[D]	1xDeamidated [Q]	0.00171532	0	1	2	8	A6T716	A6T716 [922-951]	1	3553.73329829	High	High	Not Found	9.4e6			5.13973760604858	High	0	1.198E-06
High	[K].SADDSVTSQEK.[Q]		0.000919446	0	1	1	6	A6TEI7	A6TEI7 [32-42]	0	1166.51715168	High	High	High	3.7e7	7.3e7	7.5e7	3.95727324485779	High	0	9.845E-07
High	[R].QAEDDNDREVEGGR.[G]		0.00854379	0	1	2	8	A6TEI7	A6TEI7 [242-255]	1	1589.67863091	High	High	High	2.0e6	9.1e7	1.5e7	2.85010504722595	High	0	2.191E-05
High	[K].GGGISGQAGAIR.[H]		0.00152607	0	1	2	12	A6TEN8	A6TEN8 [69-80]	0	1043.55923185	High	High	High			1.5e8	3.59439516067505	High	0	1.236E-06
High	[K].VPMNIVAQR.[Y]		0.0207261	0	1	1	5	A6T5H9	A6T5H9 [49-57]	0	1027.57171087	High	High	High	1.3e7	1.6e7	4.6e7	2.85149574279785	High	0	0.0001564
High	[R].NGKGEVDDIDHLGNR.[R]	1xDeamidated [N1]	0.000411472	0	1	2	11	A6TGP0	A6TGP0 [437-451]	1	1639.76705244	High	High	High	5.9e6			4.55322217941284	High	0	8.207E-08
High	[K].VYQQQVAK.[N]		0.0132204	0	1	2	5	A6TCG5	A6TCG5 [286-293]	0	963.52580653	High	High	High	4.4e7	9.6e7	5.0e7	2.95715236663818	High	0	4.911E-05
High	[K].VLSGPQAQPAGDK.[A]		0.00123766	0	1	1	6	P00350	P00350 [302-314]	0	1267.66409073	High	High	High	2.5e7	5.4e7	4.5e7	3.99630260467529	High	0	1.043E-06
High	[K].QTLDNGATTR.[F]	1xDeamidated [N5]	0.00599257	0	1	1	4	P27218	P27218 [149-158]	0	1077.51709262	High	High	Not Found	2.6e6	9.6e6		3.187180519104	High	0	1.134E-05
High	[R].AWYQDEGYGVDTIQAVLAR.[R]		0.000190518	0	1	2	2	A6TFH4	A6TFH4 [534-552]	0	2155.04545852	Not Found	High	Not Found		6.7e6		3.55574512481689	High	0	2.005E-08
High	[R].GTAMNPVDHPHGGGEGR.[N]	1xOxidation [M4]	0.00192803	0	1	1	4	A6TEW9	A6TEW9 [222-238]	0	1704.75069088	Not Found	High	High		1.6e7	1.2e7	2.61171221733093	High	0	3.881E-06
High	[R].VYQAEQAEK.[L]		0.0198453	0	1	2	6	A6TG34	A6TG34 [238-246]	0	1065.52111499	High	High	High		2.6e7	8.5e6	2.9621741771698	High	0	0.0001224
High	[R].DVSGEGVQQALLK.[L]		0.000324068	0	1	2	10	A6T5I1	A6T5I1 [201-213]	0	1343.71652017	High	High	High	7.8e6		2.8e7	4.2064790725708	High	0	1.691E-07
High	[K].QIEEATSDYDR.[E]		0.00148211	0	1	3	16	A6TH53	A6TH53 [352-362]	0	1326.58081452	High	High	High	3.0e8	3.3e6		3.34808230400085	High	0	4.587E-06
High	[K].ASSGLNEEEIQK.[M]		0.000974808	0	1	2	10	A6T4F4	A6T4F4 [503-514]	0	1304.6328501	High	High	High		8.7e6	5.1e7	4.0215311050415	High	0	2.051E-06
High	[K].AGIALNDNFVK.[L]		0.00533254	0	1	1	10	P24164	P24164 [291-301]	0	1161.62624875	High	High	High			2.9e8	3.44799327850342	High	0	9.185E-06
High	[R].QIVSNAGEEPSVVANNVK.[A]	2xDeamidated [N5; N15]	8.58562E-06	0	1	3	4	A6TH53	A6TH53 [453-470]	0	1856.92361296	High	Not Found	High	2.0e7			5.40214395523071	High	0	6.713E-11
High	[R].QIVSNAGEEPSVVANNVK.[A]	1xDeamidated [N]	1.66137E-06	0	1	3	76	A6TH53	A6TH53 [453-470]	0	1855.93959696	High	High	High	3.8e8	2.4e9	2.5e9	5.83724164962769	High	0	3.279E-12
High	[R].QIVSNAGEEPSVVANNVK.[A]		9.81455E-07	0	1	3	43	A6TH53	A6TH53 [453-470]	0	1854.95558096	High	High	High	4.0e9	3.2e9	1.7e9	5.73726749420166	High	0	1.245E-12
High	[K].SQVTFQYDDGK.[I]		0.0107329	0	1	2	2	A6TDV1	A6TDV1 [167-177]	0	1287.58517169	Not Found	Not Found	High			4.8e6	2.95424699783325	High	0	3.316E-05
High	[K].GLHGDLFTPAADLVLTSPAGPTADDAEQEAVAALVALGYKPQEASR.[M]	1xDeamidated [Q]	0.000942121	0	1	1	11	B5XQ04	B5XQ04 [134-179]	0	4634.32605569	High	High	High			2.7e6	4.5094199180603	High	0	3.78E-07
High	[K].VLSGPQAQPAGDKAEFIEK.[V]		0.00103855	0	1	1	9	P00350	P00350 [302-320]	1	1985.03383126	High	High	High	1.2e7	7.1e7	5.5e7	3.76512455940247	High	0	2.394E-06
High	[R].IAESPESVIAR.[T]		0.00164175	0	1	2	8	A6T6B5	A6T6B5 [450-460]	0	1171.63172801	High	High	High	4.7e6	2.0e7	2.8e7	3.49782061576843	High	0	3.13E-06
High	[R].LYDQMLEPK.[W]		0.0226052	0	1	1	6	A6TBX3	A6TBX3 [117-125]	0	1136.56562236	High	High	High		7.4e7		3.45159482955933	High	0	0.0004139
High	[R].RVVEGTQFECLK.[D]	1xCarbamidomethyl [C10]	0.00174907	0	1	1	13	P0A297	P0A297 [62-73]	1	1465.74677476	High	High	High	2.3e7	1.1e7	1.2e7	4.21555948257446	High	0	2.241E-05
High	[K].GLHGDLFTPAADLVLTSPAGPTADDAEQEAVAALVALGYKPQEASR.[M]	2xDeamidated [Q28; Q42]	0.000641103	0	1	1	8	B5XQ04	B5XQ04 [134-179]	0	4635.31007169	High	Not Found	High	7.0e6		1.5e6	4.10129880905151	High	0	2.834E-05
High	[R].GSWQPDSEAIAQQITLLK.[D]		0.0325718	0	1	1	1	A6T7Z4	A6T7Z4 [324-341]	0	1985.03383126	Not Found	High	Not Found		1.2e7		2.33343434333801	High	0	0.0002606
High	[R].MLQEAVDALLDNGR.[R]	1xDeamidated [N12]	0.000206975	0	1	1	6	A6TGP1	A6TGP1 [298-311]	0	1545.7577334	High	High	High	2.7e7		1.7e7	4.64896631240845	High	0	2.328E-08
High	[R].MLQEAVDALLDNGR.[R]		4.39381E-05	0	1	1	12	A6TGP1	A6TGP1 [298-311]	0	1544.7737174	High	High	High	1.8e7	2.2e7	9.0e6	4.77849149703979	High	0	1.348E-09
High	[R].GGTAHFEYVAGGASNGLAHVAQDSEIPVAFGVLTTESIEQAIER.[A]		0.00070673	0	1	1	2	A6T5E8	A6T5E8 [85-128]	0	4499.21135995	Not Found	High	High				3.3513457775116	High	0	2.218E-07
High	[R].ELDKLENSLGGIK.[D]		0.00284646	0	1	2	15	A6T4X1	A6T4X1 [140-152]	1	1415.77403501	High	High	High	8.8e7	9.3e6	6.8e7	3.42985725402832	High	0	2.877E-06
High	[R].GGTAHFEYVAGGASNGLAHVAQDSEIPVAFGVLTTESIEQAIER.[A]	1xDeamidated [N/Q]	0.000262801	0	1	1	21	A6T5E8	A6T5E8 [85-128]	0	4500.19537595	High	High	High	3.3e6	5.4e5	4.4e6	4.8598313331604	High	0	3.617E-08
High	[K].AGIALNDNFVK.[L]	1xDeamidated [N]	0.0124133	0	1	1	21	P24164	P24164 [291-301]	0	1162.61026475	High	High	High	3.1e7	3.3e7	2.3e7	3.34632968902588	High	0	0.0001642
High	[K].GLHGDLFTPAADLVLTSPAGPTADDAEQEAVAALVALGYKPQEASR.[M]		0.00734953	0	1	1	2	B5XQ04	B5XQ04 [134-179]	0	4633.34203969	Not Found	High	Not Found				3.83663582801819	High	0	1.657E-05
High	[R].SAGTYVQIVAR.[D]		0.00300306	0	1	1	52	A6TEW9	A6TEW9 [157-167]	0	1164.63714778	High	High	High	3.0e7		3.6e7	3.60961484909058	High	0	3.499E-05
High	[K].SFVVADIPGLIEGAAEGAGLGIR.[F]		0.00161007	0	1	2	10	A6TEK2	A6TEK2 [208-230]	0	2212.19720809	High	High	High	1.3e7		2.6e6	4.50856447219849	High	0	4.185E-06
High	[K].IIGSGVGGITETDATLAAASNAILVGFNVR.[A]	1xDeamidated [N]	0.000979569	0	1	2	14	A6TEI7	A6TEI7 [726-755]	0	2888.53637716	High	High	High	4.3e6	9.8e5	3.4e6	4.8335428237915	High	0	1.651E-06
High	[K].EGVQEDILEILLNLK.[G]		9.93735E-06	0	1	1	134	A6TEU8	A6TEU8 [72-86]	0	1725.96329219	High	High	High	1.4e8	3.6e7	1.3e8	6.03513336181641	High	0	1.572E-09
High	[K].VLQVQTENLQAER.[N]		0.000350347	0	1	2	8	A6T6Z0	A6T6Z0 [39-51]	0	1527.81254573	High	High	High	2.2e7	6.9e7	5.1e7	5.03408861160278	High	0	1.239E-07
High	[-].MIQEQTMLNVADNSGAR.[R]	1xOxidation [M1]	3.74104E-05	0	1	1	4	A6TEW2	A6TEW2 [1-17]	0	1893.87932167	High	High	Not Found	9.5e6			5.2666654586792	High	0	1.002E-09
High	[-].MIQEQTMLNVADNSGAR.[R]		3.45113E-06	0	1	1	14	A6TEW2	A6TEW2 [1-17]	0	1877.88440667	High	High	High	2.8e7	2.4e7	1.3e7	6.43179082870483	High	0	1.258E-11
High	[R].GITINTSHVEYDTPTR.[H]	1xDeamidated [N5]	0.000221589	0	1	1	18	A6TEX7	A6TEX7 [60-75]	0	1804.87118309	High	High	High	2.1e7	3.5e6	8.3e6	4.8022608757019	High	0	2.335E-07
High	[R].GITINTSHVEYDTPTR.[H]		1.23743E-05	0	1	1	67	A6TEX7	A6TEX7 [60-75]	0	1803.88716709	High	High	High	1.7e8	7.0e7	4.6e7	5.44958829879761	High	0	1.242E-08
High	[K].IAEQVIIQYGGSVNAGNAAELFTQPDIDGALVGGASLK.[A]		0.0026589	0	1	1	64	Q7X222	Q7X222 [201-238]	0	3786.95485827	High	High	High	1.4e6	3.0e6	1.6e6	4.40814828872681	High	0	3.112E-05
High	[R].AVLEVAGVR.[N]		0.00590581	0	1	1	9	A6TEV5	A6TEV5 [113-121]	0	913.54654199	High	High	High	9.3e7	3.7e8		3.1584677696228	High	0	1.111E-05
High	[R].APTPSAAAEIVSR.[N]		0.0338437	0	1	2	2	A6TCC4	A6TCC4 [253-265]	0	1269.67974079	Not Found	Not Found	High				2.27804374694824	High	0	0.0002809
High	[R].AIGEVTDVVEK.[E]		0.00775295	0	1	1	5	B5XNL6	B5XNL6 [55-65]	0	1159.62049461	High	High	High		7.7e6	7.0e6	3.04719662666321	High	0	5.636E-05
High	[K].IAEQVIIQYGGSVNAGNAAELFTQPDIDGALVGGASLK.[A]	1xDeamidated [Q/N]	0.000641103	0	1	1	281	Q7X222	Q7X222 [201-238]	0	3787.93887427	High	High	High	2.7e6	2.8e6	2.9e6	5.02179765701294	High	0	1.855E-07
High	[K].AIAQVGTISANSDETVGK.[L]	1xDeamidated [N/Q]	0.000562067	0	1	3	4	A6TH53	A6TH53 [143-160]	0	1761.88649878	High	Not Found	High				5.02299976348877	High	0	1.464E-07
High	[K].AIAQVGTISANSDETVGK.[L]		2.00916E-06	0	1	3	1011	A6TH53	A6TH53 [143-160]	0	1760.90248278	High	High	High	1.1e9	2.2e9	3.3e9	6.322265625	High	0	3.457E-11
High	[K].IAEQVIIQYGGSVNAGNAAELFTQPDIDGALVGGASLK.[A]	2xDeamidated [Q/N]	0.000584411	0	1	1	56	Q7X222	Q7X222 [201-238]	0	3788.92289027	High	High	High	2.0e6	2.7e6	1.5e6	4.65923881530762	High	0	5.212E-06
High	[K].LIEGTVAAVPPQGGR.[K]		0.0188189	0	1	2	5	A6T5I1	A6T5I1 [214-228]	0	1464.8169029	Not Found	High	High		4.9e7	3.9e6	2.54789066314697	High	3.208E-05	0.0004908
High	[R].IVEIYGPESSGK.[T]		0.00535854	0	1	2	10	A6TCW1	A6TCW1 [62-73]	0	1278.65760836	High	High	High	9.4e6	2.4e7		3.84208536148071	High	0	4.205E-05
High	[R].QMQVGGKDPLVPEENDK.[T]		0.00258234	0	1	1	4	B5XTE8	B5XTE8 [29-45]	1	1883.91675263	High	High	High	2.8e6	2.6e7	1.1e7	3.84835815429688	High	0	3.985E-05
High	[R].GGAPAHAALLSQPPGSLK.[G]		0.0149939	0	1	1	4	B5XZ20	B5XZ20 [588-605]	0	1671.91767949	High	Not Found	High	9.3e6		2.9e6	4.07426071166992	High	0	6.183E-05
High	[K].ELQESFGGPTGENNSPR.[S]		1.11704E-05	0	1	2	8	A6T4F5	A6T4F5 [344-360]	0	1818.82529508	High	High	High	1.4e7	3.0e7	6.0e7	4.91845798492432	High	0	4.602E-10
High	[R].YDLSAVGR.[M]		0.0130929	0	1	2	5	A6TGP0	A6TGP0 [395-402]	0	880.45230726	High	High	High		6.7e7	8.7e7	2.8438766002655	High	0	0.0001019
High	[K].SVEEILGK.[-]		0.0301666	0	1	1	7	A6TEV5	A6TEV5 [160-167]	0	874.48802404	High	High	High		1.8e8	7.2e6	2.27651453018188	High	0	0.0002258
High	[R].GTFPQLNLAPVNFDALFMNYLQQQAGEGAEQHQDA.[-]	2xDeamidated [Q/N]	0.00161007	0	1	1	7	B5XTJ1	B5XTJ1 [121-155]	0	3864.78099389	Not Found	High	Not Found		2.3e6		4.86397218704224	High	0	2.23E-06
High	[R].LPVVATLNELSEEALIQILKEPK.[N]		0.0394349	0	1	2	1	A6T5I1	A6T5I1 [308-330]	1	2547.4643812	High	Not Found	Not Found				3.04311156272888	High	0	0.0003752
High	[R].YTGAITAAAGTIHR.[L]		2.2979E-05	0	1	2	38	A6THB1	A6THB1 [25-38]	0	1402.743738	High	High	High	2.9e6		4.8e7	4.143310546875	High	0	2.478E-09
High	[R].AYDLGADVR.[Q]		0.00384926	0	1	2	12	A6TGP0	A6TGP0 [1148-1156]	0	979.48433561	High	High	High		2.5e8		3.54723143577576	High	0	5.028E-06
High	[R].ATLGEVGNAEHMLR.[V]	1xOxidation [M12]	0.00275108	0	1	1	7	A6TEW9	A6TEW9 [190-203]	0	1513.74275205	High	High	High			9.6e6	3.09075975418091	High	0	1.352E-05
High	[R].ATLGEVGNAEHMLR.[V]		0.000149317	0	1	1	25	A6TEW9	A6TEW9 [190-203]	0	1497.74783705	High	High	High	1.4e7	1.9e7	3.0e8	4.34431266784668	High	0	4.038E-08
High	[R].MQAASGQLQQTHLLK.[Q]		0.00363089	0	1	1	2	B5XNA2	B5XNA2 [30-44]	0	1653.87410013	High	Not Found	High	1.5e7		1.1e7	3.94586968421936	High	0	8.823E-06
High	[R].QPLELVDMVEK.[L]	1xOxidation [M8]	0.0237209	0	1	2	7	A6TEN8	A6TEN8 [50-60]	0	1316.67662964	High	High	High	2.7e7		3.2e7	2.76994299888611	High	0	0.0001445
High	[K].EATEQTPSAAAPEAPAAEQGE.[-]		6.98103E-05	0	1	1	8	A6TEI3	A6TEI3 [691-711]	0	2054.91489776	High	High	High	1.6e7	4.6e7	4.1e7	4.94286584854126	High	0	3.172E-09
High	[R].QPLELVDMVEK.[L]		0.0081388	0	1	2	7	A6TEN8	A6TEN8 [50-60]	0	1300.68171464	High	High	High		7.8e7	1.2e8	3.52562880516052	High	0	1.992E-05
High	[K].NWSETSDSPEDSSDYHVTTSQHAR.[Q]		5.8008E-05	0	1	2	11	A6TEI7	A6TEI7 [218-241]	0	2736.14043369	High	High	High	1.2e7		1.3e7	4.73949480056763	High	0	1.013E-07
High	[K].YEIISEAEAEVAEIQEQFQSGLVTAGER.[Y]		2.72393E-07	0	1	1	45	A6TGP1	A6TGP1 [651-678]	0	3096.50077893	High	High	High	9.0e7	6.7e6	7.1e7	7.41944074630737	High	0	1.179E-13
High	[K].YEIISEAEAEVAEIQEQFQSGLVTAGER.[Y]	1xDeamidated [Q]	4.39163E-07	0	1	1	26	A6TGP1	A6TGP1 [651-678]	0	3097.48479493	High	High	High	2.0e6	1.6e7		7.68364334106445	High	0	1.026E-12
High	[R].VVNTLGAPIDGK.[G]	1xDeamidated [N3]	0.0122936	0	1	2	6	A6TG38	A6TG38 [107-118]	0	1184.65212953	High	High	High	1.1e7	8.9e6	5.7e6	3.38062381744385	High	0	4.295E-05
High	[K].VANLAAAQADR.[E]	1xDeamidated [Q/N]	0.0267533	0	1	2	3	A6TFH4	A6TFH4 [58-68]	0	1100.56946257	High	Not Found	Not Found				2.87150812149048	High	0	0.0003785
High	[K].GEVDDIDHLGNR.[R]		0.00144645	0	1	2	10	A6TGP0	A6TGP0 [440-451]	0	1339.62368241	High	High	High		8.9e6	6.5e6	3.60313725471497	High	0	1.015E-05
High	[K].KYEIISEAEAEVAEIQEQFQSGLVTAGER.[Y]		1.83639E-05	0	1	1	36	A6TGP1	A6TGP1 [650-678]	1	3224.59574189	High	High	High	1.5e6	5.1e6	4.2e6	6.09761667251587	High	0	2.7E-10
High	[R].DIADAVTAAGVK.[V]		0.000497599	0	1	2	8	A6THB4	A6THB4 [98-109]	0	1130.60517892	High	High	High			2.8e8	4.08069658279419	High	0	6.786E-07
High	[K].NWSETSDSPEDSSDYHVTTSQHAR.[Q]	1xDeamidated [Q/N]	0.000247873	0	1	2	11	A6TEI7	A6TEI7 [218-241]	0	2737.12444969	High	High	High	7.3e6	1.5e7		4.86959505081177	High	0	3.25E-08
High	[K].QGYAEPSLAQAEAGK.[A]		0.00010564	0	1	2	6	A6T6C3	A6T6C3 [502-516]	0	1519.73871209	High	High	High	1.0e7	1.0e7	1.4e7	4.29290866851807	High	0	1.964E-08
High	[R].GTFPQLNLAPVNFDALFMNYLQQQAGEGAEQHQDA.[-]	1xDeamidated [N/Q]	0.000277273	0	1	1	11	B5XTJ1	B5XTJ1 [121-155]	0	3863.79697789	Not Found	High	High		9.7e6	3.9e6	4.2209267616272	High	0	4.509E-08
High	[K].VGTVTPNVAEAVK.[N]		0.00173212	0	2	2	5	B5XYF8; A6TGN6	B5XYF8 [142-154]; A6TGN6 [142-154]	0	1284.71579194	High	High	High	5.5e8	1.1e9	9.3e8	3.02155518531799	High	0	4.939E-06
High	[R].ALMEYDESLR.[SG]	1xOxidation [M3]	0.0155857	0	1	2	6	A6TEN8	A6TEN8 [86-95]	0	1242.56707922	High	High	High	2.2e7	5.7e6	9.1e6	2.96588969230652	High	0	6.665E-05
High	[R].ALMEYDESLR.[SG]		0.00679981	0	1	2	6	A6TEN8	A6TEN8 [86-95]	0	1226.57216422	High	High	High			1.0e8	3.10856246948242	High	0	1.433E-05
High	[R].IAGINIPDHK.[H]		0.020927	0	1	1	7	B5XNB4	B5XNB4 [4-13]	0	1077.60511943	Not Found	High	High		2.2e7		3.14554381370544	High	0	0.0001146
High	[R].ALLENTDMGAR.[D]		0.00599257	0	1	1	6	B5XZ36	B5XZ36 [136-146]	0	1190.58339762	High	High	High	1.4e7			2.9395866394043	High	8.764E-05	0.001219
High	[R].GGTAHFEYVAGGASNGLAHVAQDSEIPVAFGVLTTESIEQAIER.[A]	2xDeamidated [Q22; N/Q]	0.00136432	0	1	1	39	A6T5E8	A6T5E8 [85-128]	0	4501.17939195	High	High	High	3.5e6	3.0e6	4.5e6	5.76752662658691	High	0	5.262E-06
High	[R].GGTAHFEYVAGGASNGLAHVAQDSEIPVAFGVLTTESIEQAIER.[A]	3xDeamidated [N15; Q22; Q40]	0.0011788	0	1	1	7	A6T5E8	A6T5E8 [85-128]	0	4502.16340795	High	High	High	3.9e6	1.8e6	7.9e5	4.65574550628662	High	0	5.723E-07
High	[K].YLTTGMTVAELSAAAVQYSDNAAANLLLK.[E]		8.21717E-06	0	1	1	25	Q9F663	Q9F663 [111-139]	0	2999.53941318	High	High	High	2.9e6		3.6e6	6.22353601455688	High	0	6.91E-11
High	[R].LEEQNEVVAEAVDRQEENEAR.[A]		0.00974032	0	1	2	7	A6T716	A6T716 [364-384]	1	2457.14881366	High	High	Not Found	3.9e6	5.1e6		3.91494870185852	High	0	2.776E-05
High	[K].KVSQALDILTYTNK.[K]		0.00259494	0	1	1	4	A6TEW7	A6TEW7 [28-41]	1	1593.88464803	High	High	Not Found		9.7e6		2.72776556015015	High	0	2.426E-06
High	[K].YLTTGMTVAELSAAAVQYSDNAAANLLLK.[E]	1xDeamidated [N/Q]	3.24796E-05	0	1	1	7	Q9F663	Q9F663 [111-139]	0	3000.52342918	High	High	High			1.9e6	6.02965068817139	High	0	3.258E-08
High	[R].FGGEAVLAGSIIVR.[Q]		0.000195218	0	1	1	80	B5XSV6	B5XSV6 [26-39]	0	1388.78962558	High	High	High	9.9e5	8.1e5	1.1e6	4.33105897903442	High	0	2.09E-08
High	[R].GPVATVLVR.[E]		0.0152132	0	1	2	4	A6TEI7	A6TEI7 [585-593]	0	911.56727745	Not Found	High	High		4.2e7	4.0e7	3.07891225814819	High	0	6.329E-05
High	[R].GTFPQLNLAPVNFDALFMNYLQQQAGEGAEQHQDA.[-]		0.00174057	0	1	1	4	B5XTJ1	B5XTJ1 [121-155]	0	3862.81296189	High	Not Found	Not Found	4.8e6			4.04962062835693	High	0	1.164E-06
High	[R].GFEGGQMPLYR.[R]	1xOxidation [M7]	0.0280705	0	1	1	8	B5XNB2	B5XNB2 [49-59]	0	1270.58848342	High	High	High	8.1e6	2.0e7	2.4e7	2.73575854301453	High	0.0001104	0.001709
High	[R].GFEGGQMPLYR.[R]		0.00201442	0	1	1	7	B5XNB2	B5XNB2 [49-59]	0	1254.59356842	High	High	High	1.3e8		8.0e7	4.19069576263428	High	0	1.53E-06
High	[K].SPFVTSGIR.[I]		0.00833885	0	1	2	7	A6TCG5	A6TCG5 [355-363]	0	963.52580653	High	High	High		2.4e7	3.7e7	2.88170266151428	High	0	2.083E-05
High	[R].ELAAFSQFASDLDDATR.[K]		3.07017E-06	0	1	2	15	A6TG38	A6TG38 [402-418]	0	1856.86609726	High	High	High	8.1e7	4.8e7	1.4e7	6.59260749816895	High	0	1.938E-11
High	[R].DGAYVTLR.[L]		0.0153611	0	1	1	10	A6TEW9	A6TEW9 [168-175]	0	894.46795732	High	High	High		1.1e7		2.68679189682007	High	0	6.457E-05
High	[K].GALSAVVADSR.[G]		0.0010335	0	1	1	18	P0A297	P0A297 [21-31]	0	1045.56364851	High	High	High		8.7e6	3.4e8	4.04008483886719	High	0	4.497E-07
High	[K].HPVSPWGLQTK.[G]		0.00272442	0	1	1	9	A6TEW9	A6TEW9 [243-253]	0	1249.66878227	High	High	High				3.79022741317749	High	0	6.088E-06
High	[R].IASLADSVSNAQEQR.[M]		0.000103601	0	1	3	6	A6T716	A6T716 [566-580]	0	1588.7925385	High	High	High	1.2e7	3.2e7	1.4e7	4.93310117721558	High	0	3.354E-08
High	[K].LTHIDFVR.[A]		0.00210468	0	1	2	29	B5XP25	B5XP25 [86-93]	0	1000.55744102	High	High	High	8.2e6	3.9e6	2.3e7	3.05623841285706	High	0	2.469E-06
High	[K].MKPFIFGAR.[N]		0.0107329	0	1	2	12	A6T4X1	A6T4X1 [27-35]	0	1066.5866327	High	High	High	7.8e6	1.7e7	1.2e7	2.55532240867615	High	0.0001104	0.002196
High	[R].GVNVLADAVK.[V]		0.00222051	0	1	3	25	A6TH53	A6TH53 [19-28]	0	985.56767131	High	High	High		2.8e9	4.6e9	3.86265349388123	High	0	3.061E-06
High	[R].IEEALGEQAPFNGRK.[E]	1xDeamidated [N12]	0.00163377	0	1	2	14	A6TD53	A6TD53 [412-426]	1	1659.83367548	High	High	High		9.3e6	7.7e6	3.87740755081177	High	0	1.466E-06
High	[K].GAVPGATGSDLIVKPAVK.[A]		1.15581E-05	0	1	1	14	A6TEX2	A6TEX2 [191-208]	0	1679.96904633	High	High	High	7.9e7		3.8e8	4.99462985992432	High	0	7.347E-10
High	[K].VILSGEVTRPVTVR.[G]		0.00253253	0	1	1	29	B5XNB2	B5XNB2 [110-123]	0	1525.90605223	High	High	High	1.2e8	1.1e8	1.8e7	2.60729622840881	High	0	9.533E-05
High	[R].QVGVPYIIVFLNK.[C]		0.000522448	0	1	1	25	A6TEX7	A6TEX7 [125-137]	0	1489.87771231	High	High	High		1.9e7	7.7e6	4.33647489547729	High	0	1.276E-07
High	[R].VVVETPVGLNEK.[Q]		0.00243577	0	1	2	6	A6T4F5	A6T4F5 [326-337]	0	1283.72054297	High	High	High	2.8e7	1.0e8	7.7e7	3.60250663757324	High	0	1.184E-05
High	[K].GKPFAPLLEK.[N]		0.00170699	0	1	1	20	A6TEW9	A6TEW9 [27-36]	0	1099.65100701	High	High	High		6.1e7	1.5e7	2.57260274887085	High	0	1.127E-06
High	[R].IGLLLDMPLR.[D]		0.000413483	0	1	1	14	A6TGP1	A6TGP1 [124-133]	0	1140.68092692	High	High	High		1.4e7	1.4e7	3.94778418540955	High	0	8.318E-08
High	[R].LSDYGVQLR.[E]		0.00602178	0	1	1	16	B5XNB5	B5XNB5 [48-56]	0	1050.55783488	High	High	High	5.9e7	6.7e6	1.8e7	3.0196840763092	High	0	1.32E-05
High	[K].DLDLAQANATDQLKK.[A]		6.24076E-05	0	1	2	18	B5XZM0	B5XZM0 [53-67]	1	1643.85988977	High	High	High	3.1e7	1.4e8	6.7e7	4.55142450332642	High	0	8.242E-08
High	[K].FVVEGDLR.[R]		0.00936937	0	1	1	23	B5XNB4	B5XNB4 [63-70]	0	934.49925744	High	High	High				3.15985035896301	High	0	2.928E-05
High	[R].VGDGTQDNLSGCEK.[A]	1xCarbamidomethyl [C12]	0.000532732	0	1	2	3	A6TG48	A6TG48 [40-53]	0	1479.63801206	High	High	Not Found	4.8e6	1.8e7		3.94172692298889	High	0	1.322E-07
High	[R].VGLSPTPCLER.[V]	1xCarbamidomethyl [C8]	0.000644235	0	1	1	8	P37424	P37424 [38-48]	0	1228.63543351	High	High	High	8.9e7	5.8e7		3.54198312759399	High	0	1.886E-07
High	[K].VMGQALPELVDQVVEVVQR.[H]	1xDeamidated [Q]	0.000752947	0	1	1	3	B5XZS3	B5XZS3 [19-37]	0	2110.12126644	Not Found	High	Not Found		3.5e6		4.70307683944702	High	0	2.508E-07
High	[K].VMGQALPELVDQVVEVVQR.[H]		0.000291121	0	1	1	12	B5XZS3	B5XZS3 [19-37]	0	2109.13725044	High	High	High	3.6e6			4.45716094970703	High	0	5.554E-08
High	[R].VVNIASYQVK.[A]		0.00745743	0	1	1	8	B5XNB5	B5XNB5 [129-138]	0	1120.63608518	High	High	High	4.7e8	8.5e8	7.5e8	3.36251783370972	High	0	1.703E-05
High	[R].APLDNDIGVSEATR.[I]		0.000220512	0	1	2	5	A6TI29	A6TI29 [788-801]	0	1457.72306203	High	High	High	3.4e7	2.6e7		4.07088565826416	High	0	1.384E-07
High	[R].VVEGTQFECLK.[D]	1xCarbamidomethyl [C9]	0.00304725	0	1	1	18	P0A297	P0A297 [63-73]	0	1309.6456638	High	High	High	3.2e7	4.5e7	8.1e7	3.58597135543823	High	0	5.512E-06
High	[K].VAIANVLK.[E]		0.0356723	0	1	2	2	A6TEV8	A6TEV8 [34-41]	0	827.53491473	Not Found	Not Found	High			1.5e7	2.18940401077271	High	0.0001104	0.001848
High	[R].IGLLLDMPLR.[D]	1xOxidation [M7]	0.0106293	0	1	1	7	A6TGP1	A6TGP1 [124-133]	0	1156.67584192	High	High	High	8.0e6	6.0e6		2.77465057373047	High	0	0.0003082
High	[R].VADLFEAR.[R]		0.0157373	0	1	1	12	A6TGP1	A6TGP1 [1141-1148]	0	920.48360738	High	High	High		2.0e8	3.0e8	2.92293930053711	High	0	0.0001559
High	[K].VTIPGSDNEYYK.[A]		0.00579207	0	2	2	11	B5Y1J4; A6T4X9	B5Y1J4 [599-610]; A6T4X9 [599-610]	0	1385.65833659	High	High	High		1.0e8	7.8e7	2.67529940605164	High	0	1.069E-05
High	[R].LLDVPFTMADATTLTEAGYVGEDVENIIQK.[L]	1xDeamidated [N/Q]	0.00579207	0	1	2	9	A6T5I1	A6T5I1 [135-164]	0	3254.6024672	High	High	High		6.5e6		4.64919090270996	High	0	1.067E-05
High	[R].DGQEEQQVSFNSIYMMADSGAR.[G]	1xDeamidated [Q/N]	0.000517381	0	1	1	6	A6TGP1	A6TGP1 [710-731]	0	2464.03912908	High	Not Found	Not Found	7.0e6			4.4342188835144	High	0	1.149E-06
High	[R].DGQEEQQVSFNSIYMMADSGAR.[G]		0.000756625	0	1	1	4	A6TGP1	A6TGP1 [710-731]	0	2463.05511308	High	High	Not Found				3.82588338851929	High	0	1.79E-05
High	[K].DIHFEGLQR.[V]		0.028478	0	2	2	9	B5Y1J4; A6T4X9	B5Y1J4 [28-36]; A6T4X9 [28-36]	0	1114.56398288	High	High	High		1.1e7	6.5e6	2.80213832855225	High	0.0001902	0.003298
High	[R].ADYADSFTENGTHGSDSVESAAR.[E]	1xDeamidated [N10]	6.40876E-06	0	1	1	17	A6TCD7	A6TCD7 [105-127]	0	2387.98583112	High	High	High	2.9e7	3.8e7	4.6e6	5.43466997146606	High	0	3.926E-11
High	[R].ADYADSFTENGTHGSDSVESAAR.[E]		2.53316E-05	0	1	1	10	A6TCD7	A6TCD7 [105-127]	0	2387.00181512	High	High	High	7.4e6		5.9e6	5.26809930801392	High	0	4.901E-10
High	[R].AGENVGVLLR.[G]		0.00255731	0	1	1	45	A6TEX7	A6TEX7 [271-280]	0	1027.58946937	High	High	High	1.4e8	1.7e8	2.7e7	3.33221101760864	High	0	3.46E-06
High	[R].FASYGTTPLSDR.[W]		0.0275362	0	1	1	4	P27218	P27218 [361-372]	0	1314.63245624	High	Not Found	High	1.4e7		8.6e6	3.18065476417542	High	0	0.0001915
High	[R].TLGGDLGSAIK.[G]		0.013479	0	1	1	2	A6T688	A6T688 [27-37]	0	1031.57315057	Not Found	Not Found	High				2.84574389457703	High	0	5.079E-05
High	[R].AALMMGINR.[G]		0.0120575	0	1	2	6	B5XND7	B5XND7 [77-85]	0	976.50666782	High	High	High	9.7e6	9.1e6	8.2e6	3.29063868522644	High	0	4.14E-05
High	[K].LFNELGPR.[F]		0.0127178	0	1	1	14	A6TEU7	A6TEU7 [79-86]	0	945.51524187	High	High	High			3.9e6	3.03388524055481	High	0	0.0001743
High	[R].EDAQLLYGFNNK.[Q]		0.0036843	0	1	1	6	B5XQ04	B5XQ04 [55-66]	0	1411.68522005	High	High	High	7.9e6	1.3e7	1.9e7	3.74720788002014	High	0	2.033E-05
High	[R].RAAGELPAAPQVSVEEASANLAELLNAGLGGSDND.[-]		3.66882E-05	0	1	1	13	A6TGP1	A6TGP1 [1373-1407]	1	3406.67209459	High	High	High	4.1e7	7.3e6	1.1e7	5.02388858795166	High	0	9.705E-10
High	[K].SFGAPTITKDGVSVAR.[E]		0.00284646	0	1	3	20	A6TH53	A6TH53 [43-58]	1	1605.85949591	High	High	High	2.3e7	9.7e6	7.2e6	3.33332920074463	High	0	6.836E-05
High	[R].RAAGELPAAPQVSVEEASANLAELLNAGLGGSDND.[-]	1xDeamidated [Q/N]	2.16736E-05	0	1	1	15	A6TGP1	A6TGP1 [1373-1407]	1	3407.65611059	High	High	High		8.5e6		6.11187744140625	High	0	3.663E-10
High	[R].RAAGELPAAPQVSVEEASANLAELLNAGLGGSDND.[-]	2xDeamidated [N/Q]	0.00456392	0	1	1	4	A6TGP1	A6TGP1 [1373-1407]	1	3408.64012659	Not Found	High	Not Found				4.9544620513916	High	0	6.856E-06
High	[K].DYIDEATGELICPANMELSLDLLAK.[L]	1xCarbamidomethyl [C12]	0.000559335	0	1	2	15	A6TGP0	A6TGP0 [300-324]	0	2794.35252402	High	High	High	7.0e6		1.5e7	5.40768575668335	High	0	1.451E-07
High	[R].VAFQAVIK.[A]		0.0183699	0	1	1	26	B5XQC9	B5XQC9 [34-41]	0	875.53491473	High	High	High	1.9e7		4.0e7	2.5993287563324	High	0.0001639	0.002935
High	[K].KYEIISEAEAEVAEIQEQFQSGLVTAGER.[Y]	1xDeamidated [Q]	0.000138116	0	1	1	44	A6TGP1	A6TGP1 [650-678]	1	3225.57975789	High	High	High	5.6e6		4.7e6	5.80344438552856	High	0	1.105E-08
High	[-].MYAVFQSGGK.[Q]		0.00686622	0	1	1	5	B5XSV5	B5XSV5 [1-10]	0	1087.52409195	High	High	High	7.4e7	1.7e8		3.14836263656616	High	0	1.459E-05
High	[K].VIGHLANGNLEYK.[H]	1xDeamidated [N]	0.000578743	0	1	2	3	A6TG37	A6TG37 [52-64]	0	1428.74815509	Not Found	High	Not Found		8.7e6		3.48124408721924	High	0	1.542E-07
High	[K].GQSLQDPFLNALR.[R]		0.0142165	0	1	1	2	B5Y332	B5Y332 [4-16]	0	1458.76995272	Not Found	Not Found	High				2.87246966362	High	0	0.0003694
High	[K].VTLEPLER.[G]		0.0398127	0	1	1	11	A6TEU8	A6TEU8 [26-33]	0	956.54112222	High	High	High		8.0e8	8.7e8	2.26447367668152	High	0	0.0003793
High	[K].EVIYVDSPSK.[L]		0.0244162	0	1	2	2	A6TCI3	A6TCI3 [380-389]	0	1136.58338086	Not Found	High	Not Found		1.3e7		2.61985087394714	High	0	0.0003171
High	[R].VGLLTGDVAQK.[K]		0.0057082	0	1	2	4	A6TGG9	A6TGG9 [283-293]	0	1100.63099978	Not Found	High	High		3.5e7	2.3e7	3.08952260017395	High	0	2.303E-05
High	[K].GIANSILIKFNQIGSLTETLAAIK.[M]		0.000979569	0	1	2	45	A6TD53	A6TD53 [334-357]	1	2515.44939988	High	High	High	8.4e6	5.6e6	2.9e6	4.19597291946411	High	0.0001104	0.001582
High	[R].LPLAEFHR.[N]		0.0217501	0	1	2	6	A6TCE4	A6TCE4 [345-352]	0	982.54687636	High	High	High	2.7e6	6.2e6		2.26936316490173	High	0	0.0001231
High	[R].SVGEMAENQFR.[V]		0.0016987	0	1	2	17	A6TGP0	A6TGP0 [455-465]	0	1267.57356119	High	High	High		4.9e7	9.0e6	3.91537380218506	High	0	6.082E-06
High	[K].AVAAGMNPMDLKR.[G]		0.0105778	0	1	3	10	A6TH53	A6TH53 [106-118]	1	1373.70280123	High	High	High		1.0e8	5.1e7	3.40513443946838	High	0	3.7E-05
High	[R].LVDIVEPTEK.[T]		0.00416094	0	1	1	9	A6TEX3	A6TEX3 [73-82]	0	1142.63033104	High	High	High		7.8e8	7.0e8	3.2990140914917	High	0	5.803E-06
High	[K].GIANSILIKFNQIGSLTETLAAIK.[M]	1xDeamidated [N/Q]	0.00576398	0	1	2	12	A6TD53	A6TD53 [334-357]	1	2516.43341588	High	High	High			2.6e6	4.65451431274414	High	0	1.054E-05
High	[R].DGPDNPANGPRPLYNVDK.[E]	1xDeamidated [N]	0.0176735	0	1	1	6	A6TG08	A6TG08 [117-134]	0	1939.91444484	High	Not Found	High			9.4e6	3.14261937141418	High	0	8.374E-05
High	[K].IIGSGVGGITETDATLAAASNAILVGFNVR.[A]		0.000275926	0	1	2	11	A6TEI7	A6TEI7 [726-755]	0	2887.55236116	High	High	High	4.6e6		3.1e6	4.43399572372437	High	0	4.806E-07
High	[K].TVPMFNEALAELNK.[I]	1xOxidation [M4]	0.0019949	0	1	2	14	A6T4X1	A6T4X1 [46-59]	0	1592.79886992	High	High	High				3.65615940093994	High	0	8.285E-06
High	[K].TVPMFNEALAELNK.[I]		0.000644235	0	1	2	24	A6T4X1	A6T4X1 [46-59]	0	1576.80395492	High	High	High	2.4e7		3.9e7	4.0977954864502	High	0	1.871E-07
High	[R].YLNSMGQYPDNTNDR.[N]		5.11042E-05	0	2	2	10	B5Y1J4; A6T4X9	B5Y1J4 [548-562]; A6T4X9 [548-562]	0	1787.76533743	High	High	High	2.8e6	1.7e7	2.9e7	4.64657163619995	High	0	1.779E-09
High	[K].LFAAAGQAAPEVK.[Y]		0.000278628	0	1	1	6	A6T5N6	A6T5N6 [553-565]	0	1272.69466262	High	High	High	2.5e7	3.0e7	2.6e7	4.01781606674194	High	0	5.702E-08
High	[R].ISALGPGGLTR.[E]		0.000984354	0	1	2	12	A6TGP0	A6TGP0 [530-540]	0	1041.60511943	High	High	High		4.1e8	4.9e8	3.37931799888611	High	0	3.928E-06
High	[K].AAQVPVVVAVNK.[I]		0.00238878	0	1	2	6	A6TEI7	A6TEI7 [494-505]	0	1194.72048348	High	High	High	8.3e7	1.5e8	1.4e8	2.95718836784363	High	0	2.099E-06
High	[K].MLHLTVEQAR.[G]		0.00576398	0	1	1	10	A6TCD7	A6TCD7 [39-48]	0	1197.64085297	High	High	High	7.0e6	3.5e6		3.67826151847839	High	0	1.058E-05
High	[R].LSPIAEQLDK.[I]		0.0324161	0	1	2	6	A6THI2	A6THI2 [28-37]	0	1113.61501535	High	High	High	1.2e7	1.1e7		2.56959223747253	High	3.208E-05	0.0004797
High	[K].STPFAAQVAAER.[C]		0.00131858	0	1	1	12	A6TEV0	A6TEV0 [58-69]	0	1247.63787601	High	High	High		5.1e8	3.6e8	3.5473427772522	High	0	2.209E-06
High	[K].EATFEEMIAR.[R]	1xOxidation [M7]	0.01891	0	1	1	6	B5XSS1	B5XSS1 [86-95]	0	1212.55651456	High	High	High		1.1e7		3.00687956809998	High	0	0.0003112
High	[R].QLYGEPTITER.[H]		0.00673404	0	1	2	5	A6TD54	A6TD54 [456-466]	0	1306.66375636	High	High	High	1.3e7	3.6e7	3.5e7	2.69268202781677	High	0	1.41E-05
High	[R].EDFANETADDSEAGDSEE.[-]		1.19011E-05	0	1	2	6	A6THB1	A6THB1 [114-131]	0	1930.69445944	High	High	High	2.5e6	2.9e7	1.6e7	4.91020774841309	High	0	1.221E-10
High	[K].GPYGTVISNPPYGER.[L]		0.00955306	0	1	2	4	A6T742	A6T742 [301-315]	0	1606.78599664	High	High	Not Found	7.0e6	1.4e7		3.23549795150757	High	0	4.416E-05
High	[K].QNQLEQLAEQYDELK.[H]		8.40137E-05	0	1	2	6	A6TGP0	A6TGP0 [1008-1022]	0	1848.89739738	High	High	High	6.1e6	9.4e6	6.9e6	4.88871049880981	High	0	7.765E-09
High	[K].LAGDLETLR.[S]		0.00432609	0	2	2	11	B5Y1J4; A6T4X9	B5Y1J4 [219-227]; A6T4X9 [219-227]	0	987.54693585	High	High	High	9.1e6	5.3e7	1.2e8	3.03037118911743	High	0	6.248E-06
High	[R].ILEVPVGR.[G]		0.0295931	0	1	2	10	A6TG38	A6TG38 [94-101]	0	882.54072836	High	High	High		2.9e8	2.5e8	2.24189186096191	High	5.927E-05	0.0006835
High	[K].NAALPILFSALLAEEPVEIQNVPK.[L]		2.89576E-06	0	1	2	14	A6TEK8	A6TEK8 [23-46]	0	2576.43341545	High	High	High	1.2e7	3.1e6	1.1e7	5.96830129623413	High	0	2.162E-09
High	[R].TFSIIKPNAVAK.[N]		0.00145351	0	1	1	12	A6TCD7	A6TCD7 [6-17]	0	1288.76234826	High	High	High	5.9e6	1.3e7	8.0e6	3.20424246788025	High	0	8.351E-07
High	[K].EATFEEMIAR.[R]		0.0324161	0	1	1	14	B5XSS1	B5XSS1 [86-95]	0	1196.56159956	High	High	High	1.5e7		3.5e7	3.43330836296082	High	0	0.0003276
High	[K].WTSQSSLDLGEPLSLITESVFAR.[Y]		4.85429E-06	0	1	1	31	P41576	P41576 [265-287]	0	2536.29295877	High	High	High	3.0e7	5.6e6	1.6e7	5.04329538345337	High	0	2.353E-11
High	[K].AYGSTNPINVVR.[A]		0.000476247	0	1	1	14	A6TEV5	A6TEV5 [127-138]	0	1290.68007516	High	High	High	7.5e8	8.7e8	9.5e8	3.95999836921692	High	0	1.078E-07
High	[R].GEMPQTIGGGIGQSR.[L]		0.000401568	0	1	2	6	A6TG48	A6TG48 [285-299]	0	1487.72710159	High	High	High	8.6e6	6.6e6	7.3e6	3.85535621643066	High	0	7.846E-08
High	[K].WTSQSSLDLGEPLSLITESVFAR.[Y]	1xDeamidated [Q4]	0.000497599	0	1	1	4	P41576	P41576 [265-287]	0	2537.27697477	High	Not Found	High	4.6e6			4.43132352828979	High	0	1.164E-07
High	[R].IAAVLQHVNSNYDIDLFRDLIASVAK.[V]		0.0107329	0	1	1	4	A6TCV9	A6TCV9 [244-269]	1	2885.5519673	High	Not Found	High	1.2e7			4.09412622451782	High	0	3.33E-05
High	[K].ELQLVYNK.[A]		0.0375973	0	1	2	12	A6TG37	A6TG37 [260-267]	0	1006.55677228	High	High	High	1.8e7	2.8e7	3.4e7	2.87991285324097	High	5.927E-05	0.0007661
High	[K].AGDQIQSGVDAAIK.[A]	1xDeamidated [Q]	0.012904	0	1	1	2	A6TEW9	A6TEW9 [112-125]	0	1373.69069974	High	Not Found	Not Found				4.8583402633667	High	0	4.668E-05
High	[K].AGDQIQSGVDAAIK.[A]		2.67267E-05	0	1	1	29	A6TEW9	A6TEW9 [112-125]	0	1372.70668374	High	High	High	2.6e7		4.0e6	4.74762916564941	High	0	4.352E-09
High	[K].EPAILAEISGIISFGK.[E]		7.18818E-05	0	1	1	459	A6TGP1	A6TGP1 [1152-1167]	0	1644.92069918	High	High	High	6.2e6	3.3e6	8.2e6	4.39004707336426	High	0	1.453E-07
High	[K].SSHGDVDYAQASAELAK.[A]		7.67519E-06	0	1	2	23	A6TG35	A6TG35 [108-124]	0	1748.80858242	High	High	High	1.1e7	8.6e6		4.74448204040527	High	0	1.083E-09
High	[K].AICAETGIAENVK.[I]	1xCarbamidomethyl [C3]	0.000144309	0	1	1	27	B5XNB4	B5XNB4 [32-44]	0	1375.68859118	High	High	High			1.5e7	5.01286554336548	High	0	1.195E-08
High	[R].VVNTLGAPIDGK.[G]		0.00331016	0	1	2	11	A6TG38	A6TG38 [107-118]	0	1183.66811353	High	High	High		4.1e8	5.1e8	3.73356342315674	High	0	6.703E-06
High	[K].DLSEELQILEAGLFSR.[I]		2.79864E-06	0	1	2	14	A6TGP0	A6TGP0 [959-974]	0	1819.94361933	High	High	High	8.0e7	5.7e6	5.3e7	5.15625715255737	High	0	8.52E-12
High	[K].TVEVMNTDAEGR.[L]		0.00614002	0	1	2	5	A6TCE4	A6TCE4 [270-281]	0	1321.60525517	High	High	High	1.0e7	1.8e7	7.1e6	3.79541397094727	High	0	1.193E-05
High	[R].ALNAAGFR.[I]		0.0188189	0	1	1	12	A6TEV0	A6TEV0 [99-106]	0	819.44716237	High	High	High		8.0e7	1.3e8	2.74139714241028	High	8.764E-05	0.001315
High	[K].IGIFQDLVER.[V]		0.00201442	0	1	2	12	A6TB02	A6TB02 [36-45]	0	1189.65754887	High	High	High				3.61751699447632	High	0	1.529E-06
High	[K].GSALQQGFQKPAQAVNR.[D]		0.00260761	0	1	2	2	A6TEI7	A6TEI7 [298-314]	0	1799.95110481	High	Not Found	Not Found	1.6e7			3.407799243927	High	0	8.113E-05
High	[K].VMSTGQVYNADR.[L]		0.00298848	0	1	2	6	A6TCI3	A6TCI3 [225-236]	0	1340.626325	High	High	High	1.3e7	2.4e7	1.2e7	3.60308003425598	High	0	3.151E-06
High	[K].SQPVLVQPGQTDK.[L]		0.00178348	0	1	2	8	A6TG08	A6TG08 [290-302]	0	1396.74306926	High	High	High	3.2e7	6.0e7	3.4e7	3.2455780506134	High	0	2.358E-05
High	[K].ADVAFDAQDNCQK.[S]	1xCarbamidomethyl [C11]	0.00091053	0	1	1	10	A6T8U4	A6T8U4 [75-87]	0	1481.6325328	High	High	High	1.2e7	8.5e6	8.9e6	4.14982557296753	High	0	9.633E-07
High	[K].VLPDVLEQFIHLR.[A]		0.0181056	0	1	2	1	A6TG39	A6TG39 [88-100]	0	1578.9002386	Not Found	High	Not Found		6.6e6		2.87669920921326	High	0	8.756E-05
High	[-].MVYSYTEK.[K]		0.0361876	0	1	2	3	A6TGP0	A6TGP0 [1-8]	0	1020.4706594	Not Found	High	High		4.8e7	1.0e7	2.29204750061035	High	0.0003301	0.008136
High	[K].CHPFFTGK.[Q]	1xCarbamidomethyl [C1]	0.0278021	0	1	2	7	A6TGC6	A6TGC6 [40-47]	0	993.46109816	High	High	High	6.1e6	5.6e6	3.3e6	2.76537275314331	High	0	0.000279
High	[K].AAQGLIDAAR.[N]		0.0109432	0	1	1	3	A6T4J7	A6T4J7 [898-907]	0	985.54251919	High	High	Not Found				2.69935464859009	High	0	3.439E-05
High	[K].EIMQVALNQAK.[G]		0.00959953	0	1	2	2	A6TEI3	A6TEI3 [517-527]	0	1244.66673332	Not Found	High	Not Found		3.1e7		2.94779801368713	High	0	2.711E-05
High	[K].LIDSQDVETR.[G]		0.0012437	0	1	2	5	A6TD54	A6TD54 [327-336]	0	1175.59025709	High	High	High	1.0e8	1.4e8	9.1e7	3.89668297767639	High	0	8.292E-07
High	[R].EGRPSEGETLIAR.[L]		0.0188189	0	1	2	6	A6TEI3	A6TEI3 [81-93]	0	1414.7284818	High	High	High		2.8e7	1.3e7	4.07589960098267	High	0	0.0001111
High	[R].IGSEAYNQQLSEK.[R]	1xDeamidated [Q/N]	0.000644235	0	1	1	9	P24017	P24017 [262-274]	0	1467.696179	High	Not Found	Not Found	1.6e7			4.8443808555603	High	0	8.679E-07
High	[R].IGSEAYNQQLSEK.[R]		3.90879E-05	0	1	1	19	P24017	P24017 [262-274]	0	1466.712163	High	High	High		8.2e9	1.3e10	5.0840859413147	High	0	6.726E-06
High	[K].SLEEAGAEVEVK.[-]		0.00312233	0	1	2	28	A6TGN9	A6TGN9 [110-121]	0	1260.6317875	High	High	High	1.1e6	3.0e5	2.3e5	4.14987182617188	High	0	5.055E-06
High	[K].VQQLTQQQQQTQATTQQVAR.[R]		2.63965E-06	0	1	1	12	P27218	P27218 [61-80]	0	2313.19055946	High	High	High	1.9e7	3.3e7	3.4e7	6.34294700622559	High	0	7.681E-12
High	[K].VQQLTQQQQQTQATTQQVAR.[R]	1xDeamidated [Q]	2.95277E-06	0	1	1	25	P27218	P27218 [61-80]	0	2314.17457546	High	Not Found	High	9.3e6			6.20463943481445	High	0	1.56E-11
High	[K].VLDDVMAIADILTSMVVDVSDLLDQAR.[Q]		0.000432021	0	1	1	10	A6TH93	A6TH93 [187-213]	0	2917.48968582	Not Found	High	High		1.2e6	2.0e6	4.64353561401367	High	0	9.027E-08
High	[R].TLEESSALAAANKR.[V]		0.0355022	0	1	2	2	A6TFH4	A6TFH4 [572-585]	1	1460.77034658	Not Found	High	High		5.9e6		3.26686930656433	High	0	0.0003574
High	[R].LDLAAGVDVQISLG.[-]		0.0019949	0	1	1	191	A6TEX3	A6TEX3 [90-103]	0	1370.75257132	High	High	High	1.1e6	1.5e6	1.1e6	3.74438691139221	High	0	0.0001361
High	[R].YSQQQLMETSHR.[H]		0.0310474	0	1	2	2	A6TI29	A6TI29 [963-974]	0	1507.69580147	High	Not Found	Not Found				2.8158745765686	High	0.0001104	0.002156
High	[K].LENSLGGIK.[D]		0.0138094	0	1	2	4	A6T4X1	A6T4X1 [144-152]	0	930.52547216	High	High	High	5.7e7	1.1e8	1.1e8	3.12695336341858	High	0	5.732E-05
High	[R].NKDGIPAVVER.[L]		0.0055711	0	1	1	15	A6TEW9	A6TEW9 [70-80]	1	1197.65861147	High	High	High		1.6e7	2.7e7	3.45626831054688	High	0	9.963E-06
High	[K].AGVLAEVR.[R]		0.0237209	0	1	1	14	B5XU21	B5XU21 [26-33]	0	814.47812812	High	High	High		7.0e7	9.9e7	2.6527202129364	High	0	0.000156
High	[R].LRGETASFDIEANGK.[V]	1xDeamidated [N13]	0.0288912	0	1	2	5	A6TGP0	A6TGP0 [246-260]	1	1608.78639093	High	Not Found	High	5.5e6			3.603675365448	High	0	0.0002082
High	[R].ADLNVPVK.[D]		0.0247714	0	1	1	6	B5XUB8	B5XUB8 [20-27]	0	855.49344381	High	High	High		4.3e7	2.0e7	2.87403225898743	High	0	0.0001575
High	[K].EALEWGTTGAGLR.[A]		0.000302695	0	1	2	12	A6TBX2	A6TBX2 [420-432]	0	1360.68555442	High	High	High		3.4e7	4.6e6	4.14115381240845	High	0	4.691E-08
High	[R].KVVADIAGVPAQINIAEVR.[K]		3.25508E-06	0	1	1	33	B5XNA0	B5XNA0 [89-107]	1	1963.13348576	High	High	High	2.0e7	1.9e7	6.0e6	4.86388826370239	High	0	3.461E-09
High	[K].DQIIEAVSAMSVMDVVELISAMEEK.[F]		0.00486185	0	1	2	16	A6TGN9	A6TGN9 [6-30]	0	2737.33443084	High	High	High	6.8e5	7.0e5	1.1e6	3.38886284828186	High	0	7.744E-06
High	[K].SVGGEVIEQPR.[N]		0.00224224	0	1	2	5	A6TB00	A6TB00 [61-71]	0	1170.61132692	High	High	High	4.7e7	7.5e7	6.1e7	3.66025590896606	High	0	1.862E-06
High	[K].TTCTGVEMFR.[K]	1xCarbamidomethyl [C3]; 1xOxidation [M8]	0.00686622	0	1	1	9	A6TEX7	A6TEX7 [254-263]	0	1217.52891994	High	High	High	7.8e7	1.2e8	5.6e7	3.4733247756958	High	0	1.46E-05
High	[K].TTCTGVEMFR.[K]	1xCarbamidomethyl [C3]	0.0055711	0	1	1	12	A6TEX7	A6TEX7 [254-263]	0	1201.53400494	High	High	High	7.5e8		6.7e8	3.60648441314697	High	0	9.92E-06
High	[K].LVIEMETNGTIDPEEAIR.[R]	1xDeamidated [N8]	1.13903E-05	0	1	1	41	A6TEU8	A6TEU8 [201-218]	0	2030.99506285	High	High	High	1.6e7	7.4e5	1.0e7	5.89420890808105	High	0	1.127E-10
High	[K].LVIEMETNGTIDPEEAIR.[R]		0.000960663	0	1	1	11	A6TEU8	A6TEU8 [201-218]	0	2030.01104685	High	High	High	3.8e6	1.2e6	3.6e5	3.12306547164917	High	0	3.926E-07
High	[R].IAYNVEAAR.[V]		0.00576398	0	1	1	10	A6TEU8	A6TEU8 [183-191]	0	1006.53162016	High	High	High		1.5e9	1.6e9	3.39566349983215	High	0	1.267E-05
High	[R].QMEGAWLGSDLVDQGK.[D]		2.68573E-05	0	2	2	6	B5Y1J4; A6T4X9	B5Y1J4 [371-386]; A6T4X9 [371-386]	0	1733.81631041	High	High	High			8.9e6	4.41289138793945	High	0	2.544E-08
High	[R].TLVNPETDSPTNR.[H]		0.00164175	0	1	1	10	A6TBX4	A6TBX4 [133-145]	0	1443.70741197	High	High	High	1.6e7	2.3e7	6.1e7	3.79500031471252	High	0	2.139E-05
High	[R].ETLLDAVEHPEK.[Y]		0.0110498	0	1	1	10	A6TCJ1	A6TCJ1 [81-92]	0	1380.70053574	High	High	Not Found		1.3e7		3.37843012809753	High	0	0.0001489
High	[R].SVDEAANSDIVDK.[L]	1xDeamidated [N7]	0.00432609	0	1	2	4	B5XZM0	B5XZM0 [139-151]	0	1363.62234536	High	Not Found	High	1.0e7		1.0e7	3.50400805473328	High	0	2.223E-05
High	[R].NIPVGSTVHNVEMKPGK.[G]		0.000119329	0	1	1	13	A6TEW9	A6TEW9 [134-150]	0	1806.95307866	High	High	High	8.6e7	7.8e6	1.2e8	3.51808094978333	High	0	8.426E-09
High	[R].LSASYVGENNER.[Q]	1xDeamidated [N]	0.0117688	0	1	1	7	B5XQC6	B5XQC6 [493-504]	0	1339.61244944	High	Not Found	High	2.1e7			3.52868580818176	High	0	3.939E-05
High	[R].LSASYVGENNER.[Q]		0.000429921	0	1	1	11	B5XQC6	B5XQC6 [493-504]	0	1338.62843344	High	High	High		9.8e7	6.1e7	4.26212930679321	High	0	8.947E-08
High	[R].VSTLDLENLPR.[N]		0.0095068	0	1	1	4	A6T726	A6T726 [179-189]	0	1256.68449182	High	High	Not Found	1.9e7	1.2e7		3.41896343231201	High	0	0.0001281
High	[-].MAENQYYGTGR.[R]		0.00183638	0	1	2	4	A6TEN8	A6TEN8 [1-11]	0	1289.55791113	Not Found	Not Found	High			5.5e6	3.7464964389801	High	0	2.285E-06
High	[R].SKGESSLFSR.[D]		0.00449779	0	1	2	10	A6TGP0	A6TGP0 [638-647]	1	1097.55856311	High	High	High			1.5e6	3.34015774726868	High	0	6.725E-06
High	[R].GFQSNTIGPK.[A]		0.0300222	0	2	2	3	B5Y1J4; A6T4X9	B5Y1J4 [662-671]; A6T4X9 [662-671]	0	1048.54218482	Not Found	High	High			7.6e6	3.02432465553284	High	0	0.0002248
High	[R].NIPVGSTVHNVEMKPGK.[G]	1xOxidation [M13]	0.00386804	0	1	1	3	A6TEW9	A6TEW9 [134-150]	0	1822.94799366	High	Not Found	High	6.7e5			2.73589038848877	High	0	0.0001152
High	[K].AGELVGMVAQQVGGK.[G]		7.18818E-05	0	1	1	1	A6TCV9	A6TCV9 [828-842]	0	1443.76242451	High	Not Found	Not Found	4.3e6			3.68218588829041	High	0	3.318E-09
High	[R].VPGSIGQNQTPGK.[V]		0.0297355	0	1	1	2	A6TEX2	A6TEX2 [142-154]	0	1282.67498976	High	Not Found	Not Found	3.8e6			2.72444558143616	High	0	0.0002214
High	[K].AMEMVAASK.[M]		0.00424271	0	1	2	2	A6TG37	A6TG37 [23-31]	0	937.44814987	Not Found	High	Not Found		9.6e6		3.41935801506042	High	0	6.033E-06
High	[R].EVESSDYYGK.[G]		0.0411632	0	1	2	2	A6TF98	A6TF98 [602-611]	0	1176.50552442	Not Found	High	Not Found		4.0e6		2.47668862342834	High	5.927E-05	0.0008582
High	[K].SNVPALEACPQKR.[G]	1xCarbamidomethyl [C9]	0.0065088	0	1	1	8	A6TEY0	A6TEY0 [19-31]	1	1469.75292276	High	High	High		9.8e6	1.0e7	3.1537618637085	High	0	1.812E-05
High	[K].GEGMVLTGPK.[E]		0.00647724	0	1	1	12	A6TGP1	A6TGP1 [522-531]	0	988.51319292	High	High	High		1.7e8	2.0e8	2.8471667766571	High	0	1.316E-05
High	[K].RGGANGARLALAPQK.[D]		0.0233806	0	1	1	245	A6T9H9	A6T9H9 [484-498]	2	1479.85026873	High	High	High	1.0e7	1.7e7	1.2e7	3.8704571723938	High	0	0.0001407
High	[K].VANLAAAQADR.[E]		0.00271119	0	1	2	1	A6TFH4	A6TFH4 [58-68]	0	1099.58544657	High	Not Found	Not Found				3.15565180778503	High	0	2.637E-06
High	[K].HSEAVIAAAAR.[L]		0.00223135	0	1	1	4	Q9F663	Q9F663 [272-282]	0	1095.59053197	High	High	Not Found				2.95204544067383	High	0	1.851E-06
High	[R].QVTSVDTSQEALDVAR.[Q]		0.000136776	0	1	2	4	A6T766	A6T766 [249-264]	0	1718.8555326	High	High	Not Found	5.2e6	6.9e6		4.097496509552	High	0	1.088E-08
High	[R].GFGHTLGNALR.[R]		0.00144645	0	1	1	23	A6TEU8	A6TEU8 [34-44]	0	1142.6065164	High	High	High		2.5e7	4.0e6	3.37066245079041	High	0	1.089E-05
High	[R].GFGHTLGNALR.[R]	1xDeamidated [N8]	0.0261178	0	1	1	8	A6TEU8	A6TEU8 [34-44]	0	1143.5905324	High	High	High	4.6e6	3.9e6		2.69668698310852	High	0	0.0002917
High	[R].SVDEAANSDIVDK.[L]		0.000514866	0	1	2	10	B5XZM0	B5XZM0 [139-151]	0	1362.63832936	High	High	High	2.7e8		2.9e8	4.01507377624512	High	0	6.65E-07
High	[K].IQTDPSPSNLR.[A]		0.0015637	0	1	1	11	P19650	P19650 [151-161]	0	1227.63279061	High	High	High	4.4e8	5.4e8	4.9e8	3.07509660720825	High	0	0.0001696
High	[R].FNSLTPEQQR.[D]		0.0046536	0	1	1	11	A6TCJ1	A6TCJ1 [107-116]	0	1219.60657589	High	High	High		2.1e8	9.2e7	3.64777779579163	High	0	6.855E-05
High	[R].QKEISDGLASAER.[A]		0.0202321	0	1	2	8	B5XZM0	B5XZM0 [37-49]	1	1403.71249737	High	High	High		2.2e7	1.2e7	3.63210320472717	High	3.208E-05	0.0004409
High	[R].GAGSQLSEQK.[I]		0.0107851	0	1	2	4	A6T9K7	A6T9K7 [288-297]	0	1004.5007139	High	High	Not Found	7.3e6	6.2e6		3.55343747138977	High	0	3.375E-05
High	[K].IIGEQLGVK.[Q]		0.00775295	0	1	1	6	B5XXH6	B5XXH6 [11-19]	0	956.57750774	High	High	High		3.5e8	5.0e8	2.53236150741577	High	0	1.835E-05
High	[K].SLGQFNLDGINPAPR.[G]		1.48195E-05	0	1	2	13	A6T4F4	A6T4F4 [453-467]	0	1598.82853016	High	High	High		1.2e7	1.2e8	4.51668691635132	High	0	5.429E-09
High	[R].GLAQGTDVSFGTFGLK.[A]		2.48426E-05	0	1	1	20	A6TEW5	A6TEW5 [19-34]	0	1597.82204779	High	High	High			3.1e7	5.20583295822144	High	0	4.729E-10
High	[K].GDTAGTGGKPATLSTGAVVK.[V]		1.4852E-06	0	1	1	16	A6TH65	A6TH65 [144-163]	0	1787.94976733	High	High	High	5.6e7	8.0e7	3.8e7	5.36275482177734	High	0	2.666E-12
High	[R].AQLQEIAQTK.[A]		0.0417556	0	1	2	7	A6TGN5	A6TGN5 [104-113]	0	1129.62116335	High	High	High	5.4e7		1.7e8	3.30664730072021	High	0	0.0004145
High	[R].TSDFIESR.[E]		0.0231564	0	1	3	1	A6TFL4	A6TFL4 [124-131]	0	954.45270112	Not Found	Not Found	High				3.04818391799927	High	0	0.000138
High	[R].SGEYVSR.[V]		0.037958	0	1	1	4	A6TH65	A6TH65 [180-186]	0	797.37880799	High	High	Not Found	1.6e7			2.65766978263855	High	0	0.0003487
High	[R].GDGTTGEDITSNVR.[T]		0.00106416	0	1	2	2	A6TC47	A6TC47 [137-150]	0	1421.65029099	High	Not Found	Not Found	5.3e6			3.46911859512329	High	0	1.703E-05
High	[R].VLENAEGDR.[T]		0.0351643	0	1	2	2	A6T4F4	A6T4F4 [26-34]	0	1002.48506384	High	Not Found	Not Found				2.959547996521	High	0	0.0003003
High	[R].LANELTDAADNKGTAVK.[K]		4.52419E-05	0	1	2	14	A6TEX9	A6TEX9 [120-136]	1	1730.89191812	High	High	High	1.5e7	1.1e8	2.9e7	4.77449417114258	High	0	3.263E-08
High	[K].IQAIIEDIK.[T]		0.0372399	0	1	2	4	A6T4P1	A6T4P1 [435-443]	0	1042.61428712	High	High	Not Found				2.56545639038086	High	0.00026	0.004874
High	[K].AAECTTAYTNAVK.[E]	1xCarbamidomethyl [C4]	0.00182745	0	1	2	6	A6TE25	A6TE25 [61-73]	0	1399.65220566	High	High	High	2.1e7	2.0e7	3.2e6	3.49587988853455	High	0	1.279E-06
High	[R].ITTEAFNQR.[R]		0.0237209	0	1	2	2	A6T4I7	A6T4I7 [213-221]	0	1079.54799845	Not Found	High	Not Found		1.6e7		2.95054292678833	High	0	0.0001443
High	[K].AAGHYQAEAALLQCTADTLADAVLITTVHAWQHQGK.[T]	1xCarbamidomethyl [C14]; 1xDeamidated [Q]	0.00866915	0	1	2	5	A6TI29	A6TI29 [813-848]	0	3860.90244633	Not Found	High	High			1.5e6	5.18241453170776	High	0	2.248E-05
High	[K].NIDIQSPSAR.[G]		0.00670139	0	1	2	6	A6TBQ0	A6TBQ0 [24-33]	0	1100.56946214	High	High	High	8.9e6	1.6e7	5.2e7	3.29058456420898	High	0	1.395E-05
High	[R].KLEEHGALANTIVVVATASESAALQYLAPYAGCAMGEYFR.[D]	1xCarbamidomethyl [C33]; 1xDeamidated [Q/N]	0.000126516	0	1	2	132	A6TG38	A6TG38 [211-250]	1	4273.09440559	High	High	High	1.9e6	2.1e6	1.3e6	6.01346302032471	High	0	9.401E-09
High	[R].LVDIEQVSSTHAK.[V]		2.64675E-05	0	1	1	29	A6TEU8	A6TEU8 [13-25]	0	1426.75363392	High	High	High		4.5e8	1.1e9	4.48928689956665	High	0	5.452E-08
High	[R].GLMAKPDGSIIETPITANFREGLNVLQYFISTHGAR.[K]		0.000483261	0	1	1	7	A6TGP1	A6TGP1 [745-780]	1	3917.03781687	High	High	High				5.85416793823242	High	0	1.102E-07
High	[R].HYAHVDCPGHADYVK.[N]	1xCarbamidomethyl [C7]	3.3845E-06	0	1	1	106	A6TEX7	A6TEX7 [76-90]	0	1768.78601371	High	High	High	1.5e7	1.0e7	3.0e7	5.68684959411621	High	0	1.511E-10
High	[K].QPVTTPDAQAIAAAK.[A]	1xDeamidated [Q9]	0.00135769	0	1	1	3	B5XP00	B5XP00 [138-152]	0	1482.77984907	High	Not Found	High	4.3e6		4.4e6	3.23343777656555	High	0	1.75E-06
High	[R].QGNALGWATAGGSGFR.[G]		1.95651E-05	0	1	1	10	A6TEV0	A6TEV0 [38-53]	0	1549.75061423	High	High	High	2.0e7			4.61919641494751	High	0	3.056E-10
High	[K].SFDELDTSK.[-]		0.0102246	0	1	1	6	A6TAN5	A6TAN5 [276-284]	0	1041.47349607	High	High	High	2.4e7	1.8e7	2.4e7	2.768958568573	High	0	0.0002147
High	[R].GLMAKPDGSIIETPITANFREGLNVLQYFISTHGAR.[K]	1xDeamidated [Q/N]	0.000779072	0	1	1	16	A6TGP1	A6TGP1 [745-780]	1	3918.02183287	High	High	High		3.3e6		6.30184173583984	High	0	2.67E-07
High	[K].GGLALSNEELAQTFTEWNEGELSSYLIDITK.[D]		0.00486185	0	1	1	7	P41576	P41576 [206-236]	0	3428.67438605	High	Not Found	High			3.1e6	3.47720503807068	High	0	7.713E-06
High	[K].SQAIEGLVK.[A]		0.0306039	0	1	2	6	A6T5H9	A6T5H9 [288-296]	0	944.54112222	Not Found	High	High		1.2e7	4.0e7	2.65747594833374	High	0	0.0002324
High	[K].GGLALSNEELAQTFTEWNEGELSSYLIDITK.[D]	1xDeamidated [N/Q]	0.000101601	0	1	1	7	P41576	P41576 [206-236]	0	3429.65840205	High	Not Found	High	1.6e6			5.50919342041016	High	0	6.283E-09
High	[K].DAGYTAVISHR.[S]		0.000892956	0	1	2	12	A6TD53	A6TD53 [361-371]	0	1189.59601123	High	High	High	1.3e7	1.7e7		3.84268712997437	High	0	3.431E-07
High	[K].VELITENNQR.[W]	1xDeamidated [N/Q]	0.00565296	0	1	1	11	Q48449	Q48449 [422-431]	0	1216.61680661	Not Found	High	High		3.9e7	3.3e7	3.1151328086853	High	0	1.286E-05
High	[K].AGKPLVIIAEDVEGEALATLVVNTMR.[G]		1.75287E-06	0	1	3	574	A6TH53	A6TH53 [243-268]	0	2709.48552728	High	High	High	3.0e6	1.1e7	1.8e7	6.10696649551392	High	0	1.273E-10
High	[R].KLEEHGALANTIVVVATASESAALQYLAPYAGCAMGEYFR.[D]	1xCarbamidomethyl [C33]; 2xDeamidated [N10; Q25]	0.00141164	0	1	2	41	A6TG38	A6TG38 [211-250]	1	4274.07842159	High	High	High	1.1e6	1.1e6	5.4e5	5.11607694625854	High	0	3.037E-06
High	[R].TIAMGSSDGLR.[R]		0.00197556	0	1	2	6	A6TG36	A6TG36 [54-64]	0	1107.54628387	High	High	High		1.9e8	7.5e7	2.90301728248596	High	0	1.479E-06
High	[K].AGKPLVIIAEDVEGEALATLVVNTMR.[G]	1xDeamidated [N23]	0.000357244	0	1	3	145	A6TH53	A6TH53 [243-268]	0	2710.46954328	High	High	High	8.2e6	4.0e6		5.29421234130859	High	0	6.552E-08
High	[R].LKDLETQSQDGTFDK.[L]		1.67398E-05	0	1	2	25	A6T4X1	A6T4X1 [114-128]	1	1724.83373454	High	High	High	4.9e7	3.7e8	8.1e7	5.55596685409546	High	0	1.141E-09
High	[K].VEPGELYNGAK.[V]	1xDeamidated [N8]	0.0216455	0	2	2	4	B5Y1J4; A6T4X9	B5Y1J4 [290-300]; A6T4X9 [290-300]	0	1177.57354486	Not Found	High	High		5.1e7	3.8e7	2.49675226211548	High	0.0001104	0.002488
High	[K].TGEDIPITAR.[R]		0.0122936	0	1	1	6	A6TAI1	A6TAI1 [67-76]	0	1072.56331414	High	High	High	3.9e7	4.1e7	3.0e7	2.88700175285339	High	5.927E-05	0.0008304
High	[R].LADGEEFTVGQNISVELFADVK.[K]		0.000108775	0	1	1	222	A6TEX2	A6TEX2 [84-105]	0	2381.18709678	High	High	High	1.0e6	2.3e6	1.8e6	4.62747001647949	High	0	8.753E-08
High	[K].VAVTELAHIVDETLAANNLER.[S]		2.34827E-06	0	1	1	2	A6T7F1	A6T7F1 [215-235]	0	2278.20374995	High	Not Found	Not Found	2.8e7			6.71570348739624	High	0	6.203E-12
High	[R].VLLLDNLSDYIKPGMSVEAIQGIIASMK.[S]		5.52487E-05	0	1	1	9	B5XPI0	B5XPI0 [42-69]	0	3018.62539147	High	High	High	1.4e7	2.8e7	1.9e7	4.5720157623291	High	0	2.061E-09
High	[K].HQKPVPALNQPGGIVEK.[E]		6.74688E-05	0	1	2	8	A6TEW1	A6TEW1 [45-61]	0	1812.01264245	High	High	High		4.3e7		4.24998950958252	High	0	2.957E-09
High	[R].SPGVFFDSDKGK.[T]		0.00883916	0	1	2	4	A6TGP0	A6TGP0 [152-163]	1	1283.62664261	Not Found	High	High		1.5e7	1.9e7	4.08289003372192	High	0	2.337E-05
High	[R].TQQEIPNAETMK.[S]		0.0208263	0	1	1	4	P52671	P52671 [249-260]	0	1389.66785541	High	High	Not Found	9.9e6	1.2e7		3.71813607215881	High	0	0.0001141
High	[R].IAGINIPDHKHTVIALTAIFGIGK.[T]		0.0145648	0	1	1	26	B5XNB4	B5XNB4 [4-27]	1	2499.44458936	High	High	High	6.2e5	1.7e6	2.0e6	3.98136568069458	High	5.927E-05	0.0005451
High	[R].SESLPLDSNHVNTEEAR.[L]		0.000177953	0	1	2	6	A6TB35	A6TB35 [105-121]	0	1897.88862355	High	High	High	4.0e6	8.4e6	1.0e7	4.12850141525269	High	0	3.801E-06
High	[R].IAHWVGQGATVSDR.[V]		0.000291121	0	1	1	22	A6TCL7	A6TCL7 [57-70]	0	1496.76045066	High	High	High		8.9e6		3.81584739685059	High	5.927E-05	0.0005596
High	[K].HADNALTFGPR.[D]		0.000613595	0	1	2	21	A6TEV7	A6TEV7 [45-55]	0	1198.5963456	High	High	High		1.6e7		3.82327842712402	High	0	1.832E-07
High	[R].IAGINIPDHKHTVIALTAIFGIGK.[T]	1xDeamidated [N5]	0.0119412	0	1	1	9	B5XNB4	B5XNB4 [4-27]	1	2500.42860536	High	High	High		1.1e6	1.8e6	3.06976103782654	High	0	4.07E-05
High	[R].VLLLDNLSDYIKPGMSVEAIQGIIASMK.[S]	1xDeamidated [N6]	0.00356089	0	1	1	1	B5XPI0	B5XPI0 [42-69]	0	3019.60940747	Not Found	Not Found	High			3.4e6	3.4635272026062	High	0	4.358E-06
High	[K].AVYFPSSSR.[H]		0.0270118	0	1	1	7	B5Y1J4	B5Y1J4 [672-680]	0	1013.50507107	High	High	High		1.6e7	2.1e7	2.47548246383667	High	5.927E-05	0.0005606
High	[R].ESGGDFASVTGGTR.[I]		0.0127178	0	1	2	2	A6T6D8	A6T6D8 [168-181]	0	1340.60769798	Not Found	Not Found	High				3.26716327667236	High	0	7.112E-05
High	[R].AFDQIDNAPEEK.[A]		0.00167405	0	1	1	12	A6TEX7	A6TEX7 [46-57]	0	1376.6328501	High	High	High		2.4e8	2.3e8	4.01586246490479	High	0	0.0001831
High	[R].REDFANETADDSEAGDSEE.[-]		2.30293E-06	0	1	2	14	A6THB1	A6THB1 [113-131]	1	2086.7955704	High	High	High		1.2e8	2.0e8	6.41692924499512	High	0	2.473E-11
High	[K].LHDYYKDEVVK.[K]		0.00454177	0	1	1	30	A6TEW0	A6TEW0 [4-14]	1	1408.71070654	High	High	High	2.7e7	1.6e7	4.2e7	4.45905828475952	High	0	4.626E-05
High	[R].LIPAGTGYAYHQDR.[M]		0.000253987	0	1	1	22	A6TGP1	A6TGP1 [1356-1369]	0	1561.77576635	High	High	High	2.2e6	2.8e6		3.60300135612488	High	0	2.877E-07
High	[R].NDQLGAGAFGGYQVNPYLGFEMGYDWLGR.[M]		0.00334254	0	1	1	19	P24017	P24017 [46-74]	0	3195.46289422	Not Found	High	High		1.8e6	2.4e6	4.56859397888184	High	0	8.378E-05
High	[K].AEAQVIIEQANK.[R]		0.00110646	0	1	2	21	B5XZM0	B5XZM0 [70-81]	0	1313.70595551	High	High	High			1.0e7	4.51126718521118	High	0	5.055E-07
High	[R].NDQLGAGAFGGYQVNPYLGFEMGYDWLGR.[M]	1xDeamidated [N/Q]	0.000296851	0	1	1	83	P24017	P24017 [46-74]	0	3196.44691022	High	High	High	2.4e6	3.0e6	2.0e6	5.53473234176636	High	0	7.546E-08
High	[R].DGNPNVTADITR.[H]		0.00366641	0	1	1	6	B5XZ20	B5XZ20 [254-265]	0	1272.61786878	High	High	High	8.7e6	1.4e7	9.6e6	3.20113253593445	High	0	4.6E-06
High	[R].VAVFTQGANAEAAK.[A]	1xDeamidated [Q/N]	0.000307153	0	1	1	6	A6TGN6	A6TGN6 [75-88]	0	1377.70087054	High	High	Not Found				4.27440738677979	High	0	4.816E-08
High	[R].SDLSADINEHLIVELYSK.[-]	1xDeamidated [N8]	0.037958	0	1	1	9	B5XNB5	B5XNB5 [189-206]	0	2047.02299215	High	High	High				3.30272912979126	High	0	0.0003479
High	[R].SNQNTCINQMPCVSLGEPIER.[G]	2xCarbamidomethyl [C6; C12]; 1xDeamidated [Q/N]	0.000637987	0	1	2	7	A6TGP0	A6TGP0 [759-779]	0	2448.09520484	High	Not Found	Not Found				4.83645868301392	High	0	2.716E-07
High	[K].IFVDEGPSMK.[R]		0.015287	0	1	1	6	A6TEW7	A6TEW7 [74-83]	0	1122.5499723	High	High	High				3.11062908172607	High	0	6.379E-05
High	[R].GYLSPYFINKPDTGAVELESPFILLADKK.[I]	1xDeamidated [N9]	1.11949E-06	0	1	3	19	A6TH53	A6TH53 [198-226]	1	3226.69220902	High	High	High	1.2e7	5.3e6	9.1e6	6.90583324432373	High	0	4.413E-12
High	[R].GAAQNIIPSSTGAAK.[A]		8.60861E-05	0	1	1	15	P24164	P24164 [193-207]	0	1385.73831823	High	High	High		1.8e6		4.40624046325684	High	0	4.628E-09
High	[R].SNQNTCINQMPCVSLGEPIER.[G]	2xCarbamidomethyl [C6; C12]	6.21042E-05	0	1	2	15	A6TGP0	A6TGP0 [759-779]	0	2447.11118884	High	High	High	2.8e7	3.7e7	4.7e7	4.8112096786499	High	0	1.823E-07
High	[R].GYLSPYFINKPDTGAVELESPFILLADKK.[I]		3.19224E-06	0	1	3	38	A6TH53	A6TH53 [198-226]	1	3225.70819302	High	High	High	1.1e8	5.6e8	2.0e8	6.51497793197632	High	0	4.086E-11
High	[K].FGVSAAAAVAVAAGPVEAAEEKTEFDVILK.[A]		2.31418E-06	0	1	1	398	A6TGN9	A6TGN9 [31-60]	1	2960.56152885	High	High	High	1.6e6	2.3e6	2.7e6	6.10068035125732	High	0	1.26E-10
High	[K].NIVAAGLADR.[C]		0.00458618	0	1	2	8	A6TDV1	A6TDV1 [285-294]	0	999.55816925	High	High	High		4.4e7	2.2e7	2.87588810920715	High	0	2.402E-05
High	[R].KGTEIVANAIADSEGFSIAGGGDTLAAIDLFGIADK.[I]	1xDeamidated [N8]	0.0147778	0	1	1	38	B5XUB8	B5XUB8 [320-355]	1	3508.76934944	High	High	High	8.3e5	1.3e6	1.7e6	3.69833850860596	High	0	0.0001606
High	[K].VIDLMCPFAK.[G]	1xCarbamidomethyl [C6]	0.00280519	0	1	2	14	A6TG36	A6TG36 [133-142]	0	1193.60571338	High	High	High	8.0e6	9.7e6	1.4e7	3.45577025413513	High	0	4.022E-06
High	[K].LMEIAQQQHAQQQAGSADAQASNAK.[D]		2.89576E-06	0	1	2	8	A6T4F4	A6T4F4 [598-622]	0	2624.24815055	High	High	High	6.6e6	4.2e7	2.1e6	5.71793746948242	High	0	4.853E-08
High	[K].LMEIAQQQHAQQQAGSADAQASNAK.[D]	1xDeamidated [Q]	1.77004E-06	0	1	2	9	A6T4F4	A6T4F4 [598-622]	0	2625.23216655	Not Found	Not Found	High			6.7e6	5.80343627929688	High	0	3.861E-12
High	[K].IFVDEGPSMK.[R]	1xOxidation [M9]	0.0122936	0	1	1	6	A6TEW7	A6TEW7 [74-83]	0	1138.5448873	High	High	High	2.4e7	3.5e7	4.4e7	3.09513330459595	High	0	4.272E-05
High	[K].WDEVGVDVVAEATGIFLTDETAR.[K]		0.00334254	0	1	1	167	P24164	P24164 [79-101]	0	2493.2143741	High	High	High	1.8e6	2.3e6	2.9e6	4.1175217628479	High	0	3.879E-06
High	[R].LPVVATLNELSEEALIQILK.[E]		0.000946723	0	1	2	8	A6T5I1	A6T5I1 [308-327]	0	2193.27406142	High	High	High		1.4e6	1.4e6	3.87697005271912	High	0	3.273E-05
High	[R].AVAVDSGVTAVAK.[R]		0.000156774	0	1	2	21	A6TGP0	A6TGP0 [707-719]	0	1187.66302813	High	High	High	1.1e7	4.0e5	2.0e7	4.49970245361328	High	0	1.4E-08
High	[R].TKPHVNVGTIGHVDHGK.[T]		7.0494E-05	0	1	1	80	A6TEX7	A6TEX7 [9-25]	0	1795.95619021	High	High	High	5.1e7	2.4e7	1.8e7	4.51085615158081	High	0	2.094E-05
High	[K].DPQQIISGNEK.[V]		0.00817843	0	1	2	6	A6TFH4	A6TFH4 [311-321]	0	1228.61680618	High	High	High	1.5e7	4.9e7	2.5e7	3.55803656578064	High	0	2.023E-05
High	[K].LAGGVAVIK.[V]		0.00599257	0	1	2	10	A6TH53	A6TH53 [372-380]	0	827.53491473	High	High	High	3.8e9	2.1e9	6.0e9	2.76732087135315	High	0	3.158E-05
High	[R].VAVFTQGANAEAAK.[A]		8.69293E-05	0	1	1	14	A6TGN6	A6TGN6 [75-88]	0	1376.71685454	High	High	High				4.65101528167725	High	0	3.89E-08
High	[K].AALELAEQR.[E]		0.0105778	0	1	1	10	B5XNB5	B5XNB5 [157-165]	0	1000.54218482	High	High	High		9.8e8	5.8e8	3.56784892082214	High	0	7.573E-05
High	[R].IDPNGENDRYPLQK.[Q]	1xDeamidated [N/Q]	0.0294514	0	1	1	8	A6TBX3	A6TBX3 [8-21]	1	1659.79728996	High	High	High	1.7e7	5.1e7	8.9e6	3.18098282814026	High	0.0001639	0.003065
High	[K].VGDAVQADVDEAR.[R]		0.000440525	0	1	1	4	A6TCV9	A6TCV9 [544-556]	0	1344.6389981	Not Found	High	High		1.1e7	2.0e6	4.13168048858643	High	0	1.36E-07
High	[K].SETIATLVAEDETLDANELGEILHAIEK.[N]		6.3947E-05	0	1	2	8	A6TEI3	A6TEI3 [275-302]	0	3024.52593105	High	High	High			2.0e6	5.16295003890991	High	0	2.684E-09
High	[R].LADGEEFTVGQNISVELFADVK.[K]	1xDeamidated [Q/N]	0.0011617	0	1	1	131	A6TEX2	A6TEX2 [84-105]	0	2382.17111278	High	High	High	9.8e5	1.5e6	6.3e5	4.80958461761475	High	0	8.131E-06
High	[K].SETIATLVAEDETLDANELGEILHAIEK.[N]	1xDeamidated [N17]	0.000438383	0	1	2	8	A6TEI3	A6TEI3 [275-302]	0	3025.50994705	High	High	High	1.7e6		2.1e6	4.33957386016846	High	0	2.928E-06
High	[R].KLEEHGALANTIVVVATASESAALQYLAPYAGCAMGEYFR.[D]	1xCarbamidomethyl [C33]	0.00223135	0	1	2	28	A6TG38	A6TG38 [211-250]	1	4272.11038959	High	High	High	1.1e6			5.38923931121826	High	0	1.837E-06
High	[R].EILQDSSVTR.[N]		0.0340061	0	1	1	1	A6T5N6	A6T5N6 [337-346]	0	1147.59534249	High	Not Found	Not Found	3.1e7			2.64483070373535	High	0	0.0002821
High	[K].EISDGLASAER.[A]		0.000867228	0	1	2	8	B5XZM0	B5XZM0 [39-49]	0	1147.55895697	High	High	High		3.0e8	3.0e8	3.60568714141846	High	0	4.226E-06
High	[R].LERVYQAEQAEKLLLAGVMLR.[D]	1xOxidation [M19]	0.0993524	0.000582233	1	2	2	A6TG34	A6TG34 [235-255]	2	2446.34864045	High	High	Not Found				3.41730809211731	High	0.0003486	0.009855
High	[R].EVLEAGPSIPVEILGLSGVPAAGDEVTVVRDEK.[K]		0.0427613	0.000582233	1	2	2	A6TEI7	A6TEI7 [622-654]	1	3345.77879158	Not Found	High	Not Found		1.7e7		3.88630723953247	High	3.208E-05	0.0004354
High	[K].LAEAGIPTQMEALLSDTECLVK.[K]	1xCarbamidomethyl [C19]	0.0495416	0.000582233	1	1	6	A6TC99	A6TC99 [61-82]	0	2389.19892413	High	High	High				3.07721161842346	High	5.927E-05	0.0008826
High	[K].TGILLANLGTPDAPTPGAVK.[R]		0.0948904	0.000582233	1	1	2	B5Y0N2	B5Y0N2 [6-25]	0	1906.06440315	Not Found	High	Not Found				2.57946920394897	High	0.0001104	0.00199
High	[R].GIGSGLGK.[T]		0.0906167	0.000582233	1	1	3	B5XNB2	B5XNB2 [22-29]	0	688.39881522	High	High	Not Found	7.1e6	8.3e6		2.13458728790283	High	0.0001104	0.001821
High	[K].EGDNFVVLSDILGDEDHLGDMDFK.[V]	1xDeamidated [N4]	0.0957675	0.000582233	1	2	1	A6TEI3	A6TEI3 [471-494]	0	2681.19231835	Not Found	Not Found	High				3.3453049659729	High	0.0001104	0.002018
High	[R].VATEFSETATATLK.[S]		0.0837647	0.000582233	1	1	2	B5XUB8	B5XUB8 [259-272]	0	1468.75296518	Not Found	Not Found	High			1.9e6	1.74632370471954	High	0.004157	0.09026
High	[K].TAIESALTALESSLKGEDKADIEAK.[M]		0.0654245	0.000582233	1	1	1	A6T4F4	A6T4F4 [563-587]	2	2590.34578207	High	Not Found	Not Found	1.6e7			3.13168573379517	High	5.927E-05	0.0009738
High	[K].AAGHYQAEAALLQCTADTLADAVLITTVHAWQHQGK.[T]	1xCarbamidomethyl [C14]; 2xDeamidated [Q13; Q32]	0.078129	0.000582233	1	2	1	A6TI29	A6TI29 [813-848]	0	3861.88646233	Not Found	Not Found	High			8.4e5	4.60556316375732	High	8.764E-05	0.001371
High	[K].AATDNGGSLIK.[E]	1xDeamidated [N5]	0.0514538	0.000582233	1	2	1	A6TG37	A6TG37 [249-259]	0	1047.53168008	Not Found	High	Not Found				2.21727323532104	High	5.927E-05	0.0006163
High	[K].AEVVAHGR.[G]		0.0695304	0.000582233	1	1	2	B5XSV5	B5XSV5 [61-68]	0	838.452976	Not Found	High	Not Found				1.29290819168091	High	5.927E-05	0.001095
High	[K].ANDVVSIR.[E]		0.0721785	0.000582233	1	1	1	B5XNB5	B5XNB5 [139-146]	0	873.47885635	High	Not Found	Not Found				2.6453902721405	High	5.927E-05	0.001179
High	[K].SIVVAIER.[M]		0.0906167	0.000582233	1	1	4	A6TEW3	A6TEW3 [20-27]	0	886.53564296	High	High	Not Found				2.408442735672	High	0.0001104	0.001822
High	[R].GDISEFAPR.[I]		0.0529344	0.000582233	1	2	2	A6TEI3	A6TEI3 [546-554]	0	991.48433561	High	Not Found	Not Found	1.6e6			2.61341977119446	High	5.927E-05	0.0006495
High	[K].AVESGDKKPLR.[T]		0.100729	0.000582233	1	1	2	B5XN98	B5XN98 [22-32]	1	1199.67426153	Not Found	High	Not Found		2.1e7		3.15653991699219	High	0.0001104	0.002227
High	[K].LHDYYKDEVVKK.[L]		0.0500131	0.000582233	1	1	2	A6TEW0	A6TEW0 [4-15]	2	1536.8056695	High	Not Found	Not Found	8.2e6			3.31038022041321	High	5.927E-05	0.000585
High	[R].RGDYLGATVQVIPHITNAIK.[E]		0.056285	0.000582233	1	2	2	A6TD54	A6TD54 [105-124]	1	2166.20296223	High	Not Found	Not Found				3.6638491153717	High	5.927E-05	0.0007307
High	[R].LVTYQTDANGQPVNQILVEAATDIDKELYLGAVVDR.[S]	2xDeamidated [Q/N]	0.0429652	0.000582233	1	1	3	A6T6F6	A6T6F6 [81-116]	1	3933.9967834	Not Found	High	Not Found				2.40782952308655	High	0.009123	0.1774
High	[R].WLELGLTDEEKQNQLEQLAEQYDELKHEFEK.[K]	2xDeamidated [Q]	0.0810883	0.000582233	1	2	3	A6TGP0	A6TGP0 [997-1027]	2	3834.82323577	Not Found	Not Found	High				5.3657751083374	High	0.0001104	0.001607
High	[K].GEDKADIEAK.[M]		0.056551	0.000582233	1	2	4	A6T4F4	A6T4F4 [578-587]	1	1075.52659425	High	High	Not Found		1.1e7		3.18643069267273	High	0.0001104	0.001571
High	[K].DVADVHDIAK.[S]		0.0536901	0.000582233	1	1	5	O07026	O07026 [29-38]	0	1082.54766408	High	High	Not Found	1.1e7	6.4e6		2.13971853256226	High	0.00026	0.004556
High	[K].DQIIEAVSAMSVMDVVELISAMEEK.[F]	1xDeamidated [Q2]	0.077046	0.000582233	1	2	9	A6TGN9	A6TGN9 [6-30]	0	2738.31844684	High	High	High	2.8e5	4.1e5	9.2e5	3.25246262550354	High	8.764E-05	0.001327
High	[R].DAPYFGFEIPNAPGK.[Y]		0.0738822	0.000582233	1	2	2	A6TBK7	A6TBK7 [235-249]	0	1622.78493404	High	Not Found	Not Found	4.6e6			3.12855410575867	High	0.0003301	0.007897
High	[K].DGNKLDLYGK.[I]		0.095328	0.000582233	1	1	3	Q48473	Q48473 [28-37]	1	1122.5789642	High	High	Not Found	1.8e7	9.9e6		3.17303204536438	High	0.0001104	0.002002
High	[K].YDENGNPWSAYGGDFGDTPNDR.[Q]	2xDeamidated [N6; N20]	0.0663509	0.000582233	1	2	2	A6TI29	A6TI29 [579-600]	0	2448.9487178	Not Found	High	Not Found		2.6e6		2.5494065284729	High	5.927E-05	0.0009975
High	[K].VATTDEEPILGQTYLPR.[K]		0.0701836	0.000582233	1	2	2	A6TD48	A6TD48 [198-214]	0	1902.98073308	Not Found	High	Not Found		1.6e7		2.1534469127655	High	0.0001104	0.002563
High	[R].IYGTAWADK.[K]		0.095328	0.000582233	1	1	2	B5XQC6	B5XQC6 [218-226]	0	1024.5098221	High	Not Found	Not Found				2.10262799263	High	0.0001373	0.002866
High	[R].NMDLEQECEQLREELNETNSETKR.[K]	1xCarbamidomethyl [C8]; 1xDeamidated [N/Q]	0.0486115	0.000582233	1	1	4	A6TGP1	A6TGP1 [191-214]	2	2996.32078319	Not Found	High	Not Found		6.0e6		4.79208898544312	High	5.927E-05	0.0005553
High	[K].FSGVQVTGNLAGHSAEIEALTK.[V]	1xDeamidated [N9]	0.0526848	0.000582233	1	1	2	A6T4X9	A6T4X9 [268-289]	0	2230.13500214	Not Found	High	Not Found				3.72295069694519	High	5.927E-05	0.0006444
High	[R].VSGYAVR.[F]		0.0975446	0.000582233	1	1	4	A6TCJ1	A6TCJ1 [100-106]	0	751.40971425	High	High	Not Found		1.4e7		2.12443399429321	High	0.0001104	0.002095
High	[R].KGTEIVANAIADSEGFSIAGGGDTLAAIDLFGIADK.[I]		0.106414	0.000582233	1	1	11	B5XUB8	B5XUB8 [320-355]	1	3507.78533344	Not Found	High	High		8.2e5	6.8e5	2.89177250862122	High	0.00026	0.004528
High	[K].DYIDEATGELICPANMELSLDLLAK.[L]	1xCarbamidomethyl [C12]; 1xOxidation [M16]	0.103062	0.000582233	1	2	3	A6TGP0	A6TGP0 [300-324]	0	2810.34743902	High	Not Found	Not Found				3.0226776599884	High	0.0001104	0.002345
High	[R].YSALIER.[L]		0.106901	0.000582233	1	1	3	A6TEI4	A6TEI4 [78-84]	0	851.46214369	High	High	Not Found		2.3e8		2.08612847328186	High	0.0001104	0.002499
High	[R].TFNDFFVRPLR.[D]		0.0509691	0.000582233	1	2	2	A6TH77	A6TH77 [62-72]	0	1411.74809517	High	Not Found	Not Found	6.6e6			1.8221617937088	High	5.927E-05	0.0006067
High	[K].FVESVDVAVNLGIDAR.[K]	1xDeamidated [N10]	0.0993524	0.000582233	1	1	1	B5XYF8	B5XYF8 [38-53]	0	1704.88029129	High	Not Found	Not Found				2.57211112976074	High	0.0001104	0.002178
High	[R].LVDVAQDLVVTEDDCGTLEGITMTPVIEGGDVK.[E]	1xCarbamidomethyl [C15]	0.0906167	0.000582233	1	1	2	A6TGP1	A6TGP1 [800-832]	0	3488.70225732	Not Found	High	Not Found				3.25401830673218	High	0.0001104	0.001815
High	[R].NVVLTHNGK.[D]		0.0688831	0.000582233	1	1	2	Q48450	Q48450 [212-220]	0	981.54760459	Not Found	High	Not Found		8.4e6		2.4439525604248	High	5.927E-05	0.001075
High	[K].AICAETGIAENVK.[I]	1xCarbamidomethyl [C3]; 1xDeamidated [N11]	0.0698563	0.000582233	1	1	4	B5XNB4	B5XNB4 [32-44]	0	1376.67260718	High	High	High	6.1e6	4.0e7	1.1e7	3.49709177017212	High	5.927E-05	0.001103
High	[K].DGVSVAR.[E]		0.107881	0.000582233	1	3	11	A6TH53	A6TH53 [52-58]	0	703.37332873	High	High	High	4.5e8	7.1e8	7.2e8	2.27501153945923	High	0.000745	0.01817
High	[K].VHIINLEK.[T]		0.0468017	0.000582233	1	2	8	A6T4X1	A6T4X1 [38-45]	0	965.57784211	High	High	High				2.81078314781189	High	0.0001104	0.00144
High	[K].HIEVIVR.[Q]		0.101656	0.000582233	1	1	18	A6TGP1	A6TGP1 [1252-1258]	0	865.52541267	High	High	High	5.0e6	2.8e6	7.1e6	1.80043256282806	High	0.00024	0.003784
High	[R].ELIIGDR.[Q]		0.0826076	0.000582233	1	2	12	A6TG38	A6TG38 [165-171]	0	815.46214369	High	High	High	6.1e7	1.2e8	1.5e8	2.06461906433105	High	0.0001104	0.00238
High	[R].TEVELLK.[T]		0.0777664	0.000582233	1	1	9	A6TEU8	A6TEU8 [285-291]	0	831.48221041	High	High	High			6.2e8	2.67243099212646	High	8.764E-05	0.001354
High	[R].MGFGATR.[A]		0.101656	0.000582233	1	1	11	B5XNB5	B5XNB5 [105-111]	0	739.35557023	High	High	High	1.4e7	9.9e6	7.5e6	2.23026180267334	High	0.0005884	0.01376
High	[K].VWVVEGSK.[K]		0.101656	0.000582233	1	1	3	B5XVK6	B5XVK6 [30-37]	0	903.49344381	High	High	High		2.7e8	4.0e8	1.90681207180023	High	0.00117	0.02814
High	[R].GLHSAFTVR.[K]		0.0711744	0.000582233	1	1	28	B5XVK6	B5XVK6 [54-62]	0	987.53703993	High	High	High	2.6e6	3.5e7	1.6e7	2.57886838912964	High	8.764E-05	0.001327
High	[K].FIEGGNDK.[V]		0.0998093	0.000582233	1	1	6	A6TAN5	A6TAN5 [155-162]	0	879.42067277	High	High	High	1.2e7	1.7e7	1.1e7	1.80968642234802	High	0.00024	0.00357
High	[K].LGEIEYR.[E]		0.0708426	0.000582233	1	1	12	A6TCJ1	A6TCJ1 [49-55]	0	879.45705829	High	High	High		7.8e7	1.2e7	2.62758803367615	High	5.927E-05	0.001132
High	[K].AGNTLPMR.[N]		0.0993524	0.000582233	1	1	6	A6TEW9	A6TEW9 [126-133]	0	859.44544779	High	High	High	2.9e6	4.4e7	1.1e8	2.88469362258911	High	0.0001104	0.002179
High	[R].VATVSLPR.[S]		0.0814656	0.000582233	1	1	14	P00761	P00761 [108-115]	0	842.50942824	High	High	High		4.2e8	4.5e8	2.05798578262329	High	0.0001104	0.001486
High	[R].IVIERPAK.[S]		0.0476983	0.000582233	1	1	13	B5XNA0	B5XNA0 [55-62]	0	925.58292751	High	High	High	1.9e7	4.1e7	8.0e6	2.1481077671051	High	5.927E-05	0.0005324
High	[R].MGSEVFHHLAK.[V]		0.0544562	0.000582233	1	2	17	A6TD53	A6TD53 [185-195]	0	1255.62520291	High	High	High		4.5e6	9.7e6	3.07283282279968	High	5.927E-05	0.00102
High	[R].QMAVEIGR.[E]		0.0795956	0.000582233	1	2	5	A6TD54	A6TD54 [159-166]	0	903.47166251	High	High	High	1.1e7	1.1e7	1.1e7	2.55995321273804	High	0.0001104	0.001422
High	[R].NFLVPQGK.[A]		0.104487	0.000582233	1	2	8	A6THB4	A6THB4 [28-35]	0	902.50942824	High	High	High			9.0e7	2.10003590583801	High	0.0003301	0.007299
High	[K].GDIGEEER.[W]		0.0749228	0.000582233	1	2	6	A6TG36	A6TG36 [100-107]	0	904.40066554	High	High	High	5.9e7	2.1e8	8.7e7	2.76066565513611	High	0.0001104	0.001439
High	[K].ASVEIDRK.[I]		0.0519428	0.000582233	1	1	10	B5XQC9	B5XQC9 [86-93]	1	917.50507107	High	High	High	2.9e7		3.3e7	3.07715797424316	High	5.927E-05	0.0007902
High	[R].REGTDLFLK.[S]		0.0962089	0.000582233	1	1	12	B5XNB5	B5XNB5 [14-22]	1	1078.589135	High	High	High		8.2e6	2.9e7	2.51153182983398	High	0.002555	0.05718
High	[K].FGSELLAK.[F]		0.0642086	0.000582233	1	2	11	A6TEX9	A6TEX9 [18-25]	0	864.48254478	High	High	High	2.8e7	1.0e8	1.9e8	2.6411304473877	High	0.001234	0.03038
High	[K].TPPAAVLLK.[K]		0.0993524	0.000582233	1	2	4	A6TGN5	A6TGN5 [73-81]	0	909.57677951	High	High	High			2.2e8	2.2846257686615	High	0.0001104	0.002182
High	[K].LIDEFGR.[T]		0.103062	0.000582233	1	1	5	A6TGP1	A6TGP1 [984-990]	0	849.44649363	High	High	High	4.4e7	1.4e8	1.0e8	1.765216588974	High	0.0001104	0.002333
High	[K].QTLDNGATTR.[F]		0.0526848	0.000582233	1	1	2	P27218	P27218 [149-158]	0	1076.53307662	High	Not Found	Not Found	3.1e6			2.2946617603302	High	5.927E-05	0.0006431
High	[R].VTIHTARPGIVIGK.[K]		0.0472479	0.000582233	1	1	20	B5XNA0	B5XNA0 [66-79]	0	1461.89000831	High	High	High	9.2e6	1.1e7	1.8e7	2.97775363922119	High	5.927E-05	0.0005255
High	[R].EDTPAVR.[G]		0.105929	0.000582233	1	1	6	A6TEV4	A6TEV4 [39-45]	0	787.39445805	High	High	High	6.5e7	8.4e7	6.8e7	2.70276546478271	High	0.0001104	0.00247
High	[R].WIVEAAR.[K]		0.0795956	0.000582233	1	2	15	A6TEX9	A6TEX9 [103-109]	0	844.46756346	High	High	High	4.0e6			2.24134564399719	High	0.0001104	0.002535
High	[R].FWVESEK.[R]		0.0539443	0.000582233	1	2	8	A6TFM8	A6TFM8 [38-44]	0	924.44615926	High	High	High	3.1e7	3.2e7	6.2e7	2.01936554908752	High	0.001149	0.02756
High	[K].VAEFFGK.[E]		0.0979936	0.000582233	1	2	6	A6T4F4	A6T4F4 [353-359]	0	797.41921631	High	High	High		2.4e7	7.5e6	1.84831488132477	High	0.0001104	0.002121
High	[R].DGLFCAR.[I]	1xCarbamidomethyl [C5]	0.0500131	0.000582233	1	1	11	A6TGP1	A6TGP1 [54-60]	0	838.38759889	High	High	High	3.6e7	6.8e6		2.81975126266479	High	5.927E-05	0.0008267
High	[K].IPGETQTGK.[L]		0.0849372	0.000582233	1	1	6	A6T4F5	A6T4F5 [294-302]	0	930.48908664	High	High	High	2.5e7	6.6e7	5.2e7	2.08430194854736	High	0.001974	0.04673
High	[K].MTDLDLAGK.[R]		0.063908	0.000582233	1	1	4	B5XUB8	B5XUB8 [6-14]	0	963.48155843	High	Not Found	High	9.6e6		1.8e7	2.02527737617493	High	0.00024	0.003451
High	[R].LEEQNEVVAEAVDRQEENEAR.[A]	1xDeamidated [Q/N]	0.0483816	0.000582233	1	2	2	A6T716	A6T716 [364-384]	1	2458.13282966	Not Found	High	Not Found		1.9e6		2.85856795310974	High	5.927E-05	0.0005486
High	[R].GNYSMGVR.[E]		0.103062	0.000582233	1	2	4	A6TEW0	A6TEW0 [126-133]	0	883.40906227	High	Not Found	High			6.2e6	2.26775121688843	High	0.0003089	0.006671
High	[R].IFGPVTR.[E]		0.0861252	0.000582233	1	1	10	A6TEW2	A6TEW2 [99-105]	0	789.46174983	High	High	High		1.1e7	3.0e8	2.16716599464417	High	0.0003301	0.007997
High	[R].GVTYSAPLR.[V]		0.0544562	0.000582233	1	2	7	A6TGP0	A6TGP0 [89-97]	0	963.52580653	High	High	High	1.9e8	3.2e8	3.1e8	2.68527054786682	High	5.927E-05	0.0006852
High	[R].LSEVEGVNNR.[L]		0.0421551	0.000582233	1	2	2	A6TG34	A6TG34 [220-229]	0	1116.56437674	High	Not Found	Not Found	1.1e6			3.24603605270386	High	3.208E-05	0.0004223
High	[K].IPAGVDTGDR.[I]		0.0500131	0.000582233	1	2	12	A6T4F5	A6T4F5 [217-226]	0	1000.5057993	High	High	High	7.8e6	2.1e7	1.0e7	2.65552639961243	High	5.927E-05	0.0005847
High	[R].IGSEAYNQQLSEKR.[A]		0.0439992	0.000582233	1	1	3	P24017	P24017 [262-275]	1	1622.81327396	High	Not Found	High	1.3e7		5.8e6	2.76414895057678	High	5.927E-05	0.0008626
High	[R].GGTFLGSAR.[F]		0.110368	0.000582233	1	1	7	A6TGB8	A6TGB8 [65-73]	0	865.45264163	High	High	High	1.6e6	5.7e5	3.4e6	2.34272742271423	High	0.0001104	0.002675
High	[K].DNTPMFVR.[G]		0.0849372	0.000582233	1	1	10	P24164	P24164 [119-126]	0	979.46657711	High	High	High		1.4e8	1.2e8	2.78041887283325	High	0.00024	0.003648
High	[R].EAFGLAAAK.[L]		0.0568182	0.000582233	1	1	11	A6TEW5	A6TEW5 [115-123]	0	877.47779375	High	High	High		2.0e7	2.2e7	2.65894746780396	High	5.927E-05	0.0007463
High	[K].NQALEAAFCQLTGNR.[H]	1xCarbamidomethyl [C9]	0.0752727	0.000582233	1	2	8	A6TFA0	A6TFA0 [35-49]	0	1692.81222843	Not Found	High	High			8.9e6	2.8404324054718	High	0.00026	0.005181
High	[R].EHPVLLNR.[A]		0.0615516	0.000582233	1	1	23	A6TGP1	A6TGP1 [418-425]	0	977.55268999	High	High	High		4.5e6	1.3e7	2.63818454742432	High	0.002724	0.0601
High	[K].MLNTCYR.[I]	1xCarbamidomethyl [C5]	0.0966522	0.000582233	1	1	10	A6TGP1	A6TGP1 [604-610]	0	957.42808346	High	High	High		6.6e6	1.5e6	2.54395651817322	High	0.0001104	0.002057
High	[R].AMEAPLR.[Q]		0.0465801	0.000582233	1	3	9	A6TH53	A6TH53 [446-452]	0	787.41308507	High	High	High	2.5e7	5.7e8		2.45723795890808	High	5.927E-05	0.0005113
High	[R].VEIEVK.[G]		0.109367	0.000582233	1	1	20	P24017	P24017 [328-333]	0	716.41888194	High	High	High		2.1e7	4.3e6	2.35527515411377	High	0.0001104	0.002631
High	[K].LSSPATLNSR.[V]	1xDeamidated [N8]	0.0642086	0.000582233	1	1	2	P00761	P00761 [98-107]	0	1046.54766451	Not Found	Not Found	High				2.69184470176697	High	5.927E-05	0.000936
High	[R].ATVLGHIQR.[G]		0.0557565	0.000582233	1	1	14	A6TGB8	A6TGB8 [245-253]	0	994.57923908	High	High	High	1.2e6	3.3e6		2.66588234901428	High	5.927E-05	0.0007395
High	[K].IDGLHYFSDDK.[D]		0.0970974	0.000582233	1	1	4	Q48473	Q48473 [38-48]	0	1309.60590715	High	Not Found	High	1.3e7		3.0e6	2.34525012969971	High	0.0007679	0.01888
High	[K].SELVNVAK.[K]		0.10739	0.000582233	1	2	8	A6T5H9	A6T5H9 [30-37]	0	859.48835841	High	High	High	4.1e7		4.5e7	2.16688203811646	High	0.0001104	0.002527
High	[R].GGAQGDLLCR.[V]	1xCarbamidomethyl [C9]	0.0433759	0.000582233	1	2	8	A6T4F5	A6T4F5 [316-325]	0	1046.50475377	High	High	High	3.8e6	2.0e7	2.6e7	2.77822709083557	High	5.927E-05	0.001014
High	[R].TALAQYR.[E]		0.0476983	0.000582233	1	2	10	A6TG38	A6TG38 [395-401]	0	822.446828	High	High	High		7.1e7	8.6e6	2.33724689483643	High	0.00026	0.004848
High	[K].AAGYELGK.[D]		0.0552328	0.000582233	1	2	6	A6TD53	A6TD53 [232-239]	0	808.41994454	High	High	High	5.6e7	1.5e8	2.2e7	2.47969198226929	High	5.927E-05	0.0009626
High	[K].AAVTMPSSK.[L]		0.0592787	0.000582233	1	2	5	A6TEV8	A6TEV8 [23-31]	0	891.46042911	High	High	High		4.9e6	3.4e7	2.72609043121338	High	0.0003486	0.009557
High	[R].GVYMQGAQLAQALGLVSGAVISSKPVVAIK.[R]	1xDeamidated [Q11]	0.095328	0.000582233	1	2	1	A6TF98	A6TF98 [284-313]	0	2956.65398994	High	Not Found	Not Found				3.1077983379364	High	0.0001104	0.002004
High	[K].LLANQEEGTQIR.[V]		0.107881	0.000582233	1	2	1	B5XTS2	B5XTS2 [15-26]	0	1371.72266817	Not Found	Not Found	High			9.5e6	2.62660360336304	High	0.0001104	0.002549
High	[R].VFIKPGNGK.[I]		0.0766882	0.000582233	1	2	6	A6TEN8	A6TEN8 [19-27]	0	959.56727745	High	High	High	5.3e6	7.5e6	3.4e6	1.80891013145447	High	0.001013	0.0256
High	[R].NMAGSLVR.[H]		0.0598393	0.000582233	1	1	4	A6TEU7	A6TEU7 [23-30]	0	847.44544779	High	High	Not Found		7.9e7		2.18471646308899	High	0.0003486	0.01078
High	[R].ELFEEQAK.[R]		0.0829916	0.000582233	1	2	5	A6T5H9	A6T5H9 [335-342]	0	993.48875227	High	High	High		1.4e8	7.8e7	2.43718695640564	High	0.0001104	0.001534
High	[R].MYGVLER.[Q]	1xOxidation [M1]	0.0759773	0.000582233	1	1	6	B5XNB5	B5XNB5 [64-70]	0	883.43421479	High	High	High	1.2e7		6.5e6	2.45794868469238	High	8.764E-05	0.001296
High	[K].FINGLK.[K]	1xDeamidated [N3]	0.10401	0.000582233	1	1	10	B5XQC9	B5XQC9 [79-84]	0	692.39775305	High	High	High	2.4e7	6.7e7	9.4e6	1.641960978508	High	0.001104	0.02695
High	[R].FNDAVIR.[S]		0.0735384	0.000582233	1	2	11	A6THB1	A6THB1 [80-86]	0	834.446828	High	High	High		2.7e8	2.8e8	2.71739482879639	High	0.0001104	0.002609
High	[R].ELPPEERPAAGAVINEAK.[E]		0.105446	0.000582233	1	2	5	A6TAI3	A6TAI3 [47-64]	0	1890.99196648	High	High	High			1.7e7	2.40219569206238	High	0.0002844	0.00627
High	[R].IGGVAHDLPR.[G]		0.0463595	0.000582233	1	2	6	A6TBX2	A6TBX2 [367-376]	0	1034.57415368	High	High	High	4.7e6			2.46140599250793	High	0.00026	0.004327
High	[R].QNGISYSK.[F]	1xDeamidated [N/Q]	0.056285	0.000582233	1	1	7	B5XQC9	B5XQC9 [71-78]	0	897.43123786	High	High	High				2.94949722290039	High	5.927E-05	0.0007299
High	[K].LGEFAPTR.[T]		0.0486115	0.000582233	1	1	5	B5XN98	B5XN98 [71-78]	0	890.47304272	High	High	High		6.7e7	1.4e8	2.63600254058838	High	0.0003714	0.01203
High	[K].KPETINYR.[T]		0.0459214	0.000582233	1	1	7	A6TGP1	A6TGP1 [40-47]	0	1020.54727022	High	High	High		1.7e8	1.1e8	2.88023805618286	High	5.927E-05	0.000891
High	[R].FDGTVEVK.[D]		0.0463595	0.000582233	1	1	12	P24164	P24164 [48-55]	0	894.45672392	High	High	High		9.6e7	4.1e7	2.50013184547424	High	5.927E-05	0.001034
High	[K].GSVDNGAFK.[A]		0.0756242	0.000582233	1	1	7	P24017	P24017 [79-87]	0	894.4315718	High	High	High	2.4e7	1.5e8	1.2e7	2.83748531341553	High	8.764E-05	0.001287
High	[R].GYVPASAR.[I]		0.105446	0.000582233	1	1	6	A6TEU8	A6TEU8 [151-158]	0	820.43117794	High	High	High		3.7e7	2.4e8	1.84491813182831	High	0.00026	0.004289
High	[R].LDNLNAAR.[I]		0.0869259	0.000582233	1	2	2	A6TF98	A6TF98 [498-505]	0	886.47410532	Not Found	Not Found	High			8.3e6	2.26148724555969	High	0.0002844	0.005882
High	[K].VQAQLDADDR.[L]		0.0799663	0.000582233	1	1	2	B5XP00	B5XP00 [64-73]	0	1130.54364128	High	Not Found	Not Found				2.49354767799377	High	0.0001104	0.001434
High	[K].LFGSIGTR.[D]		0.102123	0.000582233	1	2	10	A6THB4	A6THB4 [90-97]	0	850.47812812	High	High	High		1.1e8	8.2e7	2.25496602058411	High	0.00024	0.003577
High	[K].FENMGAQMVK.[E]		0.0431701	0.000582233	1	3	6	A6TH53	A6TH53 [66-75]	0	1154.5332764	High	High	High		8.8e7	5.0e7	2.91892766952515	High	3.208E-05	0.0004414
High	[K].DGGFQAFADK.[V]		0.0483816	0.000582233	1	1	2	A6T4X2	A6T4X2 [86-95]	0	1055.47925021	Not Found	Not Found	High				2.90063977241516	High	5.927E-05	0.0005496
High	[R].RTEQDIEK.[A]		0.0742275	0.000582233	1	2	2	A6TCM1	A6TCM1 [75-82]	1	1018.51636396	Not Found	High	High		1.4e6		2.33068251609802	High	0.0008325	0.02059
High	[K].RVDYSGR.[S]		0.0452718	0.000582233	1	1	10	A6TGP1	A6TGP1 [346-352]	1	852.43224054	High	High	High		4.7e7	1.8e7	3.34986019134521	High	0.0003301	0.0076
High	[R].VDLAELVK.[A]		0.0881401	0.000582233	1	1	6	B5XUB1	B5XUB1 [44-51]	0	886.52440956	High	High	High	4.1e6	8.4e6		2.02330422401428	High	0.0001104	0.001724
High	[R].EGNDFYHEMTDSNVIDK.[V]	1xDeamidated [N13]	0.10401	0.000582233	1	2	2	A6TG36	A6TG36 [186-202]	0	2014.83347685	High	Not Found	Not Found	6.6e6			4.04177284240723	High	0.0001104	0.00237
High	[R].EIGVIPGPLER.[N]		0.0742275	0.000582233	1	2	2	A6TA06	A6TA06 [180-190]	0	1179.67319893	Not Found	Not Found	High			5.5e6	2.57683229446411	High	8.764E-05	0.001234
High	[K].ILFVGTK.[R]		0.0470243	0.000582233	1	2	11	A6T4X1	A6T4X1 [67-73]	0	777.48690195	High	High	High	8.7e7	1.6e8	5.9e7	2.22548532485962	High	5.927E-05	0.0005214
High	[K].ITVVPILR.[A]		0.0423562	0.000582233	1	2	6	A6TCB0	A6TCB0 [71-78]	0	910.608414	High	High	High	1.1e7	1.5e7	1.1e7	2.11634063720703	High	0.00026	0.004379
High	[K].LAGNLVVLR.[D]		0.0490744	0.000582233	1	2	2	A6TFH4	A6TFH4 [614-622]	0	954.6094766	High	Not Found	Not Found				1.956827044487	High	0.0001104	0.001767
High	[R].KISNGEGVER.[V]		0.092304	0.000582233	1	1	6	B5XVK6	B5XVK6 [63-72]	1	1088.56946214	High	High	High	1.3e7	2.2e7	8.5e6	2.90182542800903	High	0.0001639	0.002958
High	[R].VFMQPASEGTGIIAGGAMR.[A]	1xOxidation [M3]; 1xDeamidated [Q4]	0.0425583	0.000582233	1	1	2	A6TEV5	A6TEV5 [94-112]	0	1909.91464502	Not Found	High	Not Found		1.9e7		2.97111439704895	High	3.208E-05	0.0004327
High	[R].YIVNEVQDVYR.[L]	2xDeamidated [N4; Q7]	0.0573564	0.000582233	1	1	1	A6TGP1	A6TGP1 [1232-1242]	0	1399.67398751	Not Found	High	Not Found				2.85482692718506	High	5.927E-05	0.0007596
High	[R].YIVNEVQDVYR.[L]	1xDeamidated [Q/N]	0.0711744	0.000582233	1	1	4	A6TGP1	A6TGP1 [1232-1242]	0	1398.68997151	High	Not Found	High				2.37916231155396	High	5.927E-05	0.001145
High	[K].YIELPDAYK.[S]		0.0570867	0.000582233	1	2	8	A6TD54	A6TD54 [298-306]	0	1111.56700257	High	High	High	2.3e7	2.3e7		2.56901836395264	High	0.0003301	0.008281
High	[K].ANAITWLK.[E]		0.0598393	0.000582233	1	2	4	A6TCW1	A6TCW1 [304-311]	0	916.5250783	Not Found	High	High			8.2e6	2.34843850135803	High	5.927E-05	0.001014
High	[K].FFDDLTR.[-]		0.0975446	0.000582233	1	2	4	A6T4F5	A6T4F5 [371-377]	0	913.44140823	High	Not Found	High	1.3e7		3.7e6	1.96432745456696	High	0.0001104	0.002284
High	[K].IETLVPDFR.[G]		0.052189	0.000582233	1	1	4	B5XZS6	B5XZS6 [165-173]	0	1089.59388603	Not Found	High	High		3.5e7		2.66681909561157	High	5.927E-05	0.0007935
High	[K].LPATIILR.[A]		0.0459214	0.000582233	1	2	6	A6TGP0	A6TGP0 [204-211]	0	896.59276394	High	High	High	1.4e7		9.0e5	2.41236138343811	High	0.0001639	0.003027
High	[K].LPIDLSQLK.[V]		0.0452718	0.000582233	1	2	2	A6TCF1	A6TCF1 [188-196]	0	1026.61937252	High	Not Found	Not Found				2.25082802772522	High	3.208E-05	0.0004839
High	[R].ADALAGWVNHFLLGLGVSQPK.[L]		0.0725162	0.000582233	1	2	2	A6TDS1	A6TDS1 [102-122]	0	2193.18149854	Not Found	High	High				2.66686940193176	High	5.927E-05	0.001186
High	[R].NMINVALNHGTLQHPVK.[G]	1xDeamidated [N]	0.0759773	0.000582233	1	1	2	A6TEV5	A6TEV5 [70-86]	0	1886.99052721	Not Found	High	Not Found				3.13034319877625	High	8.764E-05	0.001299
High	[K].GNTYSINEGNYIK.[F]		0.0502505	0.000582233	1	2	1	A6THE3	A6THE3 [200-212]	0	1472.70159834	Not Found	Not Found	High			2.0e6	2.67408609390259	High	5.927E-05	0.0005919
High	[R].ALDILTVTPPDVFNHNLENVPR.[L]	1xDeamidated [N19]	0.0679229	0.000582233	1	1	1	B5XZS6	B5XZS6 [179-200]	0	2475.28781431	Not Found	High	Not Found		2.4e7		2.91663408279419	High	5.927E-05	0.001041
High	[R].AEDLALLPTHPEWQSLFDTYGALPR.[H]		0.0472479	0.000582233	1	2	1	A6TDG4	A6TDG4 [171-195]	0	2840.42536985	Not Found	High	Not Found				2.7224977016449	High	5.927E-05	0.0005271
High	[K].ASLATESFISAASFQETTR.[V]	1xDeamidated [Q15]	0.0472479	0.000582233	1	1	8	A6TGP1	A6TGP1 [1312-1330]	0	2017.97129094	High	High	High			4.1e6	3.46371579170227	High	5.927E-05	0.000525
High	[R].VGFFNPIANGAEEETRLDLDR.[I]	2xDeamidated [N5; N9]	0.111378	0.000582233	1	1	3	A6TCL7	A6TCL7 [36-56]	1	2365.1306454	High	Not Found	High	1.3e7		7.8e6	2.45979380607605	High	0.0001104	0.002719
High	[K].HITAGAK.[K]		0.0998093	0.000582233	1	1	1	P24164	P24164 [103-109]	0	697.39914959	Not Found	Not Found	High			5.2e5	1.3640364408493	High	0.0001104	0.002196
High	[K].NELSQYGILPEEWGGESQFVHVSAK.[A]	1xDeamidated [N/Q]	0.0493075	0.000582233	1	2	5	A6TEI7	A6TEI7 [518-542]	0	2805.33661481	Not Found	High	High		1.1e7		3.86360454559326	High	0.0001104	0.001433
High	[R].KAEEHIK.[S]		0.052189	0.000582233	1	2	3	A6TG35	A6TG35 [101-107]	1	854.47304272	Not Found	High	High		4.3e6	9.7e6	2.7193877696991	High	5.927E-05	0.0006323
High	[R].AVQNAMR.[L]		0.101656	0.000582233	1	1	2	B5XNA0	B5XNA0 [137-143]	0	789.40358301	High	Not Found	Not Found	2.3e7			2.25131034851074	High	0.0001104	0.002278
High	[K].ETDLAGAIK.[S]		0.111886	0.000582233	1	2	2	A6TGT4	A6TGT4 [72-80]	0	917.49383767	Not Found	High	Not Found		2.5e7		2.2037627696991	High	0.0001104	0.00273
High	[R].KPRPQQPR.[R]		0.0660407	0.000582233	1	2	8	A6TB02	A6TB02 [140-147]	0	1006.59047248	High	High	High			4.9e5	2.68041133880615	High	0.0001104	0.001605
High	[R].DVSLLVGGPEGLSPACK.[A]	1xCarbamidomethyl [C16]	0.0841538	0.000582233	1	1	2	A6T697	A6T697 [97-113]	0	1698.87309733	Not Found	High	Not Found				3.16635060310364	High	0.0001104	0.001582
High	[K].AKPGQDFFPLTVNYQER.[T]		0.0642086	0.000582233	1	2	2	A6TEI3	A6TEI3 [50-66]	0	2010.00795091	High	Not Found	Not Found				2.96209383010864	High	0.0003714	0.01138
High	[R].RPEPYK.[G]		0.0648138	0.000582233	1	2	7	A6TEV7	A6TEV7 [153-158]	0	789.42536431	High	High	High	3.0e8	4.5e7	1.9e7	2.7177631855011	High	5.927E-05	0.0009528
High	[R].VVINKDTTTIIDGVGEESAIQGR.[V]	2xDeamidated [N4; Q21]	0.106901	0.000582233	1	3	3	A6TH53	A6TH53 [323-345]	1	2417.24058968	High	High	Not Found				3.56929683685303	High	0.0001104	0.002504
High	[K].VAFTALVEK.[A]		0.0587232	0.000582233	1	1	8	B5XQC9	B5XQC9 [104-112]	0	977.56660871	High	High	High			9.3e7	2.72633790969849	High	0.0001104	0.002129
High	[R].TMENQQPPIR.[I]		0.0822253	0.000582233	1	2	2	A6TAI3	A6TAI3 [177-186]	0	1213.59938205	Not Found	Not Found	High				2.36112809181213	High	0.0001104	0.002602
High	[R].ITNITDVTPIPHNGCRPPK.[K]	1xCarbamidomethyl [C15]; 2xDeamidated [N3; N13]	0.0944546	0.000582233	1	1	1	A6TEV0	A6TEV0 [107-125]	0	2132.080465	High	Not Found	Not Found				2.96036839485168	High	0.0001104	0.001966
High	[K].VYAGNEHNHAAQQPQVLDI.[-]	2xDeamidated [N8; Q12]	0.0970974	0.000582233	1	1	2	B5XSS1	B5XSS1 [124-142]	0	2105.98867277	Not Found	High	Not Found				2.3319354057312	High	0.0001104	0.002086
High	[K].VYAGNEHNHAAQQPQVLDI.[-]	3xDeamidated [Q12; Q13; Q15]	0.0826076	0.000582233	1	1	7	B5XSS1	B5XSS1 [124-142]	0	2106.97268877	High	High	High	3.3e7		1.9e7	1.75283050537109	High	0.0001104	0.001524
High	[R].EGTDLFLK.[S]		0.0642086	0.000582233	1	1	9	B5XNB5	B5XNB5 [15-22]	0	922.48802404	High	High	High	6.9e7			2.63967490196228	High	0.0001104	0.001927
High	[R].ADLNVPVKDGK.[V]		0.0931587	0.000582233	1	1	1	B5XUB8	B5XUB8 [20-30]	1	1155.63681341	High	Not Found	Not Found				3.27626299858093	High	0.0001104	0.001926
High	[R].LAFAGLK.[F]		0.0552328	0.000582233	1	1	6	Q48473	Q48473 [97-103]	0	719.44503717	High	High	High	3.1e7	2.6e7	2.7e7	2.03197813034058	High	0.0003089	0.006737
High	[R].ECITSLVSR.[G]	1xCarbamidomethyl [C2]	0.0679229	0.000582233	1	1	8	B5XTJ1	B5XTJ1 [112-120]	0	1064.54047055	High	High	High	5.1e6			2.74843764305115	High	5.927E-05	0.001044
High	[R].IMNVLGQPVDMK.[G]	1xOxidation [M11]	0.0803387	0.000582233	1	2	6	A6TG36	A6TG36 [88-99]	0	1360.69631926	High	High	High				3.08414506912231	High	0.0001104	0.001438
High	[R].KLPATIILR.[A]		0.063908	0.000582233	1	2	5	A6TGP0	A6TGP0 [203-211]	1	1024.6877269	High	Not Found	High			2.2e7	2.50029563903809	High	5.927E-05	0.0009284
High	[R].LMTEHDLAMLYEWLNR.[S]	1xOxidation [M]	0.0500131	0.000582233	1	1	5	P19650	P19650 [29-44]	0	2050.9724938	High	High	Not Found		7.7e6		4.04529285430908	High	5.927E-05	0.0005825
High	[R].NDPLAMQR.[L]		0.0472479	0.000582233	1	2	4	A6T4F4	A6T4F4 [254-261]	0	944.46182608	High	High	High	2.0e7	2.0e7	8.2e6	2.64433026313782	High	5.927E-05	0.0005244
High	[K].MKPFIFGAR.[N]	1xOxidation [M1]	0.101656	0.000582233	1	2	8	A6T4X1	A6T4X1 [27-35]	0	1082.5815477	High	High	High	1.4e7			2.02217721939087	High	0.001733	0.04228
High	[R].LVAAIDGIDR.[I]		0.0526848	0.000582233	1	2	5	A6T6B5	A6T6B5 [224-233]	0	1042.589135	High	High	High				2.45745539665222	High	5.927E-05	0.0006428
High	[R].EITLSIK.[R]		0.110368	0.000582233	1	1	8	B5XNB4	B5XNB4 [72-78]	0	803.48729581	High	High	High		2.5e7	7.8e6	2.20870447158813	High	0.0001104	0.002667
High	[R].DLLGITK.[A]		0.0427613	0.000582233	1	1	12	A6TGP1	A6TGP1 [1305-1311]	0	759.46108109	High	High	High	1.6e7	8.6e6	8.2e6	2.20599889755249	High	5.927E-05	0.0005024
High	[K].TFGAEDSHK.[F]		0.0745744	0.000582233	1	2	8	A6T5E9	A6T5E9 [113-121]	0	991.44795009	High	High	High		7.3e6	6.6e6	2.33522200584412	High	0.0003486	0.008801
High	[K].ISNGEGVER.[V]	1xDeamidated [N3]	0.0437905	0.000582233	1	1	6	B5XVK6	B5XVK6 [64-72]	0	961.45851518	High	High	High	6.8e6	1.6e7	1.4e7	2.64379119873047	High	0.0001639	0.003052
High	[R].LVADLIR.[G]		0.0423562	0.000582233	1	1	12	A6TEW7	A6TEW7 [19-25]	0	799.50361461	High	High	High		2.0e8	1.5e8	2.00944590568542	High	0.0001104	0.001495
High	[R].QQDLVDYSPVSEK.[H]		0.113423	0.00116147	1	10	2	P0A3M1	P0A3M1 [95-107]	0	1507.72747869	Not Found	High	Not Found				3.11551094055176	High	0.0001639	0.002937
High	[R].WVGYGQDSR.[L]		0.116028	0.00116147	1	2	2	A6TI29	A6TI29 [159-167]	0	1067.49048361	High	Not Found	Not Found				3.03730344772339	High	0.0001639	0.00295
High	[K].DQGIDLR.[N]		0.113939	0.00116147	1	2	2	A6T4F4	A6T4F4 [247-253]	0	816.42100714	Not Found	Not Found	High			3.4e7	2.23248505592346	High	0.0001373	0.00283
High	[K].LANAPFIK.[V]		0.113939	0.00116147	1	2	4	B5XZ37	B5XZ37 [73-80]	0	873.51926467	High	Not Found	High			1.0e7	2.2690634727478	High	0.0001373	0.002843
High	[K].ISELSEEQIDILR.[E]	1xDeamidated [Q8]	0.118151	0.00173997	1	1	1	B5XNB4	B5XNB4 [45-57]	0	1545.80064402	Not Found	Not Found	High			7.6e6	2.08187866210938	High	0.0001639	0.003044
High	[R].RKLPATIILR.[A]		0.118151	0.00173997	1	2	19	A6TGP0	A6TGP0 [202-211]	2	1180.78883786	High	High	High	3.9e6		3.5e6	3.03308916091919	High	0.00026	0.00449
High	[K].ALNAYLQR.[L]		0.12306	0.0023081	1	1	2	B5XQC6	B5XQC6 [228-235]	0	948.5261409	Not Found	Not Found	High			1.7e7	2.26439881324768	High	0.0001902	0.003319
High	[-].MLQNQEISK.[K]		0.120856	0.0023081	1	1	2	B5XRN3	B5XRN3 [1-9]	0	1090.5561203	High	Not Found	Not Found				2.01473546028137	High	0.00024	0.004063
High	[K].TFTAKPETVKR.[D]		0.123617	0.0023081	1	1	5	B5XSS1	B5XSS1 [3-13]	1	1277.72121171	High	High	High		7.7e6	4.8e6	1.97832012176514	High	0.0003714	0.01144
High	[R].GNYSMGVR.[E]	1xOxidation [M5]	0.120856	0.0023081	1	2	4	A6TEW0	A6TEW0 [126-133]	0	899.40397727	High	High	High	1.4e7	3.7e7	2.9e7	2.37159085273743	High	0.00026	0.005819
High	[R].KSVAGFK.[I]		0.123617	0.0023081	1	2	10	A6TEW0	A6TEW0 [72-78]	1	736.43520074	High	High	High		2.8e7	5.3e7	2.46302652359009	High	0.0003486	0.009231
High	[K].DNTWYAGGK.[L]		0.121403	0.0023081	1	1	13	P24017	P24017 [13-21]	0	1011.45303549	High	High	High		5.8e8	5.0e8	2.48109030723572	High	0.0007021	0.01625
High	[K].GGIYLYPSTASHPEGK.[L]		0.122505	0.0023081	1	1	1	A6THE3	A6THE3 [254-269]	0	1676.82786142	Not Found	Not Found	High			4.3e6	2.07528614997864	High	0.0001902	0.003287
High	[R].QISLLLR.[R]		0.123617	0.0023081	1	2	16	A6TG38	A6TG38 [272-278]	0	842.54581376	High	High	High	1.5e7			2.23606252670288	High	0.0002844	0.006097
High	[R].DTPELVSFLHLPVQSGSDR.[V]		0.124737	0.00288144	1	2	2	A6T6B5	A6T6B5 [254-272]	0	2097.06110858	High	Not Found	Not Found	8.9e6			2.91803169250488	High	0.000217	0.003404
High	[K].AIISDVNATDEDRWNAVLK.[L]	1xDeamidated [N7]	0.125301	0.00288144	1	1	1	B5XNA6	B5XNA6 [29-47]	1	2131.06658827	Not Found	Not Found	High				2.66714119911194	High	0.000217	0.003414
High	[R].GGSPVPYDR.[I]		0.152524	0.00332205	1	1	2	A6TGB8	A6TGB8 [254-262]	0	947.45812089	Not Found	High	High		2.0e7	1.6e7	2.0755717754364	High	0.001862	0.04538
High	[R].QWFTDVK.[I]		0.138307	0.00332205	1	1	6	B5XSV5	B5XSV5 [91-97]	0	923.46214369	High	High	High	3.9e6			2.34392857551575	High	0.00024	0.004172
High	[K].AQFGGQR.[F]		0.131658	0.00332205	1	2	5	A6TGP0	A6TGP0 [1263-1269]	0	763.38456213	High	High	High	3.4e7	2.2e7	2.9e7	1.62510299682617	High	0.00024	0.003765
High	[K].DIATLK.[N]		0.152524	0.00332205	1	1	7	B5Y306	B5Y306 [25-30]	0	660.39266722	High	High	High		1.3e7		1.56985521316528	High	0.0003301	0.007478
High	[R].LATELAR.[R]		0.142061	0.00332205	1	1	7	B5XSS1	B5XSS1 [28-34]	0	773.45157903	High	High	High		1.7e8	2.1e8	2.67375111579895	High	0.00026	0.004411
High	[R].YGASVR.[Q]		0.161528	0.00332205	1	2	6	A6T5H9	A6T5H9 [58-63]	0	652.34130038	High	High	High	7.5e7	9.7e7	9.2e7	1.76240193843842	High	0.006326	0.1283
High	[R].LIVVEK.[F]		0.12758	0.00332205	1	1	8	A6TEX1	A6TEX1 [118-123]	0	700.46035286	High	High	High	2.3e6	2.2e7	8.3e6	1.59531497955322	High	0.001495	0.0368
High	[R].RVEIEVK.[G]		0.135855	0.00332205	1	1	26	P24017	P24017 [327-333]	1	872.5199929	High	High	High				2.50131821632385	High	0.0003301	0.007629
High	[R].ECRPLSK.[T]	1xCarbamidomethyl [C2]	0.152524	0.00332205	1	1	2	A6TEW3	A6TEW3 [63-69]	0	889.45601276	High	Not Found	High	4.5e6		2.7e6	2.71904420852661	High	0.00026	0.005079
High	[R].AGFEVR.[D]		0.140173	0.00332205	1	2	14	A6TGP0	A6TGP0 [543-548]	0	678.35695044	High	High	High	1.7e6	2.7e7	5.5e7	1.86459219455719	High	0.00026	0.004292
High	[K].EYQYQEVK.[G]		0.145906	0.00332205	1	1	9	B5XQC6	B5XQC6 [287-294]	0	1086.51021596	High	High	High		7.5e6	2.9e6	2.49354481697083	High	0.00026	0.005693
High	[R].FLEDGDK.[A]		0.16224	0.00332205	1	1	2	P33318	P33318 [117-123]	0	823.38322465	Not Found	Not Found	High				1.80897974967957	High	0.0008325	0.02144
High	[R].HGVTMLTLGQYLQPSR.[H]		0.154561	0.00332205	1	1	1	B5XZS6	B5XZS6 [255-270]	0	1800.942514	Not Found	High	Not Found		4.1e6		2.68824291229248	High	0.00026	0.005216
High	[K].SHVVVNGHTK.[I]	1xDeamidated [N6]	0.140173	0.00332205	1	2	3	A6T4Y3	A6T4Y3 [46-55]	0	1078.56398331	High	Not Found	High			1.8e7	2.51024198532104	High	0.00026	0.004273
High	[K].NMITGAAQMDGAILVVAATDGPMPQTR.[E]	1xOxidation [M9]	0.163672	0.00332205	1	1	2	A6TEX7	A6TEX7 [91-117]	0	2745.33683132	High	Not Found	High	2.0e6		1.6e6	2.37772250175476	High	0.00026	0.005822
High	[K].RLDSYEK.[A]		0.161528	0.00332205	1	2	7	A6TBX2	A6TBX2 [392-398]	1	910.46287192	High	High	High			4.1e6	2.39778590202332	High	0.0003486	0.009104
High	[R].TFKPER.[D]		0.142061	0.00332205	1	1	2	A6TGP1	A6TGP1 [48-53]	0	777.42536431	Not Found	High	High		3.3e7	8.2e6	1.70573234558105	High	0.001841	0.0439
High	[R].CVGIQNEK.[L]	1xCarbamidomethyl [C1]	0.153879	0.00332205	1	1	5	A6TGB8	A6TGB8 [284-291]	0	947.46149202	High	High	High		9.2e6	5.5e7	2.44648456573486	High	0.0003714	0.01209
High	[K].GFAGTVK.[R]		0.155933	0.00332205	1	1	6	A6TEX2	A6TEX2 [117-123]	0	679.37735153	High	High	High		1.9e7	1.9e7	1.80475640296936	High	0.00026	0.005783
High	[K].AVEHLVK.[L]		0.156622	0.00332205	1	1	4	P16481	P16481 [73-79]	0	795.47231449	High	High	High		4.7e6		2.6009361743927	High	0.00026	0.005353
High	[K].VHPNGIR.[L]	1xDeamidated [N4]	0.155245	0.00332205	1	1	5	B5XNA0	B5XNA0 [5-11]	0	793.43151274	High	High	High		7.1e7	6.5e7	1.84045374393463	High	0.0008325	0.0214
High	[K].AASYEEIKK.[A]		0.135248	0.00332205	1	1	7	P24164	P24164 [244-252]	1	1038.54660148	High	High	High		4.4e7	4.1e7	2.60307860374451	High	0.00024	0.003981
High	[K].FGGQVNAER.[I]		0.162955	0.00332205	1	1	2	A6TBX7	A6TBX7 [52-60]	0	977.47991895	Not Found	High	Not Found		2.7e6		2.72960209846497	High	0.009002	0.1741
High	[R].EAGVYMR.[V]	1xOxidation [M6]	0.131658	0.00332205	1	1	3	P0A297	P0A297 [47-53]	0	841.38726461	High	High	High	4.9e6	7.0e6	3.9e6	2.41979098320007	High	0.00024	0.003782
High	[K].LLDEGR.[A]		0.134042	0.00332205	1	1	5	A6TEX7	A6TEX7 [265-270]	0	702.37807976	High	High	High		4.0e8	5.8e7	1.94652390480042	High	0.001127	0.02732
High	[R].GGLILAK.[G]		0.147864	0.00332205	1	2	2	A6TCG5	A6TCG5 [236-242]	0	671.44503717	High	Not Found	Not Found				2.08951115608215	High	0.00026	0.004766
High	[R].KLLDEGR.[A]		0.152524	0.00332205	1	1	9	A6TEX7	A6TEX7 [264-270]	1	830.47304272	High	High	High			2.1e7	2.3299765586853	High	0.00026	0.005069
High	[R].QLEAASDAVR.[E]		0.151179	0.00332205	1	1	10	P15745	P15745 [282-291]	0	1059.54291305	High	High	High	4.2e6	1.9e6	1.0e7	2.18322062492371	High	0.003123	0.06851
High	[R].ELVTAAR.[L]		0.134644	0.00332205	1	1	6	A6TB33	A6TB33 [31-37]	0	759.43592897	High	High	High	4.3e6	3.7e6	1.1e7	2.4105498790741	High	0.00024	0.003959
High	[K].IAPDLLPEELIQVADSLVR.[H]		0.153879	0.00332205	1	2	5	A6T739	A6T739 [218-236]	0	2091.1695964	High	High	Not Found	2.1e6	1.3e6		2.4855682849884	High	0.00026	0.005182
High	[R].VQELAEK.[L]		0.129896	0.00332205	1	2	4	A6T4Z7	A6T4Z7 [489-495]	0	816.44615926	High	High	High	1.2e7	1.4e7	1.4e7	2.5579662322998	High	0.00024	0.003683
High	[K].LFEGSDGFK.[R]		0.129313	0.00332205	1	3	2	A6TFL4	A6TFL4 [200-208]	0	999.47818761	High	Not Found	Not Found	9.7e6			2.28906011581421	High	0.004117	0.08881
High	[K].HPYLEER.[D]		0.155933	0.00332205	1	2	6	A6TG37	A6TG37 [65-71]	0	943.46320629	High	High	High		4.1e6		2.14979815483093	High	0.0003486	0.01042
High	[R].KLEEEAR.[R]		0.129313	0.00332205	1	2	12	A6TEI7	A6TEI7 [196-202]	1	874.46287192	High	High	High		9.3e6	3.8e6	2.28231263160706	High	0.0003486	0.01068
High	[K].AVASEINQAGGR.[A]		0.15801	0.00332205	1	1	1	Q48436	Q48436 [41-52]	0	1172.60182486	Not Found	High	Not Found		2.2e7		1.81894552707672	High	0.00026	0.005438
High	[R].VGFGYGK.[A]		0.155933	0.00332205	1	1	8	A6TEV5	A6TEV5 [46-52]	0	727.37735153	High	High	High	5.5e6	9.0e7	1.1e7	1.85871505737305	High	0.0008325	0.02065
High	[R].FSIPGSK.[-]		0.148522	0.00332205	1	2	6	A6TGC6	A6TGC6 [64-70]	0	735.40356625	High	High	High		2.3e7	1.2e7	1.98235511779785	High	0.0003301	0.008353
High	[K].ATVAYIPK.[D]		0.160113	0.00332205	1	2	1	A6TBN8	A6TBN8 [122-129]	0	862.50328024	Not Found	Not Found	High				1.89064693450928	High	0.00026	0.005592
High	[-].MLILTR.[R]		0.147209	0.00332205	1	1	2	B5XVB9	B5XVB9 [1-6]	0	746.45930702	Not Found	Not Found	High			5.5e6	1.8638174533844	High	0.0006797	0.01533
High	[R].LVHTLNGSGLAVGR.[T]	1xDeamidated [N6]	0.131658	0.00332205	1	2	2	A6T6Z0	A6T6Z0 [384-397]	0	1394.77503855	High	Not Found	Not Found				2.41083884239197	High	0.00024	0.003771
High	[R].DYLLPENSGVR.[K]		0.134644	0.00332205	1	3	2	A6T716	A6T716 [219-229]	0	1262.63754164	Not Found	Not Found	High				2.2815248966217	High	0.007626	0.152
High	[K].LTGMAFR.[V]		0.126436	0.00332205	1	1	10	P24164	P24164 [220-226]	0	795.41817047	High	High	High	5.1e6	3.0e7	6.5e6	2.35095024108887	High	0.00024	0.00348
High	[K].KYEIISEAEAEVAEIQEQFQSGLVTAGER.[Y]	2xDeamidated [Q18; Q20]	0.138307	0.00332205	1	1	1	A6TGP1	A6TGP1 [650-678]	1	3226.56377389	High	Not Found	Not Found	2.6e6			3.81269359588623	High	0.00024	0.004187
High	[R].GLAQGTDVSFGTFGLK.[A]	1xDeamidated [Q4]	0.15801	0.00332205	1	1	7	A6TEW5	A6TEW5 [19-34]	0	1598.80606379	High	High	High			1.0e8	2.09518432617188	High	0.0008325	0.02102
High	[R].VPDMSAYR.[K]		0.144614	0.00332205	1	1	2	P37424	P37424 [121-128]	0	938.44002802	Not Found	Not Found	High			1.8e7	2.08437013626099	High	0.00026	0.004554
High	[R].FWVESEKR.[F]		0.146556	0.00332205	1	2	2	A6TFM8	A6TFM8 [38-45]	1	1080.54727022	Not Found	Not Found	High				2.40842342376709	High	0.00026	0.004688
High	[K].IAAPFK.[Q]		0.142695	0.00332205	1	2	6	A6TCW1	A6TCW1 [252-257]	0	646.39227336	High	High	High	6.2e6	5.9e6	1.2e7	1.79922652244568	High	0.0008132	0.01965
High	[K].SFGAPTITK.[D]		0.146556	0.00332205	1	3	15	A6TH53	A6TH53 [43-51]	0	921.50400847	High	High	High		3.7e9		2.0289945602417	High	0.00026	0.004671
High	[R].TIAMGSSDGLR.[R]	1xOxidation [M4]	0.129896	0.00332205	1	2	2	A6TG36	A6TG36 [54-64]	0	1123.54119887	High	Not Found	Not Found	6.0e6			2.4296658039093	High	0.00024	0.003683
High	[K].TTVIALR.[E]		0.134644	0.00332205	1	1	5	B5XTE8	B5XTE8 [46-52]	0	773.48796455	High	High	High	9.7e6	1.6e7	9.4e6	2.06036186218262	High	0.0003486	0.008481
High	[R].GVTSLLEQALLPWVDEVNPQEEVDEDAEYWAK.[F]	1xDeamidated [N/Q]	0.126436	0.00332205	1	1	6	A6TCD0	A6TCD0 [150-181]	0	3673.74319421	Not Found	High	High		7.5e5		2.79751968383789	High	0.002766	0.06147
High	[R].TVELVDDKNP.[-]		0.132845	0.00332205	1	2	6	A6TF98	A6TF98 [652-661]	1	1129.57354443	High	High	High	2.8e7	3.0e7	2.3e7	2.80534768104553	High	0.00024	0.00386
High	[K].YFPVYDNAGK.[L]		0.145906	0.00332205	1	2	5	A6TFH4	A6TFH4 [287-296]	0	1173.55750051	High	High	High	1.4e7		7.2e6	2.17851734161377	High	0.001974	0.04673
High	[R].GFFPTEGSR.[V]		0.139548	0.00332205	2	2	8	B5Y1J4; A6T4X9	B5Y1J4 [584-592]; A6T4X9 [584-592]	0	997.47377095	High	High	High	1.0e7	6.2e6		2.10322690010071	High	0.000745	0.01864
High	[R].ISPEAPVPVVK.[V]		0.135855	0.00332205	1	2	6	A6TE31	A6TE31 [32-42]	0	1135.67213633	High	High	High	2.8e7	3.1e7	2.9e7	2.2957329750061	High	0.0021	0.05046
High	[R].TGEGVEVLR.[N]		0.147864	0.00332205	1	1	5	B5XZP4	B5XZP4 [361-369]	0	959.51563573	High	High	High	1.0e8	1.1e8	1.4e8	1.46684598922729	High	0.00026	0.005211
High	[K].SLADMIK.[G]		0.131658	0.00332205	1	1	10	A6TGP1	A6TGP1 [326-332]	0	777.41750173	High	High	High	1.6e7	2.1e7	2.1e7	2.15302228927612	High	0.0003486	0.0107
High	[K].LESLVEDLVNR.[S]	1xDeamidated [N10]	0.142695	0.00332205	1	2	2	A6T4F4	A6T4F4 [305-315]	0	1287.67907248	Not Found	High	Not Found		3.1e7		3.75542855262756	High	0.002871	0.06309
High	[R].LVLLVQAVNPEFK.[A]		0.140799	0.00332205	1	1	2	B5XNL6	B5XNL6 [312-324]	0	1469.87262691	Not Found	High	Not Found		7.1e6		2.86041116714478	High	0.0003486	0.01101
High	[R].MPGDLSEYSVIQTK.[E]		0.146556	0.00332205	1	1	2	Q48447	Q48447 [169-182]	0	1567.76723503	Not Found	Not Found	High				2.40130209922791	High	0.00026	0.004679
High	[K].AIAEHTDLPQILYNVPSR.[T]		0.147864	0.00332205	1	1	2	A6TCA1	A6TCA1 [121-138]	0	2037.07636478	High	Not Found	Not Found				2.57061648368835	High	0.00026	0.004751
High	[K].SEAADIAAK.[K]		0.15801	0.00332205	1	2	8	P08470	P08470 [89-97]	0	875.44688749	High	High	Not Found		2.0e6		2.32613348960876	High	0.00026	0.005457
High	[K].NELSQYGILPEEWGGESQFVHVSAK.[A]		0.145259	0.00332205	1	2	2	A6TEI7	A6TEI7 [518-542]	0	2804.35259881	High	Not Found	Not Found				3.49461150169373	High	0.001841	0.04477
High	[K].EAAIQVSNVAIFNAATGK.[A]	2xDeamidated [Q5; N13]	0.15185	0.00332205	1	1	2	A6TEW1	A6TEW1 [62-79]	0	1805.92797013	Not Found	Not Found	High				2.52028465270996	High	0.00026	0.005038
High	[K].AGEEFTIDVTFPEEYHAENLK.[G]	1xDeamidated [N19]	0.165842	0.00383342	1	2	4	A6T5H9	A6T5H9 [207-227]	0	2440.1190772	Not Found	Not Found	High			6.7e6	3.20156526565552	High	0.00145	0.03648
High	[R].FAGDALPSNPVACAVAIADK.[M]	1xCarbamidomethyl [C13]; 1xDeamidated [N9]	0.175539	0.00383342	1	2	2	A6TFH4	A6TFH4 [438-457]	0	1987.97935361	Not Found	Not Found	High				2.52979564666748	High	0.00283	0.06269
High	[R].IDPNGENDRYPLQK.[Q]		0.171751	0.00383342	1	1	1	A6TBX3	A6TBX3 [8-21]	1	1658.81327396	High	Not Found	Not Found				2.5167281627655	High	0.0003089	0.006471
High	[R].LPNGVLR.[N]	1xDeamidated [N3]	0.175539	0.00383342	1	2	8	A6THB4	A6THB4 [117-123]	0	769.45666486	High	High	High	1.0e7		3.7e7	1.78390634059906	High	0.0003089	0.006722
High	[R].TTDVTGTIELPEGVEMVMPGDNIK.[M]	2xOxidation [M16; M18]; 1xDeamidated [N22]	0.175539	0.00383342	1	1	1	A6TEX7	A6TEX7 [335-358]	0	2579.21027743	High	Not Found	Not Found				1.77935194969177	High	0.0003089	0.006745
High	[K].FINTMSQVPTITQLLPLPASEDADLK.[R]	1xOxidation [M5]; 1xDeamidated [Q/N]	0.165116	0.00383342	1	2	5	A6TG37	A6TG37 [175-200]	0	2859.46960317	High	Not Found	Not Found				3.16166734695435	High	0.0002844	0.005941
High	[R].MPSAVGYQPTLAEEMGVLQER.[I]	1xOxidation [M1]	0.173258	0.00383342	1	2	1	A6TG36	A6TG36 [262-282]	0	2322.11044363	Not Found	Not Found	High				0.297055453062058	High	0.0003089	0.006583
High	[R].YGVTDLR.[A]		0.165116	0.00383342	1	2	2	A6TAI3	A6TAI3 [307-313]	0	823.43084357	Not Found	Not Found	High				2.05507874488831	High	0.0002844	0.005943
High	[R].LEAQNVLPVQPVNDAQPER.[Q]	2xDeamidated [Q10; Q16]	0.16657	0.00383342	1	1	1	B5XVA2	B5XVA2 [166-184]	0	2119.0665887	High	Not Found	Not Found	1.3e7			2.6129994392395	High	0.0002844	0.006052
High	[R].QIAPALLALLQAEAGNK.[L]	1xDeamidated [N16]	0.174015	0.00383342	1	1	1	A6TGR8	A6TGR8 [384-400]	0	1721.97961142	Not Found	Not Found	High			4.3e5	0.501424372196198	High	0.0003089	0.006641
High	[K].QLLNEFPELK.[G]		0.172503	0.00383342	1	1	1	B5XTS2	B5XTS2 [166-175]	0	1230.67286456	Not Found	High	Not Found		3.9e6		2.30011487007141	High	0.0003089	0.006522
High	[R].NALAMR.[W]		0.167302	0.00383342	1	2	6	A6TEX9	A6TEX9 [97-102]	0	675.36065563	High	High	High		9.9e6		1.92732155323029	High	0.0006797	0.01576
High	[R].TFFQVSDFIAPLIPFGLGAGR.[L]		0.164392	0.00383342	1	2	1	A6TDG4	A6TDG4 [123-143]	0	2253.20665066	Not Found	High	Not Found				2.38326263427734	High	0.0002844	0.005901
High	[R].ADKPLVGTGMER.[A]		0.168036	0.00383342	1	2	7	A6TGP0	A6TGP0 [695-706]	0	1273.65689689	High	High	High	3.3e7	3.2e6	4.1e6	2.5371310710907	High	0.002871	0.06341
High	[R].QAVPTLR.[A]		0.16657	0.00383342	1	2	3	A6TGP0	A6TGP0 [688-694]	0	784.46756346	High	High	High	1.2e7			1.94888603687286	High	0.0003947	0.01264
High	[K].DITGGLPR.[V]		0.164392	0.00383342	1	1	12	A6TGP1	A6TGP1 [1133-1140]	0	828.45739266	High	High	High	3.3e6	1.3e7	8.3e7	2.30554389953613	High	0.0003301	0.00794
High	[R].ELDTLYGR.[I]		0.172503	0.00383342	1	1	2	B5XVJ3	B5XVJ3 [96-103]	0	966.48908664	Not Found	High	Not Found		3.9e6		2.25035738945007	High	0.0003089	0.006492
High	[K].LQTLPR.[D]		0.174776	0.00383342	1	1	7	B5XNA6	B5XNA6 [48-53]	0	727.44609977	High	High	High		2.4e8	6.8e7	1.88892257213593	High	0.0007231	0.01718
High	[R].NFLVPQGK.[A]	1xDeamidated [N1]	0.191434	0.00432337	1	2	5	A6THB4	A6THB4 [28-35]	0	903.49344424	High	High	High	6.1e6	5.5e6		2.09085440635681	High	0.0003301	0.008013
High	[R].ENEAAELK.[R]		0.177847	0.00432337	1	2	2	A6TEI7	A6TEI7 [179-186]	0	903.44180209	Not Found	High	Not Found		1.7e6		2.1322193145752	High	0.0003947	0.01237
High	[R].AREELR.[K]		0.1794	0.00432337	1	2	10	B5XZM0	B5XZM0 [116-121]	1	773.42642691	High	High	High	2.7e6		9.1e5	1.98083901405334	High	0.001841	0.04327
High	[K].VTLPEFER.[A]		0.184132	0.00432337	1	2	6	A6TE31	A6TE31 [3-10]	0	990.52547216	High	High	High	4.9e6	6.5e6	5.3e6	1.84356236457825	High	0.0007679	0.01889
High	[R].NLLLVK.[G]		0.192261	0.00432337	1	1	10	A6TEX2	A6TEX2 [185-190]	0	699.47633729	High	High	High	1.3e7	2.5e7	2.9e7	2.01644539833069	High	0.002555	0.05717
High	[R].KAGFVTR.[D]		0.192261	0.00432337	1	2	9	A6TEN8	A6TEN8 [100-106]	1	778.4569988	High	High	High		2.7e7	1.1e7	2.53783011436462	High	0.0003301	0.008084
High	[K].TALAIDAIINQR.[D]	2xDeamidated [N10; Q11]	0.178622	0.00432337	1	2	4	A6TG38	A6TG38 [176-187]	0	1300.7107074	Not Found	Not Found	High			1.5e7	3.04029417037964	High	0.005104	0.1064
High	[R].LDNVVYR.[M]		0.184132	0.00432337	1	1	4	B5XNB5	B5XNB5 [98-104]	0	878.47304272	High	High	High	2.1e8	4.1e8	1.2e8	2.64942789077759	High	0.0003301	0.007438
High	[K].IVSEFGR.[G]		0.182542	0.00432337	1	2	4	A6TEI4	A6TEI4 [11-17]	0	807.43592897	Not Found	High	High				1.72148180007935	High	0.0004684	0.01284
High	[R].AADTQDDAQFGEWVELLLDQALLAER.[G]		0.191434	0.00432337	1	1	2	A6T5N6	A6T5N6 [580-605]	0	2917.42140654	Not Found	High	Not Found		1.5e6		2.34436631202698	High	0.0003301	0.008053
High	[R].SNTPIVVDGK.[D]		0.188158	0.00432337	1	2	1	A6TGT4	A6TGT4 [105-114]	0	1029.55750051	Not Found	High	Not Found		4.4e6		1.85089647769928	High	0.0003301	0.00776
High	[R].SATPEQELGK.[L]		0.184132	0.00432337	1	1	2	B5XZ20	B5XZ20 [684-693]	0	1059.53167965	High	High	Not Found		7.2e6		2.14814114570618	High	0.005494	0.1152
High	[R].GLWEFR.[L]		0.184132	0.00432337	1	1	13	A6TEX2	A6TEX2 [78-83]	0	807.41479965	High	High	High	1.4e7	8.6e6	1.4e7	1.90205013751984	High	0.0007231	0.01679
High	[K].SNVPALEACPQKR.[G]	1xCarbamidomethyl [C9]; 1xDeamidated [Q11]	0.187346	0.00432337	1	1	2	A6TEY0	A6TEY0 [19-31]	1	1470.73693876	Not Found	High	Not Found		2.0e7		3.32816529273987	High	0.0003301	0.007723
High	[K].EMPFYENFYAGGSSTVR.[G]		0.177847	0.00432337	2	2	2	B5Y1J4; A6T4X9	B5Y1J4 [645-661]; A6T4X9 [645-661]	0	1954.86398882	Not Found	High	Not Found				2.51719450950623	High	0.0003301	0.006927
High	[R].TTIADIEK.[G]		0.188158	0.00432337	2	2	4	B5Y1J4; A6T4X9	B5Y1J4 [128-135]; A6T4X9 [128-135]	0	890.48293864	High	High	Not Found	2.2e7	1.5e7		2.25402092933655	High	0.0003486	0.01083
High	[R].RQLAYPINK.[L]		0.184931	0.00432337	1	2	5	A6THB1	A6THB1 [45-53]	1	1102.63675392	High	High	High	8.0e5			2.50950360298157	High	0.009394	0.1839
High	[R].NIAIEHSGYSVFAGVGER.[T]		0.180181	0.00432337	1	2	2	A6TG36	A6TG36 [166-183]	0	1905.94535067	High	Not Found	Not Found	3.8e5			2.32976651191711	High	0.0003301	0.007108
High	[K].LHVHDENNECGIGDK.[V]	1xCarbamidomethyl [C10]; 1xDeamidated [N8]	0.18979	0.00432337	1	1	1	A6TEW3	A6TEW3 [44-58]	0	1737.74968811	Not Found	High	Not Found				2.66570210456848	High	0.0003301	0.007878
High	[K].FRDEGR.[D]		0.19476	0.00432337	1	2	14	A6TG36	A6TG36 [231-236]	1	779.37947673	High	High	High	4.9e6			2.33490252494812	High	0.0003301	0.008357
High	[R].AMEAPLR.[Q]	1xOxidation [M2]	0.193923	0.00432337	1	3	2	A6TH53	A6TH53 [446-452]	0	803.40800007	Not Found	High	Not Found		3.4e7		2.08539843559265	High	0.0003301	0.008232
High	[R].VPLHTLR.[A]		0.182542	0.00432337	1	1	10	B5XNA0	B5XNA0 [173-179]	0	835.51484801	High	High	High	2.3e7	1.4e7		2.23915028572083	High	0.0003301	0.007277
High	[-].MNLHEYQAK.[Q]		0.220401	0.00477801	1	1	2	A6T6F6	A6T6F6 [1-9]	0	1133.54080461	Not Found	High	Not Found		1.1e6		1.60401594638824	High	0.00379	0.08147
High	[R].YLAESIR.[M]		0.21215	0.00477801	1	2	6	A6TGL3	A6TGL3 [207-213]	0	851.46214369	High	High	High				2.03959083557129	High	0.0003486	0.009931
High	[K].HIITSK.[T]		0.219471	0.00477801	1	2	4	A6TCF1	A6TCF1 [96-101]	0	698.41955068	High	High	Not Found	1.9e6			1.91926765441895	High	0.0008325	0.02048
High	[K].VLYNAR.[I]		0.216701	0.00477801	1	2	10	A6TGP0	A6TGP0 [170-175]	0	735.41479965	High	High	High		2.3e7	5.7e7	1.85287749767303	High	0.0007231	0.0169
High	[R].VAITIAR.[F]		0.223212	0.00477801	1	1	2	A6T5E8	A6T5E8 [15-21]	0	743.47739989	Not Found	Not Found	High			8.3e6	1.46267080307007	High	0.0003486	0.01105
High	[K].DYECLCGK.[Y]	2xCarbamidomethyl [C4; C6]	0.201562	0.00477801	1	1	6	A6TGP1	A6TGP1 [67-74]	0	1044.4124932	High	High	High	3.9e7	3.3e7	1.3e7	2.48430776596069	High	0.0003486	0.008916
High	[R].QSVDEFFR.[L]		0.196441	0.00477801	1	1	1	A6TH13	A6TH13 [166-173]	0	1027.48433561	Not Found	Not Found	High				0.190334096550941	High	0.0003486	0.008463
High	[R].NILNELQK.[D]		0.207681	0.00477801	1	1	2	P37424	P37424 [18-25]	0	971.55202125	Not Found	Not Found	High			9.1e6	1.9678567647934	High	0.0003486	0.009522
High	[R].IAVTNLR.[T]		0.213053	0.00477801	1	1	4	A6TBX3	A6TBX3 [213-219]	0	786.48321352	High	Not Found	High	3.8e7		1.4e7	2.25426936149597	High	0.0004926	0.01299
High	[K].AAGHYQAEAALLQCTADTLADAVLITTVHAWQHQGK.[T]	1xCarbamidomethyl [C14]	0.196441	0.00477801	1	2	1	A6TI29	A6TI29 [813-848]	0	3859.91843033	High	Not Found	Not Found				3.97950983047485	High	0.0003486	0.008466
High	[K].VLPELNGK.[L]		0.197287	0.00477801	1	1	1	P24164	P24164 [212-219]	0	869.50909387	Not Found	High	Not Found		2.9e7		1.5936506986618	High	0.0003486	0.008539
High	[-].MIGLVGK.[K]	1xOxidation [M1]	0.210353	0.00477801	1	1	6	A6TEX2	A6TEX2 [1-7]	0	733.42767293	High	High	High		1.2e6	1.1e7	1.81166875362396	High	0.0003486	0.009821
High	[K].VLPELNGK.[L]	1xDeamidated [N6]	0.217621	0.00477801	1	1	2	P24164	P24164 [212-219]	0	870.49310987	High	High	Not Found		1.0e8		1.69677138328552	High	0.0003486	0.01051
High	[R].MWEFFER.[L]	1xOxidation [M1]	0.197287	0.00477801	1	2	8	A6TEW0	A6TEW0 [96-102]	0	1060.45567848	High	High	High		6.3e6		2.09655332565308	High	0.0003486	0.008531
High	[R].QLQSGQQR.[L]		0.21487	0.00477801	1	2	13	A6TCC4	A6TCC4 [273-280]	0	944.49081798	High	High	High	1.2e7			1.88107907772064	High	0.001234	0.03052
High	[K].SVGQLLK.[E]		0.224156	0.00477801	1	1	3	A6T4X2	A6T4X2 [241-247]	0	744.46141546	High	High	Not Found		5.4e6		1.99593496322632	High	0.0003486	0.01114
High	[R].KGLADTALK.[T]		0.21396	0.00477801	1	1	2	A6TGP1	A6TGP1 [781-789]	1	916.54620762	Not Found	High	High		1.1e8		2.22968101501465	High	0.007746	0.1543
High	[R].EQLGLSQQAVAER.[L]	1xDeamidated [Q2]	0.207681	0.00477801	1	2	4	A6TCD5	A6TCD5 [24-36]	0	1429.72814786	High	Not Found	High				2.65536856651306	High	0.003621	0.0791
High	[K].GLADTALK.[T]		0.224156	0.00477801	1	1	2	A6TGP1	A6TGP1 [782-789]	0	788.45124466	Not Found	High	High		9.7e6	1.1e7	1.8076479434967	High	0.0003714	0.01117
High	[K].AIMVNGR.[V]	1xDeamidated [N5]	0.220401	0.00477801	1	1	4	B5XNB5	B5XNB5 [122-128]	0	761.39743544	High	Not Found	High			1.4e7	1.90489900112152	High	0.0009907	0.02494
High	[R].MGFGATR.[A]	1xOxidation [M1]	0.197287	0.00477801	1	1	6	B5XNB5	B5XNB5 [105-111]	0	755.35048523	High	High	High	6.2e6	2.6e7	1.9e7	2.27410221099854	High	0.0003486	0.008585
High	[K].DNLFVR.[I]		0.205039	0.00477801	1	2	13	A6TGP0	A6TGP0 [192-197]	0	763.40971425	High	High	High	3.4e7		9.5e7	2.15277457237244	High	0.0007021	0.01647
High	[K].RVALADK.[F]		0.204165	0.00477801	1	1	2	B5XNA6	B5XNA6 [13-19]	1	772.46756346	High	Not Found	Not Found				2.25087738037109	High	0.001323	0.03185
High	[R].GLSLGMR.[L]		0.21487	0.00477801	1	1	11	A6TEU8	A6TEU8 [311-317]	0	733.40252041	High	High	High		2.9e7	3.9e7	1.83460485935211	High	0.002576	0.05732
High	[R].ENEAAELKR.[K]		0.198987	0.00477801	1	2	5	A6TEI7	A6TEI7 [179-187]	1	1059.54291305	High	High	High		1.3e7	5.8e6	2.66827630996704	High	0.0003486	0.008749
High	[K].DDICYATTNR.[Q]	1xCarbamidomethyl [C4]	0.224156	0.00477801	1	1	2	A6T4G3	A6T4G3 [194-203]	0	1228.52627695	High	High	Not Found	4.6e6	7.4e6		0.269246906042099	High	0.0003947	0.01238
High	[R].GQDLDEAR.[A]		0.199842	0.00477801	1	2	6	A6TG35	A6TG35 [87-94]	0	903.41664997	High	High	High	2.3e7	4.5e7	6.4e7	2.51965045928955	High	0.0003486	0.008756
High	[R].QPSEEELAIAR.[Y]	1xDeamidated [Q1]	0.215784	0.00477801	1	1	4	B5XXP0	B5XXP0 [173-183]	0	1243.61647224	High	High	Not Found				2.40393304824829	High	0.0003486	0.01034
High	[K].ATQRPYTSR.[Y]		0.208568	0.00477801	1	1	1	A6THE3	A6THE3 [230-238]	0	1079.55923185	Not Found	High	Not Found		1.6e6		1.95848619937897	High	0.0003486	0.00958
High	[K].ELLHYCLER.[E]	1xCarbamidomethyl [C6]	0.222272	0.00477801	1	3	1	A6TFL4	A6TFL4 [99-107]	0	1232.60921879	Not Found	High	Not Found				2.30003261566162	High	0.0003486	0.01099
High	[R].APTLHR.[L]		0.232803	0.00527479	1	1	6	A6TGP1	A6TGP1 [426-431]	0	694.39948396	High	High	High		3.4e7	2.9e7	2.09892511367798	High	0.0003714	0.01209
High	[K].QLLTPLR.[D]		0.228925	0.00527479	1	2	6	A6TI29	A6TI29 [776-782]	0	840.5301637	High	High	High	4.5e6	9.7e6	4.0e6	1.96164774894714	High	0.0003714	0.01166
High	[K].SGSGKPNK.[D]		0.225103	0.00527479	1	2	2	A6TGN5	A6TGN5 [88-95]	0	774.41044248	High	High	Not Found	6.2e4			1.57395005226135	High	0.0003714	0.01131
High	[R].SQILDEAKAEAEQER.[T]	1xDeamidated [Q]	0.227007	0.00527479	1	2	2	B5XZM0	B5XZM0 [84-98]	1	1717.82389854	Not Found	High	Not Found				1.50827836990356	High	0.0003714	0.01143
High	[R].GALAEETGDNDNFR.[V]		0.227965	0.00527479	1	2	2	A6TE42	A6TE42 [386-399]	0	1508.66119002	High	Not Found	Not Found				2.35912728309631	High	0.0003714	0.01159
High	[K].GYQDVEHR.[K]		0.227007	0.00527479	1	2	2	A6TF98	A6TF98 [612-619]	0	1003.45918349	High	Not Found	Not Found	1.6e6			1.5842570066452	High	0.0003714	0.01151
High	[R].FMQLQQQISAER.[L]	2xDeamidated [Q5; Q]	0.228925	0.00527479	1	2	3	A6T6T1	A6T6T1 [363-374]	0	1480.71005542	Not Found	Not Found	High				2.18092608451843	High	0.0007231	0.01678
High	[R].MIEAIADHENISIELQR.[E]	1xOxidation [M1]; 1xDeamidated [N10]	0.230857	0.00527479	1	1	2	Q48481	Q48481 [201-217]	0	1998.98008193	Not Found	High	High		2.2e7	1.1e7	2.34630513191223	High	0.003164	0.07042
High	[K].YPQLTIR.[V]		0.232803	0.00527479	1	1	14	A6TCJ1	A6TCJ1 [93-99]	0	890.50942824	High	High	High	8.7e6	1.5e7		1.95578289031982	High	0.000745	0.01829
High	[R].YILAPK.[G]		0.232803	0.00527479	1	1	13	A6TEW9	A6TEW9 [103-108]	0	704.43413814	High	High	High		5.1e7		1.73151874542236	High	0.001733	0.04132
High	[K].FGFTSR.[K]		0.227965	0.00527479	1	1	9	B5XNB2	B5XNB2 [64-69]	0	714.35695044	High	High	High		1.5e8	1.2e8	2.05296659469604	High	0.000745	0.01846
High	[R].QNLLGK.[R]		0.235747	0.00578874	1	1	5	A6TGP1	A6TGP1 [340-345]	0	672.40390062	High	High	High	1.7e7	2.2e7	1.9e7	2.22610545158386	High	0.00167	0.03994
High	[R].SANQVRPVTLTR.[N]		0.237727	0.00578874	1	1	4	B5XTF9	B5XTF9 [7-18]	0	1341.75972243	Not Found	High	High			3.9e6	1.92694520950317	High	0.0006797	0.01529
High	[K].DYIDEATGELICPANMELSLDLLAK.[L]	1xCarbamidomethyl [C12]; 1xDeamidated [N15]	0.238722	0.00578874	1	2	1	A6TGP0	A6TGP0 [300-324]	0	2795.33654002	Not Found	High	Not Found				2.24246096611023	High	0.0003947	0.01274
High	[K].INAMLK.[Q]		0.237727	0.00578874	1	2	2	A6TGP0	A6TGP0 [1128-1133]	0	689.40145781	High	Not Found	Not Found	9.2e6			1.85050237178802	High	0.0003947	0.01258
High	[R].LPADWLLSAGLINGR.[N]		0.239721	0.00683726	1	2	3	A6TGK9	A6TGK9 [280-294]	0	1595.89040217	High	Not Found	High			3.9e7	1.75441157817841	High	0.0004926	0.0129
High	[R].GHLINK.[G]		0.240723	0.00788455	1	1	9	A6TGP1	A6TGP1 [906-911]	0	681.40423499	High	High	High		1.1e7		2.1832377910614	High	0.003311	0.07254
High	[K].VGATFSR.[D]		0.243751	0.00945596	1	1	3	A6TGP1	A6TGP1 [1298-1304]	0	737.39406419	High	High	High	5.2e6	2.7e7	3.2e7	2.16711354255676	High	0.0008132	0.0199
High	[R].SLAAQAIEQVVEK.[G]		0.244767	0.00992356	1	1	1	A6TEU2	A6TEU2 [9-21]	0	1385.76347035	Not Found	High	Not Found				2.77477359771729	High	0.0005884	0.01345
High	[K].MEGTFK.[R]		0.245786	0.00992356	1	1	5	B5XNB5	B5XNB5 [178-183]	0	712.3334378	High	High	High	1.9e7	5.6e7	8.5e7	1.74775063991547	High	0.005104	0.1061
High	[K].LLNVEQVR.[L]		0.244767	0.00992356	1	2	5	A6T7Y5	A6T7Y5 [139-146]	0	970.56800568	High	High	High	1.6e7	5.9e7	2.9e7	2.17097926139832	High	0.004448	0.09515
High	[R].GLATTIK.[A]		0.248867	0.00992356	1	1	6	A6TGP1	A6TGP1 [389-395]	0	703.43486637	High	High	High		9.8e6	4.2e6	1.81559407711029	High	0.007705	0.1535
High	[K].VYLAVK.[R]		0.244767	0.00992356	1	2	10	A6TGP0	A6TGP0 [1052-1057]	0	692.43413814	High	High	High	3.1e7		1.2e6	1.76131427288055	High	0.005104	0.1083
High	[R].IGHTVER.[E]		0.247836	0.00992356	1	1	4	A6TEV4	A6TEV4 [32-38]	0	811.44207697	Not Found	High	High		1.3e7	5.1e6	1.74337434768677	High	0.001083	0.02603
High	[K].QVIGQVAADLR.[A]	1xDeamidated [Q5]	0.245786	0.00992356	1	2	3	A6TEV7	A6TEV7 [139-149]	0	1170.64771287	High	Not Found	High	6.7e7		1.1e7	2.55014395713806	High	0.0005884	0.01357
High	[K].MGHLLNSKPTE.[-]		0.24681	0.00992356	1	1	2	A6T7Y5	A6T7Y5 [190-200]	0	1226.61978314	High	Not Found	High			2.4e6	0.392044246196747	High	0.002428	0.0545
High	[R].LTGLEGEQLGIVSLR.[E]	1xDeamidated [Q8]	0.247836	0.00992356	1	1	3	P33318	P33318 [26-40]	0	1585.87956306	High	Not Found	High	1.2e7		1.1e7	1.91127371788025	High	0.0005884	0.01379
High	[K].GGQLARSAGTYVQIVAR.[D]	2xDeamidated [Q3; Q13]	0.247836	0.00992356	1	1	2	A6TEW9	A6TEW9 [151-167]	1	1748.92897324	High	High	Not Found	9.2e6			2.78779411315918	High	0.0005884	0.01375
