# Supplementary material for: Lavender essential oil induces oxidative stress which modifies the bacterial membrane permeability of carbapenemase producing Klebsiella pneumoniae
Source: Sci Rep. 2020 Jan 21;10:819. doi: 10.1038/s41598-019-55601-0 (PMC6972767; doi:10.1038/s41598-019-55601-0)
Supplement: Supplementary file 1 — Dataset 1 [file 41598_2019_55601_MOESM1_ESM.zip › Supplementary Information/Supplementary File S1 Proteomic Raw Data and Analysis/LVO-treated KPC-KP cells/LVO-treated2_050218_01_ProteinGroups.txt]

Protein FDR Confidence	Master	Accession	Description	Exp. q-value	Sum PEP Score	Coverage	# Peptides	# PSMs	# Unique Peptides	# Protein Groups	# AAs	MW [kDa]	calc. pI	Found in Sample: [S15] F15: Sample	Found in Sample: [S14] F14: Sample	Found in Sample: [S13] F13: Sample	Area: F15: Sample	Area: F14: Sample	Area: F13: Sample	emPAI	Score Sequest HT	# Peptides Sequest HT
High	IsMasterProtein	A6TH53	60 kDa chaperonin OS=Klebsiella pneumoniae subsp. pneumoniae (strain ATCC 700721 / MGH 78578) GN=groL PE=3 SV=1	0	855.498576875369	78.8321167883212	36	10967	36	1	548	57.09	4.94	High	High	High	5.5e9	6.4e9	7.0e9	3052.856	38694.6028420925	36
High	IsMasterProtein	A6TGP1	DNA-directed RNA polymerase subunit beta' OS=Klebsiella pneumoniae subsp. pneumoniae (strain ATCC 700721 / MGH 78578) GN=rpoC PE=3 SV=1	0	843.267082934093	69.0120824449183	82	2472	82	1	1407	155.165	6.87	High	High	High	2.8e8	4.3e8	4.1e8	30.234	7294.17242968082	82
High	IsMasterProtein	A6TGP0	DNA-directed RNA polymerase subunit beta OS=Klebsiella pneumoniae subsp. pneumoniae (strain ATCC 700721 / MGH 78578) GN=rpoB PE=3 SV=2	0	778.988600910247	73.397913561848	77	1991	77	1	1342	150.422	5.29	High	High	High	6.0e8	3.7e8	4.2e8	31.064	5133.14253342152	77
High	IsMasterProtein	P24017	Outer membrane protein A OS=Klebsiella pneumoniae GN=ompA PE=1 SV=2	0	390.117886405282	84.5930232558139	23	1697	23	1	344	37.038	6.05	High	High	High	9.1e8	4.5e9	7.7e9	255.502	4517.5829064846	23
High	IsMasterProtein	A6TEX7	Elongation factor Tu OS=Klebsiella pneumoniae subsp. pneumoniae (strain ATCC 700721 / MGH 78578) GN=tufA PE=3 SV=1	0	345.668550791713	80.2030456852792	23	3195	23	1	394	43.219	5.45	High	High	High	9.5e8	3.4e8	2.3e9	82.768	9178.28764355183	23
High	IsMasterProtein	A6T4F4	Chaperone protein DnaK OS=Klebsiella pneumoniae subsp. pneumoniae (strain ATCC 700721 / MGH 78578) GN=dnaK PE=3 SV=1	0	323.790504202341	64.2633228840125	31	304	31	1	638	69.066	4.97	High	High	High	5.4e7	1.1e8	1.2e8	17.047	962.33316218853	31
High	IsMasterProtein	A6TEU8	DNA-directed RNA polymerase subunit alpha OS=Klebsiella pneumoniae subsp. pneumoniae (strain ATCC 700721 / MGH 78578) GN=rpoA PE=3 SV=1	0	271.644487953943	88.1458966565349	21	1281	21	1	329	36.443	5.06	High	High	High	1.4e8	1.2e9	1.4e9	48.619	3720.84051680565	21
High	IsMasterProtein	A6TD53	Enolase OS=Klebsiella pneumoniae subsp. pneumoniae (strain ATCC 700721 / MGH 78578) GN=eno PE=3 SV=1	0	248.792916196386	60.4166666666667	19	530	19	1	432	45.521	5.3	High	High	High	5.8e7	1.8e8	1.5e8	26.542	1573.56701314449	19
High	IsMasterProtein	A6TG38	ATP synthase subunit alpha OS=Klebsiella pneumoniae subsp. pneumoniae (strain ATCC 700721 / MGH 78578) GN=atpA PE=3 SV=1	0	231.461153378715	65.692007797271	25	578	25	1	513	55.135	6	High	High	High	9.9e7	3.5e8	3.8e8	17.116	1772.43140280247	25
High	IsMasterProtein	A6TG36	ATP synthase subunit beta OS=Klebsiella pneumoniae subsp. pneumoniae (strain ATCC 700721 / MGH 78578) GN=atpD PE=3 SV=1	0	218.763215838289	67.8260869565217	20	417	20	1	460	50.179	5	High	High	High	2.5e8	3.8e8	4.0e8	25.102	1087.3557292223	20
High	IsMasterProtein	A6TEI7	Translation initiation factor IF-2 OS=Klebsiella pneumoniae subsp. pneumoniae (strain ATCC 700721 / MGH 78578) GN=infB PE=3 SV=1	0	199.799114314749	38.28125	25	200	25	1	896	98.016	6.02	High	High	High	7.0e7	1.3e8	1.1e8	3.406	598.758093714714	25
High	IsMasterProtein	P24164	Glyceraldehyde-3-phosphate dehydrogenase (Fragment) OS=Klebsiella pneumoniae GN=gap PE=3 SV=2	0	171.057471591278	71.947194719472	16	819	16	1	303	32.286	7.03	High	High	High	3.0e7	1.6e8	2.0e8	28.936	2268.21664702892	16
High	IsMasterProtein	B5XNA0	30S ribosomal protein S3 OS=Klebsiella pneumoniae (strain 342) GN=rpsC PE=3 SV=1	0	161.8829962004	67.2413793103448	14	298	14	1	232	25.823	10.3	High	High	High	4.9e8	7.9e8	7.9e8	38.811	859.667575597763	14
High	IsMasterProtein	A6T4X9	Outer membrane protein assembly factor BamA OS=Klebsiella pneumoniae subsp. pneumoniae (strain ATCC 700721 / MGH 78578) GN=bamA PE=3 SV=1	0	155.540275544439	39.3077873918418	23	176	3	1	809	90.028	5.3	High	High	High	4.2e7	3.9e7	3.2e7	2.54	553.719549536705	23
High	IsMasterProtein	A6T4X1	30S ribosomal protein S2 OS=Klebsiella pneumoniae subsp. pneumoniae (strain ATCC 700721 / MGH 78578) GN=rpsB PE=3 SV=2	0	145.917379064372	57.2614107883817	13	306	13	1	241	26.683	7.14	High	High	High	8.7e7	2.6e8	9.5e7	62.096	754.843591690063	13
High	IsMasterProtein	A6TEW9	50S ribosomal protein L2 OS=Klebsiella pneumoniae subsp. pneumoniae (strain ATCC 700721 / MGH 78578) GN=rplB PE=3 SV=1	0	141.494852675813	57.8754578754579	15	267	15	1	273	29.816	10.93	High	High	High	5.8e7	1.9e8	2.1e8	25.367	635.836058139801	15
High	IsMasterProtein	A6TEV7	50S ribosomal protein L6 OS=Klebsiella pneumoniae subsp. pneumoniae (strain ATCC 700721 / MGH 78578) GN=rplF PE=3 SV=1	0	132.784713882233	79.0960451977401	12	267	12	1	177	18.832	9.7	High	High	High	7.3e8	6.9e8	7.9e8	67.129	692.233649134636	12
High	IsMasterProtein	B5Y1J4	Outer membrane protein assembly factor BamA OS=Klebsiella pneumoniae (strain 342) GN=bamA PE=3 SV=1	0	129.295086033629	34.487021013597	22	151	2	1	809	89.852	5.38	High	High	High		1.9e7	1.9e7	2.092	434.760050415993	22
High	IsMasterProtein	A6TEX2	50S ribosomal protein L3 OS=Klebsiella pneumoniae subsp. pneumoniae (strain ATCC 700721 / MGH 78578) GN=rplC PE=3 SV=1	0	126.248317574707	80.3827751196172	15	522	15	1	209	22.225	9.91	High	High	High	1.4e8	4.8e8	3.6e8	35.517	1170.15157461166	15
High	IsMasterProtein	A6TEW7	50S ribosomal protein L22 OS=Klebsiella pneumoniae subsp. pneumoniae (strain ATCC 700721 / MGH 78578) GN=rplV PE=3 SV=1	0	122.307975180981	56.3636363636364	9	156	9	1	110	12.189	10.18	High	High	High	3.2e7	1.5e8	1.9e8	371.759	474.447229981422	9
High	IsMasterProtein	A6T5H9	Trigger factor OS=Klebsiella pneumoniae subsp. pneumoniae (strain ATCC 700721 / MGH 78578) GN=tig PE=3 SV=1	0	121.862119124943	52.3148148148148	18	216	18	1	432	48.083	4.89	High	High	High	7.7e7	1.9e8	8.5e7	6.11	648.279446721077	18
High	IsMasterProtein	A6TF98	Bifunctional polymyxin resistance protein ArnA OS=Klebsiella pneumoniae subsp. pneumoniae (strain ATCC 700721 / MGH 78578) GN=arnA PE=3 SV=1	0	113.292681187903	32.5264750378215	13	100	13	1	661	73.998	6.33	High	High	High	3.0e7	3.9e7	4.1e7	2.065	328.726861000061	13
High	IsMasterProtein	A6TH77	Phosphatidylserine decarboxylase proenzyme OS=Klebsiella pneumoniae subsp. pneumoniae (strain ATCC 700721 / MGH 78578) GN=psd PE=3 SV=1	0	105.682810029894	49.0625	9	122	9	1	320	35.472	6.43	High	High	High	8.0e7	7.3e7	9.2e7	4.456	405.601949691772	9
High	IsMasterProtein	B5XUB8	Phosphoglycerate kinase OS=Klebsiella pneumoniae (strain 342) GN=pgk PE=3 SV=1	0	105.263681134195	48.3204134366925	12	489	12	1	387	41.066	5.29	High	High	High	2.4e7	3.7e7	2.0e7	5.19	996.127768158913	12
High	IsMasterProtein	A6TFH4	Glycine--tRNA ligase beta subunit OS=Klebsiella pneumoniae subsp. pneumoniae (strain ATCC 700721 / MGH 78578) GN=glyS PE=3 SV=1	0	105.031743682083	31.6400580551524	16	102	16	1	689	76.284	5.58	High	High	High	1.8e7	4.0e7	1.7e7	1.783	260.818474769592	16
High	IsMasterProtein	A6THB1	30S ribosomal protein S6 OS=Klebsiella pneumoniae subsp. pneumoniae (strain ATCC 700721 / MGH 78578) GN=rpsF PE=3 SV=1	0	99.6097384351379	63.3587786259542	7	142	7	1	131	15.107	5.38	High	High	High	7.9e7	2.0e8	2.4e8	41.17	523.462299704552	7
High	IsMasterProtein	A6TG37	ATP synthase gamma chain OS=Klebsiella pneumoniae subsp. pneumoniae (strain ATCC 700721 / MGH 78578) GN=atpG PE=3 SV=1	0	97.0777330844172	50.1742160278746	11	96	11	1	287	31.493	9.06	High	High	High	1.6e7	2.0e7	3.8e7	5.158	310.301060676575	11
High	IsMasterProtein	P41576	6-phosphogluconate dehydrogenase, decarboxylating OS=Klebsiella pneumoniae GN=gnd PE=3 SV=2	0	95.0806634602845	39.957264957265	10	97	6	1	468	51.296	5.2	High	High	High	3.1e7	3.5e7	1.8e7	2.162	319.136887192726	10
High	IsMasterProtein	B5XNB5	30S ribosomal protein S4 OS=Klebsiella pneumoniae (strain 342) GN=rpsD PE=3 SV=1	0	93.2840939729198	66.9902912621359	17	307	17	1	206	23.488	10.05	High	High	High	3.4e8	9.1e8	6.7e8	38.811	607.328515410423	17
High	IsMasterProtein	A6TEX9	30S ribosomal protein S7 OS=Klebsiella pneumoniae subsp. pneumoniae (strain ATCC 700721 / MGH 78578) GN=rpsG PE=3 SV=1	0	91.4210995362107	53.2051282051282	10	163	10	1	156	17.621	10.3	High	High	High	1.1e8	5.0e8	4.1e8	22.101	524.243566513062	10
High	IsMasterProtein	A6TEW0	50S ribosomal protein L5 OS=Klebsiella pneumoniae subsp. pneumoniae (strain ATCC 700721 / MGH 78578) GN=rplE PE=3 SV=1	0	88.8374762738932	69.2737430167598	13	288	13	1	179	20.289	9.48	High	High	High	4.2e7	5.5e7	1.3e8	23.245	703.754739522934	13
High	IsMasterProtein	B5XTE8	DNA-directed RNA polymerase subunit omega OS=Klebsiella pneumoniae (strain 342) GN=rpoZ PE=3 SV=1	0	80.9670594516408	78.021978021978	8	90	8	1	91	10.23	4.92	High	High	High	1.3e7	5.9e7	5.1e7	99	285.54981482029	8
High	IsMasterProtein	A6T5E8	6,7-dimethyl-8-ribityllumazine synthase OS=Klebsiella pneumoniae subsp. pneumoniae (strain ATCC 700721 / MGH 78578) GN=ribH PE=3 SV=1	0	79.0638689133866	70.5128205128205	6	131	6	1	156	16.147	5.25	High	High	High	3.7e7	8.3e6	1.6e7	99	384.80597448349	6
High	IsMasterProtein	A6TBX2	NADH-quinone oxidoreductase subunit C/D OS=Klebsiella pneumoniae subsp. pneumoniae (strain ATCC 700721 / MGH 78578) GN=nuoC PE=3 SV=1	0	78.3013710448662	27.2425249169435	13	95	13	1	602	69.066	6.24	High	High	High	5.2e7	3.1e7	6.5e7	1.512	277.612908124924	13
High	IsMasterProtein	A6TEI3	Polyribonucleotide nucleotidyltransferase OS=Klebsiella pneumoniae subsp. pneumoniae (strain ATCC 700721 / MGH 78578) GN=pnp PE=3 SV=1	0	76.6838115614961	26.7229254571027	12	71	12	1	711	76.798	5.17	High	High	High	1.7e7	4.0e7	3.8e7	1.239	241.726863384247	12
High	IsMasterProtein	A6TH93	Adenylosuccinate synthetase OS=Klebsiella pneumoniae subsp. pneumoniae (strain ATCC 700721 / MGH 78578) GN=purA PE=3 SV=1	0	72.8274453498661	45.1388888888889	12	90	12	1	432	47.136	5.48	High	High	High	5.1e7	1.9e7	4.2e7	2.311	292.938571095467	12
High	IsMasterProtein	A6TEW2	50S ribosomal protein L14 OS=Klebsiella pneumoniae subsp. pneumoniae (strain ATCC 700721 / MGH 78578) GN=rplN PE=3 SV=1	0	72.3815851633573	49.5934959349594	5	133	5	1	123	13.546	10.42	High	High	High	7.0e7	1.5e8	2.3e8	18.307	360.537016034126	5
High	IsMasterProtein	P27218	Sucrose porin OS=Klebsiella pneumoniae GN=scrY PE=3 SV=1	0	71.9700973379262	17.029702970297	6	67	6	1	505	55.616	5.92	High	High	High	1.6e7	2.4e7	2.2e7	1.009	147.545653104782	6
High	IsMasterProtein	A6TGN6	50S ribosomal protein L1 OS=Klebsiella pneumoniae subsp. pneumoniae (strain ATCC 700721 / MGH 78578) GN=rplA PE=3 SV=1	0	69.8953001720203	41.025641025641	8	667	5	1	234	24.729	9.64	High	High	High	3.1e6	6.4e6	3.5e7	3.217	2346.44252979755	8
High	IsMasterProtein	A6T5I1	ATP-dependent Clp protease ATP-binding subunit ClpX OS=Klebsiella pneumoniae subsp. pneumoniae (strain ATCC 700721 / MGH 78578) GN=clpX PE=3 SV=1	0	67.6556779105549	39.3867924528302	11	71	11	1	424	46.265	5.5	High	High	High	2.1e7	3.9e7	2.6e7	2.455	208.386087656021	11
High	IsMasterProtein	A6T4Z7	Proline--tRNA ligase OS=Klebsiella pneumoniae subsp. pneumoniae (strain ATCC 700721 / MGH 78578) GN=proS PE=3 SV=1	0	66.2972277868124	25	11	71	11	1	572	63.483	5.12	High	High	High	3.8e7	2.4e7	2.2e7	1.254	210.302835226059	11
High	IsMasterProtein	B5XNB2	50S ribosomal protein L15 OS=Klebsiella pneumoniae (strain 342) GN=rplO PE=3 SV=1	0	63.8303542907227	64.5833333333333	8	126	8	1	144	15.125	11.15	High	High	High	1.3e8	1.3e8	2.5e8	11.589	352.57323205471	8
High	IsMasterProtein	A6TI29	Beta-galactosidase 2 OS=Klebsiella pneumoniae subsp. pneumoniae (strain ATCC 700721 / MGH 78578) GN=lacZ2 PE=3 SV=1	0	63.2785010053501	17.08984375	12	56	12	1	1024	116.248	5.53	High	High	High	2.9e7	2.1e7	1.5e7	0.874	143.938854694366	12
High	IsMasterProtein	B5XSS1	50S ribosomal protein L13 OS=Klebsiella pneumoniae (strain 342) GN=rplM PE=3 SV=1	0	63.0341221395947	54.2253521126761	7	162	7	1	142	16.1	9.7	High	High	High	5.1e7	1.5e8	1.5e8	76.426	355.823418498039	7
High	IsMasterProtein	Q9F663	Carbapenem-hydrolyzing beta-lactamase KPC OS=Klebsiella pneumoniae GN=bla PE=1 SV=2	0	61.8113531954656	33.4470989761092	6	73	6	1	293	31.096	7.85	High	High	High	3.2e7	8.0e7	1.9e7	1.818	250.209424614906	6
High	IsMasterProtein	B5XZM0	ATP synthase subunit b OS=Klebsiella pneumoniae (strain 342) GN=atpF PE=3 SV=1	0	61.7997756993201	55.7692307692308	10	101	10	1	156	17.364	5.8	High	High	High	1.5e8	2.2e8	3.0e8	14.849	287.984444975853	10
High	IsMasterProtein	A6TCJ1	Autonomous glycyl radical cofactor OS=Klebsiella pneumoniae subsp. pneumoniae (strain ATCC 700721 / MGH 78578) GN=grcA PE=3 SV=1	0	61.0753926738806	67.7165354330709	9	75	9	1	127	14.234	5.02	High	High	High	3.0e7	1.5e8	5.4e7	11.328	181.753861784935	9
High	IsMasterProtein	A6TCV9	Alanine--tRNA ligase OS=Klebsiella pneumoniae subsp. pneumoniae (strain ATCC 700721 / MGH 78578) GN=alaS PE=3 SV=1	0	60.8104540978004	17.3714285714286	11	51	11	1	875	95.571	5.74	High	High	High	2.1e7	3.4e7	3.8e7	0.559	156.728393912315	11
High	IsMasterProtein	A6TCD7	Nucleoside diphosphate kinase OS=Klebsiella pneumoniae subsp. pneumoniae (strain ATCC 700721 / MGH 78578) GN=ndk PE=3 SV=1	0	60.48148146367	49.6503496503497	5	80	5	1	143	15.517	5.81	High	High	High	2.4e7	2.8e7	2.8e7	12.335	229.609067678452	5
High	IsMasterProtein	A6TDV1	S-adenosylmethionine synthase OS=Klebsiella pneumoniae subsp. pneumoniae (strain ATCC 700721 / MGH 78578) GN=metK PE=3 SV=1	0	58.0305160206476	21.875	6	65	6	1	384	41.881	5.26	High	High	High	5.7e6	2.7e7	1.6e7	1.721	198.113454222679	6
High	IsMasterProtein	A6TGN9	50S ribosomal protein L7/L12 OS=Klebsiella pneumoniae subsp. pneumoniae (strain ATCC 700721 / MGH 78578) GN=rplL PE=3 SV=1	0	56.5775524135523	75.2066115702479	7	670	7	1	121	12.334	4.65	High	High	High	1.3e8	2.6e8	5.7e7	16.783	2047.00531685352	7
High	IsMasterProtein	A6TEV5	30S ribosomal protein S5 OS=Klebsiella pneumoniae subsp. pneumoniae (strain ATCC 700721 / MGH 78578) GN=rpsE PE=3 SV=1	0	56.4205005296245	53.8922155688623	8	78	8	1	167	17.636	10.27	High	High	High	4.2e8	6.2e8	5.3e8	6.197	176.145820021629	8
High	IsMasterProtein	A6T716	Chromosome partition protein MukB OS=Klebsiella pneumoniae subsp. pneumoniae (strain ATCC 700721 / MGH 78578) GN=mukB PE=3 SV=1	0	56.1005062066423	12.5506072874494	11	48	11	1	1482	169.451	5.39	High	High	High	1.6e7	3.0e7	1.6e7	0.308	112.952147483826	11
High	IsMasterProtein	Q7X222	Triosephosphate isomerase OS=Klebsiella pneumoniae GN=tpiA PE=3 SV=1	0	55.7378811558786	30.5882352941176	3	423	3	1	255	26.921	6.16	High	High	High	2.9e7	1.7e7	2.0e7	4.179	687.286634683609	3
High	IsMasterProtein	B5XVK6	50S ribosomal protein L19 OS=Klebsiella pneumoniae (strain 342) GN=rplS PE=3 SV=1	0	54.448086203623	49.5652173913044	6	93	6	1	115	13.125	10.62	High	High	High	9.9e7	3.9e8	2.8e8	30.623	234.888051748276	6
High	IsMasterProtein	A6TCW1	Protein RecA OS=Klebsiella pneumoniae subsp. pneumoniae (strain ATCC 700721 / MGH 78578) GN=recA PE=3 SV=1	0	53.8775051432537	33.2386363636364	8	54	8	1	352	37.9	5.19	High	High	High	3.0e7	5.6e7	1.5e7	1.994	156.944407701492	8
High	IsMasterProtein	A6T5N6	Chaperone protein HtpG OS=Klebsiella pneumoniae subsp. pneumoniae (strain ATCC 700721 / MGH 78578) GN=htpG PE=3 SV=1	0	53.7501010930517	23.3974358974359	10	46	10	1	624	71.063	5.24	High	High	High	2.8e7	3.4e7	3.0e7	0.778	142.085839748383	10
High	IsMasterProtein	P19650	Aminoglycoside N(6')-acetyltransferase type 1 OS=Klebsiella pneumoniae GN=aacA4 PE=3 SV=1	0	51.7232525256315	43.2835820895522	6	71	6	1	201	22.393	5	High	High	High	2.3e8	2.8e8	2.9e8	12.895	225.667499065399	6
High	IsMasterProtein	B5Y0W9	Exodeoxyribonuclease 7 small subunit OS=Klebsiella pneumoniae (strain 342) GN=xseB PE=3 SV=1	0	51.0145289104811	73.75	4	57	4	1	80	8.819	4.31	High	High	High	1.7e7	2.3e7	1.3e7	24.119	238.436034202576	4
High	IsMasterProtein	P0A297	50S ribosomal protein L10 OS=Salmonella typhimurium (strain LT2 / SGSC1412 / ATCC 700720) GN=rplJ PE=3 SV=2	0	50.6409127544044	55.7575757575758	8	117	8	1	165	17.789	8.98	High	High	High	2.7e7	8.7e7	3.9e8	4.623	353.065655946732	8
High	IsMasterProtein	A6TEN8	30S ribosomal protein S9 OS=Klebsiella pneumoniae subsp. pneumoniae (strain ATCC 700721 / MGH 78578) GN=rpsI PE=3 SV=1	0	49.7486758713278	58.4615384615385	8	120	8	1	130	14.847	10.95	High	High	High	2.4e7	7.6e7	1.3e8	14.849	241.389423131943	8
High	IsMasterProtein	B5XTJ1	Protein-export protein SecB OS=Klebsiella pneumoniae (strain 342) GN=secB PE=3 SV=1	0	49.7391545983485	50.9677419354839	4	70	4	1	155	17.179	4.32	High	High	High	1.5e7	7.8e6	3.9e7	13.678	215.155984282494	4
High	IsMasterProtein	A6TCB0	Uracil phosphoribosyltransferase OS=Klebsiella pneumoniae subsp. pneumoniae (strain ATCC 700721 / MGH 78578) GN=upp PE=3 SV=1	0	48.8554992345143	48.0769230769231	7	47	7	1	208	22.551	5.82	High	High	High	1.2e7	2.9e7	1.7e7	3.125	163.795368909836	7
High	IsMasterProtein	A6THB4	50S ribosomal protein L9 OS=Klebsiella pneumoniae subsp. pneumoniae (strain ATCC 700721 / MGH 78578) GN=rplI PE=3 SV=1	0	48.7487096890176	57.0469798657718	10	217	10	1	149	15.783	6.58	High	High	High	4.9e7	9.4e7	1.8e8	5.105	593.97493493557	10
High	IsMasterProtein	B5XNB4	30S ribosomal protein S13 OS=Klebsiella pneumoniae (strain 342) GN=rpsM PE=3 SV=1	0	47.6504358558472	61.864406779661	7	161	7	1	118	13.202	10.76	High	High	High	1.1e7	4.9e7	2.4e7	36.276	464.54943716526	7
High	IsMasterProtein	A6TD54	CTP synthase OS=Klebsiella pneumoniae subsp. pneumoniae (strain ATCC 700721 / MGH 78578) GN=pyrG PE=3 SV=1	0	47.5574344039196	22.0183486238532	9	55	9	1	545	60.125	5.86	High	High	High	9.0e7	1.1e8	8.3e7	0.778	158.589332461357	9
High	IsMasterProtein	P00761	Trypsin OS=Sus scrofa PE=1 SV=1	0	47.3829876708675	16.4502164502165	3	62	3	1	231	24.394	7.18	High	High	High	5.2e7	2.3e8	2.4e8	2.455	158.66258752346	3
High	IsMasterProtein	A6TEV0	30S ribosomal protein S11 OS=Klebsiella pneumoniae subsp. pneumoniae (strain ATCC 700721 / MGH 78578) GN=rpsK PE=3 SV=1	0	45.3927752281072	42.6356589147287	4	74	4	1	129	13.85	11.33	High	High	High	1.4e7	3.6e8	2.5e8	6.499	220.697960138321	4
High	IsMasterProtein	A6TEX1	50S ribosomal protein L4 OS=Klebsiella pneumoniae subsp. pneumoniae (strain ATCC 700721 / MGH 78578) GN=rplD PE=3 SV=1	0	44.9510193910123	31.3432835820896	6	124	6	1	201	22.1	9.73	High	High	High	7.1e7	8.6e7	1.1e8	3.642	374.08682012558	6
High	IsMasterProtein	A6TEY0	30S ribosomal protein S12 OS=Klebsiella pneumoniae subsp. pneumoniae (strain ATCC 700721 / MGH 78578) GN=rpsL PE=3 SV=1	0	44.3495255463866	39.5161290322581	4	541	4	1	124	13.743	10.87	High	High	High	3.9e6	3.3e8	2.2e8	9	960.402157068253	4
High	IsMasterProtein	A6TEW5	50S ribosomal protein L16 OS=Klebsiella pneumoniae subsp. pneumoniae (strain ATCC 700721 / MGH 78578) GN=rplP PE=3 SV=1	0	42.948367416666	50	5	74	5	1	136	15.24	11.05	High	High	High	2.2e7	7.3e7	7.1e7	12.895	223.038059949875	5
High	IsMasterProtein	A6T6C3	Glutamine--tRNA ligase OS=Klebsiella pneumoniae subsp. pneumoniae (strain ATCC 700721 / MGH 78578) GN=glnS PE=3 SV=1	0	42.1525267191272	12.972972972973	4	37	4	1	555	63.572	5.78	High	High	High	1.3e7	9.0e6	1.4e7	0.565	127.561655759811	4
High	IsMasterProtein	A6TCI3	Elongation factor 4 OS=Klebsiella pneumoniae subsp. pneumoniae (strain ATCC 700721 / MGH 78578) GN=lepA PE=3 SV=1	0	40.8266300952039	19.1986644407346	8	29	8	1	599	66.393	5.59	High	High	High	9.8e6	2.3e7	1.9e7	0.778	82.9528832435608	8
High	IsMasterProtein	A6TEV6	50S ribosomal protein L18 OS=Klebsiella pneumoniae subsp. pneumoniae (strain ATCC 700721 / MGH 78578) GN=rplR PE=3 SV=1	0	40.4802051078583	41.8803418803419	5	60	5	1	117	12.762	10.42	High	High	High	1.5e8	2.7e8	1.0e8	9	153.323182344437	5
High	IsMasterProtein	P33318	Translation initiation factor IF-3 OS=Klebsiella pneumoniae GN=infC PE=3 SV=1	0	39.9533641203062	31.1111111111111	4	34	4	1	180	20.492	9.52	High	High	High	7.6e6	8.1e7	6.4e7	4.012	127.417490363121	4
High	IsMasterProtein	A6TB02	RNA chaperone ProQ OS=Klebsiella pneumoniae subsp. pneumoniae (strain ATCC 700721 / MGH 78578) GN=proQ PE=3 SV=1	0	39.0263429865649	35.1111111111111	6	45	6	1	225	24.959	9.8	High	High	High	2.1e7	2.6e7	4.7e7	1.783	120.945472240448	6
High	IsMasterProtein	A6TFL4	ADP-L-glycero-D-manno-heptose-6-epimerase OS=Klebsiella pneumoniae subsp. pneumoniae (strain ATCC 700721 / MGH 78578) GN=hldD PE=3 SV=1	0	38.637211935003	29.0322580645161	8	30	8	1	310	34.917	4.93	High	High	High	2.1e7	1.6e7	2.1e7	1.512	94.9178419113159	8
High	IsMasterProtein	A6TG08	Membrane protein insertase YidC OS=Klebsiella pneumoniae subsp. pneumoniae (strain ATCC 700721 / MGH 78578) GN=yidC PE=3 SV=1	0	38.1417454590722	10.2189781021898	3	38	3	1	548	61.425	9.04	High	High	High	2.5e7	3.6e7	2.4e7	0.738	103.264647006989	3
High	IsMasterProtein	P00350	6-phosphogluconate dehydrogenase, decarboxylating OS=Escherichia coli (strain K12) GN=gnd PE=1 SV=2	0	38.0568376586016	17.0940170940171	6	33	2	1	468	51.449	5.15	High	High	High	1.8e7	6.2e7	5.0e7	0.682	99.3554203510284	6
High	IsMasterProtein	A6TCC2	GMP synthase [glutamine-hydrolyzing] OS=Klebsiella pneumoniae subsp. pneumoniae (strain ATCC 700721 / MGH 78578) GN=guaA PE=3 SV=1	0	37.9350291172826	14.0952380952381	4	28	4	1	525	58.755	5.44	High	High	High	9.9e6	1.0e7	4.5e7	0.54	103.230069875717	4
High	IsMasterProtein	A6TEK8	UDP-N-acetylglucosamine 1-carboxyvinyltransferase OS=Klebsiella pneumoniae subsp. pneumoniae (strain ATCC 700721 / MGH 78578) GN=murA PE=3 SV=1	0	36.8363906204683	18.1384248210024	5	32	5	1	419	44.557	5.88	High	High	High	1.0e7	7.3e6	8.5e6	0.701	98.4697248935699	5
High	IsMasterProtein	B5XNL6	Histidine--tRNA ligase OS=Klebsiella pneumoniae (strain 342) GN=hisS PE=3 SV=1	0	36.3223066180557	22.4056603773585	7	37	7	1	424	47.027	5.55	High	High	High	7.4e6	1.5e7	6.8e6	0.711	116.71550488472	7
High	IsMasterProtein	A6TEW1	50S ribosomal protein L24 OS=Klebsiella pneumoniae subsp. pneumoniae (strain ATCC 700721 / MGH 78578) GN=rplX PE=3 SV=1	0	35.3000414942338	52.8846153846154	4	36	4	1	104	11.309	10.21	High	High	High		4.0e7	1.7e7	9	120.716577649117	4
High	IsMasterProtein	A6T4F5	Chaperone protein DnaJ OS=Klebsiella pneumoniae subsp. pneumoniae (strain ATCC 700721 / MGH 78578) GN=dnaJ PE=3 SV=1	0	32.8923356327164	20.159151193634	7	52	7	1	377	40.985	8	High	High	High	2.7e7	8.5e7	6.9e7	1.448	133.065967440605	7
High	IsMasterProtein	A6TG35	ATP synthase epsilon chain OS=Klebsiella pneumoniae subsp. pneumoniae (strain ATCC 700721 / MGH 78578) GN=atpC PE=3 SV=1	0	32.6677886985484	43.8848920863309	4	34	4	1	139	15.055	6.28	High	High	High	1.7e7	3.2e7	3.7e7	4.179	113.05771613121	4
High	IsMasterProtein	A6TGB8	ATP-dependent 6-phosphofructokinase OS=Klebsiella pneumoniae subsp. pneumoniae (strain ATCC 700721 / MGH 78578) GN=pfkA PE=3 SV=1	0	32.0132104996447	22.1875	7	52	7	1	320	34.962	6.02	High	High	High	2.5e7	2.2e7	3.9e7	1.512	127.535282373428	7
High	IsMasterProtein	Q48473	Outer membrane protein C OS=Klebsiella pneumoniae GN=ompC PE=1 SV=1	0	30.9804253570243	16.2534435261708	5	30	5	1	363	39.639	4.73	High	High	High	3.0e7	1.8e7	2.1e7	0.931	70.5599576234818	5
High	IsMasterProtein	A6TBX3	NADH-quinone oxidoreductase subunit B OS=Klebsiella pneumoniae subsp. pneumoniae (strain ATCC 700721 / MGH 78578) GN=nuoB PE=3 SV=1	0	30.8517686339248	25.8928571428571	5	35	5	1	224	25.502	5.99	High	High	High	2.8e7	8.2e7	2.2e7	1.929	108.985323429108	5
High	IsMasterProtein	B5XXH6	Acyl carrier protein OS=Klebsiella pneumoniae (strain 342) GN=acpP PE=3 SV=1	0	30.7622189881128	32.0512820512821	2	66	2	1	78	8.634	4.06	High	High	High	2.1e7	1.8e8	2.7e8	9	203.106719493866	2
High	IsMasterProtein	A6TEQ4	Arginine repressor OS=Klebsiella pneumoniae subsp. pneumoniae (strain ATCC 700721 / MGH 78578) GN=argR PE=3 SV=1	0	30.7522763111976	27.5641025641026	2	33	2	1	156	17.028	5.35	High	High	High	3.2e7	2.1e7	3.0e7	1.683	151.875636935234	2
High	IsMasterProtein	A6TCE4	Peptidase B OS=Klebsiella pneumoniae subsp. pneumoniae (strain ATCC 700721 / MGH 78578) GN=pepB PE=3 SV=1	0	29.8498436257983	15.4205607476636	5	22	5	1	428	46.19	5.86	High	High	High	7.7e6	1.2e7	3.4e7	0.532	63.0567846298218	5
High	IsMasterProtein	A6T6Z0	Serine--tRNA ligase OS=Klebsiella pneumoniae subsp. pneumoniae (strain ATCC 700721 / MGH 78578) GN=serS PE=3 SV=1	0	29.8144354713826	17.6744186046512	6	21	6	1	430	48.573	5.77	High	High	High	2.2e7	6.9e7	2.8e7	0.701	66.9682092666626	6
High	IsMasterProtein	A6TGC6	50S ribosomal protein L31 OS=Klebsiella pneumoniae subsp. pneumoniae (strain ATCC 700721 / MGH 78578) GN=rpmE PE=3 SV=1	0	29.7889090284765	70	4	27	4	1	70	7.737	9.36	High	High	High	6.6e6	2.0e7	7.9e6	14.849	73.0444725751877	4
High	IsMasterProtein	A6TEX3	30S ribosomal protein S10 OS=Klebsiella pneumoniae subsp. pneumoniae (strain ATCC 700721 / MGH 78578) GN=rpsJ PE=3 SV=1	0	29.4569051096353	48.5436893203884	5	254	5	1	103	11.759	9.86	High	High	High	5.1e6	5.9e8	5.3e8	3.217	733.775895357132	5
High	IsMasterProtein	A6TH65	Elongation factor P OS=Klebsiella pneumoniae subsp. pneumoniae (strain ATCC 700721 / MGH 78578) GN=efp PE=3 SV=1	0	29.2295465237548	20.7446808510638	3	27	3	1	188	20.59	5.02	High	High	High	3.6e7	5.6e7	3.8e7	1.512	88.8293056488037	3
High	IsMasterProtein	A6TAN5	2-dehydro-3-deoxyphosphooctonate aldolase OS=Klebsiella pneumoniae subsp. pneumoniae (strain ATCC 700721 / MGH 78578) GN=kdsA PE=3 SV=1	0	29.0899449119025	19.0140845070423	4	45	4	1	284	30.805	6.32	High	High	High	4.6e7	1.8e7	1.7e7	0.688	96.874174952507	4
High	IsMasterProtein	B5XZS3	UPF0250 protein KPK_3910 OS=Klebsiella pneumoniae (strain 342) GN=KPK_3910 PE=3 SV=1	0	28.4558588941781	55.1724137931034	3	23	3	1	87	9.779	5.33	High	High	High	6.8e6	5.1e6	3.1e6	16.783	73.4593801498413	3
High	IsMasterProtein	P40786	Nucleoside-specific channel-forming protein tsx OS=Klebsiella pneumoniae GN=tsx PE=3 SV=1	0	28.1099084028724	18.0272108843537	4	32	4	1	294	33.486	5.45	High	High	High		1.0e7	8.6e6	1.276	86.6235492229462	4
High	IsMasterProtein	A6TEU7	50S ribosomal protein L17 OS=Klebsiella pneumoniae subsp. pneumoniae (strain ATCC 700721 / MGH 78578) GN=rplQ PE=3 SV=1	0	27.8521124876346	32.8125	5	46	5	1	128	14.437	11.05	High	High	High	2.0e8	7.9e7	1.6e7	4.623	120.523656606674	5
High	IsMasterProtein	A6TCG5	Serine hydroxymethyltransferase OS=Klebsiella pneumoniae subsp. pneumoniae (strain ATCC 700721 / MGH 78578) GN=glyA PE=3 SV=1	0	27.2590285868369	11.9904076738609	5	29	5	1	417	45.411	6.48	High	High	High	3.0e7	7.8e7	4.4e7	0.585	82.2629231214523	5
High	IsMasterProtein	B5XP25	50S ribosomal protein L25 OS=Klebsiella pneumoniae (strain 342) GN=rplY PE=3 SV=1	0	27.0651393354144	35.1063829787234	3	41	3	1	94	10.63	9.31	High	High	High	1.8e7	8.5e6	2.3e7	2.728	118.243863224983	3
High	IsMasterProtein	B5XSV6	50S ribosomal protein L27 OS=Klebsiella pneumoniae (strain 342) GN=rpmA PE=3 SV=1	0	26.7487976226985	51.7647058823529	4	104	4	1	85	9.118	10.77	High	High	High	2.4e6	9.5e7	1.1e7	14.849	262.638491511345	4
High	IsMasterProtein	A6T4P1	Protein translocase subunit SecA OS=Klebsiella pneumoniae subsp. pneumoniae (strain ATCC 700721 / MGH 78578) GN=secA PE=3 SV=1	0	26.1028113882388	6.10432852386237	4	26	4	1	901	101.897	5.6	High	High	High	8.8e6	1.6e7	1.4e7	0.182	92.7008652687073	4
High	IsMasterProtein	A6TCL7	30S ribosomal protein S16 OS=Klebsiella pneumoniae subsp. pneumoniae (strain ATCC 700721 / MGH 78578) GN=rpsP PE=3 SV=1	0	25.7999573570644	42.6829268292683	3	37	3	1	82	9.085	10.83	High	High	High	1.5e7	7.5e6	8.3e6	16.783	102.325666308403	3
High	IsMasterProtein	B5XND7	DNA-binding protein Fis OS=Klebsiella pneumoniae (strain 342) GN=fis PE=3 SV=1	0	25.7732434296265	32.6530612244898	2	18	2	1	98	11.233	9.35	High	High	High	7.9e6	1.7e7	2.0e7	20.544	62.8843748569489	2
High	IsMasterProtein	A6TEW3	30S ribosomal protein S17 OS=Klebsiella pneumoniae subsp. pneumoniae (strain ATCC 700721 / MGH 78578) GN=rpsQ PE=3 SV=1	0	25.4945715335331	35.7142857142857	3	30	3	1	84	9.697	9.72	High	High	High	7.5e6	5.3e6	2.7e6	9	111.203924775124	3
High	IsMasterProtein	B5XU21	30S ribosomal protein S21 OS=Klebsiella pneumoniae (strain 342) GN=rpsU PE=3 SV=1	0	24.2600979735691	42.2535211267606	4	55	4	1	71	8.495	11.15	High	High	High	1.1e7	3.7e7	5.7e7	99	141.459454894066	4
High	IsMasterProtein	A6TE31	Bifunctional protein HldE OS=Klebsiella pneumoniae subsp. pneumoniae (strain ATCC 700721 / MGH 78578) GN=hldE PE=3 SV=1	0	23.3399635345025	12.1593291404612	5	29	5	1	477	51.12	5.21	High	High	High	2.7e7	2.2e7	1.9e7	0.557	71.5870233774185	5
High	IsMasterProtein	B5XQ04	Holliday junction ATP-dependent DNA helicase RuvA OS=Klebsiella pneumoniae (strain 342) GN=ruvA PE=3 SV=1	0	23.2688857483384	28.5714285714286	2	27	2	1	203	22.115	5.96	High	High	High	7.5e6	1.3e7	1.1e7	1.512	66.3826847076416	2
High	IsMasterProtein	B5XQC6	Threonine--tRNA ligase OS=Klebsiella pneumoniae (strain 342) GN=thrS PE=3 SV=1	0	23.222614383958	7.16510903426791	5	42	5	1	642	73.891	6.23	High	High	High	1.9e7	6.7e7	4.2e7	0.35	102.484419226646	5
High	IsMasterProtein	B5XN98	30S ribosomal protein S19 OS=Klebsiella pneumoniae (strain 342) GN=rpsS PE=3 SV=1	0	22.7878824578187	48.9130434782609	4	23	4	1	92	10.41	10.52	High	High	High	1.9e7	4.4e7	7.2e7	5.813	66.1416046619415	4
High	IsMasterProtein	A6T8U4	UPF0482 protein KPN78578_15540 OS=Klebsiella pneumoniae subsp. pneumoniae (strain ATCC 700721 / MGH 78578) GN=KPN78578_15540 PE=3 SV=1	0	22.7403520562259	34.5132743362832	3	36	3	1	113	12.894	8.65	High	High	High	6.6e6	8.5e6	8.9e6	1.683	123.305559873581	3
High	IsMasterProtein	A6TGN5	50S ribosomal protein L11 OS=Klebsiella pneumoniae subsp. pneumoniae (strain ATCC 700721 / MGH 78578) GN=rplK PE=3 SV=1	0	21.7805096145686	38.7323943661972	5	41	5	1	142	14.866	9.63	High	High	High	3.2e7	1.1e7	2.0e8	1.848	113.657806038857	5
High	IsMasterProtein	A6T6B5	tRNA-2-methylthio-N(6)-dimethylallyladenosine synthase OS=Klebsiella pneumoniae subsp. pneumoniae (strain ATCC 700721 / MGH 78578) GN=miaB PE=3 SV=2	0	21.730593025104	13.9240506329114	5	21	5	1	474	53.517	5.45	High	High	High	1.6e7	2.0e7	2.8e7	0.487	54.8386163711548	5
High	IsMasterProtein	A6TFM8	50S ribosomal protein L28 OS=Klebsiella pneumoniae subsp. pneumoniae (strain ATCC 700721 / MGH 78578) GN=rpmB PE=3 SV=1	0	21.4789688215133	44.8717948717949	5	46	5	1	78	9.001	11.41	High	High	High	8.4e7	2.2e7	3.2e7	9	100.519268751144	5
High	IsMasterProtein	B5XQC9	50S ribosomal protein L20 OS=Klebsiella pneumoniae (strain 342) GN=rplT PE=3 SV=1	0	21.3215507485452	41.5254237288136	6	84	6	1	118	13.489	11.47	High	High	High	2.6e7	6.7e7	6.7e7	2.981	166.254184007645	6
High	IsMasterProtein	A6TDS5	Ribose-5-phosphate isomerase A OS=Klebsiella pneumoniae subsp. pneumoniae (strain ATCC 700721 / MGH 78578) GN=rpiA PE=3 SV=1	0	21.310077141142	17.8082191780822	3	14	3	1	219	22.721	5.63	High	High	High	8.5e6	5.4e6		0.701	46.6864994764328	3
High	IsMasterProtein	A6T6Q6	DNA protection during starvation protein OS=Klebsiella pneumoniae subsp. pneumoniae (strain ATCC 700721 / MGH 78578) GN=dps PE=3 SV=1	0	21.2516999233424	27.5449101796407	3	16	3	1	167	18.697	6.04	High	High	High	3.0e7	3.3e7	7.8e6	0.701	59.786342382431	3
High	IsMasterProtein	A6T688	Probable Sec-independent protein translocase protein TatE OS=Klebsiella pneumoniae subsp. pneumoniae (strain ATCC 700721 / MGH 78578) GN=tatE PE=3 SV=1	0	21.1212639652644	33.8235294117647	3	13	3	1	68	7.253	8.46	High	High	High	1.9e8	1.4e8	1.4e8	5.31	41.7511985301971	3
High	IsMasterProtein	B5XZ37	ATP-dependent protease ATPase subunit HslU OS=Klebsiella pneumoniae (strain 342) GN=hslU PE=3 SV=1	0	20.8383453311018	11.2612612612613	4	14	4	1	444	49.681	5.47	High	High	High		5.2e6	2.1e7	0.359	41.938042640686	4
High	IsMasterProtein	B5XYF8	50S ribosomal protein L1 OS=Klebsiella pneumoniae (strain 342) GN=rplA PE=3 SV=1	0	20.8016516450056	22.2222222222222	4	29	1	1	234	24.616	9.57	High	Not Found	Not Found				0.778	67.6800425052643	4
High	IsMasterProtein	A6TFH5	Glycine--tRNA ligase alpha subunit OS=Klebsiella pneumoniae subsp. pneumoniae (strain ATCC 700721 / MGH 78578) GN=glyQ PE=3 SV=1	0	20.1166922347407	9.57095709570957	2	19	2	1	303	34.71	5.11	High	High	High	4.0e6	9.3e6	1.6e7	0.638	68.1018533706665	2
High	IsMasterProtein	B5XSV5	50S ribosomal protein L21 OS=Klebsiella pneumoniae (strain 342) GN=rplU PE=3 SV=1	0	20.0513554881579	43.6893203883495	5	22	5	1	103	11.555	9.85	High	High	High	3.9e7	1.1e8	1.1e8	4.179	44.9127093553543	5
High	IsMasterProtein	B5XNA6	30S ribosomal protein S14 OS=Klebsiella pneumoniae (strain 342) GN=rpsN PE=3 SV=1	0	19.602833603698	31.6831683168317	4	28	4	1	101	11.571	11.34	High	High	High	3.7e6	1.8e8	8.5e7	6.197	69.392070889473	4
High	IsMasterProtein	A6TG48	Aspartate--ammonia ligase OS=Klebsiella pneumoniae subsp. pneumoniae (strain ATCC 700721 / MGH 78578) GN=asnA PE=3 SV=1	0	18.9844678156908	13.3333333333333	3	12	3	1	330	36.789	5.8	High	High	High	8.7e6	1.6e7	6.2e6	0.389	37.8390214443207	3
High	IsMasterProtein	P37424	Leucine-responsive regulatory protein OS=Klebsiella pneumoniae GN=lrp PE=3 SV=3	0	18.9441661149809	26.219512195122	5	20	5	1	164	18.861	8.78	High	High	High	8.9e7	7.4e7	7.0e7	2.162	45.8531876802444	5
High	IsMasterProtein	A6T6F6	Succinate--CoA ligase [ADP-forming] subunit beta OS=Klebsiella pneumoniae subsp. pneumoniae (strain ATCC 700721 / MGH 78578) GN=sucC PE=3 SV=1	0	18.4029227238994	19.5876288659794	4	15	4	1	388	41.477	5.52	High	High	High	5.2e6	2.2e6	1.9e7	0.407	35.3371704816818	4
High	IsMasterProtein	B5Y306	30S ribosomal protein S18 OS=Klebsiella pneumoniae (strain 342) GN=rpsR PE=3 SV=1	0	17.9947651083179	48	4	73	4	1	75	8.981	10.59	High	High	High	3.5e6	1.1e7	3.8e6	9	183.582810044289	4
High	IsMasterProtein	A6TGT4	Glucose-6-phosphate isomerase OS=Klebsiella pneumoniae subsp. pneumoniae (strain ATCC 700721 / MGH 78578) GN=pgi PE=3 SV=1	0	17.7257182181517	9.47176684881603	4	9	4	1	549	61.29	6.23	High	High	Not Found	3.1e6	2.1e7		0.322	25.6900472640991	4
High	IsMasterProtein	B5XZS6	Lipoyl synthase OS=Klebsiella pneumoniae (strain 342) GN=lipA PE=3 SV=1	0	17.5749112477907	14.6417445482866	3	15	3	1	321	36.067	7.94	High	High	High	3.2e7	3.0e7	1.6e7	0.585	47.6569314002991	3
High	IsMasterProtein	A6TCF1	Cysteine desulfurase IscS OS=Klebsiella pneumoniae subsp. pneumoniae (strain ATCC 700721 / MGH 78578) GN=iscS PE=3 SV=1	0	17.241534558492	10.6435643564356	4	18	4	1	404	45.028	6.18	High	High	High	1.9e6	1.6e7	1.8e7	0.445	54.054424405098	4
High	IsMasterProtein	A6TB33	Probable transcriptional regulatory protein KPN78578_23430 OS=Klebsiella pneumoniae subsp. pneumoniae (strain ATCC 700721 / MGH 78578) GN=KPN78578_23430 PE=3 SV=1	0	16.875474991053	15.0406504065041	3	18	3	1	246	26.301	4.86	High	High	High	6.9e6	8.9e6	1.0e7	0.638	58.1547694206238	3
High	IsMasterProtein	B5XPI0	UPF0265 protein KPK_1722 OS=Klebsiella pneumoniae (strain 342) GN=KPK_1722 PE=3 SV=1	0	16.3668436113302	26.1682242990654	1	10	1	1	107	12.57	9.11	High	High	High	1.4e7	2.8e7	1.9e7	1.683	34.3051471710205	1
High	IsMasterProtein	P45602	UDP-glucose 4-epimerase (Fragment) OS=Klebsiella pneumoniae GN=galE PE=3 SV=1	0	16.2885416959395	15.8273381294964	1	9	1	1	139	15.147	7.5	High	High	High	5.8e7	6.5e7	4.6e7	0.668	36.9999063014984	1
High	IsMasterProtein	B5XP00	FAD:protein FMN transferase OS=Klebsiella pneumoniae (strain 342) GN=apbE1 PE=3 SV=1	0	16.276117889403	13.7142857142857	3	9	3	1	350	37.807	6.44	High	High	High	3.8e6		4.4e6	0.318	22.6759474277496	3
High	IsMasterProtein	A6TD49	Sulfite reductase [NADPH] flavoprotein alpha-component OS=Klebsiella pneumoniae subsp. pneumoniae (strain ATCC 700721 / MGH 78578) GN=cysJ PE=3 SV=1	0	16.1655706486667	7.67946577629382	2	12	2	1	599	65.979	4.96	High	High	High	2.6e6	4.1e6	5.2e6	0.141	19.8961534500122	2
High	IsMasterProtein	A6THE3	Fructose-1,6-bisphosphatase class 1 OS=Klebsiella pneumoniae subsp. pneumoniae (strain ATCC 700721 / MGH 78578) GN=fbp PE=3 SV=1	0	16.0903988869322	17.1686746987952	4	10	4	1	332	36.724	5.97	High	High	High	3.3e7	2.1e7	3.2e6	0.719	25.7242331504822	4
High	IsMasterProtein	A6TG45	tRNA uridine 5-carboxymethylaminomethyl modification enzyme MnmG OS=Klebsiella pneumoniae subsp. pneumoniae (strain ATCC 700721 / MGH 78578) GN=mnmG PE=3 SV=1	0	16.0728767314778	3.81558028616852	1	5	1	1	629	70.056	6.64	High	Not Found	High	8.3e6			0.133	13.0278084278107	1
High	IsMasterProtein	Q48450	Putative capsule polysaccharide export protein OS=Klebsiella pneumoniae PE=3 SV=1	0	16.0105502812288	8.2010582010582	2	20	2	1	378	41.471	6.58	High	High	High	2.5e7	1.9e7	1.8e7	0.468	65.6218883991241	2
High	IsMasterProtein	A6T6D8	Potassium-transporting ATPase ATP-binding subunit OS=Klebsiella pneumoniae subsp. pneumoniae (strain ATCC 700721 / MGH 78578) GN=kdpB PE=3 SV=1	0	15.4949771800034	4.83870967741936	2	8	2	1	682	72.206	7.9	High	High	High	1.2e7	2.5e7	1.9e7	0.145	34.2999122142792	2
High	IsMasterProtein	A6TE25	UPF0441 protein KPN78578_33850 OS=Klebsiella pneumoniae subsp. pneumoniae (strain ATCC 700721 / MGH 78578) GN=KPN78578_33850 PE=3 SV=1	0	15.0568053398146	15.2466367713004	2	12	2	1	223	23.365	9.09	High	High	High	1.6e7	1.2e7	3.2e6	0.425	40.7969093322754	2
High	IsMasterProtein	P14829	DNA gyrase subunit A OS=Klebsiella oxytoca GN=gyrA PE=3 SV=1	0	14.6409336625169	4.10958904109589	3	20	3	1	876	97.095	5.1	High	High	High	1.4e7	1.4e7	2.2e7	0.129	48.597861289978	3
High	IsMasterProtein	A6TEV8	30S ribosomal protein S8 OS=Klebsiella pneumoniae subsp. pneumoniae (strain ATCC 700721 / MGH 78578) GN=rpsH PE=3 SV=1	0	14.5946883774834	36.9230769230769	4	19	4	1	130	14.09	9.39	High	High	High	3.6e7	5.9e7	1.2e8	1.31	43.4867873191834	4
High	IsMasterProtein	A6TBX4	NADH-quinone oxidoreductase subunit A OS=Klebsiella pneumoniae subsp. pneumoniae (strain ATCC 700721 / MGH 78578) GN=nuoA PE=3 SV=2	0	13.7461020383838	18.9189189189189	2	16	2	1	148	16.554	9.35	High	High	High	1.6e7	2.3e7	4.2e7	1.154	54.668074131012	2
High	IsMasterProtein	A6T4X2	Elongation factor Ts OS=Klebsiella pneumoniae subsp. pneumoniae (strain ATCC 700721 / MGH 78578) GN=tsf PE=3 SV=1	0	13.716072053146	13.0742049469965	4	13	4	1	283	30.431	5.21	High	High	High	7.3e5	1.9e7		0.551	30.2653069496155	4
High	IsMasterProtein	A6T4Y7	Acetyl-coenzyme A carboxylase carboxyl transferase subunit alpha OS=Klebsiella pneumoniae subsp. pneumoniae (strain ATCC 700721 / MGH 78578) GN=accA PE=3 SV=1	0	13.4229226320517	10.6583072100313	2	8	2	1	319	35.289	5.66	High	High	High	6.3e6	3.3e6	1.6e7	0.245	32.0312421321869	2
High	IsMasterProtein	A6TC48	Cell division protein ZipA OS=Klebsiella pneumoniae subsp. pneumoniae (strain ATCC 700721 / MGH 78578) GN=zipA PE=3 SV=1	0	13.3960955735368	6.23229461756374	1	9	1	1	353	39.191	6.47	High	High	High	5.8e6	3.9e6		0.52	29.4037883281708	1
High	IsMasterProtein	A6TAI3	Phenylalanine--tRNA ligase alpha subunit OS=Klebsiella pneumoniae subsp. pneumoniae (strain ATCC 700721 / MGH 78578) GN=pheS PE=3 SV=1	0	13.2852391183257	14.6788990825688	4	13	4	1	327	36.776	5.78	High	High	High		8.4e6	1.4e7	0.52	26.0517916679382	4
High	IsMasterProtein	Q48452	Putative tyrosine-protein kinase in cps region OS=Klebsiella pneumoniae PE=1 SV=1	0	12.785032157395	2.63157894736842	1	18	1	1	722	80.351	7.9	High	High	High	5.1e6	4.6e6		0.096	33.9289989471436	1
High	IsMasterProtein	A6T6L5	Biotin synthase OS=Klebsiella pneumoniae subsp. pneumoniae (strain ATCC 700721 / MGH 78578) GN=bioB PE=3 SV=2	0	12.7146323818372	10.6936416184971	2	4	2	1	346	38.655	5.2	High	High	Not Found	7.9e6			0.212	12.8483641147614	2
High	IsMasterProtein	A6T4V8	Glutamate-1-semialdehyde 2,1-aminomutase OS=Klebsiella pneumoniae subsp. pneumoniae (strain ATCC 700721 / MGH 78578) GN=hemL PE=3 SV=1	0	12.6155437152435	7.27699530516432	2	12	2	1	426	45.299	5.02	High	High	High	7.9e6	1.1e7	6.2e6	0.292	37.8857412338257	2
High	IsMasterProtein	A6TCD5	Cytoskeleton protein RodZ OS=Klebsiella pneumoniae subsp. pneumoniae (strain ATCC 700721 / MGH 78578) GN=rodZ PE=3 SV=1	0	12.1032403520354	15.4078549848943	3	12	3	1	331	35.18	6.57	High	High	High	3.7e6	9.3e6	1.1e7	0.778	23.7263283729553	3
High	IsMasterProtein	P52671	Uridine phosphorylase OS=Klebsiella pneumoniae GN=udp PE=3 SV=1	0	12.0052967741046	10.3942652329749	2	14	2	1	279	30.255	7.05	High	High	High	4.0e7	2.2e7	1.9e7	0.311	47.67413854599	2
High	IsMasterProtein	B5XTS2	Fe/S biogenesis protein NfuA OS=Klebsiella pneumoniae (strain 342) GN=nfuA PE=3 SV=1	0	11.7990186786698	21.4659685863874	3	6	3	1	191	20.991	4.6	High	High	High	8.7e6	5.1e6	9.5e6	0.995	17.8167917728424	3
High	IsMasterProtein	B5XZ20	Phosphoenolpyruvate carboxylase OS=Klebsiella pneumoniae (strain 342) GN=ppc PE=3 SV=1	0	11.6738866490713	4.53001132502831	3	12	3	1	883	98.865	6.14	High	High	High	9.0e6	1.0e7	6.2e6	0.122	32.0381407737732	3
High	IsMasterProtein	B5XZB2	2,3-bisphosphoglycerate-dependent phosphoglycerate mutase OS=Klebsiella pneumoniae (strain 342) GN=gpmA PE=3 SV=1	0	11.2903230786803	12	2	5	2	1	250	28.301	5.9	High	High	Not Found	4.3e6			0.334	13.5457012653351	2
High	IsMasterProtein	A6T7F1	3-oxoacyl-[acyl-carrier-protein] synthase 3 OS=Klebsiella pneumoniae subsp. pneumoniae (strain ATCC 700721 / MGH 78578) GN=fabH PE=3 SV=1	0	11.207398218835	6.62460567823344	1	2	1	1	317	33.401	5.08	High	Not Found	Not Found	2.8e7			0.155	10.7281556129456	1
High	IsMasterProtein	A6TB35	Aspartate--tRNA ligase OS=Klebsiella pneumoniae subsp. pneumoniae (strain ATCC 700721 / MGH 78578) GN=aspS PE=3 SV=1	0	11.174534933801	5.04201680672269	2	8	2	1	595	66.373	5.55	High	High	High	4.0e6	8.4e6	1.0e7	0.119	20.9165101051331	2
High	IsMasterProtein	B5XNA2	50S ribosomal protein L29 OS=Klebsiella pneumoniae (strain 342) GN=rpmC PE=3 SV=1	0	10.8524517883422	46.031746031746	2	3	2	1	63	7.239	10.27	High	Not Found	High	2.6e7		1.1e7	0.778	10.4757897853851	2
High	IsMasterProtein	P33906	ATP-dependent RNA helicase DeaD OS=Klebsiella pneumoniae GN=deaD PE=3 SV=3	0	10.6725875229594	4.6656298600311	2	10	2	1	643	71.899	8.1	High	High	High	9.2e6	1.5e7		0.119	32.8704626560211	2
High	IsMasterProtein	A6TBN8	GTP cyclohydrolase 1 OS=Klebsiella pneumoniae subsp. pneumoniae (strain ATCC 700721 / MGH 78578) GN=folE PE=3 SV=1	0	10.5828370562381	10.8108108108108	2	9	2	1	222	24.949	7.62	High	High	High				0.359	31.9115679264069	2
High	IsMasterProtein	A6TGG9	ATP-dependent RNA helicase RhlB OS=Klebsiella pneumoniae subsp. pneumoniae (strain ATCC 700721 / MGH 78578) GN=rhlB PE=3 SV=1	0	10.4989619735206	5.46318289786223	2	9	2	1	421	47.078	7.27	High	High	High	2.5e7	3.4e7	2.7e7	0.186	27.0035865306854	2
High	IsMasterProtein	A6T4J7	RNA polymerase-associated protein RapA OS=Klebsiella pneumoniae subsp. pneumoniae (strain ATCC 700721 / MGH 78578) GN=rapA PE=3 SV=1	0	10.0414706610463	2.27272727272727	2	5	2	1	968	109.547	5.24	High	High	Not Found		1.3e7		0.078	11.4077410697937	2
High	IsMasterProtein	A6TG34	Bifunctional protein GlmU OS=Klebsiella pneumoniae subsp. pneumoniae (strain ATCC 700721 / MGH 78578) GN=glmU PE=3 SV=2	0	10.0194347866941	6.79824561403509	3	10	3	1	456	49.085	6.38	High	High	High	1.1e6	2.6e7	8.5e6	0.369	28.2026200294495	3
High	IsMasterProtein	A6TB00	Protease HtpX OS=Klebsiella pneumoniae subsp. pneumoniae (strain ATCC 700721 / MGH 78578) GN=htpX PE=3 SV=1	0	10.0047622569947	15.9863945578231	2	11	2	1	294	32.025	6.7	High	High	High	4.7e7	7.5e7	6.1e7	0.52	27.9590899944305	2
High	IsMasterProtein	A6TGV2	LexA repressor OS=Klebsiella pneumoniae subsp. pneumoniae (strain ATCC 700721 / MGH 78578) GN=lexA PE=3 SV=1	0	9.89233900552297	17.8217821782178	2	8	2	1	202	22.29	6.4	High	High	High	8.7e6		2.2e6	0.425	23.2451101541519	2
High	IsMasterProtein	A6TEK2	GTPase Obg OS=Klebsiella pneumoniae subsp. pneumoniae (strain ATCC 700721 / MGH 78578) GN=obg PE=3 SV=1	0	9.84790988593792	9.18367346938776	2	17	2	1	392	43.55	4.89	High	High	High	1.3e7		9.3e6	0.233	42.6875600814819	2
High	IsMasterProtein	A6THI2	Probable cytosol aminopeptidase OS=Klebsiella pneumoniae subsp. pneumoniae (strain ATCC 700721 / MGH 78578) GN=pepA PE=3 SV=1	0	9.77486095370988	4.17495029821074	2	14	2	1	503	54.813	7.2	High	High	High	1.1e7	1.1e7	1.3e7	0.179	35.5918438434601	2
High	IsMasterProtein	B5Y237	30S ribosomal protein S20 OS=Klebsiella pneumoniae (strain 342) GN=rpsT PE=3 SV=1	0	9.73066921747236	22.9885057471264	2	17	2	1	87	9.664	11.18	High	High	High	1.8e7	5.5e7	3.8e7	2.162	46.0589035749435	2
High	IsMasterProtein	P26420	Fructokinase OS=Klebsiella pneumoniae GN=scrK PE=1 SV=1	0	9.46546624399488	5.86319218241042	1	5	1	1	307	32.324	5.08	High	High	Not Found	9.3e6			0.155	17.7588312625885	1
High	IsMasterProtein	A6T704	Integration host factor subunit beta OS=Klebsiella pneumoniae subsp. pneumoniae (strain ATCC 700721 / MGH 78578) GN=ihfB PE=3 SV=1	0	9.42103089738744	22.1052631578947	2	6	2	1	95	10.73	9.04	High	Not Found	High	6.3e6		5.3e6	0.778	17.3731641769409	2
High	IsMasterProtein	A6TC43	Glutamate--tRNA ligase OS=Klebsiella pneumoniae subsp. pneumoniae (strain ATCC 700721 / MGH 78578) GN=gltX PE=3 SV=1	0	9.22731164531786	3.38983050847458	1	14	1	1	472	53.57	6.01	High	High	High	3.0e6	1.6e7		0.083	32.5564825534821	1
High	IsMasterProtein	B5XVT8	Glutamate--tRNA ligase OS=Klebsiella pneumoniae (strain 342) GN=gltX PE=3 SV=1	0	9.22731164531786	3.38983050847458	1	8	1	1	472	53.622	5.92	High	High	High	3.0e6	1.6e7		0.08	32.5564825534821	1
High	IsMasterProtein	A6T5E9	N utilization substance protein B homolog OS=Klebsiella pneumoniae subsp. pneumoniae (strain ATCC 700721 / MGH 78578) GN=nusB PE=3 SV=1	0	9.05039554826333	23.021582733813	2	9	2	1	139	15.754	6.8	High	High	High		7.3e6	6.6e6	0.874	16.2109220027924	2
High	IsMasterProtein	A6TG39	ATP synthase subunit delta OS=Klebsiella pneumoniae subsp. pneumoniae (strain ATCC 700721 / MGH 78578) GN=atpH PE=3 SV=1	0	8.8029045597069	13.5593220338983	2	5	2	1	177	19.518	5.05	High	High	Not Found		5.1e6		0.52	13.3311579227448	2
High	IsMasterProtein	A6T6T1	Ribosomal protein S12 methylthiotransferase RimO OS=Klebsiella pneumoniae subsp. pneumoniae (strain ATCC 700721 / MGH 78578) GN=rimO PE=3 SV=1	0	8.74618433963105	8.16326530612245	2	10	2	1	441	49.536	5.71	High	High	High	4.0e7	2.6e7	2.1e7	0.179	27.4134533405304	2
High	IsMasterProtein	A6TEV4	50S ribosomal protein L30 OS=Klebsiella pneumoniae subsp. pneumoniae (strain ATCC 700721 / MGH 78578) GN=rpmD PE=3 SV=1	0	8.58589595190668	38.9830508474576	3	14	3	1	59	6.51	10.96	High	High	High	6.5e7	4.8e7	4.5e7	4.623	23.8888099193573	3
High	IsMasterProtein	B5XXP0	NAD(P)H dehydrogenase (quinone) OS=Klebsiella pneumoniae (strain 342) GN=KPK_3530 PE=3 SV=1	0	8.51038965785307	14.1414141414141	2	8	2	1	198	20.882	6.27	High	High	Not Found	2.0e7	5.7e6		0.668	20.4829689264297	2
High	IsMasterProtein	A6TCD0	GTPase Der OS=Klebsiella pneumoniae subsp. pneumoniae (strain ATCC 700721 / MGH 78578) GN=der PE=3 SV=1	0	8.103402140853	8.94308943089431	2	12	2	1	492	55.189	6.13	High	High	High	1.0e7	3.5e6		0.145	19.6635327339172	2
High	IsMasterProtein	A6T766	Ribosomal RNA large subunit methyltransferase I OS=Klebsiella pneumoniae subsp. pneumoniae (strain ATCC 700721 / MGH 78578) GN=rlmI PE=3 SV=2	0	7.96337110463784	4	1	4	1	1	400	44.631	7.99	High	High	Not Found	5.2e6	6.9e6		0.096	15.1731512546539	1
High	IsMasterProtein	A6T7Z4	Exoribonuclease 2 OS=Klebsiella pneumoniae subsp. pneumoniae (strain ATCC 700721 / MGH 78578) GN=rnb PE=3 SV=1	0	7.69917360587744	5.12422360248447	2	3	2	1	644	72.306	5.62	Not Found	High	Not Found		1.1e7		0.116	7.6730682849884	2
High	IsMasterProtein	A6TCA1	4-hydroxy-tetrahydrodipicolinate synthase OS=Klebsiella pneumoniae subsp. pneumoniae (strain ATCC 700721 / MGH 78578) GN=dapA PE=3 SV=1	0	7.6803549169963	9.93150684931507	2	8	2	1	292	31.142	6.1	High	High	High	2.2e7	8.5e6		0.334	23.5358381271362	2
High	IsMasterProtein	A6T6D7	Potassium-transporting ATPase KdpC subunit OS=Klebsiella pneumoniae subsp. pneumoniae (strain ATCC 700721 / MGH 78578) GN=kdpC PE=3 SV=1	0	7.58603002825194	14.6596858638743	1	3	1	1	191	20.192	6.74	Not Found	High	Not Found				0.468	8.90620136260986	1
High	IsMasterProtein	A6T9W8	Adenosine deaminase OS=Klebsiella pneumoniae subsp. pneumoniae (strain ATCC 700721 / MGH 78578) GN=add PE=3 SV=1	0	7.44454278279535	6.30630630630631	1	6	1	1	333	36.208	5.49	High	High	High		5.8e6		0.105	23.0994670391083	1
High	IsMasterProtein	B5XZL9	ATP synthase subunit c OS=Klebsiella pneumoniae (strain 342) GN=atpE PE=3 SV=1	0	7.41593757851262	20.253164556962	2	24	2	1	79	8.25	4.61	High	High	High	1.0e6	6.2e7	3.4e7	2.162	34.9546312093735	2
High	IsMasterProtein	Q48447	UTP--glucose-1-phosphate uridylyltransferase OS=Klebsiella pneumoniae GN=galF PE=3 SV=1	0	7.4096714327978	8.7248322147651	2	6	2	1	298	32.757	5.74	High	Not Found	High	1.4e7			0.292	16.1291290521622	2
High	IsMasterProtein	A6TBK7	Methionine--tRNA ligase OS=Klebsiella pneumoniae subsp. pneumoniae (strain ATCC 700721 / MGH 78578) GN=metG PE=3 SV=1	0	7.22800178705158	3.84047267355982	2	6	2	1	677	76.104	5.53	High	Not Found	High	4.6e6		4.6e6	0.119	18.702305316925	2
High	IsMasterProtein	A6TCM1	Protein GrpE OS=Klebsiella pneumoniae subsp. pneumoniae (strain ATCC 700721 / MGH 78578) GN=grpE PE=3 SV=1	0	7.13363006418759	20.9183673469388	2	10	2	1	196	21.721	4.77	High	High	High	1.0e7	5.6e6		0.52	18.1309871673584	2
High	IsMasterProtein	A6T5G0	UPF0234 protein KPN78578_03700 OS=Klebsiella pneumoniae subsp. pneumoniae (strain ATCC 700721 / MGH 78578) GN=KPN78578_03700 PE=3 SV=1	0	6.92518355935483	10.4294478527607	1	2	1	1	163	18.342	5.76	Not Found	Not Found	High				0.259	6.53869795799255	1
High	IsMasterProtein	A6TH52	10 kDa chaperonin OS=Klebsiella pneumoniae subsp. pneumoniae (strain ATCC 700721 / MGH 78578) GN=groS PE=3 SV=1	0	6.78914663468511	13.4020618556701	1	9	1	1	97	10.378	5.5	High	High	High	7.9e6	5.3e7	2.9e7	0.468	29.9181003570557	1
High	IsMasterProtein	A6TBS0	Nucleoid-associated protein KPN78578_25800 OS=Klebsiella pneumoniae subsp. pneumoniae (strain ATCC 700721 / MGH 78578) GN=KPN78578_25800 PE=3 SV=1	0	6.74617756129193	4.17910447761194	1	2	1	1	335	37.859	4.86	Not Found	Not Found	High			1.2e7	0.129	7.40883660316467	1
High	IsMasterProtein	A6TFR0	Cell division protein ZapB OS=Klebsiella pneumoniae subsp. pneumoniae (strain ATCC 700721 / MGH 78578) GN=zapB PE=3 SV=1	0	6.33124145824904	18.5185185185185	1	4	1	1	81	9.551	4.56	High	High	Not Found	3.3e6	3.4e6		0.468	6.94741725921631	1
High	IsMasterProtein	A6TC47	DNA ligase OS=Klebsiella pneumoniae subsp. pneumoniae (strain ATCC 700721 / MGH 78578) GN=ligA PE=3 SV=1	0	6.32504705195143	2.08643815201192	1	2	1	1	671	73.561	5.86	High	Not Found	Not Found	5.3e6			0.054	6.71051836013794	1
High	IsMasterProtein	B5Y0N2	Ferrochelatase OS=Klebsiella pneumoniae (strain 342) GN=hemH PE=3 SV=1	0	6.25913776444934	9.0625	2	6	2	1	320	35.693	6.73	High	High	High		2.8e6		0.311	14.8511856794357	2
High	IsMasterProtein	A6T9H9	Catalase-peroxidase OS=Klebsiella pneumoniae subsp. pneumoniae (strain ATCC 700721 / MGH 78578) GN=katG PE=3 SV=1	0	6.24211149334004	2.06896551724138	1	245	1	1	725	78.917	5.47	High	High	High	1.0e7	1.7e7	1.2e7	0.113	601.402393221855	1
High	IsMasterProtein	B5XQC8	50S ribosomal protein L35 OS=Klebsiella pneumoniae (strain 342) GN=rpmI PE=3 SV=1	0	5.94653739507454	20	1	11	1	1	65	7.284	11.78	High	High	High	6.3e6	4.0e6	1.3e7	9	33.3624398708344	1
High	IsMasterProtein	B5XWN4	Transcriptional regulator SlyA OS=Klebsiella pneumoniae (strain 342) GN=slyA PE=3 SV=1	0	5.92959267825988	7.63888888888889	1	4	1	1	144	16.538	7.05	High	High	Not Found	1.0e7	1.1e7		0.259	10.2140221595764	1
High	IsMasterProtein	B5XZ09	Glutamate racemase OS=Klebsiella pneumoniae (strain 342) GN=murI PE=3 SV=1	0	5.92009553233328	6.00706713780919	1	1	1	1	283	31.254	5.52	Not Found	High	Not Found		7.0e6		0.136	3.25531268119812	1
High	IsMasterProtein	A6TBT7	Ubiquinone biosynthesis O-methyltransferase OS=Klebsiella pneumoniae subsp. pneumoniae (strain ATCC 700721 / MGH 78578) GN=ubiG PE=3 SV=1	0	5.84284556009372	5.78512396694215	1	2	1	1	242	26.634	6.6	High	Not Found	Not Found	2.9e6			0.166	5.45861768722534	1
High	IsMasterProtein	A6T9Y5	Tyrosine--tRNA ligase OS=Klebsiella pneumoniae subsp. pneumoniae (strain ATCC 700721 / MGH 78578) GN=tyrS PE=3 SV=1	0	5.57137932732806	3.97196261682243	1	4	1	1	428	47.708	5.55	Not Found	High	High				0.122	12.9699127674103	1
High	IsMasterProtein	A6TCC4	Exodeoxyribonuclease 7 large subunit OS=Klebsiella pneumoniae subsp. pneumoniae (strain ATCC 700721 / MGH 78578) GN=xseA PE=3 SV=1	0	5.54157262708626	4.53563714902808	2	15	2	1	463	52.449	10.29	High	High	High	1.2e7			0.155	14.2920341491699	2
High	IsMasterProtein	A6TDG4	Prolipoprotein diacylglyceryl transferase OS=Klebsiella pneumoniae subsp. pneumoniae (strain ATCC 700721 / MGH 78578) GN=lgt PE=3 SV=1	0	5.50718136914604	15.807560137457	2	2	2	1	291	32.97	9.36	Not Found	High	Not Found				0.425	5.10576033592224	2
High	IsMasterProtein	B5XTF9	Ribonuclease PH OS=Klebsiella pneumoniae (strain 342) GN=rph PE=3 SV=1	0	5.46085323996367	9.66386554621849	2	8	2	1	238	25.254	5.71	Not Found	High	High		1.6e7	3.1e6	0.425	9.13540899753571	2
High	IsMasterProtein	A6T4E6	UPF0246 protein KPN78578_00060 OS=Klebsiella pneumoniae subsp. pneumoniae (strain ATCC 700721 / MGH 78578) GN=KPN78578_00060 PE=3 SV=1	0	5.39286679560843	4.66926070038911	1	2	1	1	257	29.528	6.96	Not Found	High	Not Found		4.2e6		0.122	6.69566559791565	1
High	IsMasterProtein	A6TDS2	Cell division protein ZapA OS=Klebsiella pneumoniae subsp. pneumoniae (strain ATCC 700721 / MGH 78578) GN=zapA PE=3 SV=1	0	4.99783393824349	11.9266055045872	1	5	1	1	109	12.558	5.58	High	High	High	4.3e6		5.1e6	0.389	16.7305128574371	1
High	IsMasterProtein	Q48449	Uncharacterized 55.8 kDa protein in cps region OS=Klebsiella pneumoniae PE=4 SV=1	0	4.99139982823808	1.98412698412698	1	11	1	1	504	55.747	6.25	Not Found	High	High		3.9e7	3.3e7	0.105	11.4143309593201	1
High	IsMasterProtein	B5XZ36	ATP-dependent protease subunit HslV OS=Klebsiella pneumoniae (strain 342) GN=hslV PE=3 SV=1	0	4.94271435558179	6.25	1	6	1	1	176	18.988	6.39	High	High	High	1.4e7			0.334	17.0000729560852	1
High	IsMasterProtein	A6TBQ0	Elongation factor P-like protein OS=Klebsiella pneumoniae subsp. pneumoniae (strain ATCC 700721 / MGH 78578) GN=KPN78578_25600 PE=3 SV=1	0	4.85542579239038	5.26315789473684	1	6	1	1	190	21.471	5.01	High	High	High	8.9e6	1.6e7	5.2e7	0.292	15.9703097343445	1
High	IsMasterProtein	A6TEI4	30S ribosomal protein S15 OS=Klebsiella pneumoniae subsp. pneumoniae (strain ATCC 700721 / MGH 78578) GN=rpsO PE=3 SV=1	0	4.74022169262333	15.7303370786517	2	7	2	1	89	10.203	10.46	High	High	High		2.3e8		1.512	11.0262535810471	2
High	IsMasterProtein	Q48485	UDP-galactopyranose mutase OS=Klebsiella pneumoniae GN=rfbD PE=1 SV=1	0	4.62033196596635	3.38541666666667	1	3	1	1	384	44.429	6.52	High	High	Not Found	3.3e6			0.101	8.48730134963989	1
High	IsMasterProtein	A6TG44	Ribosomal RNA small subunit methyltransferase G OS=Klebsiella pneumoniae subsp. pneumoniae (strain ATCC 700721 / MGH 78578) GN=rsmG PE=3 SV=1	0	4.60747891006807	7.72946859903382	1	2	1	1	207	23.117	6.61	High	Not Found	Not Found				0.212	5.11218881607056	1
High	IsMasterProtein	A6T700	Phosphoserine aminotransferase OS=Klebsiella pneumoniae subsp. pneumoniae (strain ATCC 700721 / MGH 78578) GN=serC PE=3 SV=1	0	4.58770749067695	2.76243093922652	1	3	1	1	362	39.646	5.71	High	High	Not Found	1.3e7	9.4e6		0.11	8.43534111976624	1
High	IsMasterProtein	A6T726	Asparagine--tRNA ligase OS=Klebsiella pneumoniae subsp. pneumoniae (strain ATCC 700721 / MGH 78578) GN=asnS PE=3 SV=1	0	4.57675412606319	2.36051502145923	1	4	1	1	466	52.462	5.29	High	High	Not Found	1.9e7	1.2e7		0.083	11.5110929012299	1
High	IsMasterProtein	A6T742	Ribosomal RNA large subunit methyltransferase K/L OS=Klebsiella pneumoniae subsp. pneumoniae (strain ATCC 700721 / MGH 78578) GN=rlmL PE=3 SV=1	0	4.57105570996443	2.1398002853067	1	4	1	1	701	78.861	8.63	High	High	Not Found	7.0e6	1.4e7		0.049	11.1086013317108	1
High	IsMasterProtein	A6T9K7	NAD-dependent malic enzyme OS=Klebsiella pneumoniae subsp. pneumoniae (strain ATCC 700721 / MGH 78578) GN=maeA PE=3 SV=1	0	4.47172622283296	1.76991150442478	1	4	1	1	565	62.732	5.49	High	High	Not Found	7.3e6	6.2e6		0.075	12.0997865200043	1
High	IsMasterProtein	P15745	Type II secretion system protein F OS=Klebsiella pneumoniae GN=pulF PE=3 SV=1	0.00578034682080925	4.40927093152879	2.6246719160105	1	10	1	1	381	41.846	10.48	High	High	High	4.2e6	1.9e6	1.0e7	0.202	7.935671210289	1
High	IsMasterProtein	A6T5R4	Bifunctional protein FolD OS=Klebsiella pneumoniae subsp. pneumoniae (strain ATCC 700721 / MGH 78578) GN=folD PE=3 SV=1	0.00578034682080925	4.37202001017002	8.33333333333333	1	2	1	1	288	30.954	5.92	High	Not Found	Not Found				0.179	6.21608924865723	1
High	IsMasterProtein	A6TAI1	Integration host factor subunit alpha OS=Klebsiella pneumoniae subsp. pneumoniae (strain ATCC 700721 / MGH 78578) GN=ihfA PE=3 SV=1	0.00578034682080925	4.36886074974319	10.1010101010101	1	6	1	1	99	11.346	9.7	High	High	High	3.9e7	4.1e7	3.0e7	0.334	15.7011966705322	1
High	IsMasterProtein	A6T4S9	Pantothenate synthetase OS=Klebsiella pneumoniae subsp. pneumoniae (strain ATCC 700721 / MGH 78578) GN=panC PE=3 SV=1	0.00578034682080925	4.31381076575598	5.28169014084507	1	4	1	1	284	31.513	5.94	High	Not Found	High	1.1e7			0.116	11.1471247673035	1
High	IsMasterProtein	B5Y332	RNA-binding protein Hfq OS=Klebsiella pneumoniae (strain 342) GN=hfq PE=3 SV=1	0.00578034682080925	4.25282132863984	12.7450980392157	1	2	1	1	102	10.996	7.65	Not Found	Not Found	High				0.585	5.64112257957459	1
High	IsMasterProtein	A6T5N7	Adenylate kinase OS=Klebsiella pneumoniae subsp. pneumoniae (strain ATCC 700721 / MGH 78578) GN=adk PE=3 SV=1	0.00578034682080925	4.13141433344123	4.20560747663551	1	6	1	1	214	23.533	6.04	High	High	High	2.7e6	7.1e5	2.4e5	0.155	15.4193787574768	1
High	IsMasterProtein	A6T4Y3	Acyl-[acyl-carrier-protein]--UDP-N-acetylglucosamine O-acyltransferase OS=Klebsiella pneumoniae subsp. pneumoniae (strain ATCC 700721 / MGH 78578) GN=lpxA PE=3 SV=1	0.00578034682080925	4.10729091578499	3.81679389312977	1	3	1	1	262	28.078	6.95	High	Not Found	High			1.8e7	0.585	6.79859006404877	1
High	IsMasterProtein	B5XNC0	Large-conductance mechanosensitive channel OS=Klebsiella pneumoniae (strain 342) GN=mscL PE=3 SV=1	0.00578034682080925	3.97469413473523	15.3284671532847	1	2	1	1	137	15.054	7.25	High	Not Found	Not Found	1.5e7			0.468	3.11773014068604	1
High	IsMasterProtein	A6TDX0	Probable Fe(2+)-trafficking protein OS=Klebsiella pneumoniae subsp. pneumoniae (strain ATCC 700721 / MGH 78578) GN=KPN78578_33300 PE=3 SV=1	0.00578034682080925	3.95116991347165	17.5824175824176	1	4	1	1	91	10.912	6.29	High	High	Not Found		7.6e6		0.334	10.3079061508179	1
High	IsMasterProtein	P45610	Protein TonB OS=Klebsiella pneumoniae GN=tonB PE=3 SV=1	0.00578034682080925	3.86966623150499	8.64197530864197	1	1	1	1	243	26.596	9.66	High	Not Found	Not Found	6.5e6			0.259	2.42632508277893	1
High	IsMasterProtein	A6T4I7	Ribosomal RNA small subunit methyltransferase A OS=Klebsiella pneumoniae subsp. pneumoniae (strain ATCC 700721 / MGH 78578) GN=rsmA PE=3 SV=1	0.00578034682080925	3.84073366890651	3.2967032967033	1	2	1	1	273	30.563	8.02	Not Found	High	Not Found		1.6e7		0.166	5.31190395355225	1
High	IsMasterProtein	A6TFK3	Glycerol-3-phosphate dehydrogenase [NAD(P)+] OS=Klebsiella pneumoniae subsp. pneumoniae (strain ATCC 700721 / MGH 78578) GN=gpsA PE=3 SV=1	0.00578034682080925	3.82710530224782	5.6047197640118	1	2	1	1	339	36.21	6.95	Not Found	Not Found	High				0.116	4.83300232887268	1
High	IsMasterProtein	A6T5D7	S-adenosylmethionine:tRNA ribosyltransferase-isomerase OS=Klebsiella pneumoniae subsp. pneumoniae (strain ATCC 700721 / MGH 78578) GN=queA PE=3 SV=1	0.00578034682080925	3.80687540164554	6.21468926553672	1	6	1	1	354	39.109	5.55	High	High	High	2.8e7	2.0e7	9.2e6	0.166	12.0380017757416	1
High	IsMasterProtein	A6T7Y5	GTP cyclohydrolase-2 OS=Klebsiella pneumoniae subsp. pneumoniae (strain ATCC 700721 / MGH 78578) GN=ribA PE=3 SV=1	0.00578034682080925	3.736815974854	9.5	2	7	2	1	200	22.168	6.2	High	High	High	1.6e7	5.9e7	1.5e7	0.425	9.57548177242279	2
High	IsMasterProtein	P12267	Fimbrial subunit type 3 OS=Klebsiella pneumoniae GN=mrkA PE=3 SV=1	0.00578034682080925	3.64627606241105	4.95049504950495	1	5	1	1	202	20.682	4.88	High	High	High	1.1e7	7.6e7	4.3e7	0.259	7.60290861129761	1
High	IsMasterProtein	B5XSW5	Phosphoglucosamine mutase OS=Klebsiella pneumoniae (strain 342) GN=glmM PE=3 SV=1	0.00578034682080925	3.47430747549499	2.92134831460674	1	2	1	1	445	47.875	6.06	Not Found	High	Not Found				0.086	5.77341532707214	1
High	IsMasterProtein	B5Y109	Recombination-associated protein RdgC OS=Klebsiella pneumoniae (strain 342) GN=rdgC PE=3 SV=1	0.00578034682080925	3.45321064836874	2.64026402640264	1	4	1	1	303	34.007	5.24	High	High	Not Found	5.9e6	6.3e6		0.122	10.0879273414612	1
High	IsMasterProtein	A6TC99	Phosphoribosylaminoimidazole-succinocarboxamide synthase OS=Klebsiella pneumoniae subsp. pneumoniae (strain ATCC 700721 / MGH 78578) GN=purC PE=3 SV=1	0.00840336134453781	3.24101245313238	9.28270042194093	1	6	1	1	237	26.861	5.35	High	High	High				0.155	11.966695189476	1
High	IsMasterProtein	O07026	Flavodoxin OS=Klebsiella pneumoniae GN=fldA PE=2 SV=2	0.00840336134453781	3.17405485679615	5.68181818181818	1	5	1	1	176	19.753	4.48	High	High	Not Found	1.1e7	6.4e6		0.292	6.21866893768311	1
High	IsMasterProtein	A6TD48	Sulfite reductase [NADPH] hemoprotein beta-component OS=Klebsiella pneumoniae subsp. pneumoniae (strain ATCC 700721 / MGH 78578) GN=cysI PE=3 SV=1	0.00840336134453781	2.95311480916229	2.98245614035088	1	2	1	1	570	64.009	8.19	Not Found	High	Not Found		1.6e7		0.066	4.2831084728241	1
High	IsMasterProtein	A6TDS1	UPF0149 protein KPN78578_32810 OS=Klebsiella pneumoniae subsp. pneumoniae (strain ATCC 700721 / MGH 78578) GN=KPN78578_32810 PE=3 SV=1	0.00840336134453781	2.92591531097176	10.9375	1	2	1	1	192	21.208	4.4	Not Found	High	High				0.468	4.93084454536438	1
High	IsMasterProtein	A6TA06	HTH-type transcriptional repressor PurR OS=Klebsiella pneumoniae subsp. pneumoniae (strain ATCC 700721 / MGH 78578) GN=purR PE=3 SV=1	0.00840336134453781	2.90868484030278	3.2258064516129	1	2	1	1	341	38.037	6.62	Not Found	Not Found	High			5.5e6	0.122	4.8878710269928	1
High	IsMasterProtein	A6TFA0	UDP-4-amino-4-deoxy-L-arabinose--oxoglutarate aminotransferase OS=Klebsiella pneumoniae subsp. pneumoniae (strain ATCC 700721 / MGH 78578) GN=arnB PE=3 SV=2	0.00840336134453781	2.89619627904404	3.95778364116095	1	8	1	1	379	41.294	6.62	Not Found	High	High			8.9e6	0.122	19.9421819448471	1
Medium	IsMasterProtein	A6T697	Ribosomal RNA large subunit methyltransferase H OS=Klebsiella pneumoniae subsp. pneumoniae (strain ATCC 700721 / MGH 78578) GN=rlmH PE=3 SV=1	0.0135135135135135	2.80079352083834	10.9677419354839	1	2	1	1	155	17.435	9.01	Not Found	High	Not Found				0.292	5.96093368530273	1
Medium	IsMasterProtein	B5XUB1	Biosynthetic arginine decarboxylase OS=Klebsiella pneumoniae (strain 342) GN=speA PE=3 SV=1	0.0135135135135135	2.76346273851131	1.26582278481013	1	6	1	1	632	70.974	4.97	High	High	High	4.1e6	8.4e6		0.08	11.0970876216888	1
Medium	IsMasterProtein	P0A3M1	Beta-lactamase SHV-5 OS=Klebsiella pneumoniae GN=bla PE=3 SV=1	0.0135135135135135	2.55175758736556	4.54545454545455	1	2	1	1	286	31.233	8.63	Not Found	High	Not Found				0.122	5.83539819717407	1
Medium	IsMasterProtein	B5XRN3	tRNA 2-thiocytidine biosynthesis protein TtcA OS=Klebsiella pneumoniae (strain 342) GN=ttcA PE=3 SV=1	0.0242587601078167	2.49689056332863	2.89389067524116	1	2	1	1	311	35.377	6.55	High	Not Found	Not Found				0.129	4.00162649154663	1
Medium	IsMasterProtein	B5XVB9	Carbon storage regulator homolog OS=Klebsiella pneumoniae (strain 342) GN=csrA PE=3 SV=1	0.0289473684210526	2.3266104218117	9.83606557377049	1	2	1	1	61	6.852	8.62	Not Found	Not Found	High			5.5e6	0.468	3.71195471286774	1
Medium	IsMasterProtein	B5XZP4	tRNA modification GTPase MnmE OS=Klebsiella pneumoniae (strain 342) GN=mnmE PE=3 SV=1	0.0289473684210526	2.32020882901965	1.98237885462555	1	5	1	1	454	49.002	5.12	High	High	High	1.0e8	1.1e8	1.4e8	0.089	0	1
Medium	IsMasterProtein	A6T739	Dihydroorotate dehydrogenase (quinone) OS=Klebsiella pneumoniae subsp. pneumoniae (strain ATCC 700721 / MGH 78578) GN=pyrD PE=3 SV=1	0.0289473684210526	2.28550259135019	5.65476190476191	1	5	1	1	336	36.739	8.13	High	High	Not Found	2.1e6	1.3e6		0.093	10.924213886261	1
Medium	IsMasterProtein	P16481	Phosphocarrier protein HPr OS=Klebsiella pneumoniae GN=ptsH PE=3 SV=1	0.0289473684210526	2.27140275661657	8.23529411764706	1	4	1	1	85	9.114	5.83	High	High	High		4.7e6		0.585	4.46165490150452	1
Medium	IsMasterProtein	Q48436	Diacetyl reductase [(S)-acetoin forming] OS=Klebsiella pneumoniae GN=budC PE=1 SV=2	0.0289473684210526	2.26456079674852	4.6875	1	1	1	1	256	26.626	6.58	Not Found	High	Not Found		2.2e7		0.166	1.81894552707672	1
Medium	IsMasterProtein	P08470	PTS system sucrose-specific EIIBC component OS=Salmonella typhimurium GN=scrA PE=3 SV=2	0.0289473684210526	2.26304604621685	1.97368421052632	1	4	1	1	456	47.834	8.31	High	High	Not Found		2.0e6		0.233	8.6279456615448	1
Medium	IsMasterProtein	A6TBX7	5'-deoxynucleotidase KPN78578_26370 OS=Klebsiella pneumoniae subsp. pneumoniae (strain ATCC 700721 / MGH 78578) GN=KPN78578_26370 PE=3 SV=1	0.0289473684210526	2.2373964504332	4.52261306532663	1	2	1	1	199	22.697	5.78	Not Found	High	Not Found		2.7e6		0.259	2.72960209846497	1
Medium	IsMasterProtein	B5XVA2	Anaerobic nitric oxide reductase transcription regulator NorR OS=Klebsiella pneumoniae (strain 342) GN=norR PE=3 SV=1	0.0339425587467363	2.21810108064885	3.68217054263566	1	1	1	1	516	56.109	5.86	High	Not Found	Not Found	1.3e7			0.068	2.6129994392395	1
Medium	IsMasterProtein	B5XVJ3	SsrA-binding protein OS=Klebsiella pneumoniae (strain 342) GN=smpB PE=3 SV=1	0.0339425587467363	2.18762148884581	5	1	2	1	1	160	18.228	9.8	Not Found	High	Not Found		3.9e6		0.334	4.20063209533691	1
Medium	IsMasterProtein	A6TGR8	Isocitrate dehydrogenase kinase/phosphatase OS=Klebsiella pneumoniae subsp. pneumoniae (strain ATCC 700721 / MGH 78578) GN=aceK PE=3 SV=1	0.0339425587467363	2.17776651976116	2.86195286195286	1	1	1	1	594	68.8	7.01	Not Found	Not Found	High			4.3e5	0.055	0	1
Medium	IsMasterProtein	A6TH13	Ribose 1,5-bisphosphate phosphokinase PhnN OS=Klebsiella pneumoniae subsp. pneumoniae (strain ATCC 700721 / MGH 78578) GN=phnN PE=3 SV=1	0.0412371134020619	2.07247565912497	4.27807486631016	1	1	1	1	187	21.126	8.1	Not Found	Not Found	High				0.233	0	1
Medium	IsMasterProtein	A6TGL3	Ubiquinone/menaquinone biosynthesis C-methyltransferase UbiE OS=Klebsiella pneumoniae subsp. pneumoniae (strain ATCC 700721 / MGH 78578) GN=ubiE PE=3 SV=1	0.0412371134020619	2.00300701810929	2.78884462151394	1	6	1	1	251	28.129	7.18	High	High	High				0.155	5.68697965145111	1
Medium	IsMasterProtein	A6T4G3	4-hydroxy-3-methylbut-2-enyl diphosphate reductase OS=Klebsiella pneumoniae subsp. pneumoniae (strain ATCC 700721 / MGH 78578) GN=ispH PE=3 SV=1	0.0412371134020619	1.95311480916229	3.16455696202532	1	2	1	1	316	34.426	5.2	High	High	Not Found	4.6e6	7.4e6		0.136	0	1
Medium	IsMasterProtein	A6TE42	Urease subunit alpha OS=Klebsiella pneumoniae subsp. pneumoniae (strain ATCC 700721 / MGH 78578) GN=ureC PE=3 SV=1	0.0434782608695652	1.9359165640364	2.46913580246914	1	2	1	1	567	60.266	5.38	High	Not Found	Not Found				0.116	4.37617683410645	1
Medium	IsMasterProtein	Q48481	Probable UDP-galactopyranose mutase OS=Klebsiella pneumoniae GN=rfbD PE=3 SV=1	0.0434782608695652	1.92335955632966	4.42708333333333	1	2	1	1	384	44.447	5.25	Not Found	High	High		2.2e7	1.1e7	0.101	4.28425776958466	1
Low	IsMasterProtein	A6TGK9	5-methyltetrahydropteroyltriglutamate--homocysteine methyltransferase OS=Klebsiella pneumoniae subsp. pneumoniae (strain ATCC 700721 / MGH 78578) GN=metE PE=3 SV=1	0.0610687022900763	1.88941028970075	1.9893899204244	1	3	1	1	754	84.452	5.91	High	Not Found	High			3.9e7	0.054	0	1
Low	IsMasterProtein	A6TEU2	Ribosomal RNA small subunit methyltransferase B OS=Klebsiella pneumoniae subsp. pneumoniae (strain ATCC 700721 / MGH 78578) GN=rsmB PE=3 SV=1	0.0759493670886076	1.87127771566157	3.01624129930394	1	1	1	1	431	48.525	7.81	Not Found	High	Not Found				0.129	2.77477359771729	1
