# Supplementary material for: Lavender essential oil induces oxidative stress which modifies the bacterial membrane permeability of carbapenemase producing Klebsiella pneumoniae
Source: Sci Rep. 2020 Jan 21;10:819. doi: 10.1038/s41598-019-55601-0 (PMC6972767; doi:10.1038/s41598-019-55601-0)
Supplement: Supplementary file 1 — Dataset 1 [file 41598_2019_55601_MOESM1_ESM.zip › Supplementary Information/Supplementary File S1 Proteomic Raw Data and Analysis/LVO-treated KPC-KP cells/LVO-treated3_050218_01_PeptideGroups.txt]

Confidence	Annotated Sequence	Modifications	Qvality PEP	Qvality q-value	# Protein Groups	# Proteins	# PSMs	Master Protein Accessions	Positions in Master Proteins	# Missed Cleavages	Theo. MH+ [Da]	Found in Sample: [S18] F18: Sample	Found in Sample: [S17] F17: Sample	Found in Sample: [S16] F16: Sample	Area: F18: Sample	Area: F17: Sample	Area: F16: Sample	XCorr Sequest HT	Confidence Sequest HT	Percolator q-Value Sequest HT	Percolator PEP Sequest HT
High	[K].LQMELIPER.[L]		0.0158341	0	1	1	6	A6TGP0	A6TGP0 [237-245]	0	1128.60815588	High	High	High		1.1e8		2.60867166519165	High	0	0.000137
High	[R].SGASVGIDDMVIPEK.[K]		5.62663E-05	0	1	1	11	A6TGP1	A6TGP1 [635-649]	0	1517.75158497	High	High	High	9.0e6	5.9e6		4.21595239639282	High	0	3.175E-08
High	[K].TGSITSVQAVYVPADDLTDPSPATTFAHLDATVVLSR.[Q]		0.000127453	0	1	2	50	A6TG36	A6TG36 [288-324]	0	3815.93378844	High	High	High	3.8e6	1.5e6		4.13592624664307	High	0	4.844E-08
High	[K].TGSITSVQAVYVPADDLTDPSPATTFAHLDATVVLSR.[Q]	1xDeamidated [Q8]	0.000506463	0	1	2	91	A6TG36	A6TG36 [288-324]	0	3816.91780444	High	High	High	2.3e6	1.0e6	4.1e6	4.05695295333862	High	0	7.634E-06
High	[R].EGNDFYHEMTDSNVIDK.[V]		1.98377E-05	0	1	2	17	A6TG36	A6TG36 [186-202]	0	2013.84946085	High	High	High	1.1e8	7.3e6	8.3e6	4.89199447631836	High	0	2.458E-09
High	[R].YAIALNLER.[D]		0.0107109	0	1	2	23	A6TG38	A6TG38 [60-68]	0	1062.5942204	High	High	High	2.9e7			2.9051206111908	High	0.000118	0.001003
High	[R].EMLPVLEAVAK.[A]	1xOxidation [M2]	0.00967521	0	1	3	4	A6TH53	A6TH53 [232-242]	0	1215.66533675	Not Found	High	High		1.9e7		3.06029510498047	High	0	9.223E-05
High	[R].EMLPVLEAVAK.[A]		0.00660455	0	1	3	49	A6TH53	A6TH53 [232-242]	0	1199.67042175	High	High	High	2.6e9	2.0e8	9.1e8	2.8865339756012	High	0	0.0001034
High	[K].LDVLDGLK.[E]		0.019097	0	1	2	8	A6TH93	A6TH93 [333-340]	0	872.5087595	High	High	High	5.1e7	3.3e6	1.4e7	2.57928895950317	High	0	0.0001431
High	[R].ENELEEAVMSDR.[D]		0.000438947	0	1	2	10	A6TEI7	A6TEI7 [376-387]	0	1421.62129909	High	High	High	2.8e7		2.4e7	4.31763744354248	High	0	3.481E-07
High	[R].KATIESAGSSDFLEGEQVEYSR.[V]	1xDeamidated [Q17]	0.00611855	0	1	1	3	A6TGP1	A6TGP1 [1263-1284]	1	2404.1150544	High	Not Found	High				3.74786639213562	High	0	0.0001864
High	[R].EAAESLFENLFFSEDRYDLSAVGR.[M]		0.00211714	0	1	2	5	A6TGP0	A6TGP0 [379-402]	1	2765.30531426	High	High	High				3.93591237068176	High	0	5.581E-06
High	[R].EIELEDKFENMGAQMVK.[E]	1xOxidation [M]	6.83259E-05	0	1	3	20	A6TH53	A6TH53 [59-75]	1	2026.9460042	High	High	High		3.7e6	4.4e6	4.53417110443115	High	0	2.425E-05
High	[R].EIELEDKFENMGAQMVK.[E]	1xDeamidated [N/Q]	0.000944624	0	1	3	14	A6TH53	A6TH53 [59-75]	1	2011.9351052	High	High	High	7.5e6			5.0142126083374	High	0	1.193E-06
High	[R].EIELEDKFENMGAQMVK.[E]		3.11934E-06	0	1	3	106	A6TH53	A6TH53 [59-75]	1	2010.9510892	High	High	High	1.2e9	2.1e8	1.5e8	6.43228340148926	High	0	2.274E-10
High	[K].GMPIATPVFDGAK.[E]		0.00180716	0	1	2	12	A6TGP0	A6TGP0 [1179-1191]	0	1303.67148435	High	High	High	2.1e8	1.7e8	1.0e8	2.71808290481567	High	0	1.971E-05
High	[R].VEYLLQSQINPQLAGHGGR.[V]		0.000448011	0	1	1	2	B5XTS2	B5XTS2 [111-129]	0	2080.09341181	Not Found	Not Found	High				3.37425303459167	High	0	3.62E-07
High	[R].LAAETIDVSLPGR.[R]		0.00125748	0	1	2	4	A6TAI3	A6TAI3 [87-99]	0	1341.73725563	Not Found	High	High		6.1e6	5.5e6	3.72047090530396	High	0	1.887E-06
High	[K].DAQSALTVSETTFGR.[D]		5.13215E-05	0	1	1	39	A6TEX1	A6TEX1 [7-21]	0	1582.77074044	High	High	High	2.2e7	3.7e6	1.4e6	5.17835807800293	High	0	4.623E-07
High	[R].KATIESAGSSDFLEGEQVEYSR.[V]		0.000123604	0	1	1	20	A6TGP1	A6TGP1 [1263-1284]	1	2403.1310384	High	High	High	4.8e7	1.1e7	2.4e7	4.90948104858398	High	0	7.222E-07
High	[K].FESEVYILSK.[D]		0.00578496	0	1	1	444	A6TEX7	A6TEX7 [305-314]	0	1214.63033104	High	High	High	8.9e7	7.8e6	2.3e6	3.2353527545929	High	0	4.331E-05
High	[K].TLPDAQFEVVHSLAK.[W]		0.00349148	0	1	2	3	A6TG48	A6TG48 [61-75]	0	1654.879897	High	High	High				3.14822125434875	High	0	1.445E-05
High	[R].TPSFAHLQQIPSAIR.[G]		9.18988E-05	0	1	2	14	A6TBX2	A6TBX2 [565-579]	0	1665.90711483	High	High	High	4.5e7	8.3e6	8.4e6	3.83803606033325	High	0	1.915E-07
High	[R].AVQLGGVALGTTQVINSK.[T]		0.000105495	0	1	2	2	A6T6Q6	A6T6Q6 [84-101]	0	1755.99632365	Not Found	Not Found	High			3.4e6	3.54038834571838	High	0	3.567E-08
High	[R].YQAFTQADLTNLR.[K]		9.57337E-05	0	1	3	8	A6TFL4	A6TFL4 [272-284]	0	1540.77543198	High	High	High	3.4e7			4.42837381362915	High	0	3.063E-08
High	[K].LLVSELTGVEPK.[M]		0.0010516	0	1	1	9	A6TCV9	A6TCV9 [773-784]	0	1284.74094406	High	High	High	8.1e6	3.1e6	8.6e6	4.18389558792114	High	0	2.474E-06
High	[K].LGTSTVSPVELENAVR.[G]		0.000192803	0	1	2	7	A6TE31	A6TE31 [298-313]	0	1671.89118989	High	High	High	1.2e7	7.1e6		4.16727113723755	High	0	9.352E-08
High	[K].LDESGIVYIGAEVTGGDILVGK.[V]		0.000160405	0	1	2	95	A6TGP0	A6TGP0 [865-886]	0	2205.16490486	High	High	High	3.2e6	1.4e6	2.0e5	3.76585149765015	High	0	2.908E-05
High	[R].QKVDLNTFSDEEVLR.[L]		0.00437019	0	1	2	3	A6TGP0	A6TGP0 [1157-1171]	1	1792.90756818	High	Not Found	High				3.55563306808472	High	0	1.377E-05
High	[R].KDVNPDEAVAIGAAVQGGVLTGDVK.[D]		0.000229388	0	1	2	2	A6T4F4	A6T4F4 [363-387]	1	2423.27764308	Not Found	High	Not Found		3.2e6		4.19363117218018	High	0	1.237E-07
High	[R].ADALAGWVNHFLLGLGVSQPK.[L]		0.00563938	0	1	2	15	A6TDS1	A6TDS1 [102-122]	0	2193.18149854	High	High	High		1.1e6	2.4e6	3.04925036430359	High	0	2.078E-05
High	[K].SVLDQIVNVDNQLNELTFR.[E]		8.5804E-06	0	1	1	13	Q48452	Q48452 [309-327]	0	2217.15098614	High	High	High	5.3e7	5.9e5		4.12460517883301	High	0	1.906E-06
High	[R].SANIALVLYK.[D]		0.00441501	0	1	1	16	A6TEW9	A6TEW9 [88-97]	0	1091.64592161	High	High	High		7.4e6		3.49980282783508	High	0	4.224E-05
High	[K].TEFDVILK.[A]		0.0179718	0	1	2	22	A6TGN9	A6TGN9 [53-60]	0	964.53497422	High	High	High	1.7e7	1.1e7	5.0e6	2.47884225845337	High	0.000118	0.000836
High	[K].KVLESAIANAEHNDGADIDDLK.[V]	1xDeamidated [N]	0.00501538	0	1	1	3	A6TEW7	A6TEW7 [49-70]	1	2339.13612423	High	Not Found	Not Found				4.95663785934448	High	0	1.714E-05
High	[K].KVLESAIANAEHNDGADIDDLK.[V]		8.22436E-09	0	1	1	16	A6TEW7	A6TEW7 [49-70]	1	2338.15210823	High	High	High	6.8e7	5.6e6	2.8e7	6.51252508163452	High	0	5.27E-10
High	[K].QIAAVAEDGEPCVTYIGADGAGHYVK.[M]	1xDeamidated [Q1]; 1xCarbamidomethyl [C12]	0.000248931	0	1	1	1	P41576	P41576 [158-183]	0	2692.25592201	Not Found	High	Not Found				3.18646287918091	High	0	1.407E-07
High	[K].QIAAVAEDGEPCVTYIGADGAGHYVK.[M]	1xCarbamidomethyl [C12]	1.22706E-05	0	1	1	5	P41576	P41576 [158-183]	0	2691.27190601	High	High	High		2.1e7	2.9e7	5.99875020980835	High	0	2.284E-09
High	[R].NEETLEPVPYFQK.[L]		0.000533014	0	1	2	12	A6TCB0	A6TCB0 [104-116]	0	1593.77951427	High	High	High	7.2e7	4.6e6	3.1e7	4.75960063934326	High	0	8.393E-06
High	[K].VTDYLQMGQEVPVK.[V]		0.000127453	0	1	2	2	A6TEI3	A6TEI3 [662-675]	0	1606.81451958	Not Found	Not Found	High			1.0e7	4.82035446166992	High	0	7.022E-08
High	[R].LATLPTYEEAIAR.[L]		0.000493688	0	1	1	21	P0A297	P0A297 [126-138]	0	1447.77912041	High	High	High	1.1e9	8.4e6	5.3e6	3.27017521858215	High	0	5.927E-06
High	[R].DTINAPAEELGPEQLAQR.[A]		3.91446E-05	0	1	2	6	A6TCE4	A6TCE4 [112-129]	0	1951.97195925	High	High	High	6.7e6	2.4e7	3.0e7	4.61281681060791	High	0	1.24E-06
High	[R].DWYVVDATGK.[T]		0.00933677	0	1	1	14	B5XSS1	B5XSS1 [14-23]	0	1153.55241511	High	High	High	1.2e8	6.1e7	3.3e7	3.74352622032166	High	0	5.673E-05
High	[R].VVEPLITLAK.[T]		0.0269158	0	1	1	5	A6TEU7	A6TEU7 [47-56]	0	1082.68197276	High	High	High	3.0e8	9.8e7		2.0073082447052	High	0	0.0002422
High	[R].VGYINDQYVLNPTQEELK.[S]	1xDeamidated [Q/N]	0.000281411	0	1	2	3	A6TEI3	A6TEI3 [154-171]	0	2124.04954124	Not Found	High	Not Found				5.49436950683594	High	0	1.721E-07
High	[R].VGYINDQYVLNPTQEELK.[S]		2.58762E-05	0	1	2	8	A6TEI3	A6TEI3 [154-171]	0	2123.06552524	High	High	High		8.8e6	1.8e7	5.33586931228638	High	0	1.333E-08
High	[R].VAEQLEGLEDCPEDLYLIEGDPQSFDDSVFSVDELEK.[A]	1xDeamidated [Q]; 1xCarbamidomethyl [C11]	0.00136457	0	1	2	5	A6T716	A6T716 [720-756]	0	4230.89586755	High	High	High	2.5e7	2.1e6	5.8e6	4.20365333557129	High	0	2.137E-06
High	[R].DATSATTTTSLGGLFK.[S]		0.000140448	0	1	2	6	A6TBN8	A6TBN8 [190-205]	0	1570.79589256	High	High	High	2.4e7	2.6e6		4.05140066146851	High	0	1.457E-07
High	[K].SLTEIKDVLASR.[G]		0.00151134	0	1	1	24	A6TEU8	A6TEU8 [299-310]	1	1331.75290569	High	High	High	2.0e6	1.1e7	7.4e6	3.32512807846069	High	0	0.0002191
High	[R].SVITVGPYLR.[L]		0.0130578	0	1	1	18	A6TGP1	A6TGP1 [353-362]	0	1104.64117058	High	High	High		3.6e6		2.69580793380737	High	9.607E-05	0.0003443
High	[K].NDLQGATLAIVPGDPER.[V]		0.000535745	0	1	1	6	P52671	P52671 [14-30]	0	1765.90790255	Not Found	High	High		5.8e6	4.9e6	3.82301378250122	High	0	4.81E-07
High	[K].GEILGGMAAVEQPEPAAQPK.[K]		1.15744E-06	0	1	1	17	B5XNA0	B5XNA0 [205-224]	0	1993.00590196	High	High	High	1.1e8	2.9e7	4.6e6	6.51673412322998	High	0	1.66E-10
High	[K].IGVLTSGGDAPGMNAAIR.[G]	1xOxidation [M13]	0.00133016	0	1	1	1	A6TGB8	A6TGB8 [5-22]	0	1715.87449439	High	Not Found	Not Found	6.7e7			2.59592151641846	High	0	2.066E-06
High	[K].IGVLTSGGDAPGMNAAIR.[G]		1.80545E-06	0	1	1	12	A6TGB8	A6TGB8 [5-22]	0	1699.87957939	High	High	High		2.5e7		5.45044183731079	High	0	5.322E-11
High	[K].VLYEMDGVPEELAR.[E]	1xOxidation [M5]	0.000308523	0	1	1	6	A6TEW5	A6TEW5 [101-114]	0	1636.78869912	High	High	High		4.4e6	4.3e7	4.12044811248779	High	0	3.068E-07
High	[K].VLYEMDGVPEELAR.[E]		0.000136905	0	1	1	20	A6TEW5	A6TEW5 [101-114]	0	1620.79378412	High	High	High	1.8e8		1.3e8	4.2392463684082	High	0	1.644E-07
High	[R].ENEPFDVALR.[R]		0.00813815	0	1	1	14	B5XU21	B5XU21 [8-17]	0	1189.58477783	High	High	High	2.6e8	2.4e6		2.72888898849487	High	0	7.705E-05
High	[K].LLGETLLR.[L]		0.0134616	0	1	1	12	P37424	P37424 [130-137]	0	914.56694308	High	High	High	5.7e7	1.8e7	2.9e7	2.83995842933655	High	0	0.0001571
High	[R].VVNFEGTPDLVGK.[F]		0.00157438	0	1	1	3	A6T6B5	A6T6B5 [409-421]	0	1374.7263566	High	Not Found	High	5.9e7		1.0e7	4.18388366699219	High	0	2.884E-05
High	[R].ALPAILAGTTDERPQDHSQATYVGR.[R]	1xDeamidated [Q15]	0.00746337	0	1	1	1	A6TF98	A6TF98 [176-200]	0	2668.33253252	High	Not Found	Not Found				3.42198276519775	High	0	3.248E-05
High	[R].ALPAILAGTTDERPQDHSQATYVGR.[R]		0.00312069	0	1	1	5	A6TF98	A6TF98 [176-200]	0	2667.34851652	High	Not Found	High	2.8e7			3.18027853965759	High	0	5.984E-05
High	[R].ALEIEEMQLK.[Q]		0.00441501	0	1	2	10	A6TGP0	A6TGP0 [945-954]	0	1203.62895083	High	High	High		5.5e7		3.83248209953308	High	0	1.957E-05
High	[K].GYRPQFYFR.[T]		0.00137156	0	1	1	77	A6TEX7	A6TEX7 [326-334]	0	1233.61635283	High	High	High	3.1e8	1.4e7	1.4e7	3.80767011642456	High	0	3.979E-06
High	[R].FGPDAFTVQPTR.[T]		0.00136457	0	1	2	6	A6TBX2	A6TBX2 [35-46]	0	1335.66917613	High	High	High	6.1e7	8.6e6	8.8e7	3.74694013595581	High	0	2.149E-06
High	[K].LGAMATINQVIDQETAQLVAEEMGHK.[V]		1.15154E-06	0	1	2	12	A6TEI7	A6TEI7 [345-370]	0	2797.38588954	High	High	High	8.6e7	2.3e6	4.7e6	5.42078971862793	High	0	1.084E-10
High	[K].ASDFVLAMGQGR.[M]		0.00101986	0	1	2	5	A6T5H9	A6T5H9 [182-193]	0	1251.61503211	High	Not Found	High				3.69084906578064	High	0	2.057E-06
High	[K].AVGESVAKPLEYYDNNVTGTLK.[L]		3.36786E-06	0	1	1	5	P45602	P45602 [85-106]	0	2368.20308121	High	High	High	5.0e7	4.3e6	1.6e7	5.50729322433472	High	0	1.528E-10
High	[R].NQILTEEQYLDALEEFGDEFDAK.[M]	2xDeamidated [Q2; Q/N]	0.00514489	0	1	1	4	A6TGP1	A6TGP1 [157-179]	0	2719.21449394	Not Found	High	High		1.3e6		3.73040056228638	High	0	1.791E-05
High	[R].FDGNACVILNNNSEQPIGTR.[I]	1xCarbamidomethyl [C6]	3.77959E-07	0	1	1	39	A6TEW2	A6TEW2 [79-98]	0	2219.05095485	High	High	High	2.3e6	4.7e6	2.4e7	5.49932289123535	High	0	7.202E-09
High	[K].YSPVEGATANELADQVPEEVKEER.[W]	1xDeamidated [Q/N]	0.00905608	0	1	2	5	A6T6T1	A6T6T1 [336-359]	1	2661.25261037	Not Found	High	High		3.4e6		3.06315898895264	High	0	4.399E-05
High	[K].YSPVEGATANELADQVPEEVKEER.[W]		0.000144821	0	1	2	3	A6T6T1	A6T6T1 [336-359]	1	2660.26859437	High	High	Not Found	3.4e7	6.2e6		3.52047181129456	High	0	2.009E-07
High	[R].EAAESLFENLFFSEDRYDLSAVGR.[M]	1xDeamidated [N9]	0.00258361	0	1	2	3	A6TGP0	A6TGP0 [379-402]	1	2766.28933026	High	High	High				3.07874917984009	High	0	4.045E-05
High	[K].DENITVVWVPGAYELPLAAGALAK.[T]		9.77107E-05	0	1	1	30	A6T5E8	A6T5E8 [46-69]	0	2497.33370146	High	High	High	4.7e7	2.1e6	5.1e6	5.12231159210205	High	0	4.549E-08
High	[K].DENITVVWVPGAYELPLAAGALAK.[T]	1xDeamidated [N3]	0.00408979	0	1	1	3	A6T5E8	A6T5E8 [46-69]	0	2498.31771746	High	High	Not Found		1.2e6		4.16020917892456	High	0	1.243E-05
High	[K].FYLISAASQQGVK.[E]		0.0199863	0	1	2	6	A6TEK2	A6TEK2 [310-322]	0	1411.75799109	High	High	High		1.7e7		2.16587996482849	High	0.000306	0.005289
High	[R].DAQNIDELMGER.[T]		0.00443758	0	1	2	4	A6TEI3	A6TEI3 [361-372]	0	1390.62671886	Not Found	High	High		2.7e6	1.8e6	3.40962934494019	High	0	1.413E-05
High	[K].SANVNAYWEPNTLR.[C]		0.000514287	0	1	2	9	A6T8U4	A6T8U4 [88-101]	0	1634.79214464	High	High	High		7.4e5	3.0e6	4.98326444625854	High	0	9.24E-07
High	[R].QMQVGGKDPLVPEENDKTTVIALR.[E]		0.00128344	0	1	1	6	B5XTE8	B5XTE8 [29-52]	2	2638.38687589	Not Found	High	High		8.1e6	1.6e6	3.84176325798035	High	0	4.631E-06
High	[R].YVESQVYQGVVENLASEQAAR.[M]	1xDeamidated [Q/N]	3.50841E-06	0	1	2	4	A6TG37	A6TG37 [223-243]	0	2341.13064497	Not Found	Not Found	High				6.76586055755615	High	0	1.14E-09
High	[R].YVESQVYQGVVENLASEQAAR.[M]		5.97359E-08	0	1	2	19	A6TG37	A6TG37 [223-243]	0	2340.14662897	High	High	High	4.2e7	1.8e7	1.4e7	6.43948125839233	High	0	3.412E-11
High	[K].NFDEDSSNLVVGPINK.[Q]		3.00098E-05	0	1	1	10	A6TF98	A6TF98 [443-458]	0	1747.84971897	High	High	High	1.6e7	1.0e7	2.4e7	4.33357715606689	High	0	2.033E-08
High	[K].AEAIHYIGDLVQR.[T]		1.44189E-06	0	1	1	45	A6TEU8	A6TEU8 [272-284]	0	1484.78560278	High	High	High	2.7e7	4.2e7	9.9e6	4.90025663375854	High	0	5.537E-10
High	[K].VIVEGINLVK.[K]		0.0140194	0	1	2	4	A6TEW1	A6TEW1 [34-43]	0	1083.67722173	High	High	High	1.3e8		6.2e7	2.44071459770203	High	0	8.816E-05
High	[K].GESTEALLPNMIASSLAK.[L]		0.0234919	0	1	2	4	A6TFH4	A6TFH4 [124-141]	0	1831.94699015	High	Not Found	High	2.3e7			3.22144365310669	High	0	0.0001978
High	[R].NQILTEEQYLDALEEFGDEFDAK.[M]		2.42835E-06	0	1	1	35	A6TGP1	A6TGP1 [157-179]	0	2717.24646194	High	High	High	1.6e8	3.1e6	1.5e7	6.0601978302002	High	0	1.258E-09
High	[K].KRPFYQVVVTDSR.[N]		0.020811	0	1	2	2	A6TCL7	A6TCL7 [13-25]	1	1594.87000108	Not Found	Not Found	High			5.1e6	2.57761168479919	High	0	0.0001636
High	[R].NQILTEEQYLDALEEFGDEFDAK.[M]	1xDeamidated [Q/N]	0.000549608	0	1	1	24	A6TGP1	A6TGP1 [157-179]	0	2718.23047794	High	High	High	4.3e6	1.4e6	1.3e6	4.85142040252686	High	0	5.016E-07
High	[R].FDGNACVILNNNSEQPIGTR.[I]	1xDeamidated [N/Q]; 1xCarbamidomethyl [C6]	2.4337E-05	0	1	1	31	A6TEW2	A6TEW2 [79-98]	0	2220.03497085	High	High	High	5.3e6	2.4e6	9.9e6	5.33495855331421	High	0	1.524E-08
High	[K].DPLVPEENDKTTVIALR.[E]		0.00125748	0	1	1	8	B5XTE8	B5XTE8 [36-52]	1	1910.02293223	High	High	High	1.2e7	8.4e5	9.6e6	3.36924958229065	High	0	2.665E-06
High	[K].IVSYAQGFSQLR.[A]		0.0018634	0	2	2	6	P00350; P41576	P00350 [330-341]; P41576 [330-341]	0	1368.72702534	High	High	High		7.7e6		3.94017314910889	High	0	4.467E-06
High	[R].ALFATGNFEDVR.[V]		0.00123836	0	2	2	10	B5Y1J4; A6T4X9	B5Y1J4 [65-76]; A6T4X9 [65-76]	0	1339.66409073	High	High	High	8.3e7	3.5e7	1.8e7	3.89784669876099	High	0	9.396E-06
High	[K].ATLLGLGLR.[R]		0.0129917	0	1	1	10	A6TEV4	A6TEV4 [22-30]	0	913.58292751	High	High	High	4.3e7	1.5e7		2.62068510055542	High	0	0.0001101
High	[K].AGLVDILGASGAENVQGEVQQK.[L]		0.00126392	0	1	2	2	A6THE3	A6THE3 [43-64]	0	2183.13025068	High	Not Found	Not Found				4.14606428146362	High	9.607E-05	0.0003263
High	[K].IGAPAAVQIQYLGKPVDLSR.[F]	1xDeamidated [Q]	0.000430066	0	1	1	3	A6TCD5	A6TCD5 [292-311]	0	2097.17026557	Not Found	High	Not Found				3.73071336746216	High	0	3.367E-07
High	[K].IGAPAAVQIQYLGKPVDLSR.[F]		0.000486178	0	1	1	4	A6TCD5	A6TCD5 [292-311]	0	2096.18624957	High	High	High	3.7e6	1.1e6	1.1e7	3.56066870689392	High	0	4.101E-07
High	[R].AGDNAPMAYIELVDR.[A]	1xOxidation [M7]	0.00336896	0	1	1	4	A6TEU7	A6TEU7 [104-118]	0	1650.77919706	Not Found	High	High				3.30215644836426	High	0	9.06E-06
High	[R].AGDNAPMAYIELVDR.[A]		0.000105495	0	1	1	13	A6TEU7	A6TEU7 [104-118]	0	1634.78428206	High	High	High		2.3e6	4.2e6	4.96623849868774	High	0	1.684E-07
High	[R].TGWLDAVAVR.[R]		0.00702089	0	1	2	6	A6TH93	A6TH93 [308-317]	0	1087.58946937	High	Not Found	High			1.4e7	3.09449243545532	High	0	3.554E-05
High	[R].LGFFETVDTDTQR.[V]		0.000260647	0	2	2	6	B5Y1J4; A6T4X9	B5Y1J4 [392-404]; A6T4X9 [392-404]	0	1528.72781306	High	High	High				4.65243482589722	High	0	1.512E-07
High	[K].YIFELNPAHQLVK.[R]		0.0117966	0	1	1	4	A6T5N6	A6T5N6 [566-578]	0	1571.85803945	Not Found	High	High		2.3e6	3.2e6	2.59455323219299	High	0	6.696E-05
High	[K].AFTSEEFTHFLEELTK.[Q]		4.43816E-06	0	1	1	60	A6TD53	A6TD53 [267-282]	0	1928.9276349	High	High	High	2.9e8	2.4e6	4.4e7	5.9891996383667	High	0	1.44E-09
High	[K].DIPDLFVDLSTVGEGYAADHLAR.[L]		0.00190185	0	1	1	2	B5XP00	B5XP00 [174-196]	0	2474.21979387	Not Found	High	High		8.9e5		2.98742580413818	High	0	3.652E-06
High	[R].DALVAYLEQFTDKLDEDSK.[R]		0.0038666	0	1	1	8	B5XNL6	B5XNL6 [179-197]	1	2200.06558473	High	High	High	4.3e7		6.2e6	4.03070068359375	High	0	0.0001201
High	[R].AVSDPWPGAFGYAGANK.[F]		7.19084E-05	0	1	2	6	A6TF98	A6TF98 [223-239]	0	1707.81254573	Not Found	High	High		8.4e6		3.98959231376648	High	0	6.909E-06
High	[K].FENMGAQMVK.[E]		0.0281627	0	1	3	4	A6TH53	A6TH53 [66-75]	0	1154.5332764	High	High	Not Found		5.7e7		3.03827238082886	High	0	0.0002594
High	[K].LSDSELNTLGDLIGEQDIEPLLQAANSDREDAQAAR.[Q]	1xDeamidated [Q/N]	0.00481489	0	1	1	5	A6T4J7	A6T4J7 [365-400]	1	3868.86828792	High	Not Found	High	6.1e6			4.05519723892212	High	0	1.605E-05
High	[R].SGLPQAALNYIQR.[I]		0.0031048	0	1	2	6	A6TH93	A6TH93 [390-402]	0	1430.77503812	High	Not Found	High	5.2e6			3.36931872367859	High	0	0.0001094
High	[K].AANDDLLNSFWLLDSEK.[G]		1.82802E-05	0	1	1	13	A6TCJ1	A6TCJ1 [10-26]	0	1950.94434756	High	High	High	5.9e7	1.1e7	1.9e7	5.51217174530029	High	0	8.635E-09
High	[K].VIDIWAAANDR.[V]		0.000285758	0	1	1	22	A6TGP1	A6TGP1 [682-692]	0	1243.64296141	High	High	High		1.4e7		4.3449239730835	High	0	1.764E-07
High	[K].ISELSEEQIDILR.[E]		0.000123604	0	1	1	39	B5XNB4	B5XNB4 [45-57]	0	1544.81662802	High	High	High	2.2e8	7.2e6	1.0e7	4.89437437057495	High	0	5.077E-08
High	[K].LSDSELNTLGDLIGEQDIEPLLQAANSDREDAQAAR.[Q]		0.0132582	0	1	1	3	A6T4J7	A6T4J7 [365-400]	1	3867.88427192	High	Not Found	High				3.40314507484436	High	0	8.082E-05
High	[K].FVNILMVDGK.[K]		0.00408979	0	1	2	12	A6TEX9	A6TEX9 [26-35]	0	1135.61799231	High	High	High	2.9e7	1.7e6		3.47430658340454	High	0	1.24E-05
High	[K].FVNILMVDGK.[K]	1xOxidation [M6]	0.0112693	0	1	2	4	A6TEX9	A6TEX9 [26-35]	0	1151.61290731	High	High	Not Found	2.5e7	2.4e6		2.67219972610474	High	0	9.464E-05
High	[R].NIAIEHSGYSVFAGVGER.[T]		0.000448011	0	1	2	4	A6TG36	A6TG36 [166-183]	0	1905.94535067	High	Not Found	High			6.0e6	4.24360942840576	High	0	3.619E-07
High	[K].GLAYVDELSPDEIR.[E]		0.00159869	0	1	2	4	A6T6C3	A6T6C3 [118-131]	0	1576.7853279	High	Not Found	High	1.0e7		1.1e7	3.78985834121704	High	0	2.76E-06
High	[K].QLPLNFYQIQTK.[F]		0.0190006	0	1	2	4	A6T4Z7	A6T4Z7 [127-138]	0	1492.8158403	Not Found	High	High				3.03154468536377	High	0	0.0001421
High	[K].EAYELVAPILK.[Q]		0.0052242	0	1	1	10	P41576	P41576 [147-157]	0	1245.70891571	High	High	High	6.2e7		4.9e7	3.31382060050964	High	0	6.817E-05
High	[K].IGVPFVEGGVIK.[A]		0.00115289	0	1	1	13	B5XSV5	B5XSV5 [49-60]	0	1214.71433548	High	High	High	5.1e8	3.0e8		2.349764585495	High	0	2.503E-06
High	[R].YLSLLPYTDR.[H]		0.00211714	0	1	1	18	B5Y306	B5Y306 [64-73]	0	1240.6572145	High	High	High	3.1e7	2.0e8		3.15247368812561	High	0	7.804E-05
High	[R].DRGEDALIVYDDLSK.[Q]		0.000538489	0	1	1	28	A6TG38	A6TG38 [251-265]	1	1708.83881994	High	High	High	1.9e7	1.2e7	7.3e6	4.65107297897339	High	0	4.983E-07
High	[R].IINEPTAAALAYGLDK.[E]		5.81878E-06	0	1	2	13	A6T4F4	A6T4F4 [168-183]	0	1659.89521269	High	High	High	6.3e7	1.4e7	3.3e6	4.99647331237793	High	0	6.767E-10
High	[R].EVTTTPLAADNWEGIEPIYETMPGWSETTFGVK.[E]	1xDeamidated [N11]	0.00483951	0	1	2	4	A6TH93	A6TH93 [355-387]	0	3670.71453668	High	Not Found	High			3.3e6	4.40273427963257	High	0	1.629E-05
High	[K].ILADIAVFDK.[V]		0.00349148	0	1	1	22	B5XQC9	B5XQC9 [94-103]	0	1104.62993718	High	High	High	1.1e8	4.9e7	5.6e6	3.37821698188782	High	0	9.659E-06
High	[K].AIISDVNATDEDRWNAVLK.[L]	1xDeamidated [N15]	0.00369306	0	1	1	1	B5XNA6	B5XNA6 [29-47]	1	2131.06658827	Not Found	High	Not Found				4.85412216186523	High	0	1.057E-05
High	[K].AIISDVNATDEDRWNAVLK.[L]		0.000754451	0	1	1	9	B5XNA6	B5XNA6 [29-47]	1	2130.08257227	High	High	High		6.8e6	1.4e7	3.61177539825439	High	0	8.299E-07
High	[R].LENWPPASIADE.[-]		0.0155162	0	1	1	15	A6TEU8	A6TEU8 [318-329]	0	1341.63212187	High	High	High				3.80024600028992	High	0	0.0001032
High	[K].ELLSIGIQPDILICR.[S]	1xCarbamidomethyl [C14]	0.00151134	0	1	2	4	A6TD54	A6TD54 [197-211]	0	1739.97241746	High	Not Found	High				3.87033915519714	High	0	0.0001151
High	[K].LTNANVVDDVIDFMLGR.[F]		0.00637314	0	1	2	6	A6TFH4	A6TFH4 [515-531]	0	1891.95822355	High	Not Found	High	3.1e6		1.3e6	4.13390350341797	High	0	2.51E-05
High	[R].LPIVEQTPLFK.[R]		0.00137858	0	1	1	6	B5XNL6	B5XNL6 [43-53]	0	1284.75620026	High	High	High	1.4e7		1.6e7	3.11188888549805	High	9.607E-05	0.0004714
High	[K].VALSENDLHLPTFTK.[L]		0.000297682	0	1	2	15	A6TBX2	A6TBX2 [117-131]	0	1684.89046166	High	High	High	4.4e6	5.4e6	3.4e6	3.78882241249084	High	0	1.275E-06
High	[R].VTAEDVLKPGTADILVPR.[N]		5.36193E-06	0	1	1	17	A6TGP1	A6TGP1 [843-860]	0	1894.06440315	High	High	High	6.8e8	1.5e7	2.3e8	5.21848058700562	High	0	1.815E-09
High	[R].LINYLVDEFKK.[D]		0.00192138	0	1	2	11	A6T4F4	A6T4F4 [236-246]	1	1381.77257855	High	High	High	2.4e6	1.0e7		3.19762134552002	High	9.607E-05	0.0003147
High	[K].TFEVLATNGDTHLGGEDFDTR.[L]	1xDeamidated [N8]	7.24881E-06	0	1	2	22	A6T4F4	A6T4F4 [215-235]	0	2296.03641024	High	High	High	8.5e7	1.4e6	1.6e7	5.52728509902954	High	0	4.932E-10
High	[R].SCAFLVADGVIPSNENR.[G]	1xCarbamidomethyl [C2]	0.00173482	0	1	1	8	A6TCV9	A6TCV9 [290-306]	0	1848.89087259	High	High	High	1.2e7			3.73003840446472	High	0	4.952E-06
High	[R].IDLTEWETNPESTR.[Y]		0.000126157	0	1	2	6	A6TBS0	A6TBS0 [152-165]	0	1690.79186976	High	High	High	4.7e6	2.1e6	8.3e6	4.34674739837646	High	0	5.975E-08
High	[K].DITLAMDCAASEFYK.[D]	1xCarbamidomethyl [C8]; 1xOxidation [M6]	0.0006606	0	1	2	6	A6TD53	A6TD53 [240-254]	0	1750.76624939	High	High	High	9.4e6	6.8e6	4.4e6	3.84378027915955	High	0	8.138E-06
High	[K].DITLAMDCAASEFYK.[D]	1xCarbamidomethyl [C8]	0.000336522	0	1	2	4	A6TD53	A6TD53 [240-254]	0	1734.77133439	High	Not Found	High				4.22949886322021	High	0	3.219E-07
High	[K].AAGAELVGMEDLAEQIK.[K]		3.98653E-06	0	1	1	20	A6TGN6	A6TGN6 [89-105]	0	1744.87857628	High	High	High	2.7e7	2.9e7	6.1e6	5.38482809066772	High	0	3.488E-10
High	[R].AEDLALLPTHPEWQSLFDTYGALPR.[H]		0.00506679	0	1	2	6	A6TDG4	A6TDG4 [171-195]	0	2840.42536985	High	High	High				3.89904522895813	High	0	1.749E-05
High	[K].VSQALDILTYTNK.[K]		0.000137607	0	1	1	6	A6TEW7	A6TEW7 [29-41]	0	1465.78968507	High	High	High			8.7e6	5.06691551208496	High	0	5.443E-08
High	[K].ATIESAGSSDFLEGEQVEYSR.[V]	1xDeamidated [Q16]	2.2085E-05	0	1	1	6	A6TGP1	A6TGP1 [1264-1284]	0	2276.02009144	High	High	High	3.6e6			6.11178493499756	High	0	2.928E-09
High	[K].ATIESAGSSDFLEGEQVEYSR.[V]		6.44496E-06	0	1	1	16	A6TGP1	A6TGP1 [1264-1284]	0	2275.03607544	High	High	High	1.2e7	7.9e6	1.6e7	5.5867862701416	High	0	5.259E-10
High	[R].QILPEANSQIVGFR.[Y]		0.000378491	0	1	3	6	A6TFL4	A6TFL4 [153-166]	0	1571.85401665	High	High	High	5.4e7	2.1e7		3.48540759086609	High	0	2.757E-07
High	[K].LGWSQYHDTGFYGNGFQNNNGPTR.[N]	3xDeamidated [Q/N]	4.37372E-08	0	1	1	25	P24017	P24017 [22-45]	0	2733.16004835	High	High	High	1.7e7	1.4e7		7.83236217498779	High	0	1.673E-12
High	[K].LGWSQYHDTGFYGNGFQNNNGPTR.[N]	2xDeamidated [Q/N]	1.35708E-08	0	1	1	40	P24017	P24017 [22-45]	0	2732.17603235	High	High	High	3.5e7	1.8e6		7.74854612350464	High	0	5.504E-14
High	[K].LGWSQYHDTGFYGNGFQNNNGPTR.[N]	1xDeamidated [N/Q]	4.7602E-09	0	1	1	93	P24017	P24017 [22-45]	0	2731.19201635	High	High	High	4.8e8	6.9e5	8.2e6	7.14023780822754	High	0	8.073E-14
High	[K].LGWSQYHDTGFYGNGFQNNNGPTR.[N]		8.43127E-07	0	1	1	8	P24017	P24017 [22-45]	0	2730.20800035	High	High	High	1.2e7	2.0e6	4.8e7	5.9771876335144	High	0	1.604E-11
High	[R].VTPVGTPVTEEDFLQPGNK.[Q]		2.44617E-05	0	1	1	6	A6THE3	A6THE3 [134-152]	0	2028.02841149	High	High	High	2.8e7	5.4e6		4.09806966781616	High	0	1.185E-08
High	[R].SNQNTCINQMPCVSLGEPIER.[G]	2xCarbamidomethyl [C6; C12]; 1xOxidation [M10]	0.0142345	0	1	2	2	A6TGP0	A6TGP0 [759-779]	0	2463.10610384	High	Not Found	Not Found				2.93526029586792	High	0	9.013E-05
High	[R].SNQNTCINQMPCVSLGEPIER.[G]	1xDeamidated [N/Q]; 2xCarbamidomethyl [C6; C12]	0.000343472	0	1	2	13	A6TGP0	A6TGP0 [759-779]	0	2448.09520484	High	Not Found	High				4.7486572265625	High	0	3.844E-07
High	[R].SNQNTCINQMPCVSLGEPIER.[G]	2xCarbamidomethyl [C6; C12]	1.52083E-05	0	1	2	14	A6TGP0	A6TGP0 [759-779]	0	2447.11118884	High	High	High	1.1e8	7.8e7	3.6e7	5.26327228546143	High	0	3.673E-08
High	[R].CDGQIINIGNPDNEASIK.[E]	1xCarbamidomethyl [C1]	0.00587409	0	1	1	2	A6TF98	A6TF98 [558-575]	0	1957.9283802	High	Not Found	Not Found	1.4e7			3.52486705780029	High	0	3.758E-05
High	[K].GLPLYAHIAELNGTPGK.[Y]	1xDeamidated [N12]	5.75961E-06	0	1	2	15	A6TD53	A6TD53 [127-143]	0	1751.93266124	High	High	High	1.4e8	1.6e7	1.5e7	5.40289735794067	High	0	3.406E-10
High	[K].GLPLYAHIAELNGTPGK.[Y]		0.000848525	0	1	2	8	A6TD53	A6TD53 [127-143]	0	1750.94864524	High	High	High	3.5e7	1.1e7	1.6e7	3.16307830810547	High	0	3.347E-06
High	[K].RGGANGARLALAPQK.[D]		0.00265041	0	1	1	195	A6T9H9	A6T9H9 [484-498]	2	1479.85026873	High	High	High	1.7e7	1.0e7	8.4e6	3.89857578277588	High	9.607E-05	0.0003949
High	[K].AAAFEGELIPASQIDR.[L]		9.50376E-06	0	1	1	18	P0A297	P0A297 [110-125]	0	1687.86497517	High	High	High	1.1e9			4.72847700119019	High	0	8.814E-09
High	[K].SWDYLYEPDPK.[A]		0.00581452	0	1	2	10	A6TG37	A6TG37 [203-213]	0	1412.6368729	High	High	High	1.9e7	4.0e6	5.2e6	3.7869119644165	High	0	2.655E-05
High	[R].EPEIVDTANFLNALGAK.[I]		0.000141891	0	1	2	6	A6TEK8	A6TEK8 [188-204]	0	1801.93305467	High	High	Not Found	2.1e7	2.9e6		4.39196395874023	High	0	5.72E-08
High	[K].KDLSEELQILEAGLFSR.[I]		1.39835E-06	0	1	2	30	A6TGP0	A6TGP0 [958-974]	1	1948.03858229	High	High	High	6.6e7		2.0e7	5.68336296081543	High	0	9.256E-11
High	[R].TTPSIIAYTQDGETLVGQPAKR.[Q]	1xDeamidated [Q18]	0.00466979	0	1	2	1	A6T4F4	A6T4F4 [35-56]	1	2347.21398067	Not Found	Not Found	High				3.6803150177002	High	0	1.528E-05
High	[R].LGEHNIDVLEGNEQFINAAK.[I]		1.08304E-06	0	1	1	19	P00761	P00761 [58-77]	0	2211.10403596	High	High	High	3.0e7	3.8e7	1.2e7	6.18504285812378	High	0	2.943E-09
High	[K].AEEAGVDLVEISPNAEPPVCR.[I]	1xDeamidated [N14]; 1xCarbamidomethyl [C20]	0.0017888	0	1	1	1	P33318	P33318 [46-66]	0	2253.07035326	Not Found	High	Not Found				4.55496311187744	High	0	3.299E-06
High	[K].AEEAGVDLVEISPNAEPPVCR.[I]	1xCarbamidomethyl [C20]	1.32482E-05	0	1	1	12	P33318	P33318 [46-66]	0	2252.08633726	High	High	High	8.3e7	2.4e7	6.2e7	5.75081443786621	High	0	1.291E-09
High	[K].LSDSELNTLGDLIGEQDIEPLLQAANSDREDAQAAR.[Q]	2xDeamidated [Q23; Q33]	0.00466979	0	1	1	1	A6T4J7	A6T4J7 [365-400]	1	3869.85230392	High	Not Found	Not Found	6.8e6			4.14413547515869	High	0	1.529E-05
High	[R].VVINKDTTTIIDGVGEESAIQGR.[V]	1xDeamidated [N4]	3.14222E-05	0	1	3	14	A6TH53	A6TH53 [323-345]	1	2416.25657368	High	High	High	1.7e7	3.5e7	1.0e7	4.7453727722168	High	0	1.14E-07
High	[K].KNEAPASFETALGELEQIVNR.[L]		8.40678E-06	0	1	1	24	B5Y0W9	B5Y0W9 [4-24]	1	2316.18301449	High	High	High	2.2e7		1.1e7	6.18722009658813	High	0	2.845E-09
High	[R].ELPELTEEFIKR.[F]		0.00149598	0	1	2	3	A6T5H9	A6T5H9 [244-255]	1	1503.80533513	Not Found	High	High		2.3e6		3.54267573356628	High	0	1.106E-05
High	[K].VTIEGWNGPVEVEQIK.[G]		0.000503882	0	1	2	5	A6TCB0	A6TCB0 [52-67]	0	1797.93814007	High	High	High		2.2e7	8.1e6	4.73872995376587	High	0	7.437E-06
High	[R].ILQQCLDNMPEGPFK.[A]	1xCarbamidomethyl [C5]	9.47602E-05	0	1	2	8	A6TBX2	A6TBX2 [482-496]	0	1789.86115246	High	High	High		7.6e6		4.67185974121094	High	0	2.998E-08
High	[R].GRPIVNLLPLEANER.[Y]	1xDeamidated [N13]	0.00813815	0	1	1	10	P14829	P14829 [615-629]	0	1691.94389464	High	High	High	9.7e6	3.9e6	4.1e6	3.03628516197205	High	0	5.133E-05
High	[K].QHTAQAPVDPIVLGK.[M]		0.00233283	0	1	2	4	A6TCL6	A6TCL6 [4-18]	0	1573.86966671	High	Not Found	Not Found	1.2e7			3.41337609291077	High	0	5.037E-06
High	[R].FTTIHIQELACVSR.[D]	1xCarbamidomethyl [C11]	4.60991E-05	0	1	2	60	A6TGP0	A6TGP0 [828-841]	0	1674.86320141	High	High	High	1.2e7	2.2e6	7.4e6	4.48695993423462	High	0	5.693E-08
High	[R].VPTPNVSVVDLTVR.[L]		0.000338246	0	1	1	16	P24164	P24164 [227-240]	0	1495.84786865	High	High	High		1.6e8	1.0e8	3.50385427474976	High	0	2.307E-07
High	[K].TGGNLGTDGSVSYLFSK.[K]		9.47602E-05	0	1	1	8	A6TB33	A6TB33 [120-136]	0	1702.82825528	High	High	High	1.1e7	6.0e6	1.3e7	4.23389720916748	High	0	9.154E-07
High	[R].AIQYNQALQALER.[A]		0.00313666	0	2	2	2	B5XY73; A6T716	B5XY73 [413-425]; A6T716 [413-425]	0	1517.80706647	Not Found	Not Found	High			9.8e6	3.12607026100159	High	0	8.083E-06
High	[-].MQLNSTEISELIK.[Q]	1xOxidation [M1]	0.000260647	0	1	2	3	A6TG38	A6TG38 [1-13]	0	1521.78288549	High	Not Found	High	1.1e7		8.7e6	3.68293356895447	High	0	3.961E-07
High	[K].KNEAPASFETALGELEQIVNR.[L]	1xDeamidated [N/Q]	0.0020428	0	1	1	2	B5Y0W9	B5Y0W9 [4-24]	1	2317.16703049	Not Found	Not Found	High			4.3e6	5.38277435302734	High	0	4.083E-06
High	[-].MQLNSTEISELIK.[Q]		0.000224747	0	1	2	17	A6TG38	A6TG38 [1-13]	0	1505.78797049	High	High	High	1.0e7	2.0e6	5.6e6	4.11387538909912	High	0	1.199E-07
High	[R].GLVAQVTDEEALAER.[L]		0.000766104	0	1	2	2	A6T9Y5	A6T9Y5 [18-32]	0	1600.81769062	Not Found	High	Not Found				4.23664665222168	High	0	8.525E-07
High	[R].TTPSIIAYTQDGETLVGQPAKR.[Q]		0.000989071	0	1	2	4	A6T4F4	A6T4F4 [35-56]	1	2346.22996467	Not Found	High	High		5.2e6		3.62776851654053	High	0	1.286E-06
High	[K].VSQALDILTYTNKK.[A]		0.000866044	0	1	1	22	A6TEW7	A6TEW7 [29-42]	1	1593.88464803	High	High	High	1.3e8	3.1e7	7.9e6	3.9938006401062	High	0	1.036E-06
High	[R].NLLGDEILNLAPK.[G]		0.000777937	0	1	2	10	A6TF98	A6TF98 [86-98]	0	1409.79985587	High	High	High	4.8e7	2.5e6		4.27530384063721	High	0	8.745E-07
High	[K].TVPMFNEALAELNK.[I]	1xOxidation [M4]	0.000944624	0	1	2	15	A6T4X1	A6T4X1 [46-59]	0	1592.79886992	High	High	High	3.5e7	3.9e7		3.9383590221405	High	0	1.192E-06
High	[R].VCPIETPEGPNIGLINSLSVYAQTNEYGFLETPYR.[K]	2xDeamidated [N/Q]; 1xCarbamidomethyl [C2]	0.00250567	0	1	2	27	A6TGP0	A6TGP0 [558-592]	0	3943.89462691	High	High	High	9.2e5	8.6e5	9.9e5	4.17794847488403	High	0	0.0001054
High	[R].VALTGLTMAEK.[F]		0.00245502	0	1	2	11	A6TG36	A6TG36 [220-230]	0	1133.62347157	High	High	High	2.4e8	6.3e7	1.8e8	3.42101502418518	High	0	5.472E-06
High	[K].SLYEADLVDEAKR.[L]		0.00705675	0	1	1	6	B5XUB8	B5XUB8 [232-244]	1	1508.75911318	High	Not Found	High	6.4e7		1.1e7	3.15744113922119	High	0	5.803E-05
High	[R].IEEALGEQAPFNGR.[K]	1xDeamidated [N12]	1.42308E-05	0	1	2	18	A6TD53	A6TD53 [412-425]	0	1531.73871252	High	High	High	8.2e7	8.8e7	2.7e7	5.50257444381714	High	0	2.756E-09
High	[R].IEEALGEQAPFNGR.[K]		4.56303E-05	0	1	2	10	A6TD53	A6TD53 [412-425]	0	1530.75469652	High	High	High				4.77304697036743	High	0	9.354E-09
High	[R].TLADAAQLSSLADETPEGR.[S]		5.86143E-05	0	1	2	4	A6T6D8	A6T6D8 [332-350]	0	1944.95088942	High	Not Found	High	1.2e7			4.55033445358276	High	0	1.395E-08
High	[R].QHVPVFVSDEMVGHK.[L]		7.56786E-05	0	1	1	8	B5XN98	B5XN98 [56-70]	0	1708.84755104	High	High	High	4.3e7	2.9e6	4.9e6	4.56415987014771	High	0	2.107E-08
High	[K].GIANSILIK.[F]		0.0119171	0	1	2	8	A6TD53	A6TD53 [334-342]	0	928.58259314	High	High	High	2.2e8	2.7e7	2.5e7	3.04521608352661	High	0	0.0001422
High	[R].AQSVVDYLVAK.[G]		0.00330089	0	1	1	21	P24017	P24017 [276-286]	0	1192.6572145	High	High	High	2.8e9	3.9e8	1.4e9	3.18460988998413	High	0	0.0001216
High	[K].DGSAVVLGYTDR.[I]		0.000228219	0	1	1	225	P24017	P24017 [250-261]	0	1252.61680618	High	High	High	3.7e6	4.9e5	5.3e7	4.47955322265625	High	0	1.688E-07
High	[R].GADVALIGTADGVK.[T]		0.000530298	0	1	2	4	A6TDS5	A6TDS5 [202-215]	0	1286.69505648	Not Found	High	High		5.2e6	3.0e6	3.916752576828	High	0	4.745E-07
High	[R].VVAAAIEQNFDDR.[G]		0.000481234	0	1	2	12	A6T4Z7	A6T4Z7 [451-463]	0	1447.71758277	High	High	High		5.2e6	5.6e6	4.68763208389282	High	0	1.687E-06
High	[K].QAIVAEVSEVAK.[G]		0.000773972	0	1	2	26	P0A297	P0A297 [9-20]	0	1243.68924285	High	High	High	4.8e5		7.5e6	3.84676337242126	High	0	8.675E-07
High	[K].AVGWAALQYVQPGTIVGVGTGSTAAHFIDALGTMK.[G]		0.014824	0	1	2	2	A6TDS5	A6TDS5 [9-43]	0	3487.80423534	Not Found	High	Not Found				2.94910192489624	High	0	9.593E-05
High	[K].VSLVYGQMNEPPGNR.[L]	1xDeamidated [Q/N]	0.000357803	0	1	2	5	A6TG36	A6TG36 [203-217]	0	1661.79518152	High	Not Found	Not Found				3.80041790008545	High	0	4.721E-07
High	[K].VSLVYGQMNEPPGNR.[L]		1.80943E-05	0	1	2	41	A6TG36	A6TG36 [203-217]	0	1660.81116552	High	High	High		7.6e6	4.7e6	4.76958894729614	High	0	6.404E-08
High	[R].NPMELVDVADLLK.[S]		0.00181642	0	1	1	2	A6TB35	A6TB35 [288-300]	0	1456.7715922	Not Found	Not Found	High				3.56008696556091	High	0	3.4E-06
High	[R].AALIDCLAPDR.[R]	1xCarbamidomethyl [C6]	0.00070237	0	1	1	21	P24017	P24017 [316-326]	0	1214.61978345	High	High	High	4.7e9	1.7e9	1.4e9	3.60278105735779	High	0	7.429E-07
High	[K].SLTDAAQQVVAAVEGK.[-]		9.67171E-05	0	1	1	11	A6T6F6	A6T6F6 [373-388]	0	1586.83842608	High	High	High	2.7e8	1.6e7		5.32225227355957	High	0	3.117E-08
High	[K].SYGTDITLGFPVNEYNTLR.[A]		6.99408E-06	0	1	1	16	A6T4X9	A6T4X9 [508-526]	0	2160.06077421	High	High	High	3.1e7	2.0e6	2.5e7	4.9709529876709	High	0	4.659E-10
High	[K].SYGTDITLGFPVNEYNTLR.[A]	1xDeamidated [N]	0.0174341	0	1	1	4	A6T4X9	A6T4X9 [508-526]	0	2161.04479021	Not Found	High	Not Found		1.9e6		4.19127988815308	High	0.000118	0.0009024
High	[K].QLLEYDDVANDQR.[R]		0.000478782	0	1	2	4	A6T4P1	A6T4P1 [644-656]	0	1578.73944032	Not Found	High	High		7.6e6	9.9e6	3.9010157585144	High	0	1.033E-06
High	[R].NVAGMENANSTEFVPDCK.[Y]	1xCarbamidomethyl [C17]	4.19555E-06	0	1	2	8	A6TD54	A6TD54 [392-409]	0	1982.85825175	High	High	High			2.2e7	4.68873691558838	High	0	4.367E-08
High	[K].DLSEELQILEAGLFSR.[I]		2.91242E-07	0	1	2	19	A6TGP0	A6TGP0 [959-974]	0	1819.94361933	High	High	High	7.3e7	8.3e6	1.4e7	5.46046781539917	High	0	4.907E-10
High	[R].VCPIETPEGPNIGLINSLSVYAQTNEYGFLETPYR.[K]	1xCarbamidomethyl [C2]	0.0100258	0	1	2	18	A6TGP0	A6TGP0 [558-592]	0	3941.92659491	High	High	High		8.9e5		3.58173227310181	High	0	5.358E-05
High	[-].MQGSVTEFLKPR.[L]		0.000688161	0	1	1	32	A6TEU8	A6TEU8 [1-12]	0	1392.73039616	High	High	High		2.7e6	9.6e6	3.57293200492859	High	0	1.486E-06
High	[R].VVGQLGQVLGPR.[G]		0.000192803	0	2	2	13	B5XYF8; A6TGN6	B5XYF8 [123-134]; A6TGN6 [123-134]	0	1222.72663148	High	High	High	3.0e8	4.5e7	2.6e8	3.87162756919861	High	0	9.398E-08
High	[R].LGEPVFDVK.[E]		0.00415286	0	1	2	21	A6TGP0	A6TGP0 [75-83]	0	1003.54587325	High	High	High		2.0e6	2.3e7	3.28557109832764	High	0	1.274E-05
High	[R].LIDQSTAEIVETAK.[R]		3.20712E-05	0	1	1	22	A6TEX3	A6TEX3 [17-30]	0	1517.80572899	High	High	High			3.7e8	5.1069507598877	High	0	5.306E-09
High	[R].SGASVGIDDMVIPEKK.[Y]		0.000225898	0	1	1	14	A6TGP1	A6TGP1 [635-650]	1	1645.84654793	High	High	High		1.7e7	1.8e7	4.02335453033447	High	0	2.964E-05
High	[R].LMDLGCYR.[G]	1xCarbamidomethyl [C6]	0.0175226	0	1	1	10	B5XNB4	B5XNB4 [80-87]	0	1027.46994824	High	High	High		4.5e7	9.8e7	3.02249312400818	High	0	0.0002183
High	[K].LTLGSALAAPQR.[Q]		0.00108989	0	1	1	2	Q9F663	Q9F663 [192-203]	0	1197.69499699	Not Found	Not Found	High			9.1e6	3.5930917263031	High	0	1.5E-06
High	[R].QGPQIVVGTPGR.[L]		0.00992439	0	1	2	2	P33906	P33906 [124-135]	0	1208.6745959	High	Not Found	Not Found	3.3e7			3.1802077293396	High	0	5.116E-05
High	[K].SRDDESENDDFDDNVEGVGEVR.[V]	1xDeamidated [N]	0.00878378	0	1	1	4	A6TC48	A6TC48 [46-67]	1	2499.00260327	High	Not Found	High				4.25590133666992	High	0	4.19E-05
High	[K].SRDDESENDDFDDNVEGVGEVR.[V]		0.000347	0	1	1	7	A6TC48	A6TC48 [46-67]	1	2498.01858727	High	High	High	2.3e7	8.6e6		4.91327047348022	High	0	2.392E-07
High	[R].VCPIETPEGPNIGLINSLSVYAQTNEYGFLETPYR.[K]	1xDeamidated [N/Q]; 1xCarbamidomethyl [C2]	0.00169108	0	1	2	140	A6TGP0	A6TGP0 [558-592]	0	3942.91061091	High	High	High	4.2e6	1.2e6	3.2e6	4.69086408615112	High	0	3.009E-06
High	[K].AFNEMQPIVDR.[Q]		0.00241771	0	1	2	14	B5Y237	B5Y237 [50-60]	0	1319.64124683	High	High	High		1.6e7		3.89869213104248	High	0	5.351E-06
High	[K].NVEFFEAR.[R]		0.018526	0	1	2	14	A6THB4	A6THB4 [43-50]	0	1011.48942101	High	High	High		3.1e7	3.8e7	2.80575346946716	High	0	0.0001369
High	[R].VNSDVLTVSTVNSQDQVTQKPLR.[D]	1xDeamidated [Q]	0.000893003	0	1	2	6	B5XND7	B5XND7 [6-28]	0	2529.31548549	High	High	Not Found				4.02497434616089	High	0	3.337E-06
High	[R].VNSDVLTVSTVNSQDQVTQKPLR.[D]		3.33362E-06	0	1	2	12	B5XND7	B5XND7 [6-28]	0	2528.33146949	High	High	High	1.3e7	5.6e7	4.4e7	5.00206089019775	High	0	1.489E-10
High	[R].DDEVIVLTGK.[D]		0.00439254	0	1	2	10	A6TEW1	A6TEW1 [8-17]	0	1088.58338086	High	High	High		1.9e7	2.5e7	3.85535621643066	High	0	0.0001519
High	[R].ALNYTTEQILDLFFEK.[V]		9.24363E-07	0	1	2	53	A6TGP0	A6TGP0 [212-227]	0	1944.99532054	High	High	High	1.1e8	4.9e6	3.1e7	6.29444694519043	High	0	5.992E-11
High	[R].VQGKDEVILTLNK.[S]		0.00313666	0	1	1	35	A6TEU8	A6TEU8 [92-104]	1	1456.83696962	High	High	High	3.4e7	1.4e7	2.3e7	3.63498520851135	High	0	1.11E-05
High	[R].FTVLISPHVNK.[D]		0.00148078	0	1	1	31	A6TEX3	A6TEX3 [49-59]	0	1254.72048348	High	High	High	4.7e7	1.2e6	2.7e7	3.17905950546265	High	0	5.623E-05
High	[R].EIPFLYASSAATYGGR.[T]		0.000906795	0	1	3	2	A6TFL4	A6TFL4 [108-123]	0	1702.84351148	Not Found	Not Found	High				4.32648658752441	High	0	1.116E-06
High	[K].VGLFGGAGVGK.[T]		0.000345231	0	1	2	18	A6TG36	A6TG36 [146-156]	0	961.54654199	High	High	High	2.8e8	5.6e7		3.78379082679749	High	0	2.526E-07
High	[R].LFSVPNPGAADDFLAVINPESLVIK.[Q]		0.00020923	0	1	1	14	A6T6C3	A6T6C3 [477-501]	0	2626.41267999	High	High	High	9.3e6	2.2e6	4.5e6	5.10193252563477	High	0	2.025E-07
High	[R].VDLDGNPCGELEEQHIAHAR.[Q]	1xCarbamidomethyl [C8]	2.92527E-05	0	1	2	10	A6TB02	A6TB02 [81-100]	0	2260.04111842	High	High	High	8.3e7	1.3e7	2.3e7	4.87365055084229	High	0	4.658E-09
High	[R].EAAESLFENLFFSEDR.[Y]		0.000201878	0	1	2	4	A6TGP0	A6TGP0 [379-394]	0	1903.87084829	High	Not Found	High			1.8e6	4.00993156433105	High	0	8.544E-06
High	[R].LFSVPNPGAADDFLAVINPESLVIK.[Q]	1xDeamidated [N]	0.00793362	0	1	1	4	A6T6C3	A6T6C3 [477-501]	0	2627.39669599	Not Found	Not Found	High			5.3e5	4.33033466339111	High	0	3.563E-05
High	[R].QASITQELTEIVSGAAAV.[-]		0.00326737	0	1	1	14	A6TG37	A6TG37 [270-287]	0	1787.93853393	High	High	High	3.4e7	6.5e5	1.9e7	3.74949216842651	High	0	8.686E-06
High	[R].LYDQMLEPK.[W]		0.0234919	0	1	1	4	A6TBX3	A6TBX3 [117-125]	0	1136.56562236	Not Found	High	High		1.0e7	5.6e7	3.16717600822449	High	9.607E-05	0.0006872
High	[K].QDVPSFRPGDTVEVK.[V]		1.45247E-05	0	1	1	16	B5XVK6	B5XVK6 [15-29]	0	1673.84932511	High	High	High	2.5e7	1.3e7	6.7e7	4.46899747848511	High	0	6.49E-08
High	[R].SQQQAGLLDTPIR.[Y]	1xDeamidated [Q]	0.0137377	0	1	1	4	Q9F663	Q9F663 [83-95]	0	1427.74888332	Not Found	Not Found	High			7.4e6	1.9838433265686	High	0.002082	0.04087
High	[R].SQQQAGLLDTPIR.[Y]		0.000785927	0	1	1	10	Q9F663	Q9F663 [83-95]	0	1426.76486732	High	High	High	1.6e8	1.3e7	3.9e6	3.70262718200684	High	0	3.376E-06
High	[R].SPGVFFDSDK.[G]		0.00450601	0	1	2	16	A6TGP0	A6TGP0 [152-161]	0	1098.51021596	High	High	High	2.1e7	8.2e7	9.1e6	3.35911250114441	High	0	3.349E-05
High	[K].ETPADAEVISHQLMLR.[A]		0.000104957	0	1	2	3	A6T4Z7	A6T4Z7 [13-28]	0	1809.91635877	High	High	Not Found		4.4e6		4.78988218307495	High	0	3.545E-08
High	[R].AALIDCLAPDRR.[V]	1xCarbamidomethyl [C6]	0.0214515	0	1	1	15	P24017	P24017 [316-327]	1	1370.72089441	High	High	High	4.0e8	2.8e8		3.36018371582031	High	0	0.000228
High	[K].INPAGAPNYVPGEYK.[L]		0.000476341	0	1	2	8	A6T5H9	A6T5H9 [84-98]	0	1589.79583307	High	High	High	3.4e8			3.44019651412964	High	0	3.996E-07
High	[K].LTIPEVELPNAELLSK.[R]		0.00452905	0	1	1	6	P33906	P33906 [366-381]	0	1765.99459231	High	High	High	2.5e7	5.6e6		2.80474996566772	High	9.607E-05	0.0005508
High	[R].LGAQQCQLSDDSLVR.[Q]	1xCarbamidomethyl [C6]	8.07002E-06	0	1	1	10	A6TD54	A6TD54 [441-455]	0	1689.82245872	High	High	High	1.3e8		6.6e7	4.97872591018677	High	0	3.296E-08
High	[R].RAAGELPAAPQVSVEEASANLAELLNAGLGGSDND.[-]		0.000124874	0	1	1	12	A6TGP1	A6TGP1 [1373-1407]	1	3406.67209459	High	High	High	6.9e6	2.6e6		5.38033437728882	High	0	2.176E-07
High	[K].ITQGDDLAPGVLK.[I]		0.000250206	0	1	2	12	A6TGP0	A6TGP0 [1036-1048]	0	1326.7263566	High	High	High				3.76880884170532	High	0	1.799E-07
High	[K].NVIGSIFSR.[F]		0.00446027	0	1	1	16	A6TCD7	A6TCD7 [18-26]	0	992.55235562	High	High	High	6.0e7	4.8e7	1.6e7	2.74151706695557	High	0	1.426E-05
High	[R].LRGETASFDIEANGK.[V]	1xDeamidated [N13]	0.01018	0	1	2	7	A6TGP0	A6TGP0 [246-260]	1	1608.78639093	High	Not Found	Not Found	1.1e7			3.80776166915894	High	0	5.292E-05
High	[R].RKLPATIILR.[A]		0.0161584	0	1	2	17	A6TGP0	A6TGP0 [202-211]	2	1180.78883786	High	High	High	1.7e7	4.1e6		3.18823170661926	High	0.0004855	0.008598
High	[R].VFQTHSPVVDSIAVK.[R]		1.37707E-06	0	1	1	24	B5XVK6	B5XVK6 [73-87]	0	1626.8849824	High	High	High	4.3e8	1.5e8	2.6e8	4.76039743423462	High	0	4.569E-08
High	[K].NLNLDLQTLTEEAVR.[L]	1xDeamidated [N/Q]	5.51279E-05	0	0	1	7			0	1729.89666958	High	Not Found	Not Found	6.6e7			5.62578773498535	High	0	1.264E-08
High	[K].AIQLHPLVCAAYNADFDGDQMAVHVPLTLEAQLEAR.[A]	1xCarbamidomethyl [C9]	0.0001654	0	1	1	10	A6TGP1	A6TGP1 [446-481]	0	3976.96841696	High	High	High	2.1e6	6.7e5		4.8710150718689	High	0	8.308E-05
High	[K].ITTVQAAIDYINGHQA.[-]	1xDeamidated [N/Q]	3.00311E-07	0	1	1	41	B5XXH6	B5XXH6 [63-78]	0	1715.8598902	High	High	High	5.5e7	2.0e7	4.9e7	5.86724472045898	High	0	6.155E-11
High	[K].ITTVQAAIDYINGHQA.[-]		0.000172302	0	1	1	7	B5XXH6	B5XXH6 [63-78]	0	1714.8758742	High	High	High	9.8e7			4.96304655075073	High	0	7.798E-08
High	[K].AIQLHPLVCAAYNADFDGDQMAVHVPLTLEAQLEAR.[A]	1xDeamidated [Q/N]; 1xCarbamidomethyl [C9]	3.24952E-06	0	1	1	117	A6TGP1	A6TGP1 [446-481]	0	3977.95243296	High	High	High	2.1e7	2.1e6	7.6e5	6.49518918991089	High	0	1.126E-08
High	[K].VYAGNEHNHAAQQPQVLDI.[-]	1xDeamidated [N/Q]	0.0169123	0	1	1	16	B5XSS1	B5XSS1 [124-142]	0	2105.00465677	High	Not Found	High				3.20516300201416	High	0.000118	0.001717
High	[K].VYAGNEHNHAAQQPQVLDI.[-]		0.000777937	0	1	1	22	B5XSS1	B5XSS1 [124-142]	0	2104.02064077	High	High	High	2.2e8	9.9e7	1.8e7	4.35100936889648	High	9.607E-05	0.0004502
High	[K].SAVEQWSAGATGLGVR.[T]		3.14222E-05	0	1	2	6	A6TCE4	A6TCE4 [404-419]	0	1588.8077947	High	High	High		2.5e6	6.2e6	5.21406984329224	High	0	6.08E-09
High	[R].EVNLLGQNVNAWR.[G]		0.00345603	0	1	2	2	A6T6B5	A6T6B5 [195-207]	0	1512.79175078	Not Found	Not Found	High			7.1e6	3.26010727882385	High	0	9.487E-06
High	[R].GLIDSNDLPLNVSR.[E]		0.000443456	0	1	1	2	A6T5N6	A6T5N6 [323-336]	0	1512.8016467	High	Not Found	Not Found	2.4e7			4.48450231552124	High	0	3.536E-07
High	[K].AIQLHPLVCAAYNADFDGDQMAVHVPLTLEAQLEAR.[A]	2xDeamidated [Q/N]; 1xCarbamidomethyl [C9]	0.000372733	0	1	1	11	A6TGP1	A6TGP1 [446-481]	0	3978.93644896	High	High	High	9.3e6	6.6e5		5.22321128845215	High	0	2.679E-07
High	[K].EAYEILTDAQK.[R]		0.00527774	0	1	2	6	A6T4F5	A6T4F5 [52-62]	0	1280.6368729	High	High	High	1.7e7	2.1e7	2.8e7	3.55438780784607	High	0	2.384E-05
High	[R].STGSYSLVTQQPLGGK.[A]		3.7494E-06	0	1	2	12	A6TGP0	A6TGP0 [1247-1262]	0	1622.83842608	High	High	High	9.8e8	4.3e8		4.94467544555664	High	0	8.047E-08
High	[R].EKPTWLEVDAGK.[M]		0.00181642	0	1	1	13	B5XNB5	B5XNB5 [166-177]	0	1372.71070654	High	High	High	1.0e8	2.6e6		2.91486001014709	High	0.000437	0.00675
High	[K].FGDAGSFDYGR.[N]		0.000308523	0	1	1	7	Q48473	Q48473 [104-114]	0	1191.50652753	High	High	High	7.0e7	4.5e7	4.3e7	3.969646692276	High	0	1.995E-07
High	[K].DLEHPIEVPVGK.[A]		0.000174072	0	1	2	23	A6TG36	A6TG36 [71-82]	0	1332.71579194	High	High	High	5.0e8	2.4e8	5.1e7	3.69928407669067	High	0	3.305E-06
High	[K].FLTAEIVEAILDR.[T]		0.0038666	0	1	1	2	A6TB35	A6TB35 [371-383]	0	1489.82607059	Not Found	Not Found	High				2.54139685630798	High	0	1.132E-05
High	[R].VTVQSLDVVR.[V]		0.00419545	0	1	1	10	A6TEX2	A6TEX2 [170-179]	0	1115.64189881	High	High	High	1.3e9		3.1e8	3.08090162277222	High	0	1.294E-05
High	[K].EPAILAEISGIISFGK.[E]		4.05702E-05	0	1	1	354	A6TGP1	A6TGP1 [1152-1167]	0	1644.92069918	High	High	High	7.5e6	1.4e6	5.0e6	4.37662363052368	High	0	4.994E-05
High	[R].DGYADGWAQAGTAR.[A]		8.33953E-05	0	1	1	22	A6TEV7	A6TEV7 [56-69]	0	1438.63458144	High	High	High	3.4e7	1.4e8		5.19157457351685	High	0	1.682E-07
High	[K].NLDLDLQTLTEEAVR.[L]		5.51279E-05	0	1	1	4	A6TFH4	A6TFH4 [495-509]	0	1729.89666915	High	Not Found	Not Found	6.6e7			5.62578773498535	High	0	1.264E-08
High	[K].GIHPNYDEITATCSCGNVMK.[I]	2xCarbamidomethyl [C13; C15]	0.0143796	0	1	1	2	A6TGC6	A6TGC6 [4-23]	0	2266.98894856	Not Found	Not Found	High				3.47676134109497	High	0	9.184E-05
High	[K].NEAPASFETALGELEQIVNR.[L]		9.74973E-06	0	1	1	11	B5Y0W9	B5Y0W9 [5-24]	0	2188.08805153	High	High	High	1.7e7		3.0e6	4.89886379241943	High	0	7.099E-09
High	[K].NLSLESAIDEESDLLEPLR.[S]		0.00498987	0	1	2	2	A6TEM4	A6TEM4 [109-127]	0	2143.07648376	High	Not Found	Not Found				4.02631568908691	High	0	1.701E-05
High	[K].APVILAVNK.[V]		0.0197852	0	1	2	2	A6TCI0	A6TCI0 [117-125]	0	924.58767854	High	Not Found	Not Found	1.9e7			2.50255656242371	High	0	0.0001516
High	[-].MQVILLDK.[V]		0.0122236	0	1	2	5	A6THB4	A6THB4 [1-8]	0	959.55941487	High	High	High	1.2e8			2.42536425590515	High	9.607E-05	0.0007575
High	[R].LVGLTGIDDAAR.[A]		0.000560957	0	1	2	6	A6TE31	A6TE31 [69-80]	0	1200.6582771	High	High	High	3.7e7	5.2e6	1.2e7	3.34548950195313	High	0	3.583E-06
High	[R].VNAEYVEAFTK.[G]		0.000667385	0	1	2	12	A6TG38	A6TG38 [304-314]	0	1270.63139364	High	High	High			4.1e6	4.80438709259033	High	0	6.824E-07
High	[R].TSQYLLSTLK.[E]		0.0164892	0	1	2	4	A6T4Z7	A6T4Z7 [3-12]	0	1153.64631547	High	High	Not Found	9.7e6	6.0e6		2.77098989486694	High	0	0.0001842
High	[K].AADMTGADIEAMTR.[S]		0.000144083	0	1	2	10	A6TGN5	A6TGN5 [114-127]	0	1452.64573974	High	High	High		1.2e7		4.39961242675781	High	0	3.837E-07
High	[K].SVDAMIPIGR.[G]		0.000930257	0	1	2	10	A6TG38	A6TG38 [152-161]	0	1058.5662911	High	High	High	1.9e8	1.8e7	2.3e7	3.37737584114075	High	0	1.164E-06
High	[R].AAVEEGVVAGGGVALVR.[V]		2.8618E-08	0	1	3	1358	A6TH53	A6TH53 [405-421]	0	1553.86458131	High	High	High	1.8e7	8.3e6	4.1e7	6.01568174362183	High	0	7.052E-14
High	[K].YSIVTNSNDSVTLR.[L]		0.000197793	0	1	1	6	P19650	P19650 [15-28]	0	1568.7914759	Not Found	High	High		2.7e6	8.3e6	4.08647394180298	High	0	1.289E-07
High	[R].FGQEDAAPVVAPAPAPAPEVATK.[H]	1xDeamidated [Q3]	0.00657099	0	1	1	2	P24017	P24017 [189-211]	0	2234.13393954	High	Not Found	Not Found	9.6e6			3.58850526809692	High	0	2.645E-05
High	[R].FGQEDAAPVVAPAPAPAPEVATK.[H]		1.43138E-07	0	1	1	24	P24017	P24017 [189-211]	0	2233.14992354	High	High	High	4.2e9	2.2e9	2.0e9	5.39297723770142	High	0	4.895E-11
High	[K].RAQSVVDYLVAK.[G]		7.19084E-05	0	1	1	40	P24017	P24017 [275-286]	1	1348.75832546	High	High	High	2.3e7	4.7e6	3.0e7	4.28151893615723	High	0	1.303E-07
High	[R].ADIDYNTSEAHTTYGVIGVK.[V]	1xDeamidated [N6]	0.000810392	0	1	1	3	B5XNA0	B5XNA0 [180-199]	0	2155.01896935	Not Found	High	High				3.59578132629395	High	0	9.294E-07
High	[R].ADIDYNTSEAHTTYGVIGVK.[V]		5.60195E-07	0	1	1	50	B5XNA0	B5XNA0 [180-199]	0	2154.03495335	High	High	High	6.1e6	5.7e5	1.6e7	4.89016962051392	High	0	3.35E-11
High	[K].AGIALNDNFVK.[L]	1xDeamidated [N]	0.0154378	0	1	1	14	P24164	P24164 [291-301]	0	1162.61026475	High	High	High	4.0e7	3.0e7	8.0e6	3.02921938896179	High	0	0.0001886
High	[K].AGIALNDNFVK.[L]		0.00459888	0	1	1	8	P24164	P24164 [291-301]	0	1161.62624875	High	High	High		2.7e8		3.53410005569458	High	0	1.496E-05
High	[K].ELLQLGDLPTSGQITLFDGR.[T]	1xDeamidated [Q]	9.65059E-06	0	1	2	4	A6TGP0	A6TGP0 [1197-1216]	0	2174.13393954	Not Found	High	High		3.4e6	7.1e6	5.29973602294922	High	0	2.674E-09
High	[K].ELLQLGDLPTSGQITLFDGR.[T]		2.04699E-07	0	1	2	30	A6TGP0	A6TGP0 [1197-1216]	0	2173.14992354	High	High	High	8.9e8	4.6e6	1.3e9	6.45897674560547	High	0	3.94E-11
High	[K].DDIIEVMK.[K]		0.0187144	0	1	2	12	A6TGP0	A6TGP0 [423-430]	0	962.48630946	High	High	High	8.3e7	2.1e7	3.3e7	2.58041071891785	High	0	0.0001391
High	[K].MVVTLIHPIAMDDGLR.[F]		4.04812E-06	0	1	1	29	A6TEX7	A6TEX7 [359-374]	0	1780.94482222	High	High	High	3.0e7	7.9e7	1.8e7	4.64643001556396	High	0	1.524E-09
High	[R].ENVTSIIGNGVVLSPAALMK.[E]		0.000338246	0	1	2	1	A6TH93	A6TH93 [63-82]	0	2013.10488772	High	Not Found	Not Found	6.3e7			4.13717174530029	High	0	2.302E-07
High	[K].MVVTLIHPIAMDDGLR.[F]	1xOxidation [M]	0.000333101	0	1	1	20	A6TEX7	A6TEX7 [359-374]	0	1796.93973722	High	High	High	7.6e7	2.1e7	5.9e7	4.34331274032593	High	0	2.59E-07
High	[K].TVNMMELIR.[N]		0.0127305	0	1	2	3	A6TG36	A6TG36 [157-165]	0	1106.56966192	High	High	Not Found	3.9e7	5.4e6		2.91909337043762	High	0	7.538E-05
High	[K].TVPMFNEALAELNK.[I]		0.000374643	0	1	2	20	A6T4X1	A6T4X1 [46-59]	0	1576.80395492	High	High	High		4.8e6	1.3e8	3.88824868202209	High	0	1.652E-06
High	[K].SLQEAVMEEIIKPILPTEWLNASTK.[F]	1xDeamidated [N/Q]	1.09099E-05	0	1	1	13	A6TDV1	A6TDV1 [198-222]	0	2841.49542363	High	High	High		2.4e6	2.5e6	5.34863710403442	High	0	6.572E-06
High	[K].SLQEAVMEEIIKPILPTEWLNASTK.[F]		0.000128762	0	1	1	7	A6TDV1	A6TDV1 [198-222]	0	2840.51140763	High	High	High	6.7e6			4.49988269805908	High	0	1.38E-07
High	[R].YIVNEVQDVYR.[L]		0.00118271	0	1	1	21	A6TGP1	A6TGP1 [1232-1242]	0	1397.70595551	High	High	High			2.3e8	4.25778007507324	High	0	3.322E-06
High	[K].AMMDNLQTETVINR.[D]		4.56303E-05	0	1	1	12	A6TGP1	A6TGP1 [696-709]	0	1635.78290185	High	High	High	1.4e8	5.6e7		4.34412384033203	High	0	1.219E-07
High	[K].LGAMATINQVIDQETAQLVAEEMGHK.[V]	1xDeamidated [Q/N]	0.000201878	0	1	2	13	A6TEI7	A6TEI7 [345-370]	0	2798.36990554	High	High	High	1.1e7		2.0e6	5.55488061904907	High	0	1.008E-07
High	[K].LVADSITSQLER.[R]		0.000310103	0	1	1	12	B5XNA0	B5XNA0 [115-126]	0	1331.71652017	High	High	High	1.8e9	3.6e8	1.7e8	4.38885974884033	High	0	2.009E-07
High	[R].GYLADVELAK.[I]		0.00781336	0	1	2	12	A6TG38	A6TG38 [454-463]	0	1078.5779016	High	High	High		8.0e7	1.8e7	3.39749979972839	High	0	3.681E-05
High	[K].GNTYSINEGNYIK.[F]		0.00519763	0	1	2	4	A6THE3	A6THE3 [200-212]	0	1472.70159834	High	High	Not Found		4.1e6		2.93551683425903	High	0	1.814E-05
High	[K].HIEVPVEYIAGK.[V]		0.000161227	0	1	2	12	A6TGP0	A6TGP0 [284-295]	0	1354.7365274	High	High	High	7.1e7		1.5e7	3.76078867912292	High	0	7.01E-08
High	[K].AFLESMGSDQAK.[D]		0.0184325	0	1	1	2	A6T5N6	A6T5N6 [104-115]	0	1283.59362791	High	Not Found	Not Found	1.9e7			2.73182058334351	High	0	0.0001349
High	[R].EGITALDLAGDELGFPGTLFR.[N]		0.00035598	0	1	1	10	A6T9W8	A6T9W8 [161-181]	0	2192.12337445	High	High	High	4.5e7	2.5e6	9.0e6	4.74560737609863	High	0	2.492E-07
High	[R].LLVDACYSPVER.[I]	1xCarbamidomethyl [C6]	0.000471498	0	1	1	22	A6TEU8	A6TEU8 [171-182]	0	1421.70932664	High	High	High	9.6e8	6.2e6	5.4e7	3.88352823257446	High	0	6.227E-07
High	[K].AIDEAKDEDTADIFTAASR.[D]		0.00189216	0	1	2	4	A6T6Q6	A6T6Q6 [135-153]	1	2038.95636868	High	Not Found	High	2.3e7		2.9e6	4.16346883773804	High	0	3.62E-06
High	[K].VLESAIANAEHNDGADIDDLK.[V]	1xDeamidated [N]	2.24262E-05	0	1	1	11	A6TEW7	A6TEW7 [50-70]	0	2211.04116127	High	High	High	1.2e7			5.26962995529175	High	0	2.994E-09
High	[K].VLESAIANAEHNDGADIDDLK.[V]		9.41377E-08	0	1	1	36	A6TEW7	A6TEW7 [50-70]	0	2210.05714527	High	High	High	4.3e7	4.1e7	4.1e7	7.08241319656372	High	0	6.105E-12
High	[K].DLDLAQANATDQLK.[K]		0.000770028	0	1	2	4	B5XZM0	B5XZM0 [53-66]	0	1515.76492681	High	Not Found	High				4.33300399780273	High	0	8.57E-07
High	[R].FNNFINDSLLEGAIDALK.[R]		1.29802E-05	0	1	1	10	A6T5E8	A6T5E8 [22-39]	0	1994.02293223	High	High	High	2.0e7		2.3e7	5.87751388549805	High	0	1.596E-09
High	[K].VDLNTFSDEEVLR.[L]		0.000294655	0	1	2	14	A6TGP0	A6TGP0 [1159-1171]	0	1536.75402778	High	High	High	4.6e8		2.6e7	4.65624475479126	High	0	3.911E-07
High	[R].HGVTMLTLGQYLQPSR.[H]		0.00627645	0	1	1	1	B5XZS6	B5XZS6 [255-270]	0	1800.942514	Not Found	High	Not Found				3.55263662338257	High	0	2.458E-05
High	[K].YQWQNYGASNENEWDGYR.[F]		0.000279976	0	1	3	4	P40786	P40786 [169-186]	0	2279.93769893	High	High	Not Found	1.2e7	1.5e6		3.64429473876953	High	0	1.708E-07
High	[K].LPATIILR.[A]		0.0273252	0	1	2	10	A6TGP0	A6TGP0 [204-211]	0	896.59276394	High	High	High		8.8e6	3.7e6	2.68354916572571	High	0	0.0002489
High	[R].EAGVPVLIDPK.[G]		0.0210224	0	1	2	4	A6TE31	A6TE31 [169-179]	0	1137.65140087	High	Not Found	High	1.4e7		4.5e6	2.48046684265137	High	0	0.0001662
High	[K].KMALELFKPFIYGK.[L]		3.18376E-06	0	1	1	30	A6TGP1	A6TGP1 [371-384]	1	1684.949497	High	High	High	8.4e6	6.0e6	2.1e7	5.60439872741699	High	0	3.78E-10
High	[K].QVLGSYGYSEIR.[L]		0.00350934	0	1	1	6	B5XNL6	B5XNL6 [31-42]	0	1371.69030545	High	High	High	1.8e7	4.4e6	2.6e6	3.37430787086487	High	0	1.453E-05
High	[K].VTDGVVTDEIHYLSAIEEGNYVIAQANSNLDENGHFVEDLVTCR.[S]	1xCarbamidomethyl [C43]	3.64418E-05	0	1	2	11	A6TGP0	A6TGP0 [594-637]	0	4906.31120999	High	High	High	7.6e6			6.90316963195801	High	0	1.217E-08
High	[K].IVDLLTER.[A]		0.0110426	0	1	2	11	A6TH93	A6TH93 [20-27]	0	958.55677228	High	High	High		3.3e7		2.7585973739624	High	0	0.0002399
High	[K].VTDGVVTDEIHYLSAIEEGNYVIAQANSNLDENGHFVEDLVTCR.[S]	1xDeamidated [N/Q]; 1xCarbamidomethyl [C43]	2.60846E-06	0	1	2	50	A6TGP0	A6TGP0 [594-637]	0	4907.29522599	High	High	High	6.1e6	2.1e6	3.4e6	6.53031730651855	High	0	1.2E-08
High	[R].SWSFGEVK.[K]		0.0146744	0	1	1	14	A6TGP1	A6TGP1 [32-39]	0	939.45705829	High	High	High				2.62126278877258	High	0	0.0002097
High	[K].VTDGVVTDEIHYLSAIEEGNYVIAQANSNLDENGHFVEDLVTCR.[S]	2xDeamidated [N/Q]; 1xCarbamidomethyl [C43]	5.58569E-06	0	1	2	56	A6TGP0	A6TGP0 [594-637]	0	4908.27924199	High	High	High	1.5e7	1.5e6		8.43736267089844	High	0	3.612E-10
High	[K].FTESVDVAVNLGIDAR.[K]		2.73724E-05	0	1	1	484	A6TGN6	A6TGN6 [38-53]	0	1705.87553983	High	High	High	5.3e6	4.1e6	3.6e6	5.02699995040894	High	0	7.142E-08
High	[R].TRELDKLENSLGGIK.[D]		0.00901012	0	1	2	5	A6T4X1	A6T4X1 [138-152]	2	1672.92282438	High	High	High	1.7e7	1.5e6	2.4e6	3.76351547241211	High	0	6.85E-05
High	[-].MIQEQTMLNVADNSGAR.[R]	1xOxidation [M1]	1.71052E-05	0	1	1	8	A6TEW2	A6TEW2 [1-17]	0	1893.87932167	High	High	High	8.9e6	2.2e6	9.0e6	5.39538526535034	High	0	1.942E-09
High	[-].MIQEQTMLNVADNSGAR.[R]	1xDeamidated [Q/N]	2.18605E-05	0	1	1	6	A6TEW2	A6TEW2 [1-17]	0	1878.86842267	Not Found	Not Found	High			5.1e6	6.53139400482178	High	0	2.88E-09
High	[-].MIQEQTMLNVADNSGAR.[R]		4.32619E-06	0	1	1	16	A6TEW2	A6TEW2 [1-17]	0	1877.88440667	High	High	High	1.1e7		1.8e7	6.98996543884277	High	0	2.158E-10
High	[K].VRENEPFDVALR.[R]		0.00111239	0	1	1	12	B5XU21	B5XU21 [6-17]	1	1444.75430266	High	High	High		3.2e6	2.4e6	3.91625928878784	High	0	2.01E-05
High	[K].VTDGVVTDEIHYLSAIEEGNYVIAQANSNLDENGHFVEDLVTCR.[S]	3xDeamidated [N29; Q/N]; 1xCarbamidomethyl [C43]	0.000288693	0	1	2	9	A6TGP0	A6TGP0 [594-637]	0	4909.26325799	High	High	High	1.0e6	1.3e6		6.6282205581665	High	0	5.397E-05
High	[K].AVIAAVEELK.[A]		0.00159869	0	1	3	534	A6TH53	A6TH53 [123-132]	0	1042.61428712	High	High	High	1.4e7	1.8e9	4.0e7	3.21720504760742	High	0	4.794E-05
High	[K].IQAIIEDIK.[T]		0.0218893	0	1	2	4	A6T4P1	A6T4P1 [435-443]	0	1042.61428712	Not Found	High	High				2.39645099639893	High	0.0002575	0.002896
High	[R].LLQCPGGAPANVAVGVAR.[L]	1xCarbamidomethyl [C4]	5.29195E-05	0	1	1	6	P26420	P26420 [23-40]	0	1749.94284868	High	High	High		1.9e6	9.2e6	3.81553077697754	High	0	3.905E-07
High	[R].FTAEGVQEIDYK.[D]		0.000488668	0	1	1	45	B5Y306	B5Y306 [13-24]	0	1399.67398665	High	High	High	1.2e7	3.1e6	6.5e6	4.37214279174805	High	0	1.312E-06
High	[K].AIAEHTDLPQILYNVPSR.[T]		0.0265123	0	1	1	3	A6TCA1	A6TCA1 [121-138]	0	2037.07636478	High	Not Found	High	3.9e6		2.0e7	2.28628325462341	High	0.000306	0.003916
High	[R].QLDPLVVGQEHYDTAR.[G]		6.25034E-06	0	1	2	22	A6TG36	A6TG36 [344-359]	0	1840.91880158	High	High	High		5.3e7		4.47285890579224	High	0	6.541E-07
High	[K].VGEEVEIVGIK.[E]		0.000969065	0	1	1	34	A6TEX7	A6TEX7 [239-249]	0	1171.65688013	High	High	High	7.0e5			3.85582828521729	High	0	7.668E-06
High	[R].LEEQNEVVAEAVDRQEENEAR.[A]		0.00141425	0	1	2	6	A6T716	A6T716 [364-384]	1	2457.14881366	High	High	High	1.7e7	1.3e6	4.8e6	3.43131470680237	High	0	2.276E-06
High	[K].GVQCDLAMIGSK.[G]	1xCarbamidomethyl [C4]	0.00302657	0	1	2	4	A6TG37	A6TG37 [110-121]	0	1278.61806887	Not Found	High	High		5.3e6		3.81190490722656	High	0	7.662E-06
High	[R].NAQPDTLDAVLAK.[L]		0.0033862	0	1	2	6	A6TEK8	A6TEK8 [253-265]	0	1355.71652017	High	High	High	7.4e6	2.7e6	4.0e6	2.76147532463074	High	0	9.165E-06
High	[R].ENVTSIIGNGVVLSPAALMK.[E]	1xDeamidated [N9]	6.83259E-05	0	1	2	1	A6TH93	A6TH93 [63-82]	0	2014.08890372	High	Not Found	Not Found				4.84600114822388	High	0	1.787E-08
High	[R].NQIAELVGADPR.[E]		0.00318505	0	1	2	2	A6TCF1	A6TCF1 [56-67]	0	1282.67498976	High	Not Found	Not Found				3.71727633476257	High	0	7.561E-05
High	[R].YDGLVEQLGGR.[A]		0.000469095	0	1	1	10	B5XNL6	B5XNL6 [288-298]	0	1206.61132692	High	High	High	2.9e7	2.8e6	3.4e6	3.8468713760376	High	0	3.879E-07
High	[K].QQIIGLAEVR.[D]		0.0156744	0	1	2	4	A6TEI7	A6TEI7 [798-807]	0	1126.65788324	High	Not Found	High	1.1e7			2.48475241661072	High	0	0.0001337
High	[R].MQAASGQLQQTHLLK.[Q]		0.000902174	0	1	1	2	B5XNA2	B5XNA2 [30-44]	0	1653.87410013	High	Not Found	Not Found	3.2e7			3.23661875724792	High	0	1.106E-06
High	[R].ISVVEVMGR.[Y]		0.00805571	0	1	1	8	A6TGB8	A6TGB8 [164-172]	0	989.54482741	High	High	High		3.2e6		2.90302705764771	High	0	4.318E-05
High	[R].AITQLILNLVEGSPIK.[L]		7.59E-06	0	1	2	24	A6TF98	A6TF98 [511-526]	0	1709.02074754	High	High	High	3.5e7		2.8e7	5.46492004394531	High	0	8.87E-10
High	[K].LQLVGVGYR.[A]		0.00830555	0	1	2	6	A6TEV7	A6TEV7 [87-95]	0	1004.58874114	High	High	High	1.5e8			3.15308618545532	High	0	6.727E-05
High	[R].LAAHPPFASWR.[N]		0.00533183	0	1	2	4	A6TI29	A6TI29 [28-38]	0	1252.65855198	High	Not Found	High			7.4e6	3.0941481590271	High	0	1.892E-05
High	[R].ILENGTVQPLDVK.[V]	1xDeamidated [Q/N]	0.00128344	0	1	2	8	A6TH52	A6TH52 [48-60]	0	1426.77878647	High	High	High	7.5e7	1.6e7	1.9e7	4.23228693008423	High	0	5.453E-06
High	[R].GEEVSRPCDDILFEIAQLAAQGVR.[E]	1xCarbamidomethyl [C8]	0.000333101	0	1	2	12	A6T6B5	A6T6B5 [171-194]	0	2673.33008959	High	High	High	1.6e7	8.0e5		5.41937685012817	High	0	2.307E-07
High	[R].DALNQAAEDLNQR.[L]		0.00413173	0	1	2	6	A6TDS2	A6TDS2 [25-37]	0	1457.69790991	High	High	High	6.6e6	3.3e6		3.73366928100586	High	0	1.262E-05
High	[R].FIDVGTGPGLPGIPLAIVCPESHFTLLDSLGK.[R]	1xCarbamidomethyl [C19]	0.00426014	0	1	1	4	A6TG44	A6TG44 [69-100]	0	3320.7599113	High	Not Found	High				3.67842793464661	High	0	1.323E-05
High	[K].LVPYYTVQEFVESLETPR.[R]		0.000498759	0	1	1	16	P41576	P41576 [51-68]	0	2170.10666179	High	High	High	1.5e7	7.2e6	9.5e6	3.74867057800293	High	0	1.694E-06
High	[K].DLVESAPAALK.[E]		0.0033862	0	1	2	1	A6TGN9	A6TGN9 [86-96]	0	1113.61501535	High	Not Found	Not Found	8.3e8			3.12341451644897	High	0	9.193E-06
High	[R].NMINVALNHGTLQHPVK.[G]		0.00030074	0	1	1	24	A6TEV5	A6TEV5 [70-86]	0	1886.00651121	High	High	High		3.6e6	1.3e7	3.93566036224365	High	0	3.57E-07
High	[K].QVAILAVAGAEK.[I]		0.00517119	0	1	2	3	B5XZM0	B5XZM0 [123-134]	0	1169.68884899	Not Found	High	High				2.54524183273315	High	0	0.0001867
High	[R].FSPAQLDAEALIGLLRPLTPR.[L]		0.000596428	0	1	1	14	A6TD49	A6TD49 [366-386]	0	2278.29177719	High	High	High	4.9e6	8.4e5		3.29125905036926	High	0	5.708E-07
High	[R].LEEQNEVVAEAVDRQEENEAR.[A]	1xDeamidated [Q/N]	0.0060565	0	1	2	4	A6T716	A6T716 [364-384]	1	2458.13282966	High	Not Found	Not Found				3.14412999153137	High	0	2.316E-05
High	[K].YQWQNYGASNENEWDGYR.[F]	1xDeamidated [N/Q]	6.90279E-05	0	1	3	16	P40786	P40786 [169-186]	0	2280.92171493	High	Not Found	High	1.1e7		7.5e6	4.45333814620972	High	0	2.654E-08
High	[R].IGLLLDMPLR.[D]		0.000584362	0	1	1	22	A6TGP1	A6TGP1 [124-133]	0	1140.68092692	High	High	High	1.2e8	6.0e6	9.0e6	3.92477202415466	High	0	5.532E-07
High	[R].IGLLLDMPLR.[D]	1xOxidation [M7]	0.0106025	0	1	1	3	A6TGP1	A6TGP1 [124-133]	0	1156.67584192	High	Not Found	High	6.6e6			3.09397292137146	High	0	5.684E-05
High	[K].DYIDEATGELICPANMELSLDLLAK.[L]	1xDeamidated [N15]; 1xCarbamidomethyl [C12]	7.72415E-05	0	1	2	3	A6TGP0	A6TGP0 [300-324]	0	2795.33654002	Not Found	High	High				4.89577054977417	High	0	2.162E-08
High	[K].LVNAVQQDVHAILQQGEAQIAK.[A]	1xDeamidated [Q19]	0.0162405	0	1	2	1	A6T4J7	A6T4J7 [876-897]	0	2374.27249862	High	Not Found	Not Found				3.71580123901367	High	0	0.0001106
High	[K].LVNAVQQDVHAILQQGEAQIAK.[A]		1.44507E-05	0	1	2	3	A6T4J7	A6T4J7 [876-897]	0	2373.28848262	High	Not Found	High				4.54301023483276	High	0	8.541E-08
High	[R].EGLNVLQYFISTHGAR.[K]		7.45273E-05	0	1	1	26	A6TGP1	A6TGP1 [765-780]	0	1804.93405778	High	High	High	2.0e8	3.3e7	4.2e6	4.69501638412476	High	0	4.821E-08
High	[K].AGDGNYGYNAATEEYGNMIDFGILDPTK.[V]	1xDeamidated [N]; 1xOxidation [M18]	1.92386E-05	0	1	3	11	A6TH53	A6TH53 [471-498]	0	3013.30438823	High	Not Found	High			6.3e6	5.11697769165039	High	0	2.345E-09
High	[K].AGDGNYGYNAATEEYGNMIDFGILDPTK.[V]	1xOxidation [M18]	2.77953E-05	0	1	3	7	A6TH53	A6TH53 [471-498]	0	3012.32037223	High	High	Not Found	4.2e7	3.7e6		4.12106609344482	High	0	4.217E-09
High	[K].AGDGNYGYNAATEEYGNMIDFGILDPTK.[V]	2xDeamidated [N9; N]	0.000121724	0	1	3	10	A6TH53	A6TH53 [471-498]	0	2998.29348923	High	High	High	9.0e6	5.6e6	7.6e6	5.08462619781494	High	0	4.497E-08
High	[K].AGDGNYGYNAATEEYGNMIDFGILDPTK.[V]	1xDeamidated [N]	7.6903E-07	0	1	3	70	A6TH53	A6TH53 [471-498]	0	2997.30947323	High	High	High	5.9e7	3.5e6	3.7e7	5.54208183288574	High	0	1.363E-11
High	[K].AVEDSASPLVALLVR.[G]		0.000154769	0	1	1	10	A6T4Z7	A6T4Z7 [285-299]	0	1539.87408337	High	High	High	1.2e7	4.8e6		5.20315742492676	High	0	1.736E-06
High	[K].AGDGNYGYNAATEEYGNMIDFGILDPTK.[V]		3.66546E-07	0	1	3	51	A6TH53	A6TH53 [471-498]	0	2996.32545723	High	High	High	3.8e8	9.1e7	5.9e8	5.94466876983643	High	0	7.033E-11
High	[K].GPLENDGFSAVEAIAPGVIER.[Q]		2.309E-08	0	1	2	33	A6TG38	A6TG38 [119-139]	0	2141.0873233	High	High	High	6.6e8	1.7e8	1.6e8	6.82969665527344	High	0	2.415E-12
High	[K].FGVSAAAAVAVAAGPVEAAEEK.[T]		0.00443758	0	1	1	17	A6TGN9	A6TGN9 [31-52]	0	2015.04439592	High	High	High	1.7e7	8.3e5	1.3e7	3.31157946586609	High	0	0.000121
High	[R].LEGNNAELGAK.[K]		0.00716541	0	1	1	1	A6T6F6	A6T6F6 [349-359]	0	1115.56912777	High	Not Found	Not Found	4.8e7			3.17759013175964	High	0	3.042E-05
High	[K].GNVVNLALGFSHPVDHQLPAGITAECPTQTEIVLK.[G]	2xDeamidated [Q17; Q29]; 1xCarbamidomethyl [C26]	0.0263792	0	1	1	1	A6TEV7	A6TEV7 [100-134]	0	3727.89998719	Not Found	Not Found	High				3.95673847198486	High	0	0.0002354
High	[K].GNVVNLALGFSHPVDHQLPAGITAECPTQTEIVLK.[G]	1xDeamidated [N/Q]; 1xCarbamidomethyl [C26]	5.50071E-06	0	1	1	27	A6TEV7	A6TEV7 [100-134]	0	3726.91597119	Not Found	High	High		9.3e6	5.5e7	6.53463697433472	High	0	1.559E-09
High	[K].GNVVNLALGFSHPVDHQLPAGITAECPTQTEIVLK.[G]	1xCarbamidomethyl [C26]	3.20008E-06	0	1	1	16	A6TEV7	A6TEV7 [100-134]	0	3725.93195519	High	High	High	2.6e8	2.8e6	3.3e7	5.90095043182373	High	0	1.333E-10
High	[R].LKGNTGENLLALLEGR.[L]		3.66285E-05	0	1	1	24	B5XNB5	B5XNB5 [82-97]	1	1697.95445887	High	High	High	1.8e8	8.4e7	1.1e8	4.85243225097656	High	0	1.114E-05
High	[R].LADGEEFTVGQNISVELFADVK.[K]	1xDeamidated [N/Q]	0.000281411	0	1	1	118	A6TEX2	A6TEX2 [84-105]	0	2382.17111278	High	High	High	9.8e5	1.2e6	6.8e5	4.33122587203979	High	0	7.633E-05
High	[K].GPLENDGFSAVEAIAPGVIER.[Q]	1xDeamidated [N5]	3.14222E-05	0	1	2	3	A6TG38	A6TG38 [119-139]	0	2142.0713393	High	Not Found	High				6.21418285369873	High	0	4.961E-07
High	[K].VINDNFGIVEGLMTTVHATTATQK.[T]		2.27387E-08	0	1	1	36	P24164	P24164 [155-178]	0	2560.30756299	High	High	High	1.1e9	5.6e7	1.5e7	7.04900646209717	High	0	5.556E-13
High	[K].VINDNFGIVEGLMTTVHATTATQK.[T]	1xDeamidated [N/Q]	3.60712E-05	0	1	1	16	P24164	P24164 [155-178]	0	2561.29157899	High	High	High	1.3e6	3.8e6		6.10748529434204	High	0	6.875E-09
High	[K].EAQQLLALETPLPLPAYER.[I]		3.93451E-05	0	1	2	6	A6TFH5	A6TFH5 [229-247]	0	2152.16484537	High	High	High	2.7e7	2.1e7		5.67364692687988	High	0	7.397E-09
High	[K].KTAEDYLGEPVTEAVITVPAYFNDAQR.[Q]	1xDeamidated [N23]	0.0211289	0	1	2	1	A6T4F4	A6T4F4 [125-151]	1	2998.46802278	Not Found	Not Found	High				4.76355123519897	High	0	0.0001668
High	[K].EEKPEFDPILLRPVDDLELTVR.[S]		2.49669E-05	0	1	1	83	A6TEU8	A6TEU8 [244-265]	0	2623.39775816	High	High	High	1.3e9	3.3e6	8.9e8	3.9034960269928	High	0	2.008E-08
High	[R].VEGGQHLNVNVLR.[R]		0.0127305	0	1	1	2	A6TCJ1	A6TCJ1 [67-79]	0	1434.78118612	High	Not Found	Not Found	2.5e7			3.1022846698761	High	0	0.0001847
High	[K].EANNLGIPVFAIVDTNSDPDGVDFVIPGNDDAIR.[A]	3xDeamidated [N4; N16; N29]	0.010284	0	1	2	1	A6T4X1	A6T4X1 [175-208]	0	3572.69149386	Not Found	High	Not Found		1.2e6		4.2134313583374	High	0	5.399E-05
High	[K].EANNLGIPVFAIVDTNSDPDGVDFVIPGNDDAIR.[A]	2xDeamidated [N]	9.50376E-06	0	1	2	17	A6T4X1	A6T4X1 [175-208]	0	3571.70747786	High	High	High	1.4e7	1.7e6	2.1e6	6.60669946670532	High	0	5.214E-09
High	[K].EANNLGIPVFAIVDTNSDPDGVDFVIPGNDDAIR.[A]	1xDeamidated [N]	1.1022E-05	0	1	2	41	A6T4X1	A6T4X1 [175-208]	0	3570.72346186	High	High	High	3.3e7	1.4e6	4.8e6	6.19691801071167	High	0	9.634E-10
High	[K].EANNLGIPVFAIVDTNSDPDGVDFVIPGNDDAIR.[A]		1.72809E-05	0	1	2	18	A6T4X1	A6T4X1 [175-208]	0	3569.73944586	High	High	High	1.6e8	7.7e5	4.4e7	5.10889053344727	High	0	3.723E-09
High	[K].IVDAQGNDVLIPGTDMPAQYFLPGK.[A]	1xDeamidated [Q/N]	2.16382E-05	0	1	1	7	A6TGP1	A6TGP1 [1080-1104]	0	2660.32763014	High	High	Not Found	2.6e8	6.8e6		4.16315650939941	High	0	8.125E-05
High	[K].IVDAQGNDVLIPGTDMPAQYFLPGK.[A]		1.19001E-05	0	1	1	18	A6TGP1	A6TGP1 [1080-1104]	0	2659.34361414	High	High	High	5.9e7	6.7e7	5.5e7	4.92396831512451	High	0	9.6E-07
High	[K].GVLGYTEDDVVSTDFNGEVCTSVFDAK.[A]	1xDeamidated [N16]; 1xCarbamidomethyl [C20]	1.99393E-05	0	1	1	243	P24164	P24164 [264-290]	0	2925.29824014	High	High	High	1.1e7	1.5e6	3.6e6	5.87758874893188	High	0	2.482E-09
High	[K].GLPIPVVITVYADR.[S]		0.000348778	0	1	2	18	A6TGN5	A6TGN5 [52-65]	0	1512.87844054	High	High	High	1.3e8	7.2e6	1.5e7	3.26672768592834	High	0	4.508E-07
High	[R].GSWLDFEFDPK.[D]		0.00578496	0	1	2	17	A6TGP0	A6TGP0 [181-191]	0	1340.61574358	High	High	High			1.4e7	4.10885000228882	High	0	3.959E-05
High	[R].IFTEDGVSIPVTVIEVEANR.[V]		3.36786E-06	0	1	1	35	A6TEX2	A6TEX2 [14-33]	0	2188.14958917	High	High	High	5.2e8	7.7e6	1.3e7	4.97571134567261	High	0	4.432E-10
High	[K].DYIDEATGELICPANMELSLDLLAK.[L]	1xCarbamidomethyl [C12]	3.35807E-05	0	1	2	22	A6TGP0	A6TGP0 [300-324]	0	2794.35252402	High	High	High	5.2e7		1.6e7	5.29812812805176	High	0	5.72E-09
High	[K].INPIEDMPHDANGTPVDIVLNPLGVPSR.[M]	2xDeamidated [N12; N]	2.04104E-06	0	1	2	7	A6TGP0	A6TGP0 [1079-1106]	0	2982.48771283	High	Not Found	High	1.2e8		3.2e7	4.95920038223267	High	0	1.018E-10
High	[K].INPIEDMPHDANGTPVDIVLNPLGVPSR.[M]	1xDeamidated [N]	3.94878E-08	0	1	2	22	A6TGP0	A6TGP0 [1079-1106]	0	2981.50369683	High	High	High		4.1e7		6.38096475601196	High	0	1.178E-13
High	[K].INPIEDMPHDANGTPVDIVLNPLGVPSR.[M]		6.82245E-08	0	1	2	8	A6TGP0	A6TGP0 [1079-1106]	0	2980.51968083	High	High	High	3.8e7	6.7e7	4.9e7	5.8065972328186	High	0	2.84E-13
High	[K].MALELFKPFIYGK.[L]		0.000731674	0	1	1	2	A6TGP1	A6TGP1 [372-384]	0	1556.85453404	Not Found	Not Found	High			1.4e7	3.67723846435547	High	0	7.912E-07
High	[R].ELAAFSQFASDLDDATR.[K]		2.68968E-06	0	1	2	18	A6TG38	A6TG38 [402-418]	0	1856.86609726	High	High	High	4.3e8	5.2e7		6.82111597061157	High	0	1.011E-10
High	[R].LADGEEFTVGQNISVELFADVK.[K]		4.1197E-05	0	1	1	151	A6TEX2	A6TEX2 [84-105]	0	2381.18709678	High	High	High	1.3e6	9.1e5	9.5e5	4.09044218063354	High	0	7.955E-09
High	[R].LLSLDGPTGALTHGTFTDILDK.[L]		0.00448308	0	1	1	7	A6T5D7	A6T5D7 [28-49]	0	2285.20235298	High	High	High	3.0e7	6.5e6	5.6e6	3.35760688781738	High	0.000118	0.001176
High	[R].ALDILTVTPPDVFNHNLENVPR.[L]	1xDeamidated [N]	0.000709584	0	1	1	6	B5XZS6	B5XZS6 [179-200]	0	2475.28781431	Not Found	Not Found	High				4.70074558258057	High	0	7.51E-07
High	[R].ALDILTVTPPDVFNHNLENVPR.[L]		1.01566E-05	0	1	1	9	B5XZS6	B5XZS6 [179-200]	0	2474.30379831	High	High	High	8.7e7	3.5e7	1.2e7	4.84798908233643	High	0	8.482E-10
High	[R].SEHDTGVSPVFAGGVEWAVTR.[D]		8.15292E-06	0	1	1	686	P24017	P24017 [132-152]	0	2201.06217118	High	High	High	3.3e7	1.2e7	2.1e7	5.76304578781128	High	0	1.226E-08
High	[R].WTWPAGDNEGSIALLK.[G]		0.00010231	0	1	1	11	A6TH77	A6TH77 [228-243]	0	1757.88571063	High	High	High	1.4e8	4.5e6	3.0e7	3.45400166511536	High	0	4.87E-07
High	[R].ADAGDIVAQQAVAIGADDAALTLHR.[K]	1xDeamidated [Q]	0.000201878	0	1	1	2	A6TF98	A6TF98 [139-163]	0	2463.24740599	Not Found	High	Not Found		6.1e6		4.41915321350098	High	0	1.006E-07
High	[R].ADAGDIVAQQAVAIGADDAALTLHR.[K]		2.56312E-07	0	1	1	9	A6TF98	A6TF98 [139-163]	0	2462.26338999	High	High	High		5.3e6	7.9e6	5.79940938949585	High	0	2.353E-12
High	[R].LSLGDLDTLMPQDMINAKPISAAVK.[E]	1xDeamidated [N/Q]	7.11772E-05	0	1	2	14	A6TGP0	A6TGP0 [479-503]	0	2642.37795114	High	High	High	1.4e8			5.06118822097778	High	0	1.896E-08
High	[R].LSLGDLDTLMPQDMINAKPISAAVK.[E]		3.92588E-06	0	1	2	6	A6TGP0	A6TGP0 [479-503]	0	2641.39393514	High	High	High	1.9e7	8.0e6		5.22557830810547	High	0	1.846E-10
High	[K].WLAQGTIYPDVIESAASATGK.[A]		5.54103E-05	0	1	2	9	A6TCC2	A6TCC2 [331-351]	0	2178.10772439	High	High	High	1.8e7	2.8e6	8.6e6	4.64063405990601	High	0	1.271E-08
High	[K].VLVLVAAPEGIAALEK.[A]		0.00108434	0	1	2	10	A6TCB0	A6TCB0 [156-171]	0	1592.9621701	High	High	High	1.3e7	1.7e6	1.3e7	4.17202138900757	High	0	2.787E-06
High	[-].METTKPSFQDVLEFVR.[L]	1xDeamidated [Q9]	0.000361479	0	1	1	1	B5XPI0	B5XPI0 [1-16]	0	1927.94699058	High	Not Found	Not Found				3.63479709625244	High	0	2.566E-07
High	[-].METTKPSFQDVLEFVR.[L]		1.38011E-05	0	1	1	5	B5XPI0	B5XPI0 [1-16]	0	1926.96297458	High	High	High		8.6e6	4.3e6	5.34859943389893	High	0	7.596E-09
High	[R].HIYAQVIAPNGSEVLVAASTVEK.[A]	2xDeamidated [Q5; N10]	0.000250206	0	1	2	2	A6TEV6	A6TEV6 [34-56]	0	2398.25003225	High	Not Found	Not Found				5.0354790687561	High	0	1.422E-07
High	[R].HIYAQVIAPNGSEVLVAASTVEK.[A]	1xDeamidated [N/Q]	2.51679E-06	0	1	2	19	A6TEV6	A6TEV6 [34-56]	0	2397.26601625	High	High	High	1.4e7	3.0e6	5.7e6	6.28101444244385	High	0	9.111E-11
High	[R].HIYAQVIAPNGSEVLVAASTVEK.[A]		0.000232931	0	1	2	5	A6TEV6	A6TEV6 [34-56]	0	2396.28200025	High	High	Not Found	2.5e6			4.50433301925659	High	0	1.273E-07
High	[K].LDLDTASTQLAEGVYEVVLR.[V]	1xDeamidated [Q9]	6.13731E-05	0	1	1	2	B5XTJ1	B5XTJ1 [42-61]	0	2193.12851977	Not Found	Not Found	High				5.16670036315918	High	0	1.501E-08
High	[K].LDLDTASTQLAEGVYEVVLR.[V]		4.74302E-06	0	1	1	34	B5XTJ1	B5XTJ1 [42-61]	0	2192.14450377	High	High	High	4.5e7	4.2e6	2.6e6	5.2507266998291	High	0	9.433E-09
High	[R].QEQQEQEAAELQAVTAIAEGR.[R]		1.38413E-06	0	1	1	12	B5XTE8	B5XTE8 [70-90]	0	2299.11605708	High	High	High	1.2e7	1.8e7		5.65424013137817	High	0	7.546E-11
High	[K].VNEDEMYPGEAGIDIYNLTK.[Y]	1xDeamidated [N]	2.52234E-05	0	1	2	3	A6TGP0	A6TGP0 [736-755]	0	2272.03257046	High	High	Not Found		2.6e7		6.12260007858276	High	0	5.778E-09
High	[K].VNEDEMYPGEAGIDIYNLTK.[Y]		2.12621E-06	0	1	2	14	A6TGP0	A6TGP0 [736-755]	0	2271.04855446	High	High	High			2.2e7	6.92037725448608	High	0	6.916E-11
High	[R].FAGDALPSNPVACAVAIADK.[M]	1xCarbamidomethyl [C13]	0.00164004	0	1	2	4	A6TFH4	A6TFH4 [438-457]	0	1986.99533761	Not Found	High	High		2.2e6		4.18902444839478	High	0	3.924E-06
High	[R].AILWMIVPK.[G]		0.0191938	0	1	1	13	A6TGP1	A6TGP1 [577-585]	0	1070.64308494	High	High	High		4.2e6	2.9e6	2.89891791343689	High	0.000306	0.004691
High	[R].ALLNSMVIGVTEGFTK.[K]		8.66855E-06	0	1	2	28	A6TEV7	A6TEV7 [70-85]	0	1679.90366891	High	High	High	5.1e7	6.4e6	4.8e7	5.56274890899658	High	0	4.401E-07
High	[R].ALLAAFDFPFRK.[-]		0.0017616	0	1	2	17	A6TEW0	A6TEW0 [168-179]	1	1395.77833269	High	High	High	3.3e7	1.7e7	6.8e6	3.29948329925537	High	0	1.127E-05
High	[R].GENDSGSTEVQVALLTAQINHLQGHFAEHK.[K]	1xDeamidated [Q/N]	0.00214982	0	1	2	5	A6TEI4	A6TEI4 [18-47]	0	3231.56650791	High	High	Not Found	2.1e7	2.9e6		4.95924949645996	High	0	2.059E-05
High	[R].VQILLADSEDSPTTPFTPDAE.[-]		0.000118653	0	1	1	6	B5Y0W9	B5Y0W9 [60-80]	0	2246.07106399	High	High	High	4.1e7	8.1e6	1.2e7	4.63258981704712	High	0	4.307E-08
High	[K].AEGILGSIAGDDTIFTTPAR.[G]		3.15139E-06	0	1	1	8	A6TEQ4	A6TEQ4 [118-137]	0	2005.02366046	High	High	High	8.1e7	5.2e7	2.7e7	5.62709712982178	High	0	5.607E-10
High	[K].QYDINEAIALLK.[E]		0.000681165	0	1	1	10	A6TGN6	A6TGN6 [20-31]	0	1390.75765672	High	High	High	3.5e8	4.1e7		4.1040244102478	High	0	1.039E-06
High	[R].IEYLGGCVNEMPYVLAVEK.[L]	1xCarbamidomethyl [C7]	1.52083E-05	0	1	2	6	A6TBX2	A6TBX2 [277-295]	0	2184.07153896	High	High	High		5.6e6	6.2e6	5.5371356010437	High	0	5.739E-08
High	[R].SASDTGNWVNSDGTIFYPYIGK.[V]	1xDeamidated [N]	0.000452613	0	1	1	4	Q48450	Q48450 [112-133]	0	2393.09319685	High	Not Found	Not Found	1.1e7			4.11243152618408	High	0	3.672E-07
High	[R].SASDTGNWVNSDGTIFYPYIGK.[V]		0.00125107	0	1	1	6	Q48450	Q48450 [112-133]	0	2392.10918085	High	High	High	5.6e7		2.5e7	4.41456937789917	High	0	2.07E-06
High	[R].DANGIDPVSLIAFDK.[V]	1xDeamidated [N3]	2.94025E-05	0	1	1	15	A6TEX1	A6TEX1 [171-185]	0	1575.79007936	High	High	High	4.3e8	6.3e7	1.0e7	4.58562517166138	High	0	2.284E-08
High	[R].DANGIDPVSLIAFDK.[V]		8.5992E-05	0	1	1	12	A6TEX1	A6TEX1 [171-185]	0	1574.80606336	High	High	High	1.8e8	4.7e7	2.4e6	4.42243957519531	High	0	3.713E-08
High	[R].QTDELTGLSSLVVLDSAER.[T]		2.73919E-07	0	1	1	16	A6TGP1	A6TGP1 [1049-1067]	0	2033.03970438	High	High	High	1.3e8	1.1e8	8.3e7	6.27028512954712	High	0	2.614E-12
High	[R].MGHIELACPTAHIWFLK.[S]	1xCarbamidomethyl [C8]	1.60057E-05	0	1	1	20	A6TGP1	A6TGP1 [102-118]	0	2024.0244698	High	High	High	3.1e7	2.1e6	1.3e7	4.7941632270813	High	0	4.463E-07
High	[R].LLQTLLEEEWPDR.[A]		0.00295031	0	1	2	6	A6TGG9	A6TGG9 [246-258]	0	1641.84826251	High	High	High		2.3e6		3.86610579490662	High	0	7.341E-06
High	[R].ALVELLFNDPEVTK.[I]		0.000250206	0	1	1	13	P19650	P19650 [137-150]	0	1587.86284997	High	High	High		1.1e7	1.7e7	4.42378520965576	High	0	2.484E-07
High	[K].GDAPDLGAAGGMGGMGGMGGMM.[-]	1xOxidation [M]	0.00067424	0	1	2	3	A6TH53	A6TH53 [527-548]	0	1913.73187093	High	Not Found	Not Found				3.37881207466125	High	0	3.726E-05
High	[K].GDAPDLGAAGGMGGMGGMGGMM.[-]		1.63004E-06	0	1	2	5	A6TH53	A6TH53 [527-548]	0	1897.73695593	High	High	High	5.2e7	1.3e7	8.6e6	5.1525731086731	High	0	4.524E-11
High	[K].GIAAASLAAILEAR.[G]		0.00757827	0	1	2	13	A6TD54	A6TD54 [19-32]	0	1326.77397552	High	High	High	7.7e7	4.5e6		2.79981255531311	High	0	0.0001099
High	[R].EEAVVWDILDEVIR.[E]		5.92165E-05	0	1	1	54	A6TGP1	A6TGP1 [404-417]	0	1685.87447723	High	High	High	1.0e8	1.0e6	1.5e7	5.3817572593689	High	0	2.831E-08
High	[K].FSSQGEIVQALQEEGFENINQSK.[V]	1xDeamidated [Q/N]	4.76733E-06	0	1	1	24	A6TEQ4	A6TEQ4 [23-45]	0	2583.22091639	High	High	High		7.4e6		5.18195581436157	High	0	1.575E-08
High	[K].FSSQGEIVQALQEEGFENINQSK.[V]		2.03511E-05	0	1	1	11	A6TEQ4	A6TEQ4 [23-45]	0	2582.23690039	High	High	High	3.1e7	3.7e6	1.3e7	4.66134977340698	High	0	9.369E-08
High	[R].AKLESLVEDLVNR.[S]		0.000793999	0	1	2	20	A6T4F4	A6T4F4 [303-315]	1	1485.82713319	High	High	High	1.5e7	3.5e6		4.29805326461792	High	0	4.169E-06
High	[R].GENDSGSTEVQVALLTAQINHLQGHFAEHK.[K]		0.000509058	0	1	2	7	A6TEI4	A6TEI4 [18-47]	0	3230.58249191	High	High	High				4.43449687957764	High	0	3.569E-05
High	[R].ALLNSMVIGVTEGFTK.[K]	1xOxidation [M6]	4.05702E-05	0	1	2	6	A6TEV7	A6TEV7 [70-85]	0	1695.89858391	High	High	Not Found	5.9e7	1.0e7		4.65336942672729	High	0	7.719E-09
High	[K].VALQDAGLSVSDINDVILVGGQTR.[M]		3.8157E-05	0	1	2	11	A6T4F4	A6T4F4 [322-345]	0	2440.30419217	High	High	High	8.1e7	2.0e6		4.94594955444336	High	0	7.042E-09
High	[R].IFSFTALTVVGDGNGR.[V]	1xDeamidated [N14]	0.0145263	0	1	1	8	A6TEV5	A6TEV5 [30-45]	0	1654.84351191	High	High	High	8.7e6	5.5e6	2.8e7	2.63858723640442	High	0	9.318E-05
High	[K].IADQISDAVLDAILEQDPK.[A]		2.23119E-05	0	1	2	18	A6TDV1	A6TDV1 [19-37]	0	2054.06519087	High	High	High	5.4e7	6.7e6	2.4e7	5.2295184135437	High	0	2.812E-06
High	[K].QYPIVSIEDGLDESDWEGFAYQTK.[V]	1xDeamidated [Q]	0.00270509	0	1	1	4	A6TD53	A6TD53 [283-306]	0	2791.26211243	Not Found	High	High		3.1e6		3.55995035171509	High	0	5.054E-05
High	[K].QYPIVSIEDGLDESDWEGFAYQTK.[V]		0.00439254	0	1	1	1	A6TD53	A6TD53 [283-306]	0	2790.27809643	Not Found	High	Not Found				2.94948577880859	High	0	1.393E-05
High	[R].TLQYGEALDDLLSGIK.[N]		0.000861631	0	1	2	4	A6T739	A6T739 [183-198]	0	1735.91125661	High	Not Found	High				3.27383041381836	High	0	1.031E-06
High	[K].VQQAIDTITLLQMEIEELKEK.[N]		0.00196103	0	1	2	2	A6TFR0	A6TFR0 [15-35]	1	2472.32656711	Not Found	Not Found	High				3.44601726531982	High	0	3.843E-06
High	[R].NIYTDPLNVLQAELLHR.[S]		0.000593389	0	1	1	1	B5XZ20	B5XZ20 [833-849]	0	2009.08145018	Not Found	Not Found	High				3.66385006904602	High	0	5.667E-07
High	[K].STEPFQLLETTPQFVYQAQSGLTGR.[D]	1xDeamidated [Q]	3.46509E-07	0	1	2	10	A6TG08	A6TG08 [92-116]	0	2799.38356499	High	High	Not Found		3.4e6		6.41247129440308	High	0	2.069E-09
High	[K].STEPFQLLETTPQFVYQAQSGLTGR.[D]		7.70726E-06	0	1	2	11	A6TG08	A6TG08 [92-116]	0	2798.39954899	High	Not Found	High	5.4e7		3.2e7	5.19527435302734	High	0	5.454E-10
High	[R].FLSQPFFVAEVFTGSPGK.[Y]	1xDeamidated [Q4]	0.000394284	0	1	2	1	A6TG36	A6TG36 [400-417]	0	1958.98984171	Not Found	High	Not Found				4.41099214553833	High	0	2.94E-07
High	[R].FLSQPFFVAEVFTGSPGK.[Y]		1.38011E-05	0	1	2	25	A6TG36	A6TG36 [400-417]	0	1958.00582571	High	High	High	7.4e6	1.1e7	2.3e7	5.14798927307129	High	0	4.119E-09
High	[K].EFFGSSQLSQFMDQNNPLSEITHK.[R]	1xDeamidated [Q14]	0.00618123	0	1	2	2	A6TGP0	A6TGP0 [504-527]	0	2785.27738539	High	High	Not Found		4.5e6		3.13643050193787	High	0	5.486E-05
High	[K].EFFGSSQLSQFMDQNNPLSEITHK.[R]		1.04728E-05	0	1	2	19	A6TGP0	A6TGP0 [504-527]	0	2784.29336939	High	High	High	2.5e8		1.9e7	5.57613611221313	High	0	8.867E-10
High	[R].LEYQWVNNIGDAGTVGTRPDNGMLSLGVSYR.[F]	3xDeamidated [N8; N21; Q/N]	0.000102834	0	1	1	3	P24017	P24017 [158-188]	0	3385.60051097	High	Not Found	Not Found				4.62264490127563	High	0	3.673E-08
High	[R].LEYQWVNNIGDAGTVGTRPDNGMLSLGVSYR.[F]	2xDeamidated [Q/N]	7.7297E-07	0	1	1	107	P24017	P24017 [158-188]	0	3384.61649497	High	High	High		1.9e6	3.6e6	5.86324691772461	High	0	5.535E-09
High	[R].LEYQWVNNIGDAGTVGTRPDNGMLSLGVSYR.[F]	1xDeamidated [N/Q]	5.08359E-07	0	1	1	288	P24017	P24017 [158-188]	0	3383.63247897	High	High	High	7.7e7	2.3e6	3.9e7	5.63288402557373	High	0	3.095E-11
High	[R].LEYQWVNNIGDAGTVGTRPDNGMLSLGVSYR.[F]		6.44496E-06	0	1	1	27	P24017	P24017 [158-188]	0	3382.64846297	High	High	High	3.9e7	9.6e6		4.89685916900635	High	0	2.289E-07
High	[R].ELASEVGSLLTYEATADLETEK.[V]		9.28429E-05	0	1	1	6	A6TCB0	A6TCB0 [30-51]	0	2369.16060718	High	High	High				4.5536642074585	High	0	7.389E-07
High	[K].VLPDVLEQFIHLR.[A]		0.000581384	0	1	2	2	A6TG39	A6TG39 [88-100]	0	1578.9002386	High	Not Found	High	8.0e7			3.46483492851257	High	0	5.489E-07
High	[R].QELLTTLQNLSNDELLPVAR.[A]		0.000172302	0	1	1	4	B5XZ20	B5XZ20 [54-73]	0	2267.22415104	High	Not Found	High	3.0e7			4.6750750541687	High	0	7.82E-08
High	[K].IADQISDAVLDAILEQDPK.[A]	1xDeamidated [Q]	0.0020428	0	1	2	3	A6TDV1	A6TDV1 [19-37]	0	2055.04920687	High	Not Found	Not Found				3.33864736557007	High	0	4.073E-06
High	[K].SVEELNAELLNLLR.[E]		0.000739189	0	1	1	6	B5XNA2	B5XNA2 [10-23]	0	1612.89046166	High	Not Found	High	9.9e7		4.8e7	3.88677740097046	High	0	8.051E-07
High	[R].VGAGPFPTELFDETGEFLCK.[Q]	1xCarbamidomethyl [C19]	1.56474E-06	0	1	2	13	A6TH93	A6TH93 [274-293]	0	2214.04234728	High	High	High	8.4e7	1.1e7	3.3e7	5.4193639755249	High	0	6.815E-10
High	[K].FADVACAGPLLAAELDALGK.[A]	1xCarbamidomethyl [C6]	7.38224E-07	0	1	1	21	B5XUB8	B5XUB8 [157-176]	0	2002.03138876	High	High	High	9.5e7	2.8e6	3.9e7	6.00024318695068	High	0	2.918E-08
High	[R].FNNFINDSLLEGAIDALKR.[I]		3.79895E-07	0	1	1	27	A6T5E8	A6T5E8 [22-40]	1	2150.12404319	High	High	High	9.3e7	4.9e6	1.2e8	5.14528465270996	High	0	2.944E-11
High	[K].LAEAGIPTQMEALLSDTECLVK.[K]	1xCarbamidomethyl [C19]	0.0140908	0	1	1	4	A6TC99	A6TC99 [61-82]	0	2389.19892413	High	Not Found	High				3.99950242042542	High	9.607E-05	0.0004054
High	[K].TAIESALTALESSLK.[G]		9.18988E-05	0	1	1	7	A6T4F4	A6T4F4 [563-577]	0	1533.83702911	High	High	High	2.2e7	4.1e6		4.54380178451538	High	0	2.853E-08
High	[K].IGSFEAALLAYVDR.[D]		9.70004E-06	0	1	2	11	A6TG38	A6TG38 [464-477]	0	1524.8056695	High	High	High	1.4e7		2.4e6	5.16922283172607	High	0	2.18E-08
High	[R].EVLEAGPSIPVEILGLSGVPAAGDEVTVVR.[D]		9.58028E-07	0	1	2	17	A6TEI7	A6TEI7 [622-651]	0	2973.61429266	High	High	High	1.2e8	1.6e7	3.3e7	5.73116397857666	High	0	1.937E-11
High	[R].GYLSPYFINKPDTGAVELESPFILLADK.[K]	1xDeamidated [N9]	4.68113E-05	0	1	3	18	A6TH53	A6TH53 [198-225]	0	3098.59724606	High	High	High	1.3e7		2.8e8	6.07554388046265	High	0	1.037E-08
High	[R].GYLSPYFINKPDTGAVELESPFILLADK.[K]		3.05838E-08	0	1	3	42	A6TH53	A6TH53 [198-225]	0	3097.61323006	High	High	High	2.5e9	2.3e8	1.0e9	6.52768087387085	High	0	7.835E-14
High	[K].GETLESLIPEAFAVVR.[E]		0.000925517	0	1	1	8	A6T4P1	A6T4P1 [57-72]	0	1730.93232644	High	High	High	1.5e7		1.4e7	4.00400638580322	High	0	8.719E-06
High	[K].EGDNFVVLSDILGDEDHLGDMDFK.[V]	1xDeamidated [N4]	0.000164557	0	1	2	4	A6TEI3	A6TEI3 [471-494]	0	2681.19231835	Not Found	High	High			1.4e7	4.09167194366455	High	0	7.297E-08
High	[R].EMIYVPGDLFSVNHLTAQNVPNLFAR.[N]		5.65546E-05	0	1	2	15	A6TH77	A6TH77 [156-181]	0	2945.49782328	High	High	High	7.9e7	1.4e7	7.4e7	4.43277406692505	High	0	1.317E-08
High	[K].GAEAALTALEMINVLK.[A]		8.62436E-06	0	1	1	18	A6T5E8	A6T5E8 [137-152]	0	1643.90366891	High	High	High	5.2e7	5.8e6	4.0e7	4.75552988052368	High	0	6.524E-10
High	[K].IITDVHEASQAQPVADVVDVIQLPAFLAR.[Q]	1xDeamidated [Q]	0.000647236	0	1	1	4	A6TAN5	A6TAN5 [92-120]	0	3116.66264024	Not Found	Not Found	High				4.4991340637207	High	0	6.483E-07
High	[K].IITDVHEASQAQPVADVVDVIQLPAFLAR.[Q]		2.98568E-05	0	1	1	14	A6TAN5	A6TAN5 [92-120]	0	3115.67862424	High	High	High	9.3e7	1.8e7		5.02977561950684	High	0	1.6E-05
High	[K].KSTAETIVYSALETLAQR.[S]		7.00943E-05	0	1	1	25	A6TEX9	A6TEX9 [36-53]	1	1981.06004598	High	High	High	3.0e7	5.7e6	2.5e7	4.91627168655396	High	0	1.861E-08
High	[R].AIDKPFLLPIEDVFSISGR.[G]		1.11352E-05	0	1	1	116	A6TEX7	A6TEX7 [206-224]	0	2117.16411714	High	High	High	3.5e9	2.1e8	5.7e8	4.89044904708862	High	0	2.507E-07
High	[K].ALIEEMASAYEDPSEVVEFYSK.[N]		1.65041E-05	0	1	1	18	A6T5H9	A6T5H9 [369-390]	0	2507.15341334	High	High	High	2.3e7	7.6e6	1.9e7	5.61305809020996	High	0	1.836E-09
High	[K].GDLGLVIACLPYA.[-]	1xCarbamidomethyl [C9]	0.0017437	0	1	1	11	B5XQC8	B5XQC8 [53-65]	0	1361.71334944	High	High	High	3.0e7	7.9e6	1.1e7	3.81920528411865	High	0	4.358E-06
High	[R].IQALAGWIAEQIGADVNHATR.[A]	1xDeamidated [Q11]	0.00527774	0	1	1	1	A6TFH4	A6TFH4 [368-388]	0	2235.15165531	Not Found	High	Not Found				2.70548963546753	High	0	1.868E-05
High	[R].IQALAGWIAEQIGADVNHATR.[A]		5.93895E-06	0	1	1	9	A6TFH4	A6TFH4 [368-388]	0	2234.16763931	High	High	High	3.1e7	2.8e6	7.8e6	4.77199792861938	High	0	3.879E-09
High	[R].LESGDLPLEEALSEFER.[G]		8.80247E-06	0	1	1	17	B5Y0W9	B5Y0W9 [25-41]	0	1933.93892779	High	High	High	8.4e7	8.2e6		5.78755331039429	High	0	1.356E-09
High	[K].LEEIQECHLVSGDFDYLLK.[T]	1xDeamidated [Q5]; 1xCarbamidomethyl [C7]	0.00127039	0	1	1	2	P37424	P37424 [100-118]	0	2309.10059078	High	Not Found	High				3.95700454711914	High	0	1.904E-06
High	[K].GADLLQALVDSELQPSR.[G]		6.36084E-05	0	1	1	4	A6T9Y5	A6T9Y5 [360-376]	0	1811.94976733	High	Not Found	High	1.5e7			5.13187837600708	High	0	4.052E-07
High	[R].LVDVAQDLVVTEDDCGTLEGITMTPVIEGGDVK.[E]	1xCarbamidomethyl [C15]	0.00160687	0	1	1	5	A6TGP1	A6TGP1 [800-832]	0	3488.70225732	High	Not Found	Not Found	1.3e7			4.29172515869141	High	0	2.775E-06
High	[R].SALQYAASVAGLMITTECMVTDLPK.[SG]	1xCarbamidomethyl [C18]	7.45808E-07	0	1	3	354	A6TH53	A6TH53 [502-526]	0	2670.3187216	High	High	High	2.6e6	1.1e6	1.4e6	6.74368190765381	High	0	5.774E-11
High	[R].EQLQSWDTTSEALSLLDVVR.[N]		0.00634075	0	1	1	4	A6T9K7	A6T9K7 [360-379]	0	2290.15613103	High	Not Found	High				3.42366051673889	High	0	2.502E-05
High	[K].GVLGYTEDDVVSTDFNGEVCTSVFDAK.[A]	1xCarbamidomethyl [C20]	6.42618E-05	0	1	1	223	P24164	P24164 [264-290]	0	2924.31422414	High	High	High	6.2e6	1.7e6	6.6e6	5.29173755645752	High	0	1.618E-08
High	[R].SGAVDVIVVDSVAALTPK.[A]		0.000118653	0	1	2	6	A6TCW1	A6TCW1 [136-153]	0	1740.97419122	High	High	High	4.6e7	4.4e6		4.96388912200928	High	0	4.295E-08
High	[R].ELLSGVATNSAYLDGLMKPYLSR.[Q]	1xDeamidated [N9]	0.00873919	0	1	2	2	A6T5E9	A6T5E9 [50-72]	0	2499.27995173	Not Found	High	Not Found				3.0864245891571	High	0	4.155E-05
High	[R].ELLSGVATNSAYLDGLMKPYLSR.[Q]		7.15418E-05	0	1	2	4	A6T5E9	A6T5E9 [50-72]	0	2498.29593573	High	Not Found	High				4.17822742462158	High	0	1.922E-08
High	[K].AGSGALTLGQPNSPGVPADFAK.[H]		0.00155838	0	1	2	4	A6T4V8	A6T4V8 [153-174]	0	2055.05054392	High	High	Not Found		6.2e6		4.25038480758667	High	0	2.652E-06
High	[R].IQLTDAIAELAK.[K]		0.00483951	0	1	1	2	Q48447	Q48447 [238-249]	0	1285.73619303	High	Not Found	Not Found	2.6e7			3.41909289360046	High	0	1.618E-05
High	[K].AHYVLMNVEAPQEAIDELETNFR.[F]	1xDeamidated [N/Q]; 1xOxidation [M6]	0.000339979	0	1	1	4	A6THB1	A6THB1 [57-79]	0	2706.27157216	High	High	Not Found	7.6e6	6.4e6		4.56996631622314	High	0	2.327E-07
High	[K].AHYVLMNVEAPQEAIDELETNFR.[F]	1xOxidation [M6]	6.76312E-05	0	1	1	4	A6THB1	A6THB1 [57-79]	0	2705.28755616	High	High	High		2.3e6		6.04419422149658	High	0	2.319E-08
High	[K].AHYVLMNVEAPQEAIDELETNFR.[F]	1xDeamidated [Q/N]	4.251E-07	0	1	1	14	A6THB1	A6THB1 [57-79]	0	2690.27665716	High	High	High	7.9e7			6.82906770706177	High	0	6.409E-11
High	[K].AHYVLMNVEAPQEAIDELETNFR.[F]		2.77538E-08	0	1	1	42	A6THB1	A6THB1 [57-79]	0	2689.29264116	High	High	High	8.5e7	2.0e7	9.6e7	6.75067043304443	High	0	9.615E-11
High	[K].SELETLLAEIR.[D]		0.00691442	0	1	2	10	A6T6Z0	A6T6Z0 [87-97]	0	1273.69980751	High	Not Found	High	1.3e7			3.57388210296631	High	0	0.0001616
High	[K].EGVITVEDGTGLEDELDVVEGMQFDR.[G]	1xOxidation [M22]	0.00627645	0	1	3	11	A6TH53	A6TH53 [172-197]	0	2868.30913883	High	High	High	3.9e7			3.47452330589294	High	0	2.454E-05
High	[K].EGVITVEDGTGLEDELDVVEGMQFDR.[G]	1xDeamidated [Q23]	2.87444E-06	0	1	3	87	A6TH53	A6TH53 [172-197]	0	2853.29823983	High	High	High		9.4e6	9.6e6	6.52838134765625	High	0	1.899E-10
High	[K].EGVITVEDGTGLEDELDVVEGMQFDR.[G]		6.2868E-08	0	1	3	1350	A6TH53	A6TH53 [172-197]	0	2852.31422383	High	High	High	1.5e9	3.8e6	1.0e9	7.16387462615967	High	0	1.69E-11
High	[R].DVLLFVDNIYR.[Y]		0.00336896	0	1	2	6	A6TG36	A6TG36 [237-247]	0	1366.7365274	High	High	High		4.9e6	1.1e7	3.62861323356628	High	0	6.619E-05
High	[K].TAIESALTALESSLKGEDKADIEAK.[M]		8.71296E-06	0	1	1	14	A6T4F4	A6T4F4 [563-587]	2	2590.34578207	High	Not Found	High	1.8e7			5.9688572883606	High	0	1.156E-09
High	[K].GNTGENLLALLEGR.[L]		8.21265E-05	0	1	1	21	B5XNB5	B5XNB5 [84-97]	0	1456.77543198	High	High	High	3.3e8		2.9e8	4.41265392303467	High	0	1.225E-06
High	[R].SALQYAASVAGLMITTECMVTDLPK.[SG]	1xDeamidated [Q4]; 1xCarbamidomethyl [C18]	3.80733E-06	0	1	3	186	A6TH53	A6TH53 [502-526]	0	2671.3027376	High	High	High	2.1e7	3.1e5	1.8e6	5.97437143325806	High	0	2.929E-09
High	[R].LVDVAQDLVVTEDDCGTLEGITMTPVIEGGDVK.[E]	1xDeamidated [Q6]; 1xCarbamidomethyl [C15]	0.00175263	0	1	1	14	A6TGP1	A6TGP1 [800-832]	0	3489.68627332	High	High	High	4.2e6	4.2e6		4.82093191146851	High	0	3.675E-06
High	[R].SALQYAASVAGLMITTECMVTDLPK.[SG]	1xCarbamidomethyl [C18]; 1xOxidation [M]	4.27278E-07	0	1	3	59	A6TH53	A6TH53 [502-526]	0	2686.3136366	High	High	High	6.8e6	2.0e6	3.7e6	6.25652074813843	High	0	4.18E-09
High	[K].TAIESALTALESSLKGEDK.[A]		5.18488E-05	0	1	1	8	A6T4F4	A6T4F4 [563-581]	1	1963.02299172	High	Not Found	High	1.8e8			4.77217769622803	High	0	1.145E-08
High	[R].ALLAAFDFPFR.[K]		0.000814543	0	1	2	14	A6TEW0	A6TEW0 [168-178]	0	1267.68336973	High	High	High	7.6e7	1.3e7	1.6e7	4.05178451538086	High	0	2.048E-05
High	[K].GMNTAVGDEGGYAPNLGSNAEALAVIAEAVK.[A]	1xDeamidated [N]; 1xOxidation [M2]	0.0151278	0	1	2	3	A6TD53	A6TD53 [201-231]	0	3006.43607108	High	Not Found	Not Found				3.00424027442932	High	0	9.914E-05
High	[K].GMNTAVGDEGGYAPNLGSNAEALAVIAEAVK.[A]	1xDeamidated [N]	0.000398334	0	1	2	12	A6TD53	A6TD53 [201-231]	0	2990.44115608	High	High	High		7.8e6	5.4e6	3.82121849060059	High	0	2.98E-07
High	[K].GMNTAVGDEGGYAPNLGSNAEALAVIAEAVK.[A]		5.6885E-07	0	1	2	8	A6TD53	A6TD53 [201-231]	0	2989.45714008	High	High	High	9.7e7	2.4e7	1.8e7	6.67167043685913	High	0	8.426E-12
High	[R].DDVRPLNTDPNVLVMPADGVISQLGAIENDK.[I]	1xDeamidated [N/Q]	1.44189E-06	0	1	1	8	A6TH77	A6TH77 [73-103]	0	3306.65221132	High	Not Found	High	1.5e8		8.7e7	7.28490209579468	High	0	3.712E-11
High	[R].DDVRPLNTDPNVLVMPADGVISQLGAIENDK.[I]		1.03208E-07	0	1	1	10	A6TH77	A6TH77 [73-103]	0	3305.66819532	High	High	High	6.6e7	3.9e7		6.99613380432129	High	0	5.502E-13
High	[R].TDLDKLVIEMETNGTIDPEEAIR.[R]	1xDeamidated [N13]	0.000835619	0	1	1	6	A6TEU8	A6TEU8 [196-218]	1	2603.27565405	High	Not Found	High	7.7e5			4.54319381713867	High	0	4.994E-06
High	[K].GDGEQVAGGETVANWDPHTMPVITEVSGFIR.[F]	1xDeamidated [Q/N]	1.77798E-06	0	1	1	37	A6TGP1	A6TGP1 [1006-1036]	0	3270.53718164	High	High	High	1.0e7	8.3e6	1.9e7	6.49556112289429	High	0	5.217E-11
High	[K].GDGEQVAGGETVANWDPHTMPVITEVSGFIR.[F]		4.56303E-05	0	1	1	29	A6TGP1	A6TGP1 [1006-1036]	0	3269.55316564	High	High	High	4.2e7	6.9e6		5.20067071914673	High	0	3.609E-08
High	[R].DLALIEINPLVITK.[Q]		0.000969065	0	1	1	4	A6T6F6	A6T6F6 [192-205]	0	1551.93562101	High	Not Found	High	5.9e7			4.16672325134277	High	0	1.243E-06
High	[R].ILLSSMPGCAVTEVEIDGVLHEYSTK.[E]	1xCarbamidomethyl [C9]	3.24952E-06	0	1	1	36	A6TEU8	A6TEU8 [46-71]	0	2848.4107076	High	High	High	1.8e8	1.4e7	6.3e7	5.91560554504395	High	0	1.239E-09
High	[K].ANEIDVPAALIDSEIDVLR.[R]		5.43279E-07	0	1	2	37	A6T5H9	A6T5H9 [297-315]	0	2053.0811753	High	High	High	2.2e8	4.5e6	1.8e8	6.30387020111084	High	0	7.798E-12
High	[K].NPDVQALLNDAPALGDYLDEESK.[A]	1xDeamidated [N]	0.00318505	0	1	1	2	B5XNL6	B5XNL6 [212-234]	0	2488.17256924	Not Found	Not Found	High				4.81149387359619	High	0	8.347E-06
High	[K].NPDVQALLNDAPALGDYLDEESK.[A]		2.2085E-05	0	1	1	7	B5XNL6	B5XNL6 [212-234]	0	2487.18855324	High	Not Found	High				5.69288015365601	High	0	6.741E-07
High	[R].GLLQAVDDFAADAQLDK.[S]		0.000186981	0	1	2	4	A6TBS0	A6TBS0 [200-216]	0	1789.89666915	High	Not Found	High				4.77563285827637	High	0	8.953E-08
High	[R].QLDEIIAIAEQELNEK.[G]		0.00847638	0	1	2	2	A6T4S9	A6T4S9 [221-236]	0	1855.96474865	Not Found	Not Found	High				3.66011953353882	High	0	3.979E-05
High	[R].KLGVDIDNLLCSQPDTGEQALEICDALAR.[S]	2xCarbamidomethyl [C11; C24]	0.000382379	0	1	2	2	A6TCW1	A6TCW1 [107-135]	1	3214.57185277	Not Found	Not Found	High				5.77627277374268	High	0	2.803E-07
High	[K].TAEDYLGEPVTEAVITVPAYFNDAQR.[Q]	1xDeamidated [N/Q]	0.000546807	0	1	2	12	A6T4F4	A6T4F4 [126-151]	0	2870.37305982	High	High	High	5.1e7	4.0e6	6.7e6	4.93268489837646	High	0	2.858E-06
High	[K].TAEDYLGEPVTEAVITVPAYFNDAQR.[Q]		1.08543E-05	0	1	2	15	A6T4F4	A6T4F4 [126-151]	0	2869.38904382	High	High	High	3.8e7	7.3e6		5.65542793273926	High	0	9.395E-10
High	[R].SALQYAASVAGLMITTECMVTDLPK.[SG]	1xDeamidated [Q4]; 1xCarbamidomethyl [C18]; 1xOxidation [M]	0.00320135	0	1	3	28	A6TH53	A6TH53 [502-526]	0	2687.2976526	High	High	High	5.9e6		1.7e6	3.86226511001587	High	0	8.355E-06
High	[R].FNNFINDSLLEGAIDALKR.[I]	1xDeamidated [N]	4.50673E-06	0	1	1	12	A6T5E8	A6T5E8 [22-40]	1	2151.10805919	High	Not Found	High	8.4e6		9.2e6	5.53380155563354	High	0	2.303E-10
High	[K].LEEIQECHLVSGDFDYLLK.[T]	1xCarbamidomethyl [C7]	0.00130326	0	1	1	4	P37424	P37424 [100-118]	0	2308.11657478	High	High	High		2.3e6		4.14231872558594	High	0	1.205E-05
High	[R].MPSAVGYQPTLAEEMGVLQER.[I]		3.23295E-06	0	1	2	8	A6TG36	A6TG36 [262-282]	0	2306.11552863	High	High	High		1.1e7	6.5e7	6.08467578887939	High	0	3.816E-10
High	[R].IETLFTNDLDHGPYISETVR.[V]	1xDeamidated [N7]	7.56786E-05	0	1	2	6	A6TGP0	A6TGP0 [333-352]	0	2321.12958237	Not Found	High	High			1.2e7	5.16808700561523	High	0	1.967E-06
High	[R].IETLFTNDLDHGPYISETVR.[V]		2.06201E-06	0	1	2	30	A6TGP0	A6TGP0 [333-352]	0	2320.14556637	High	High	High		1.6e6	1.5e7	5.69536256790161	High	0	3.177E-10
High	[K].RPQVLDVPYLLSIQLDSFQK.[F]		1.69313E-05	0	1	1	79	A6TGP0	A6TGP0 [18-37]	0	2359.30200748	High	High	High	2.3e8	1.1e6	8.8e7	5.46403026580811	High	0	1.079E-07
High	[R].LTGLEGEQLGIVSLR.[E]		2.4713E-05	0	1	1	9	P33318	P33318 [26-40]	0	1584.89554706	High	High	High	1.9e7		4.4e6	4.43965101242065	High	0	5.107E-08
High	[K].RPQVLDVPYLLSIQLDSFQK.[F]	1xDeamidated [Q]	0.000445728	0	1	1	7	A6TGP0	A6TGP0 [18-37]	0	2360.28602348	High	High	High			3.7e6	5.18660974502563	High	0	2.56E-06
High	[K].AGEEFTIDVTFPEEYHAENLK.[G]	1xDeamidated [N19]	0.0117369	0	1	2	2	A6T5H9	A6T5H9 [207-227]	0	2440.1190772	High	Not Found	Not Found	7.1e6			3.7533597946167	High	0	6.655E-05
High	[K].ATVNGQVFSLPINLHTINQFFSK.[T]		0.00441501	0	1	1	4	Q48485	Q48485 [88-110]	0	2575.36673292	High	Not Found	High				3.34658718109131	High	0	1.406E-05
High	[K].VIDLMCPFAK.[G]	1xCarbamidomethyl [C6]	0.00464603	0	1	2	12	A6TG36	A6TG36 [133-142]	0	1193.60571338	High	High	High		9.3e6	4.5e6	3.43638873100281	High	0	7.528E-05
High	[K].VVADIAGVPAQINIAEVR.[K]		8.64948E-07	0	1	1	28	B5XNA0	B5XNA0 [90-107]	0	1835.0385228	High	High	High		4.8e7	2.9e7	5.14982986450195	High	0	6.685E-10
High	[R].LVPFLDGQVIK.[K]		0.0242136	0	1	2	2	A6TCL6	A6TCL6 [155-165]	0	1228.72998554	High	Not Found	High	2.0e7		6.4e6	2.56432056427002	High	0	0.0002065
High	[R].SYDLPETTSEAELLELIDTLNADK.[T]		0.00266397	0	1	1	4	A6T5R4	A6T5R4 [67-90]	0	2680.30872781	High	Not Found	High				3.87065052986145	High	0	7.863E-05
High	[R].ATEFDPFELTK.[A]		0.00527774	0	1	2	8	A6TBX2	A6TBX2 [179-189]	0	1297.63105927	High	High	High	1.1e7	1.4e7	7.7e7	3.41619253158569	High	0	1.857E-05
High	[K].LVHHDIIDAIENMK.[R]		4.18334E-05	0	1	1	10	A6TGB8	A6TGB8 [292-305]	0	1647.85230207	High	High	High	2.1e7		8.2e6	4.70268297195435	High	0	8.141E-09
High	[R].NMDLEQECEQLREELNETNSETKR.[K]	1xDeamidated [Q/N]; 1xCarbamidomethyl [C8]	0.00599508	0	1	1	8	A6TGP1	A6TGP1 [191-214]	2	2996.32078319	Not Found	High	High		3.2e6		3.80055236816406	High	0	4.539E-05
High	[K].FIEQDPEGQYGLEAAFR.[S]		2.37922E-06	0	1	2	26	A6TGP0	A6TGP0 [38-54]	0	1969.92903187	High	High	High		2.7e6	1.8e7	6.33694362640381	High	0	6.777E-10
High	[R].LAQGPIALYCGFDPTADSLHLGHLVPLLCLK.[R]	1xDeamidated [Q3]; 2xCarbamidomethyl [C10; C29]	0.00335182	0	1	2	4	A6T9Y5	A6T9Y5 [33-63]	0	3390.7588662	High	Not Found	High	2.2e6			2.50745153427124	High	0	9.055E-06
High	[K].GIMEGEYDHLPEQAFYMVGSIDEAVEK.[A]	1xDeamidated [Q13]	0.00113535	0	1	2	11	A6TG36	A6TG36 [430-456]	0	3058.36963066	High	High	High	5.0e7	9.1e6		4.39781808853149	High	0	1.994E-06
High	[R].AAPSYEELSSSQELLETGIK.[V]		3.86615E-06	0	1	2	26	A6TG36	A6TG36 [113-132]	0	2152.06558473	High	High	High		1.8e8	6.5e6	6.01035261154175	High	0	1.433E-09
High	[K].GIMEGEYDHLPEQAFYMVGSIDEAVEK.[A]		0.000231744	0	1	2	7	A6TG36	A6TG36 [430-456]	0	3057.38561466	High	High	High	3.1e7		3.2e7	4.56586265563965	High	0	4.97E-07
High	[K].LPIYLDYSATTPVDPR.[V]		0.000742975	0	1	2	8	A6TCF1	A6TCF1 [3-18]	0	1820.9428911	High	High	High		3.9e6	9.5e6	3.87991452217102	High	0	3.641E-06
High	[K].AMLQDIATLTGGTVISEEIGMELEK.[A]	1xDeamidated [Q4]; 1xOxidation [M21]	1.42308E-05	0	1	3	6	A6TH53	A6TH53 [287-311]	0	2666.31507642	High	Not Found	High	2.7e6		2.9e6	6.61468362808228	High	0	1.454E-09
High	[R].LSDLAHVEGDVVDLNALK.[A]		1.14315E-07	0	1	1	31	B5XNB2	B5XNB2 [79-96]	0	1908.00728217	High	High	High	2.6e7	5.1e6		6.15736150741577	High	0	1.849E-10
High	[K].GIDTVLAELR.[A]		0.00289068	0	1	1	11	A6TFM8	A6TFM8 [63-72]	0	1086.61534972	High	High	High				3.87744998931885	High	0	7.685E-06
High	[R].LTPVSDVSVLTVGQALK.[V]		1.37307E-05	0	1	1	16	A6TB02	A6TB02 [170-186]	0	1726.99492668	High	High	High	6.3e7	6.1e7		4.71605920791626	High	0	6.724E-09
High	[K].AMLQDIATLTGGTVISEEIGMELEK.[A]	1xOxidation [M]	1.22436E-06	0	1	3	43	A6TH53	A6TH53 [287-311]	0	2665.33106042	High	High	High	4.4e7	5.4e6	4.0e7	6.66268062591553	High	0	5.634E-11
High	[R].LGIVKPWNSTWFANTK.[E]		1.33161E-05	0	1	1	32	B5XNA0	B5XNA0 [12-27]	0	1861.99592979	High	High	High		3.3e7		4.95217132568359	High	0	3.153E-08
High	[R].AANKFPAIIYGGEAAPVAIELDHDK.[L]		1.85626E-05	0	1	1	2	B5XP25	B5XP25 [22-46]	1	2610.35622775	Not Found	Not Found	High			2.7e6	5.24303770065308	High	0	2.224E-09
High	[R].SGETEDATIADLAVGTAAGQIK.[T]		6.99902E-08	0	1	2	31	A6TD53	A6TD53 [372-393]	0	2118.05608267	High	High	High		8.5e7		7.28506946563721	High	0	4.415E-13
High	[R].GANFDAYAGQDIVSNASCTTNCLAPLAK.[V]	1xDeamidated [N/Q]; 2xCarbamidomethyl [C18; C22]	1.35911E-05	0	1	1	19	P24164	P24164 [127-154]	0	2930.32949784	High	High	High	8.1e6	2.2e7		5.41959381103516	High	0	3.565E-08
High	[R].GANFDAYAGQDIVSNASCTTNCLAPLAK.[V]	2xCarbamidomethyl [C18; C22]	7.63427E-08	0	1	1	22	P24164	P24164 [127-154]	0	2929.34548184	High	High	High		7.5e6		6.18278646469116	High	0	3.392E-13
High	[R].AGLGMMEGVLEHVPSAR.[I]		0.00443758	0	1	2	2	A6TCB0	A6TCB0 [79-95]	0	1753.87238555	Not Found	Not Found	High			3.4e6	2.99115109443665	High	0	1.418E-05
High	[R].EIEEGLINNQILDVR.[E]		3.69236E-06	0	1	1	9	B5XTE8	B5XTE8 [53-67]	0	1754.92830364	High	High	High				4.84554052352905	High	0	3.088E-09
High	[K].TTLTAAITTVLAK.[T]		9.37966E-05	0	1	1	616	A6TEX7	A6TEX7 [26-38]	0	1303.78314321	High	High	High	5.2e8	3.6e6	3.8e8	4.79494047164917	High	0	2.502E-06
High	[K].IELSSAQQTDVNLPYITADATGPK.[H]	1xDeamidated [N/Q]	1.10784E-05	0	1	2	21	A6T4F4	A6T4F4 [271-294]	0	2533.26680397	Not Found	High	High		2.6e6	6.0e6	4.89090728759766	High	0	9.695E-10
High	[K].IELSSAQQTDVNLPYITADATGPK.[H]		9.74973E-06	0	1	2	23	A6T4F4	A6T4F4 [271-294]	0	2532.28278797	High	High	High	2.3e7	7.3e6		4.47869729995728	High	0	7.901E-10
High	[K].IADQLIVGGGIANTFVAAQGHNVGK.[S]	1xDeamidated [Q/N]	0.000827124	0	1	1	4	B5XUB8	B5XUB8 [207-231]	0	2451.29904771	Not Found	Not Found	High				4.2130241394043	High	0	9.649E-07
High	[K].IADQLIVGGGIANTFVAAQGHNVGK.[S]		8.93846E-06	0	1	1	28	B5XUB8	B5XUB8 [207-231]	0	2450.31503171	High	High	High	6.9e6	9.9e5	7.8e6	5.14126873016357	High	0	6.893E-10
High	[K].TILWNGPVGVFEFPNFR.[K]	1xDeamidated [N]	0.00070237	0	1	1	7	B5XUB8	B5XUB8 [303-319]	0	1994.01705954	High	Not Found	High	4.5e7		9.0e6	5.02091646194458	High	0	5.167E-05
High	[K].TILWNGPVGVFEFPNFR.[K]		0.00085724	0	1	1	11	B5XUB8	B5XUB8 [303-319]	0	1993.03304354	Not Found	High	High		2.9e6		4.52138423919678	High	0	6.765E-06
High	[K].GQSLQDPFLNALR.[R]		0.00753977	0	1	1	4	B5Y332	B5Y332 [4-16]	0	1458.76995272	Not Found	High	High		2.2e7		3.17881155014038	High	0	3.3E-05
High	[R].LSDLAHVEGDVVDLNALK.[A]	1xDeamidated [N15]	4.18334E-05	0	1	1	2	B5XNB2	B5XNB2 [79-96]	0	1908.99129817	High	Not Found	Not Found	1.2e7			5.07950687408447	High	0	8.149E-09
High	[R].GVYMQGAQLAQALGLVSGAVISSKPVVAIK.[R]		2.41598E-06	0	1	2	6	A6TF98	A6TF98 [284-313]	0	2955.66997394	High	High	High	3.2e7		9.0e6	4.94894409179688	High	0	8.481E-11
High	[K].IQLVGDDLFVTNTK.[I]		7.88367E-05	0	1	2	11	A6TD53	A6TD53 [312-325]	0	1562.84244888	High	High	High		1.5e8		5.10026502609253	High	0	2.367E-08
High	[R].VTITIAADSIENAVK.[S]		0.000131421	0	1	2	11	A6T5H9	A6T5H9 [15-29]	0	1544.85301354	High	High	High	3.0e7	4.4e6		4.20307588577271	High	0	6.262E-08
High	[K].LESLVEDLVNR.[S]		0.0060565	0	1	2	2	A6T4F4	A6T4F4 [305-315]	0	1286.69505648	Not Found	Not Found	High			4.3e6	3.46501040458679	High	0	2.322E-05
High	[R].IIFPSTSEVYGMCTDK.[N]	1xCarbamidomethyl [C13]	0.000709584	0	1	2	6	A6TF98	A6TF98 [427-442]	0	1847.85539832	High	High	High	9.9e6	5.1e6	1.2e7	2.82705664634705	High	0	7.538E-07
High	[R].TTPSIIAYTQDGETLVGQPAK.[R]	1xDeamidated [Q]	0.000400375	0	1	2	4	A6T4F4	A6T4F4 [35-55]	0	2191.11286971	High	Not Found	High	2.0e7			3.88265299797058	High	0	3.013E-07
High	[R].TTPSIIAYTQDGETLVGQPAK.[R]		1.38718E-05	0	1	2	15	A6T4F4	A6T4F4 [35-55]	0	2190.12885371	High	High	High	1.6e8	1.0e7	1.9e7	5.52586364746094	High	0	2.223E-09
High	[K].KGPFIDLHLLK.[K]		0.00130326	0	1	1	19	B5XN98	B5XN98 [7-17]	1	1280.77251906	High	High	High	7.9e6	5.6e6	7.3e6	4.00947284698486	High	0	1.997E-06
High	[K].GLEDFYYSVGK.[Y]		0.00647131	0	2	2	9	B5Y1J4; A6T4X9	B5Y1J4 [136-146]; A6T4X9 [136-146]	0	1277.60484455	High	High	High	2.7e7	7.2e6		3.39740610122681	High	0	2.572E-05
High	[K].SILSELVR.[Q]		0.0101283	0	1	1	22	A6TEX1	A6TEX1 [107-114]	0	916.54620762	High	High	High		4.1e7	9.2e7	2.63558650016785	High	9.607E-05	0.0005049
High	[R].TREGNDFYHEMTDSNVIDK.[V]		0.0253373	0	1	2	3	A6TG36	A6TG36 [184-202]	1	2270.99825022	High	High	Not Found	6.6e6			3.28579998016357	High	9.607E-05	0.0006379
High	[R].EVTTTPLAADNWEGIEPIYETMPGWSETTFGVK.[E]		0.00222805	0	1	2	6	A6TH93	A6TH93 [355-387]	0	3669.73052068	High	High	High	1.2e7	1.4e7	1.7e6	4.11172771453857	High	0	4.711E-06
High	[R].WLELGLTDEEK.[Q]		0.00120098	0	1	2	31	A6TGP0	A6TGP0 [997-1007]	0	1332.66817302	High	High	High		2.2e7	1.4e7	3.5323281288147	High	0	2.99E-06
High	[R].EQIIFPEIDYDKVDR.[V]		0.000341721	0	1	2	28	A6TEW0	A6TEW0 [134-148]	1	1879.94361933	High	High	High	3.1e8	9.0e7	5.2e6	4.02134561538696	High	0	1.03E-06
High	[R].LDYCLVGEPSSTEVVGDVVK.[N]	1xCarbamidomethyl [C4]	0.00293529	0	1	2	4	A6TC94	A6TC94 [155-174]	0	2166.0634766	High	Not Found	Not Found	3.2e6			3.97483348846436	High	0	7.298E-06
High	[K].VGSIGDFFSRPEIR.[F]		0.000969065	0	1	1	2	P27218	P27218 [450-463]	0	1579.82271653	Not Found	Not Found	High			1.4e7	3.11818313598633	High	0	1.236E-06
High	[R].GLDITITTTAK.[S]		0.00843334	0	1	2	108	A6TEW0	A6TEW0 [151-161]	0	1133.64123007	High	High	High	4.1e7	1.7e7	6.0e6	3.32113695144653	High	0	4.139E-05
High	[K].LGIPYVFK.[A]		0.0316127	0	1	1	2	A6TAN5	A6TAN5 [48-55]	0	936.55531582	Not Found	Not Found	High			6.2e6	2.0460569858551	High	0	0.0003092
High	[R].SLLRDEIEGSGILSK.[D]		9.37966E-05	0	1	2	15	A6TGP0	A6TGP0 [408-422]	1	1616.88537626	High	High	High			4.5e6	4.62479400634766	High	0	5.869E-07
High	[K].SVNDIKDDEQILDLGDVSAQK.[L]	1xDeamidated [Q10]	0.00901012	0	1	1	1	B5XUB8	B5XUB8 [273-293]	1	2303.12489083	High	Not Found	Not Found				4.59853458404541	High	0	4.374E-05
High	[K].SVNDIKDDEQILDLGDVSAQK.[L]		0.000109337	0	1	1	10	B5XUB8	B5XUB8 [273-293]	1	2302.14087483	High	High	High	5.3e7	1.4e7		5.37368822097778	High	0	3.781E-08
High	[R].EFNPSGIILSGGPESTTEENSPR.[A]		8.04648E-05	0	1	2	4	A6TCC2	A6TCC2 [48-70]	0	2418.14193743	High	Not Found	High	1.1e7			4.48028993606567	High	0	2.32E-08
High	[R].EAFPGDVFYLHSR.[L]		0.000268762	0	1	2	35	A6TG38	A6TG38 [284-296]	0	1537.74340363	High	High	High	1.7e7	1.6e7	7.7e6	3.87174725532532	High	0	3.659E-06
High	[R].DLLPLVEGCTVSTK.[H]	1xCarbamidomethyl [C9]	0.000552424	0	1	2	6	A6TGC1	A6TGC1 [281-294]	0	1531.80362086	High	High	High		7.6e6	3.0e7	3.67182683944702	High	0	5.037E-07
High	[R].NMDLEQECEQLREELNETNSETK.[R]	1xCarbamidomethyl [C8]	0.000417081	0	1	1	17	A6TGP1	A6TGP1 [191-213]	1	2839.23565623	High	High	High		9.6e6	5.9e6	4.10147714614868	High	0	3.226E-07
High	[K].AVAAVNGPIAQAILGK.[D]		2.76536E-05	0	1	2	9	A6TD53	A6TD53 [67-82]	0	1492.88458854	High	High	High	1.9e8			5.02091026306152	High	0	4.209E-09
High	[R].ASLPTIELALK.[Q]		0.0121001	0	1	1	11	B5XUB8	B5XUB8 [39-49]	0	1155.69835105	High	High	High	6.7e6	6.1e6	1.5e7	2.39013886451721	High	0	7.757E-05
High	[K].TCAFIDAEHALDPVYAR.[K]	1xCarbamidomethyl [C2]	5.45673E-05	0	1	2	8	A6TCW1	A6TCW1 [90-106]	0	1948.92217271	High	High	High	1.6e7	1.2e7		4.38436794281006	High	0	1.353E-07
High	[R].GVYMQGAQLAQALGLVSGAVISSKPVVAIK.[R]	1xDeamidated [Q]	0.0020324	0	1	2	3	A6TF98	A6TF98 [284-313]	0	2956.65398994	High	Not Found	Not Found				3.41923928260803	High	0	1.005E-05
High	[K].AAGAELVGMEDLAEQIKK.[G]		0.00030074	0	1	1	4	A6TGN6	A6TGN6 [89-106]	1	1872.97353924	High	Not Found	High			6.0e6	3.89118313789368	High	0	1.908E-07
High	[R].AASDEYNWDLNYGEIAK.[I]		0.000143349	0	1	1	8	P41576	P41576 [342-358]	0	1958.87666192	High	High	High	5.0e7	8.8e6	2.1e7	4.28908395767212	High	0	1.422E-06
High	[K].AEYTPHVDTGDYIIVLNAEK.[V]	1xDeamidated [N17]	0.00258361	0	1	1	3	B5XSS1	B5XSS1 [42-61]	0	2249.09721965	Not Found	High	Not Found				3.61280035972595	High	0	0.0001495
High	[K].AEYTPHVDTGDYIIVLNAEK.[V]		1.04728E-05	0	1	1	29	B5XSS1	B5XSS1 [42-61]	0	2248.11320365	High	High	High	7.6e7	2.9e7	6.3e6	4.77128267288208	High	0	2.441E-07
High	[K].EQGLTPVLCIGETEAENEAGKTEEVCAR.[Q]	1xDeamidated [N17]; 2xCarbamidomethyl [C9; C26]	8.25473E-05	0	1	1	2	Q7X222	Q7X222 [118-145]	1	3091.41943489	Not Found	Not Found	High				4.52056169509888	High	0	2.404E-08
High	[K].EQGLTPVLCIGETEAENEAGKTEEVCAR.[Q]	2xCarbamidomethyl [C9; C26]	1.65041E-05	0	1	1	8	Q7X222	Q7X222 [118-145]	1	3090.43541889	High	High	High	3.9e6	1.6e7		5.50479221343994	High	0	1.811E-08
High	[R].GLMAKPDGSIIETPITANFR.[E]	1xDeamidated [N18]	0.0184325	0	1	1	1	A6TGP1	A6TGP1 [745-764]	0	2132.10561638	Not Found	Not Found	High			1.1e7	3.56830430030823	High	0	0.0001359
High	[R].GLMAKPDGSIIETPITANFR.[E]		2.91036E-05	0	1	1	12	A6TGP1	A6TGP1 [745-764]	0	2131.12160038	High	High	High	3.8e7	5.0e7		5.35876607894897	High	0	8.449E-08
High	[R].TFNDFFVRPLR.[D]		0.00530472	0	1	2	8	A6TH77	A6TH77 [62-72]	0	1411.74809517	High	High	High	2.1e7			2.13722729682922	High	0	1.88E-05
High	[R].VFYNDFDANDADLSDYTNK.[S]	1xDeamidated [N]	1.35911E-05	0	1	1	2	A6T4X9	A6T4X9 [489-507]	0	2227.93021388	Not Found	High	Not Found				5.82630968093872	High	0	1.35E-09
High	[R].VFYNDFDANDADLSDYTNK.[S]		5.44477E-06	0	1	1	13	A6T4X9	A6T4X9 [489-507]	0	2226.94619788	High	High	High	1.3e8	6.1e7	1.7e7	5.68241024017334	High	0	3.128E-10
High	[R].QPDLIPLLR.[T]		0.0242136	0	1	1	20	B5XZL9	B5XZL9 [42-50]	0	1064.64625598	High	High	High	2.6e7	2.3e7	6.2e6	2.76680111885071	High	9.607E-05	0.0003859
High	[R].MNIGQILETHLGMAAK.[G]		0.000148569	0	1	2	12	A6TGP0	A6TGP0 [1107-1122]	0	1726.89787204	High	High	High	1.3e8	4.4e6	2.2e7	4.91375780105591	High	0	1.719E-06
High	[R].QVGVPYIIVFLNK.[C]		0.00030695	0	1	1	34	A6TEX7	A6TEX7 [125-137]	0	1489.87771231	High	High	High	4.1e8		5.6e7	4.23504209518433	High	0	1.076E-06
High	[K].AIVQLEDGVQISSGDTLAR.[I]	1xDeamidated [Q]	9.05006E-05	0	1	1	12	A6TGP1	A6TGP1 [1105-1123]	0	1973.01857549	High	High	High		1.8e6	5.1e5	5.61547613143921	High	0	3.185E-07
High	[K].AIVQLEDGVQISSGDTLAR.[I]		4.26037E-06	0	1	1	112	A6TGP1	A6TGP1 [1105-1123]	0	1972.03455949	High	High	High	1.8e7	8.9e6	8.5e6	5.84934043884277	High	0	2.108E-10
High	[R].VADEIEDIVGIDAHDAVR.[C]		0.000627695	0	1	2	9	A6TCI3	A6TCI3 [143-160]	0	1936.96106022	High	High	High	6.6e7	1.1e7	3.5e7	3.48955965042114	High	0	6.18E-07
High	[K].AVAAVNGPIAQAILGK.[D]	1xDeamidated [N/Q]	7.68478E-05	0	1	2	13	A6TD53	A6TD53 [67-82]	0	1493.86860454	High	High	High		7.0e6	8.5e6	4.2704906463623	High	0	2.704E-06
High	[R].NMDLEQECEQLREELNETNSETK.[R]	1xDeamidated [Q/N]; 1xCarbamidomethyl [C8]	0.0155162	0	1	1	6	A6TGP1	A6TGP1 [191-213]	1	2840.21967223	Not Found	High	High		2.6e7	1.4e7	2.77339625358582	High	9.607E-05	0.0005303
High	[K].LGYPITDDLDIYTR.[L]		0.00023896	0	1	1	29	P24017	P24017 [97-110]	0	1654.83227808	High	High	High	1.8e9			4.27749872207642	High	0	2.402E-07
High	[K].TIAELVEQFNLPIEK.[T]		0.000384338	0	1	1	14	A6T4Z7	A6T4Z7 [262-276]	0	1743.95272753	High	High	High	1.1e8	5.7e6	2.7e7	3.66469407081604	High	0	2.829E-07
High	[K].FPAIIYGGEAAPVAIELDHDK.[L]		9.6787E-07	0	1	1	6	B5XP25	B5XP25 [26-46]	0	2226.14410991	High	Not Found	High	6.6e7		1.9e7	6.23453235626221	High	0	2.916E-11
High	[R].NGMASGAVIESFLDK.[G]	1xDeamidated [N1]	0.000530298	0	1	2	1	A6TEI7	A6TEI7 [568-582]	0	1539.73593534	Not Found	High	Not Found		8.2e6		4.32564973831177	High	0	4.715E-07
High	[R].DNVVIYEGELESLR.[R]		0.00116473	0	1	2	4	A6TEI7	A6TEI7 [839-852]	0	1635.82244165	High	High	Not Found		2.6e6		3.94055414199829	High	0	4.466E-05
High	[K].IGQPLATAVEATAAAEPAPLPEEEIR.[A]	1xDeamidated [Q3]	4.5998E-06	0	1	1	9	A6TH77	A6TH77 [279-304]	0	2645.36685233	High	High	High		1.1e7		5.15563774108887	High	0	2.387E-10
High	[K].IGQPLATAVEATAAAEPAPLPEEEIR.[A]		6.90773E-07	0	1	1	17	A6TH77	A6TH77 [279-304]	0	2644.38283633	High	High	High	6.1e7	4.3e6	8.5e6	5.25895166397095	High	0	1.145E-11
High	[K].LPQVASPLTFATEEEIR.[A]		4.20478E-05	0	1	2	10	A6T4Z7	A6T4Z7 [312-328]	0	1901.00146854	High	High	High	1.3e7	7.4e6		4.30134296417236	High	0	4.262E-08
High	[K].IGVMFGNPETTTGGNALK.[F]		9.50376E-06	0	1	2	6	A6TCW1	A6TCW1 [200-217]	0	1806.90545974	High	High	Not Found	8.4e7	1.2e7		3.80402302742004	High	0	7.627E-10
High	[K].GLPFSIVNQALGK.[K]		0.00127039	0	1	1	32	A6TGP1	A6TGP1 [586-598]	0	1343.76816189	High	High	High	4.2e8	1.2e7	8.4e6	4.33876466751099	High	0	2.343E-06
High	[R].TFDLDELVTTLSGGNGAGK.[S]	1xDeamidated [N15]	2.48396E-05	0	2	3	6	B5XY73; A6T716	B5XY73 [22-40]; A6T716 [22-40]	0	1895.92327816	High	Not Found	High			2.0e7	4.107985496521	High	0	4.121E-07
High	[R].NTLLHEHWCDLLEANSVDSVK.[V]	1xCarbamidomethyl [C9]	1.43454E-06	0	1	1	20	A6TGP1	A6TGP1 [861-881]	0	2480.18744822	High	High	High		6.6e6	2.9e7	5.79384851455688	High	0	3.68E-11
High	[R].NVALEEQAVEAVLAK.[A]		2.01442E-05	0	1	2	18	A6T5H9	A6T5H9 [400-414]	0	1583.86391257	High	High	High	1.8e8	4.6e6	8.8e6	5.31333160400391	High	0	8.924E-09
High	[R].SDLSADINEHLIVELYSK.[-]		0.00016968	0	1	1	280	B5XNB5	B5XNB5 [189-206]	0	2046.03897615	High	High	High	5.9e6	2.9e6	4.1e6	3.8473527431488	High	0	7.608E-08
High	[R].IAQFNVVSEAHNEGTIVSVSDGVIR.[I]		0.000133451	0	1	2	2	A6TG38	A6TG38 [16-40]	0	2641.35801858	High	Not Found	High				4.07170629501343	High	0	5.209E-08
High	[R].DLLGATNPANALAGTLR.[A]		1.2524E-05	0	1	1	6	A6TCD7	A6TCD7 [88-104]	0	1667.90750869	Not Found	High	High		9.8e7		4.52273321151733	High	0	1.043E-06
High	[R].LAFDEFDELAGDR.[A]		0.000240184	0	1	2	4	A6T4Y7	A6T4Y7 [81-93]	0	1497.68561391	Not Found	High	High		2.5e6	9.0e6	4.48134994506836	High	0	1.331E-07
High	[R].VAVGAALLSMPVRPGDTVTDDDISNTIR.[A]	1xDeamidated [N25]	9.21678E-06	0	2	2	4	B5Y1J4; A6T4X9	B5Y1J4 [37-64]; A6T4X9 [37-64]	0	2884.47206234	High	High	High				5.38582706451416	High	0	7.219E-10
High	[R].VAVGAALLSMPVRPGDTVTDDDISNTIR.[A]		1.31807E-05	0	2	2	9	B5Y1J4; A6T4X9	B5Y1J4 [37-64]; A6T4X9 [37-64]	0	2883.48804634	High	High	High	5.6e7	1.4e7	1.6e7	4.1009407043457	High	0	1.279E-09
High	[R].FAWFPAPEAVPESWLER.[D]		0.00129001	0	1	2	10	A6TI29	A6TI29 [61-77]	0	2031.99632365	High	High	High	3.0e7	3.3e6		3.81364989280701	High	0	2.007E-06
High	[K].RIETLFTNDLDHGPYISETVR.[V]		8.9188E-07	0	1	2	3	A6TGP0	A6TGP0 [332-352]	1	2476.24667733	High	Not Found	High				4.74893808364868	High	0	0.0001081
High	[R].GDVLADGPSTDLGELALGQNMR.[V]		2.72522E-07	0	1	2	21	A6TGP0	A6TGP0 [780-801]	0	2229.08158592	High	High	High	7.5e7	7.1e7	3.0e7	7.01227569580078	High	0	4.916E-12
High	[R].QIASLGIYPAVDPLDSTSR.[Q]		2.04554E-05	0	1	2	18	A6TG36	A6TG36 [325-343]	0	2003.04439592	High	High	High	9.2e8	3.0e6		5.34708690643311	High	0	2.595E-09
High	[K].FLAVPSEALVYTMK.[G]		0.000852872	0	1	1	4	A6TFH4	A6TFH4 [269-282]	0	1568.83927784	High	Not Found	High	2.9e7		4.3e6	3.08823919296265	High	0	1.144E-05
High	[K].DYIDEATGELICPANMELSLDLLAK.[L]	1xDeamidated [N15]; 1xCarbamidomethyl [C12]; 1xOxidation [M16]	0.00287597	0	1	2	2	A6TGP0	A6TGP0 [300-324]	0	2811.33145502	Not Found	Not Found	High				3.56955170631409	High	0	7.081E-06
High	[K].FNQIGSLTETLAAIK.[M]	1xDeamidated [Q/N]	0.000390275	0	1	2	4	A6TD53	A6TD53 [343-357]	0	1606.86866403	High	Not Found	Not Found				3.90955066680908	High	0	2.895E-07
High	[K].FNQIGSLTETLAAIK.[M]		1.52083E-05	0	1	2	16	A6TD53	A6TD53 [343-357]	0	1605.88464803	High	High	High			4.0e7	4.97517585754395	High	0	1.615E-09
High	[K].DYIDEATGELICPANMELSLDLLAK.[L]	1xCarbamidomethyl [C12]; 1xOxidation [M16]	7.26471E-05	0	1	2	3	A6TGP0	A6TGP0 [300-324]	0	2810.34743902	High	Not Found	High				4.5214958190918	High	0	1.961E-08
High	[K].AANIIGVQIEFAK.[V]		0.00111239	0	1	1	20	B5XNB2	B5XNB2 [97-109]	0	1373.77872655	High	High	High		7.8e6	7.5e6	3.74528241157532	High	0	9.764E-05
High	[K].SNFGANAILAVSLANAK.[A]		0.000959214	0	1	2	35	A6TD53	A6TD53 [104-120]	0	1660.90169506	High	High	High	1.8e6	1.1e7	1.2e7	3.92283654212952	High	0	2.169E-06
High	[R].VTIDFTGSVDGEEFEGGK.[A]		0.000202912	0	1	2	11	A6T5H9	A6T5H9 [164-181]	0	1886.86542852	High	High	High	2.6e5	3.3e6		3.98963785171509	High	0	1.022E-06
High	[R].ELLLNNQDAKPDFVVDGNDAEETEQDF.[-]	1xDeamidated [N/Q]	0.000535745	0	1	1	4	A6TCW1	A6TCW1 [326-352]	0	3066.36982474	Not Found	High	High				6.17862749099731	High	0	4.821E-07
High	[R].ELLLNNQDAKPDFVVDGNDAEETEQDF.[-]		3.11027E-05	0	1	1	8	A6TCW1	A6TCW1 [326-352]	0	3065.38580874	High	High	High	5.1e7	1.5e6		5.51589012145996	High	0	5.083E-09
High	[R].LGIQAFEPVLIEGK.[A]		9.62241E-05	0	1	1	18	A6TGP1	A6TGP1 [432-445]	0	1513.86245611	High	High	High		2.8e7	9.0e7	4.22535705566406	High	0	3.085E-08
High	[K].VKPQVYAGLFPVSSDDYEAFR.[D]	1xDeamidated [Q4]	0.00358171	0	1	1	3	A6TCI3	A6TCI3 [291-311]	0	2389.17105329	High	Not Found	Not Found	1.4e7			2.95851993560791	High	9.607E-05	0.0006759
High	[K].VKPQVYAGLFPVSSDDYEAFR.[D]		5.02831E-05	0	1	1	7	A6TCI3	A6TCI3 [291-311]	0	2388.18703729	High	High	High		1.2e6		3.8600492477417	High	0	1.21E-06
High	[K].SGIGPVTAADITHDGDVEIVKPQHVICHLTDENAAISMR.[I]	2xDeamidated [Q23; N33]; 1xCarbamidomethyl [C27]	4.40269E-05	0	1	1	6	A6TEU8	A6TEU8 [105-143]	0	4169.02778298	High	High	High			6.2e6	5.63802337646484	High	0	3.378E-07
High	[K].SGIGPVTAADITHDGDVEIVKPQHVICHLTDENAAISMR.[I]	1xDeamidated [N/Q]; 1xCarbamidomethyl [C27]	1.14647E-08	0	1	1	34	A6TEU8	A6TEU8 [105-143]	0	4168.04376698	High	High	High		2.7e7	2.1e7	8.02175426483154	High	0	4.62E-13
High	[K].SGIGPVTAADITHDGDVEIVKPQHVICHLTDENAAISMR.[I]	1xCarbamidomethyl [C27]	1.96066E-08	0	1	1	15	A6TEU8	A6TEU8 [105-143]	0	4167.05975098	High	High	High		2.0e7	1.0e7	6.70055532455444	High	0	7.49E-11
High	[R].EQLLEVGDFLK.[K]		0.0047904	0	1	2	9	A6TBX2	A6TBX2 [57-67]	0	1290.69399388	High	High	High	6.0e6		1.3e7	2.9621570110321	High	0	8.59E-05
High	[K].ADVQGSVEAISDSLLK.[L]		2.4587E-05	0	1	2	7	A6TEI7	A6TEI7 [701-716]	0	1631.84865637	High	High	High	1.8e8	7.0e6	1.2e7	4.98726892471313	High	0	4.139E-08
High	[K].LVIEMETNGTIDPEEAIR.[R]	1xDeamidated [N8]	6.74831E-06	0	1	1	46	A6TEU8	A6TEU8 [201-218]	0	2030.99506285	High	High	High	1.7e6	4.2e6	2.6e7	5.50737571716309	High	0	4.956E-10
High	[K].LVIEMETNGTIDPEEAIR.[R]		0.0311402	0	1	1	13	A6TEU8	A6TEU8 [201-218]	0	2030.01104685	High	High	High	4.3e6	3.4e5		3.1451244354248	High	0.000118	0.0008857
High	[R].VPNGVSGTVIDVQVFTR.[D]	1xDeamidated [N/Q]	8.3213E-06	0	1	2	17	A6TGP0	A6TGP0 [920-936]	0	1788.94903953	High	High	High	2.8e7	4.2e6	8.9e6	4.54939985275269	High	0	3.731E-08
High	[R].VGFFNPIANGAEEETRLDLDR.[I]		0.0129917	0	1	1	2	A6TCL7	A6TCL7 [36-56]	1	2363.1626134	Not Found	Not Found	High			6.7e6	2.05424833297729	High	0	7.818E-05
High	[R].MPSAVGYQPTLAEEMGVLQER.[I]	1xDeamidated [Q]	0.000260647	0	1	2	4	A6TG36	A6TG36 [262-282]	0	2307.09954463	Not Found	High	High			2.2e7	4.60284280776978	High	0	2.573E-06
High	[K].CDMVDDEELLELVEMEVR.[E]	1xCarbamidomethyl [C1]	1.01566E-05	0	1	1	29	A6TEX7	A6TEX7 [138-155]	0	2223.98179714	High	High	High	6.8e7	5.0e6	2.5e7	5.39253807067871	High	0	8.458E-10
High	[R].TTDVTGTIELPEGVEMVMPGDNIK.[M]	1xDeamidated [N22]; 1xOxidation [M]	0.00017586	0	1	1	6	A6TEX7	A6TEX7 [335-358]	0	2563.21536243	High	High	High	1.3e7	4.3e6	1.3e7	5.15500545501709	High	0	8.066E-08
High	[R].SVFPIQSYSGNSELQYVSYR.[L]	1xDeamidated [N/Q]	2.12004E-05	0	1	2	10	A6TGP0	A6TGP0 [55-74]	0	2325.10336765	High	Not Found	High			2.9e7	5.32354068756104	High	0	7.974E-09
High	[R].SVFPIQSYSGNSELQYVSYR.[L]		4.32619E-06	0	1	2	18	A6TGP0	A6TGP0 [55-74]	0	2324.11935165	High	High	High		5.4e7	9.3e7	5.61079835891724	High	0	5.703E-10
High	[K].FAFPVVGVVPAIKPAAR.[L]		0.00114701	0	1	1	2	B5XZ09	B5XZ09 [107-123]	0	1739.03667248	Not Found	Not Found	High				3.19786715507507	High	0	1.619E-06
High	[R].LVITPVDGSEPYEEMIPK.[W]		0.00212798	0	1	1	2	A6TGP1	A6TGP1 [1175-1192]	0	2017.01982068	Not Found	Not Found	High				4.23197269439697	High	0	5.259E-06
High	[R].AATILAEQLEAFVDLR.[D]		1.32482E-05	0	1	1	290	A6TEU8	A6TEU8 [220-235]	0	1759.95887553	High	High	High	5.3e7	2.1e6	1.2e7	4.83472776412964	High	0	1.005E-08
High	[R].YTLAGTEVSALLGR.[M]		4.97718E-05	0	1	2	22	A6TG36	A6TG36 [248-261]	0	1450.79001944	High	High	High	4.1e8	2.1e7	2.0e7	4.62802124023438	High	0	5.969E-08
High	[R].GIDQLLANASQLGK.[G]		0.000221327	0	1	1	9	P19650	P19650 [115-128]	0	1427.78526841	High	High	High	3.5e7	1.6e7		3.71021461486816	High	0	2.566E-06
High	[K].AMLQDIATLTGGTVISEEIGMELEK.[A]		1.74324E-08	0	1	3	1047	A6TH53	A6TH53 [287-311]	0	2649.33614542	High	High	High	7.5e7	7.3e6	1.2e8	7.69179487228394	High	0	4.308E-12
High	[K].ASLATESFISAASFQETTR.[V]		0.000555254	0	1	1	90	A6TGP1	A6TGP1 [1312-1330]	0	2016.98727494	High	High	High	1.1e7	1.7e6	1.2e7	4.82145881652832	High	0	3.312E-06
High	[K].LLDNAAADLAAISGQKPLITK.[A]	1xDeamidated [Q/N]	5.98248E-05	0	1	1	4	A6TEW0	A6TEW0 [49-69]	0	2124.19106052	High	Not Found	High	1.7e7		6.9e6	5.62011861801147	High	0	1.439E-08
High	[K].LLDNAAADLAAISGQKPLITK.[A]		1.38413E-06	0	1	1	19	A6TEW0	A6TEW0 [49-69]	0	2123.20704452	High	High	High	8.4e6	2.3e7	1.3e7	5.95276165008545	High	0	6.016E-11
High	[R].ELLSQYDFPGDDTPIVR.[G]		8.8929E-06	0	1	1	19	A6TEX7	A6TEX7 [156-172]	0	1964.95999762	High	High	High		9.1e8		5.63651704788208	High	0	5.473E-09
High	[K].GEAIGVIAAQSIGEPGTQLTMR.[T]	2xDeamidated [Q10; Q18]	0.00265041	0	1	1	2	A6TGP1	A6TGP1 [912-933]	0	2201.1118243	Not Found	Not Found	High				4.16030931472778	High	0	6.177E-06
High	[K].GEAIGVIAAQSIGEPGTQLTMR.[T]	1xDeamidated [Q]	7.64561E-05	0	1	1	10	A6TGP1	A6TGP1 [912-933]	0	2200.1278083	High	High	High				4.69388103485107	High	0	6.809E-07
High	[K].GEAIGVIAAQSIGEPGTQLTMR.[T]		4.50673E-06	0	1	1	20	A6TGP1	A6TGP1 [912-933]	0	2199.1437923	High	High	High		8.2e6		5.53917598724365	High	0	2.31E-10
High	[K].AMLQDIATLTGGTVISEEIGMELEK.[A]	1xDeamidated [Q4]	8.78311E-07	0	1	3	95	A6TH53	A6TH53 [287-311]	0	2650.32016142	High	High	High			9.6e5	6.26114511489868	High	0	1.678E-11
High	[R].LADAEFFFNTDR.[K]		0.00289068	0	1	2	4	A6TFH4	A6TFH4 [327-338]	0	1445.66956999	High	Not Found	High			6.3e6	3.47811961174011	High	0	9.127E-05
High	[R].IEELTGVPVDIISTGPDR.[T]		1.4377E-05	0	1	2	13	A6TH93	A6TH93 [403-420]	0	1911.0069478	High	High	High	1.7e8	2.6e6	4.6e6	4.61050844192505	High	0	1.468E-09
High	[K].LDLYITVK.[G]		0.0138076	0	1	2	45	A6TEN8	A6TEN8 [61-68]	0	964.57135974	High	High	High	1.0e7	3.2e6	5.4e6	2.43819975852966	High	9.607E-05	0.0003338
High	[R].SVFPIQSYSGNSELQYVSYR.[L]	2xDeamidated [Q6; Q/N]	0.000112167	0	1	2	4	A6TGP0	A6TGP0 [55-74]	0	2326.08738365	Not Found	High	Not Found		8.3e6		4.25030136108398	High	0	3.946E-08
High	[R].ERQEQQEQEAAELQAVTAIAEGR.[R]		8.17667E-07	0	1	1	17	B5XTE8	B5XTE8 [68-90]	1	2584.25976105	High	High	High	5.5e6	9.8e6	7.5e6	7.52197456359863	High	0	2.2E-11
High	[K].ATLDTATYVPIDNDHQWVVLGR.[T]		2.51679E-06	0	2	2	4	B5Y1J4; A6T4X9	B5Y1J4 [611-632]; A6T4X9 [611-632]	0	2484.25176273	High	High	High		1.1e7		5.36683511734009	High	0	9.097E-11
High	[R].QSPQHQYQPPYER.[Q]		0.00694973	0	1	1	3	A6TC48	A6TC48 [87-99]	0	1657.77174355	High	High	Not Found	3.6e6	2.0e7		3.51235818862915	High	0	5.264E-05
High	[R].TTDVTGTIELPEGVEMVMPGDNIK.[M]	1xOxidation [M]	1.4567E-06	0	1	1	31	A6TEX7	A6TEX7 [335-358]	0	2562.23134643	High	High	High	9.9e7	1.2e7	2.0e7	5.26748514175415	High	0	3.773E-11
High	[R].TTDVTGTIELPEGVEMVMPGDNIK.[M]	1xDeamidated [N22]	0.000171423	0	1	1	3	A6TEX7	A6TEX7 [335-358]	0	2547.22044743	Not Found	High	High		8.7e6	8.3e6	5.15054082870483	High	0	7.783E-08
High	[R].TTDVTGTIELPEGVEMVMPGDNIK.[M]		2.83895E-07	0	1	1	25	A6TEX7	A6TEX7 [335-358]	0	2546.23643143	High	High	High	3.4e8	4.6e7	2.9e8	6.50364208221436	High	0	2.769E-12
High	[K].ANDAAGDGTTTATVLAQAIVNEGLK.[A]	3xDeamidated [N2; Q17; N21]	0.000944624	0	1	3	5	A6TH53	A6TH53 [81-105]	0	2404.1725701	High	High	High	4.7e5		2.7e5	4.34443855285645	High	0	1.187E-06
High	[K].ANDAAGDGTTTATVLAQAIVNEGLK.[A]	2xDeamidated [N21; Q/N]	1.06891E-05	0	1	3	14	A6TH53	A6TH53 [81-105]	0	2403.1885541	High	High	High	5.0e7	4.1e6		5.96625661849976	High	0	7.862E-09
High	[K].ANDAAGDGTTTATVLAQAIVNEGLK.[A]	1xDeamidated [N/Q]	1.14315E-07	0	1	3	230	A6TH53	A6TH53 [81-105]	0	2402.2045381	High	High	High	8.6e8	1.1e8	2.8e7	6.77902126312256	High	0	7.731E-11
High	[K].ANDAAGDGTTTATVLAQAIVNEGLK.[A]		5.64705E-08	0	1	3	513	A6TH53	A6TH53 [81-105]	0	2401.2205221	High	High	High	7.6e9	1.6e9	2.5e8	7.00182723999023	High	0	2.109E-13
High	[K].ATLKPEGQQALDQLYTQLSNMDPK.[D]	1xDeamidated [Q/N]; 1xOxidation [M21]	0.000566719	0	1	1	14	P24017	P24017 [226-249]	0	2706.329087	High	High	High			3.1e6	4.61226034164429	High	0	1.552E-06
High	[K].ATLKPEGQQALDQLYTQLSNMDPK.[D]	1xOxidation [M21]	1.42308E-05	0	1	1	15	P24017	P24017 [226-249]	0	2705.345071	High	High	High		1.1e7	4.3e6	5.63449287414551	High	0	3.519E-08
High	[K].CDMVDDEELLELVEMEVR.[E]	1xCarbamidomethyl [C1]; 1xOxidation [M]	9.21678E-06	0	1	1	31	A6TEX7	A6TEX7 [138-155]	0	2239.97671214	High	High	High	1.1e8	2.7e6	1.3e7	5.84150552749634	High	0	7.235E-10
High	[K].ATLKPEGQQALDQLYTQLSNMDPK.[D]	1xDeamidated [N/Q]	5.00268E-05	0	1	1	54	P24017	P24017 [226-249]	0	2690.334172	High	High	High	9.4e7	4.2e6	9.6e6	5.70048761367798	High	0	8.292E-08
High	[K].ATLKPEGQQALDQLYTQLSNMDPK.[D]		1.47921E-06	0	1	1	65	P24017	P24017 [226-249]	0	2689.350156	High	High	High	4.1e9	1.0e8	9.6e7	6.41735124588013	High	0	3.871E-11
High	[K].NIVDGNHQMEPGMPESFNVLLK.[E]	1xDeamidated [N/Q]	0.00103561	0	1	2	3	A6TGP0	A6TGP0 [1307-1328]	0	2470.1741065	High	High	Not Found				3.96208119392395	High	0	3.973E-06
High	[K].NIVDGNHQMEPGMPESFNVLLK.[E]		2.08778E-05	0	1	2	19	A6TGP0	A6TGP0 [1307-1328]	0	2469.1900905	High	High	High	1.2e7	1.6e7	3.6e7	4.78521871566772	High	0	5.501E-09
High	[K].CDMVDDEELLELVEMEVR.[E]	1xCarbamidomethyl [C1]; 2xOxidation [M3; M15]	0.00345603	0	1	1	3	A6TEX7	A6TEX7 [138-155]	0	2255.97162714	High	Not Found	High	1.4e7			2.85069179534912	High	0	9.442E-06
High	[K].LGPEEITADIPNVGEAALSK.[L]		0.0274631	0	1	2	6	A6TGP0	A6TGP0 [845-864]	0	2024.05462621	High	High	High			2.0e7	3.3646445274353	High	9.607E-05	0.0003394
High	[R].LLDLAAPDIIVR.[N]		0.000448011	0	1	1	12	A6TGP1	A6TGP1 [282-293]	0	1308.78856298	High	High	High	3.8e8	9.8e6	3.7e8	3.56776404380798	High	0	3.597E-07
High	[K].ASEGELLAQVEPEDLIK.[F]		5.18488E-05	0	1	2	8	A6T5I1	A6T5I1 [281-297]	0	1840.95384962	High	High	High	5.0e7		2.8e7	4.47192859649658	High	0	3.812E-08
High	[R].SQDLASQAEESFVEAE.[-]		7.84348E-05	0	1	2	13	A6T4X1	A6T4X1 [226-241]	0	1739.76062913	High	High	High		1.3e6		5.87809991836548	High	0	2.23E-08
High	[K].ATLDTATYVPIDNDHQWVVLGR.[T]	1xDeamidated [Q/N]	0.00488912	0	2	2	3	B5Y1J4; A6T4X9	B5Y1J4 [611-632]; A6T4X9 [611-632]	0	2485.23577873	High	High	Not Found	1.3e7			3.87243223190308	High	0	1.646E-05
High	[K].SDETVSLYQNADDCSAANPGK.[A]	1xCarbamidomethyl [C14]	6.8676E-05	0	1	2	8	A6TE25	A6TE25 [40-60]	0	2241.95644524	High	High	High	1.6e7	5.4e6	3.7e6	3.8769052028656	High	0	2.263E-08
High	[R].RAAGELPAAPQVSVEEASANLAELLNAGLGGSDND.[-]	1xDeamidated [N/Q]	0.000789952	0	1	1	2	A6TGP1	A6TGP1 [1373-1407]	1	3407.65611059	High	Not Found	Not Found				5.4938645362854	High	0	1.302E-06
High	[R].VGGSTYQVPVEVRPVR.[R]		7.76373E-05	0	1	2	23	A6TEX9	A6TEX9 [80-95]	0	1742.95479324	High	High	High	2.3e7	5.5e6	4.0e6	4.34254598617554	High	0	3.429E-07
High	[R].KQIEEATSDYDR.[E]		0.000713219	0	1	3	40	A6TH53	A6TH53 [351-362]	1	1454.67577748	High	High	High	3.5e7	1.4e8	6.9e7	4.33318042755127	High	0	2.946E-06
High	[K].GLHGDLFTPAADLVLTSPAGPTADDAEQEAVAALVALGYKPQEASR.[M]		0.00261013	0	1	1	3	B5XQ04	B5XQ04 [134-179]	0	4633.34203969	High	High	Not Found	4.4e6	9.1e5		3.65459489822388	High	0	6.034E-06
High	[R].LNTLSPAEGSK.[K]		0.0189048	0	1	1	12	B5XNB2	B5XNB2 [3-13]	0	1116.58952886	High	High	High	5.5e8	4.9e8	8.6e8	3.07853746414185	High	0	0.0001413
High	[R].FQDEEVQR.[D]		0.0248317	0	1	2	10	A6T4F4	A6T4F4 [77-84]	0	1050.48506384	High	High	High	2.4e8	1.7e8	8.5e7	2.91271638870239	High	0	0.0002245
High	[K].AIISDVNATDEDR.[W]		0.00141425	0	1	1	4	B5XNA6	B5XNA6 [29-41]	0	1418.67577748	Not Found	High	High		4.4e7	7.9e7	3.99030375480652	High	0	2.63E-05
High	[K].GLHGDLFTPAADLVLTSPAGPTADDAEQEAVAALVALGYKPQEASR.[M]	1xDeamidated [Q]	0.000271523	0	1	1	7	B5XQ04	B5XQ04 [134-179]	0	4634.32605569	Not Found	High	Not Found		2.6e6		4.71483755111694	High	0	1.614E-07
High	[K].GLHGDLFTPAADLVLTSPAGPTADDAEQEAVAALVALGYKPQEASR.[M]	2xDeamidated [Q28; Q42]	0.000133451	0	1	1	4	B5XQ04	B5XQ04 [134-179]	0	4635.31007169	High	High	Not Found	6.5e6	5.4e5		4.35259628295898	High	0	5.197E-08
High	[K].IQQINIVGNHAFSTDELISHFQLR.[D]		0.000241414	0	2	2	1	B5Y1J4; A6T4X9	B5Y1J4 [177-200]; A6T4X9 [177-200]	0	2780.44783665	High	Not Found	Not Found	8.4e6			3.27603006362915	High	0	1.342E-07
High	[K].TANSGYLTR.[R]		0.0116182	0	1	1	6	A6TGP1	A6TGP1 [790-798]	0	982.49523464	Not Found	High	High		3.3e8	5.2e8	2.95922541618347	High	0	0.0001017
High	[K].DMGGLPDALFVIDADHEHIAIK.[E]		0.00262349	0	1	2	3	A6T4X1	A6T4X1 [153-174]	0	2377.18565708	High	Not Found	Not Found	5.6e6			4.58641815185547	High	0	6.085E-06
High	[K].HSQVFSTAEDNQSAVTIHVLQGER.[K]		3.25898E-07	0	1	2	6	A6T4F4	A6T4F4 [422-445]	0	2653.29648094	High	Not Found	Not Found	1.2e7			5.86928224563599	High	0	3.442E-12
High	[K].LMTEFNYNSVMQVPR.[V]	1xOxidation [M11]	0.00278922	0	1	2	2	A6TEW0	A6TEW0 [16-30]	0	1844.86696618	Not Found	High	Not Found		3.9e6		3.64543724060059	High	0	2.033E-05
High	[K].LMTEFNYNSVMQVPR.[V]		5.23814E-05	0	1	2	16	A6TEW0	A6TEW0 [16-30]	0	1828.87205118	High	High	High		9.8e6		4.81777381896973	High	0	2.578E-08
High	[K].AVAEAYYASR.[E]		0.00218301	0	1	2	6	A6TFH5	A6TFH5 [282-291]	0	1100.53709942	High	High	High	2.9e6	6.3e6		3.86037993431091	High	0	4.547E-06
High	[K].HSQVFSTAEDNQSAVTIHVLQGER.[K]	1xDeamidated [N/Q]	4.20478E-05	0	1	2	3	A6T4F4	A6T4F4 [422-445]	0	2654.28049694	High	Not Found	Not Found				6.80244970321655	High	0	1.208E-08
High	[K].TLLAETLAR.[L]		0.0184325	0	1	2	8	A6T5I1	A6T5I1 [126-134]	0	987.58332137	High	High	High				2.54468202590942	High	0	0.0002222
High	[K].DAMFTTSSENR.[E]		0.0265123	0	1	1	2	B5XQC6	B5XQC6 [315-325]	0	1258.5368413	High	Not Found	Not Found	4.4e7			2.75924563407898	High	0	0.0002365
High	[R].KQIEEATSDYDREK.[L]		0.000172302	0	1	3	62	A6TH53	A6TH53 [351-364]	2	1711.81333345	High	High	High	3.2e8	7.9e7	8.3e6	5.59702301025391	High	0	3.778E-07
High	[K].GETQLTPEEK.[L]		0.0218893	0	1	2	10	A6TGP0	A6TGP0 [891-900]	0	1131.55280897	High	High	High	7.1e8	2.4e8	3.9e8	3.41734504699707	High	9.607E-05	0.0003213
High	[R].ALSAHESDNQQNR.[V]		0.00110108	0	1	1	2	A6T716	A6T716 [851-863]	0	1469.67275779	High	Not Found	Not Found				2.43989872932434	High	0	1.524E-06
High	[K].TANSGYLTR.[R]	1xDeamidated [N3]	0.0140194	0	1	1	4	A6TGP1	A6TGP1 [790-798]	0	983.47925064	High	Not Found	High	2.4e7		8.6e6	2.79770708084106	High	0	0.0001051
High	[K].EMLEHMASTLAQGER.[I]		0.00266397	0	1	2	2	A6T704	A6T704 [28-42]	0	1702.78871548	High	Not Found	Not Found				3.35645818710327	High	0	6.241E-06
High	[K].QSPDINQGVDR.[A]		0.00694973	0	1	2	4	A6TDV1	A6TDV1 [99-109]	0	1228.59165406	High	High	High	4.2e7	1.3e7		2.75594854354858	High	0	0.0001038
High	[R].LLQDDNYEIYGLDIGSDAISR.[F]		8.53666E-06	0	1	2	4	A6TF98	A6TF98 [335-355]	0	2370.14596023	High	High	Not Found	2.3e7	3.7e6		6.44898414611816	High	0	6.397E-10
High	[R].FMGEPEFTIDHADQYPQILLER.[G]		0.00130993	0	1	2	2	A6TFH4	A6TFH4 [191-212]	0	2649.26536384	Not Found	High	Not Found		3.6e6		3.40041518211365	High	0	2.009E-06
High	[R].NGSFATTYLSPR.[D]	1xDeamidated [N1]	0.000372733	0	1	2	3	A6TH77	A6TH77 [130-141]	0	1314.63245667	Not Found	High	High				3.99832010269165	High	0	2.693E-07
High	[R].NGSFATTYLSPR.[D]		0.00253139	0	1	2	4	A6TH77	A6TH77 [130-141]	0	1313.64844067	High	Not Found	High			9.6e6	3.37387681007385	High	0	1.909E-05
High	[K].AANDDLLNSFWLLDSEKGEAR.[C]		5.99996E-06	0	1	1	2	A6TCJ1	A6TCJ1 [10-30]	1	2364.14662897	High	Not Found	Not Found	4.4e6			5.93905162811279	High	0	3.639E-10
High	[K].ARVDDALHATR.[A]		0.0113844	0	1	3	15	A6TH53	A6TH53 [394-404]	1	1224.64435838	High	High	High	3.8e6		3.1e6	3.301922082901	High	0	0.0002163
High	[K].EGISKDDAEALKK.[S]		0.00493924	0	1	1	12	A6TGN9	A6TGN9 [97-109]	2	1403.73764949	High	High	High		6.5e7	4.9e6	4.05891370773315	High	0	0.0001577
High	[K].TEEEQFAR.[T]		0.0290253	0	1	1	4	A6TCV9	A6TCV9 [362-369]	0	1009.45851475	Not Found	High	High		1.6e7	2.2e7	3.08836388587952	High	0	0.0002731
High	[R].AGLASLHAR.[V]		0.0092894	0	1	1	11	A6TGP1	A6TGP1 [539-547]	0	895.51082521	High	High	High	1.8e8	6.0e6	2.0e6	3.03012633323669	High	0	0.0001286
High	[K].TLDYQSPLATTR.[Y]		0.00281784	0	1	2	2	A6T4E6	A6T4E6 [10-21]	0	1365.70087011	Not Found	High	Not Found				3.3207848072052	High	0	0.0001644
High	[K].LQELGATR.[L]		0.0299138	0	1	2	4	A6TEV6	A6TEV6 [18-25]	0	887.49450641	High	High	High	3.5e8	2.1e8	1.7e8	2.89395189285278	High	0	0.0002852
High	[K].RGGTVQYVDASR.[I]		0.00340352	0	1	2	15	A6TGP0	A6TGP0 [720-731]	1	1308.6654877	High	High	High	2.9e6			3.5625422000885	High	0	7.317E-05
High	[R].VAFMPWNGYNFEDSILVSER.[V]		0.000874939	0	1	2	7	A6TGP0	A6TGP0 [802-821]	0	2374.11724321	High	High	Not Found	1.0e7			3.71380305290222	High	0	1.056E-06
High	[R].ASPLVDDKQDQG.[-]		0.0146002	0	1	1	10	A6TH77	A6TH77 [309-320]	1	1272.60663538	High	High	High	1.6e8	4.1e7	1.2e8	3.33101606369019	High	0	9.42E-05
High	[R].VAFMPWNGYNFEDSILVSER.[V]	1xDeamidated [N]	0.00070237	0	1	2	9	A6TGP0	A6TGP0 [802-821]	0	2375.10125921	High	High	Not Found	9.0e6	5.2e5		3.97362446784973	High	0	6.648E-06
High	[K].WRPYSGYENFDFEVPTGGGVSDCYTR.[V]	1xCarbamidomethyl [C23]	0.00419545	0	1	2	2	A6TBX2	A6TBX2 [443-468]	0	3059.32646065	High	Not Found	Not Found				3.94494223594666	High	0	1.291E-05
High	[R].DGLPAADFSVFYHLISIDR.[N]		0.000587356	0	1	2	4	A6TBX2	A6TBX2 [91-109]	0	2136.07603041	High	High	Not Found	1.0e7	2.3e6		3.81901144981384	High	0	1.263E-06
High	[K].AANDDLLNSFWLLDSEKGEAR.[C]	1xDeamidated [N]	0.000108225	0	1	1	6	A6TCJ1	A6TCJ1 [10-30]	1	2365.13064497	Not Found	High	Not Found		7.7e6		5.16022777557373	High	0	3.71E-08
High	[R].AAAESSIQVK.[N]		0.00227403	0	1	1	17	A6TGP1	A6TGP1 [944-953]	0	1003.54185045	High	High	High	8.0e7	1.6e7		3.45525598526001	High	0	6.962E-06
High	[K].GSPLFMEIEPR.[F]		0.00464603	0	1	2	10	P40786	P40786 [95-105]	0	1275.64018423	High	High	High	1.5e7	3.6e6	5.4e6	3.5054144859314	High	0	9.168E-05
High	[K].MQALAQASQK.[L]		0.00611855	0	1	2	10	A6T4F4	A6T4F4 [588-597]	0	1075.55645467	High	High	High	1.1e8	2.3e7	5.2e6	3.11486506462097	High	0	5.293E-05
High	[R].VTAERDPANLK.[W]		0.00501538	0	1	1	13	P24164	P24164 [68-78]	1	1213.65352607	High	High	High	4.9e8	5.7e7	1.4e8	3.40538477897644	High	0	1.717E-05
High	[R].LSALVEIYR.[M]		0.00901012	0	1	2	28	A6TGP0	A6TGP0 [360-368]	0	1063.61462149	High	High	High		1.5e7	8.7e6	3.12735962867737	High	0	0.0002333
High	[R].IHSEEDERPIGR.[L]		0.00130993	0	1	1	31	A6TEU8	A6TEU8 [159-170]	0	1437.70808071	High	High	High	3.5e6	1.1e8	3.0e8	3.87597608566284	High	0	1.876E-05
High	[K].ADMDAETAPK.[L]		0.00316884	0	1	1	6	A6TB33	A6TB33 [206-215]	0	1048.4615512	High	High	High	3.8e7	1.6e7	2.3e7	3.23051404953003	High	0	5.22E-05
High	[R].ALAGAEGAQEPYR.[Y]		0.00115289	0	1	1	2	B5XZ20	B5XZ20 [301-313]	0	1332.6542543	High	Not Found	Not Found	3.4e7			3.44186806678772	High	0	2.256E-05
High	[R].KGSALQQGFQKPAQAVNR.[D]		0.000222461	0	1	2	3	A6TEI7	A6TEI7 [297-314]	1	1928.04606777	High	Not Found	Not Found	2.7e7			4.14237499237061	High	0	7.385E-07
High	[R].EILQDSSVTR.[N]		0.00677495	0	1	1	2	A6T5N6	A6T5N6 [337-346]	0	1147.59534249	High	Not Found	Not Found	7.4e7			2.82834649085999	High	0	2.783E-05
High	[R].LHQCGLPK.[K]	1xCarbamidomethyl [C4]	0.0233737	0	1	1	5	A6TGP1	A6TGP1 [363-370]	0	952.50329731	High	High	High		1.5e7		2.43070411682129	High	0	0.0002146
High	[K].TSVAPNVDHAEIAK.[F]		0.000677694	0	1	2	2	A6TBT7	A6TBT7 [6-19]	0	1451.74888289	High	Not Found	Not Found	9.8e6			3.39092826843262	High	0	6.991E-07
High	[R].AAIEAAGGKIEE.[-]		0.00168246	0	1	1	2	B5XNB2	B5XNB2 [133-144]	1	1158.60009352	High	Not Found	Not Found	9.0e7			3.64923548698425	High	0	2.996E-06
High	[R].AIQVTTGAK.[K]		0.0146744	0	1	1	4	A6TEX2	A6TEX2 [47-55]	0	888.5149075	High	High	High	4.9e8	2.6e8	2.9e8	2.59537243843079	High	0	0.000136
High	[R].KSTPFAAQVAAER.[C]		0.000677694	0	1	1	4	A6TEV0	A6TEV0 [57-69]	1	1375.73283897	High	Not Found	Not Found				4.47295904159546	High	0	7.005E-07
High	[K].EVIYVDSPSK.[L]		0.00765584	0	1	2	2	A6TCI3	A6TCI3 [380-389]	0	1136.58338086	High	Not Found	Not Found	2.2e7			2.55658173561096	High	0	0.0002143
High	[R].TVGAGVVAK.[V]		0.0210224	0	1	1	9	A6TEX7	A6TEX7 [383-391]	0	801.48287915	High	High	High	1.8e9	8.6e8	8.6e8	2.02918577194214	High	0.0002317	0.002737
High	[R].VAALAESR.[L]		0.0226766	0	1	2	4	A6TEI3	A6TEI3 [246-253]	0	816.45739266	High	Not Found	High	5.0e7		9.3e6	2.67034506797791	High	0	0.0001864
High	[K].LIAEAMDK.[V]	1xOxidation [M6]	0.018526	0	1	2	4	A6TH53	A6TH53 [161-168]	0	906.46009514	High	High	High		1.1e8	1.2e8	2.49642014503479	High	9.607E-05	0.00032
High	[K].LIAEAMDK.[V]		0.0110426	0	1	2	15	A6TH53	A6TH53 [161-168]	0	890.46518014	High	High	High	2.8e9	1.5e9	1.5e9	2.827392578125	High	0	0.0001582
High	[R].IPTLEECDVCHGSGAK.[A]	2xCarbamidomethyl [C7; C10]	0.000259318	0	1	2	4	A6T4F5	A6T4F5 [139-154]	0	1772.79419536	High	Not Found	Not Found	5.6e7			3.70692229270935	High	0	6.921E-07
High	[K].LLANQEEGTQIR.[V]		0.000802154	0	1	2	2	B5XTS2	B5XTS2 [15-26]	0	1371.72266817	High	Not Found	Not Found	6.8e6			3.8060040473938	High	0	9.193E-07
High	[R].NQGDHLLHSTR.[K]		0.00164844	0	1	2	4	A6T4F4	A6T4F4 [537-547]	0	1277.63452195	High	Not Found	High	5.7e6		2.6e6	3.70205116271973	High	0	2.894E-06
High	[R].SGFQYHGR.[V]		0.0220001	0	1	2	11	A6TEV6	A6TEV6 [95-102]	0	951.44313957	High	High	High	9.6e7	9.9e6	2.7e7	2.92015290260315	High	9.607E-05	0.0004901
High	[K].AATDNGGSLIK.[E]		0.00896439	0	1	2	2	A6TG37	A6TG37 [249-259]	0	1046.54766408	Not Found	High	Not Found		3.6e7		3.01092267036438	High	0	4.329E-05
High	[K].ANLTAQINK.[L]		0.0169123	0	1	1	8	B5Y237	B5Y237 [77-85]	0	972.54727022	High	High	High	9.3e6	7.1e6	4.8e7	2.75904607772827	High	0.000118	0.001477
High	[K].IIELAGHLDTYIPEPER.[A]		3.11934E-06	0	1	1	613	A6TEX7	A6TEX7 [189-205]	0	1966.02801763	High	High	High	2.8e7	1.4e7	1.5e7	5.53816509246826	High	0	1.198E-09
High	[R].GALDCSGVK.[D]	1xCarbamidomethyl [C5]	0.0134616	0	1	1	11	A6TEY0	A6TEY0 [100-108]	0	906.43494293	High	High	High	2.7e8	1.2e8	1.8e8	3.05424642562866	High	0	0.0001288
High	[R].VEVADTNESK.[E]		0.014824	0	1	2	2	A6TD87	A6TD87 [105-114]	0	1091.52150885	High	Not Found	Not Found				2.44528198242188	High	0	9.605E-05
High	[K].TGDKVELEGK.[Y]		0.0190006	0	1	2	2	A6T704	A6T704 [66-75]	1	1075.56297977	High	Not Found	Not Found	2.1e7			2.82285523414612	High	0	0.0001419
High	[K].ASSGLNEEEIQK.[M]		0.000430066	0	1	2	14	A6T4F4	A6T4F4 [503-514]	0	1304.6328501	High	High	High				3.96611428260803	High	0	3.384E-07
High	[R].KLQELGATR.[L]		0.0227914	0	1	2	9	A6TEV6	A6TEV6 [17-25]	1	1015.58946937	High	High	High	7.9e7	4.7e7	1.1e8	3.02448582649231	High	0	0.0002
High	[K].AQGVQLTAK.[L]		0.0144528	0	1	1	10	P24017	P24017 [88-96]	0	915.52580653	High	High	High	1.0e9	4.4e8	7.9e5	2.56288647651672	High	9.607E-05	0.0003761
High	[R].TGVPVVWVK.[R]		0.0270516	0	1	2	2	A6TBX2	A6TBX2 [47-55]	0	984.58767854	High	Not Found	Not Found	5.0e7			2.45509266853333	High	9.607E-05	0.0006212
High	[K].TFTAKPETVK.[R]		0.00469366	0	1	1	11	B5XSS1	B5XSS1 [3-12]	0	1121.62010075	High	High	High	3.4e8	1.1e8	2.8e8	2.88668584823608	High	0	1.543E-05
High	[K].AGVHFGHQTR.[Y]		0.000866044	0	1	2	16	A6T4X1	A6T4X1 [12-21]	0	1109.55990059	High	High	High	7.0e7	1.5e6	1.1e7	3.7418200969696	High	0	1.036E-06
High	[R].VVNIASYQVK.[A]		0.00563938	0	1	1	8	B5XNB5	B5XNB5 [129-138]	0	1120.63608518	High	High	High	1.2e9	4.6e8	7.8e8	3.18725109100342	High	0	2.233E-05
High	[R].NAVIEAASR.[G]		0.0146002	0	1	2	2	A6T4V8	A6T4V8 [73-81]	0	930.50032004	High	Not Found	Not Found	1.9e7			2.69424200057983	High	0	9.371E-05
High	[K].QEIVTDPLEQEVNK.[S]		1.40861E-05	0	1	1	12	A6TBX3	A6TBX3 [22-35]	0	1641.83300631	High	High	High	8.9e7	6.9e6	1.5e7	4.41484975814819	High	0	1.574E-08
High	[R].KQVEEAGDKLPADDK.[T]		3.95467E-05	0	1	2	8	A6T4F4	A6T4F4 [548-562]	2	1642.82825528	High	High	High	1.5e7	2.7e6	3.1e7	5.16333198547363	High	0	7.45E-09
High	[K].FHAGTNVGCGR.[D]	1xCarbamidomethyl [C9]	0.000979017	0	1	1	15	B5XSV6	B5XSV6 [45-55]	0	1175.53745086	High	High	High	1.5e8	3.6e7	4.9e7	3.65482831001282	High	0	1.264E-06
High	[R].APVQEIDNETR.[K]		0.0020015	0	1	2	2	A6TBN8	A6TBN8 [26-36]	0	1271.62261981	High	Not Found	Not Found	7.8e7			3.15576219558716	High	0	3.969E-06
High	[R].QDVLGDLMSR.[H]		0.00312069	0	1	2	11	A6T5H9	A6T5H9 [64-73]	0	1133.56193393	High	High	High	5.4e7	2.6e7		3.13328123092651	High	0	8.048E-06
High	[K].AATDNGGSLIK.[E]	1xDeamidated [N5]	0.019389	0	1	2	4	A6TG37	A6TG37 [249-259]	0	1047.53168008	High	Not Found	High	7.2e7		2.1e7	2.45485401153564	High	0.0002575	0.003002
High	[K].ADAAEVSMIPSTK.[A]		0.000338246	0	1	1	2	A6TB33	A6TB33 [193-205]	0	1319.65114275	High	Not Found	Not Found	3.0e7			3.75066208839417	High	0	2.305E-07
High	[R].VFIKPGNGK.[I]	1xDeamidated [N7]	0.0164059	0	1	2	15	A6TEN8	A6TEN8 [19-27]	0	960.55129345	High	High	High	1.6e8	5.3e7	1.2e7	2.71359324455261	High	0	0.0001128
High	[K].HSEAVIAAAAR.[L]		0.000473914	0	1	1	4	Q9F663	Q9F663 [272-282]	0	1095.59053197	High	Not Found	High			3.6e6	3.27639865875244	High	0	1.799E-06
High	[K].FGLIPEFIGR.[L]		0.00667219	0	1	2	4	A6T5I1	A6T5I1 [298-307]	0	1148.64625598	High	High	Not Found	3.3e7	9.9e6		2.33745431900024	High	0	4.972E-05
High	[K].ADVAFDAQDNCQK.[S]	1xCarbamidomethyl [C11]	0.000935022	0	1	1	8	A6T8U4	A6T8U4 [75-87]	0	1481.6325328	High	High	High	1.0e7	1.4e7	7.5e6	4.43486595153809	High	0	2.224E-06
High	[K].SDETLNDIVHASVLK.[E]		0.000831361	0	1	2	4	A6TFH4	A6TFH4 [593-607]	0	1640.84899074	High	High	Not Found	2.0e7	2.9e6		3.6369845867157	High	0	9.727E-07
High	[K].IAIDPLAGPMPYQGR.[E]		0.000278549	0	1	1	4	A6T6F6	A6T6F6 [147-161]	0	1598.83592378	High	High	Not Found	2.2e7			3.57261395454407	High	0	2.423E-06
High	[K].GEGMVLTGPK.[E]		0.00544168	0	1	1	12	A6TGP1	A6TGP1 [522-531]	0	988.51319292	High	High	High	3.4e8	1.4e8	2.0e8	2.94344973564148	High	0	1.95E-05
High	[R].ASIWALGPLVAR.[F]		0.00847638	0	1	2	4	A6TEK8	A6TEK8 [92-103]	0	1253.73646791	High	High	Not Found	1.1e7	2.7e6		2.83469390869141	High	0	0.0002413
High	[K].LSSPATLNSR.[V]		0.0086507	0	1	1	9	P00761	P00761 [98-107]	0	1045.56364851	High	High	High	2.1e8			2.53295207023621	High	0	4.096E-05
High	[K].TGTCGVYGTANDYAVVWPTGR.[A]	1xCarbamidomethyl [C4]	0.000930257	0	1	1	2	Q9F663	Q9F663 [234-254]	0	2245.03424219	Not Found	High	Not Found		2.2e6		3.62704300880432	High	0	1.166E-06
High	[K].EGPAEDPSNQEAIAK.[L]		6.32841E-05	0	1	1	10	A6T5N6	A6T5N6 [384-398]	0	1555.72345589	High	High	High	9.6e7	1.8e7		3.67809343338013	High	0	6.713E-08
High	[K].QIEEATSDYDR.[E]		0.00196103	0	1	3	16	A6TH53	A6TH53 [352-362]	0	1326.58081452	High	High	High	3.3e9	3.4e8		3.36137199401855	High	0	6.605E-06
High	[R].TFHIGGAASR.[A]		5.45673E-05	0	1	1	36	A6TGP1	A6TGP1 [934-943]	0	1016.5272035	High	High	High	4.7e6	2.6e6		3.89752388000488	High	0	1.495E-07
High	[R].WLGGMLTNWK.[T]		0.00296541	0	1	2	27	A6T4X1	A6T4X1 [96-105]	0	1205.61357565	High	High	High		8.6e5		3.58820366859436	High	0	1.153E-05
High	[K].LHVHDENNECGIGDKVEIR.[E]	1xCarbamidomethyl [C10]	0.00030695	0	1	1	6	A6TEW3	A6TEW3 [44-62]	1	2234.06185388	High	Not Found	Not Found	1.8e7			4.46955585479736	High	0	1.971E-07
High	[K].LHVHDENNECGIGDKVEIR.[E]	1xDeamidated [N]; 1xCarbamidomethyl [C10]	0.0161584	0	1	1	4	A6TEW3	A6TEW3 [44-62]	1	2235.04586988	High	Not Found	Not Found				3.34068870544434	High	9.607E-05	0.0003468
High	[K].MGAEAIQALLR.[N]		0.000154769	0	1	1	16	A6TGP1	A6TGP1 [180-190]	0	1172.645604	High	High	High				4.54405641555786	High	0	6.607E-08
High	[K].GQIEGAVSSSDASTEK.[L]		2.3243E-05	0	1	2	10	A6TDS5	A6TDS5 [44-59]	0	1565.72893515	High	High	High	8.4e6	1.8e6	2.7e6	4.79827308654785	High	0	1.348E-08
High	[K].SNVPALEACPQK.[R]	1xCarbamidomethyl [C9]	0.000650551	0	1	1	11	A6TEY0	A6TEY0 [19-30]	0	1313.6518118	High	High	High	7.9e8	3.9e8	5.1e8	3.76025104522705	High	0	5.32E-06
High	[R].YSVSDMINR.[G]		0.0135301	0	1	1	3	A6TGB8	A6TGB8 [56-64]	0	1084.50917012	Not Found	High	High		6.2e6		2.82476806640625	High	0	8.296E-05
High	[R].GGTVQYVDASR.[I]		0.00233283	0	1	2	12	A6TGP0	A6TGP0 [721-731]	0	1152.56437674	High	High	High	2.7e8	2.9e7		3.65639281272888	High	0	7.157E-06
High	[R].WLGGMLTNWK.[T]	1xOxidation [M5]	0.0161584	0	1	2	12	A6T4X1	A6T4X1 [96-105]	0	1221.60849065	High	High	High	2.0e6	1.3e7		3.08854627609253	High	0	0.0001722
High	[K].LHVHDENNECGIGDK.[V]	2xDeamidated [N7; N8]; 1xCarbamidomethyl [C10]	4.97718E-05	0	1	1	2	A6TEW3	A6TEW3 [44-58]	0	1738.73370411	High	Not Found	Not Found	6.0e6			4.68616676330566	High	0	1.076E-08
High	[R].NFLVPQGK.[A]		0.0284474	0	1	2	6	A6THB4	A6THB4 [28-35]	0	902.50942824	High	High	High	1.1e8	9.6e7		2.02746725082397	High	0.0006359	0.01196
High	[R].VDALALITHNDNAPYR.[G]		0.0006606	0	1	2	4	A6TCI3	A6TCI3 [492-507]	0	1782.91332232	High	High	Not Found	4.6e6	5.3e6		2.90301012992859	High	0	4.178E-05
High	[R].TLNDAVEVK.[H]		0.00813815	0	1	2	8	A6TEV7	A6TEV7 [36-44]	0	988.53095142	High	High	High	9.2e8	3.1e8	1.9e8	2.9554500579834	High	0	3.729E-05
High	[K].LMEIAQQQHAQQQAGSADAQASNAKDDDVVDAEFEEVK.[D]		0.000179492	0	1	2	2	A6T4F4	A6T4F4 [598-635]	1	4114.88943357	High	Not Found	Not Found	5.9e6			4.35043716430664	High	0	8.386E-08
High	[R].VDEDQPFPAVPK.[W]		0.00193121	0	1	2	2	A6TI29	A6TI29 [507-518]	0	1341.66850739	High	Not Found	Not Found	4.7e7			3.69810581207275	High	0	3.732E-06
High	[K].GKGNVEYWVALIQPGK.[V]		0.00826338	0	1	1	2	A6TEW5	A6TEW5 [85-100]	1	1758.95373064	High	Not Found	Not Found				3.82520294189453	High	0	3.804E-05
High	[K].LMEIAQQQHAQQQAGSADAQASNAKDDDVVDAEFEEVK.[D]	1xDeamidated [Q]	1.66737E-05	0	1	2	16	A6T4F4	A6T4F4 [598-635]	1	4115.87344957	High	High	Not Found	1.7e7			6.21450281143188	High	0	1.866E-09
High	[-].MAENQYYGTGR.[R]		0.000861631	0	1	2	8	A6TEN8	A6TEN8 [1-11]	0	1289.55791113	High	High	High	1.3e7	6.4e6	1.1e7	4.01313972473145	High	0	1.793E-06
High	[R].LANELTDAADNKGTAVK.[K]		8.46837E-05	0	1	2	10	A6TEX9	A6TEX9 [120-136]	1	1730.89191812	High	High	High	2.8e7	2.3e7	4.1e7	4.80126428604126	High	0	4.533E-07
High	[R].ALSQPDLYEGDGELR.[V]		0.000408643	0	1	1	2	A6T5N6	A6T5N6 [50-64]	0	1662.79695516	High	Not Found	Not Found				4.47473335266113	High	0	3.11E-07
High	[R].LVIESGDSAQSR.[Q]		0.000263324	0	1	2	12	A6T8U4	A6T8U4 [33-44]	0	1261.63826987	High	High	High	9.2e7	1.7e7	4.0e6	3.75727081298828	High	0	1.547E-07
High	[R].FTDMIDGQTITR.[Q]		0.000596428	0	1	1	12	A6TGP1	A6TGP1 [1037-1048]	0	1397.67294081	High	High	High		2.4e8		4.20806789398193	High	0	1.387E-06
High	[R].SKGESSLFSR.[D]		0.00723877	0	1	2	11	A6TGP0	A6TGP0 [638-647]	1	1097.55856311	High	High	High				3.08486890792847	High	0	6.769E-05
High	[K].SNVPALEACPQKR.[G]	1xCarbamidomethyl [C9]	0.00558217	0	1	1	12	A6TEY0	A6TEY0 [19-31]	1	1469.75292276	High	High	High		2.4e7	1.7e6	3.17693710327148	High	0.000118	0.0008745
High	[R].NENTLLPATLDYR.[Q]		0.0210224	0	1	1	2	A6TG45	A6TG45 [565-577]	0	1519.77509761	Not Found	High	Not Found				2.40258836746216	High	0	0.0001665
High	[R].LANELTDAADNK.[G]	1xDeamidated [N3]	0.0269158	0	1	2	2	A6TEX9	A6TEX9 [120-131]	0	1275.60630144	High	Not Found	Not Found	1.1e7			1.91775155067444	High	0.000306	0.004151
High	[R].LANELTDAADNK.[G]		0.00041284	0	1	2	15	A6TEX9	A6TEX9 [120-131]	0	1274.62228544	High	High	High		4.6e8	5.5e8	4.42969274520874	High	0	3.17E-07
High	[K].LNFGDGPFSVR.[S]		0.00340352	0	1	1	12	P40786	P40786 [270-280]	0	1208.60584766	High	High	High	4.1e7	1.1e7		3.60578632354736	High	0	8.14E-05
High	[R].QSVDQPVQTGYK.[S]		0.0013507	0	1	2	14	A6TG38	A6TG38 [140-151]	0	1349.66956999	High	High	High		1.9e8		4.1811351776123	High	0	4.124E-06
High	[K].GDSTIADPQTFEEQALR.[F]		0.0056107	0	1	1	2	Q48485	Q48485 [125-141]	0	1877.88756095	Not Found	High	Not Found		4.0e6		2.90578675270081	High	0	2.058E-05
High	[R].RPLSWVVGDQGVYR.[A]		4.51663E-05	0	1	1	4	A6TBX3	A6TBX3 [185-198]	0	1631.86525005	Not Found	High	Not Found		3.1e6		4.10169458389282	High	0	1.35E-07
High	[K].LHVHDENNECGIGDK.[V]	1xCarbamidomethyl [C10]	5.6595E-07	0	1	1	23	A6TEW3	A6TEW3 [44-58]	0	1736.76567211	High	High	High	4.9e6		1.3e7	5.8531551361084	High	0	4.766E-11
High	[R].DGHPLFAGFVK.[A]		0.000432269	0	1	2	2	A6TD54	A6TD54 [524-534]	0	1187.62076949	High	Not Found	Not Found				3.13529920578003	High	0	3.408E-07
High	[R].DADTLLELTDASQR.[A]		0.00202204	0	1	2	2	A6T4S9	A6T4S9 [247-260]	0	1547.75475601	High	Not Found	Not Found	7.1e6			3.66835236549377	High	0	4.03E-06
High	[R].SQILDEAK.[A]		0.0156744	0	1	2	7	B5XZM0	B5XZM0 [84-91]	0	903.47818761	High	High	High	1.4e8	5.0e7		2.58920049667358	High	9.607E-05	0.0007038
High	[R].ACEENDIPYYPIR.[Q]	1xCarbamidomethyl [C2]	0.00709278	0	1	1	3	Q48485	Q48485 [305-317]	0	1639.74208322	High	Not Found	High	9.4e6			3.34251952171326	High	0	2.991E-05
High	[K].AMEMVAASK.[M]		0.00369306	0	1	2	2	A6TG37	A6TG37 [23-31]	0	937.44814987	Not Found	Not Found	High			7.3e6	3.22631359100342	High	0	1.055E-05
High	[R].VGGEMNLSK.[T]		0.0169123	0	1	2	2	A6TB02	A6TB02 [46-54]	0	934.46624274	Not Found	Not Found	High			1.0e7	2.62890458106995	High	0	0.0001182
High	[K].DISFEAPNAPQVFQK.[D]		0.000347	0	1	1	12	B5XTJ1	B5XTJ1 [20-34]	0	1690.84351148	High	High	High	1.3e8	4.6e7		4.19988203048706	High	0	2.863E-05
High	[R].ELSAEGFNFIGTGVSGGEEGALK.[G]		0.0114424	0	2	2	4	P00350; P41576	P00350 [114-136]; P41576 [114-136]	0	2269.09828182	High	High	Not Found		1.7e6		3.74639534950256	High	0	6.38E-05
High	[K].LSGLVLDEADEMLR.[M]		0.00140704	0	1	2	2	P33906	P33906 [150-163]	0	1560.79378412	Not Found	High	Not Found		1.8e6		3.72490668296814	High	0	2.246E-06
High	[R].FTTSHPIEFTDDIIDVYR.[D]		0.000124874	0	1	1	2	A6T6B5	A6T6B5 [236-253]	0	2169.04987518	Not Found	High	Not Found		2.3e6		4.94696617126465	High	0	4.674E-08
High	[R].NLDNDDIEYK.[Y]		0.0124113	0	1	2	4	A6T4Z7	A6T4Z7 [538-547]	0	1238.5535372	Not Found	High	High		9.7e6	2.5e7	3.37286448478699	High	0	0.000114
High	[R].VIVSQLHR.[S]		0.0123484	0	1	2	20	A6TGP0	A6TGP0 [144-151]	0	951.57342545	High	High	High	9.0e7		4.1e7	2.22983694076538	High	0.000118	0.002123
High	[R].FKDDVNEVR.[N]		0.0149752	0	1	2	10	A6TEI7	A6TEI7 [854-862]	1	1121.55856311	High	High	High	7.7e6		4.5e6	3.31430244445801	High	0	9.766E-05
High	[K].LVSNIDER.[M]		0.0234919	0	1	2	6	A6TCB0	A6TCB0 [117-124]	0	945.49998567	High	High	High	5.6e7	2.3e7	3.0e7	3.16775870323181	High	0	0.0002448
High	[K].YVLAGEGNK.[A]		0.00801481	0	1	2	9	A6TD53	A6TD53 [258-266]	0	950.49417204	High	High	High	3.5e8	1.3e8	1.6e8	2.82951855659485	High	0	5.574E-05
High	[R].IGLLLDMPLRDIER.[V]		0.0198855	0	1	1	4	A6TGP1	A6TGP1 [124-137]	1	1653.93563777	High	High	Not Found				2.28066730499268	High	0	0.0001524
High	[K].ELQLVYNK.[A]		0.0212359	0	1	2	9	A6TG37	A6TG37 [260-267]	0	1006.55677228	High	High	High	5.0e7		4.1e7	2.82138180732727	High	0	0.000169
High	[K].QIEEATSDYDREK.[L]		0.000581384	0	1	3	55	A6TH53	A6TH53 [352-364]	1	1583.71837049	High	High	High	3.5e8	2.6e6	9.0e6	4.09642362594604	High	0	5.47E-07
High	[K].IPAGVDTGDR.[I]		0.021779	0	1	2	7	A6T4F5	A6T4F5 [217-226]	0	1000.5057993	High	High	High	8.6e6	3.5e7	4.6e6	2.891925573349	High	0	0.0001749
High	[R].NELLDVSDVSETINSIR.[E]		7.24881E-06	0	1	2	8	A6T4P1	A6T4P1 [664-680]	0	1903.96072585	High	High	Not Found	8.0e7	1.3e7		5.4131646156311	High	0	3.007E-09
High	[K].GGGISGQAGAIR.[H]		0.000969065	0	1	2	12	A6TEN8	A6TEN8 [69-80]	0	1043.55923185	High	High	High		3.1e8		3.76838755607605	High	0	1.722E-06
High	[K].VANLAAAQADR.[E]		0.00139987	0	1	2	3	A6TFH4	A6TFH4 [58-68]	0	1099.58544657	High	Not Found	High				3.96129584312439	High	0	2.749E-06
High	[K].VANLAAAQADR.[E]	1xDeamidated [N/Q]	0.0177908	0	1	2	3	A6TFH4	A6TFH4 [58-68]	0	1100.56946257	Not Found	High	Not Found				3.23341870307922	High	0	0.0001281
High	[R].EVESSDYYGK.[G]		0.0306746	0	1	2	6	A6TF98	A6TF98 [602-611]	0	1176.50552442	High	Not Found	High	7.3e6		1.0e7	2.59862899780273	High	0.000118	0.001712
High	[R].LVLLVQAVNPEFK.[A]		0.00361845	0	1	1	2	B5XNL6	B5XNL6 [312-324]	0	1469.87262691	Not Found	High	Not Found		1.6e6		3.94834613800049	High	0	4.158E-05
High	[R].VLTEAAVAGK.[R]		0.00504102	0	1	1	13	A6TGP1	A6TGP1 [1331-1340]	0	958.55677228	High	High	High	2.0e8			3.04898166656494	High	0	5.281E-05
High	[K].LIVGLANPGAEYAATR.[H]		0.00307327	0	1	1	2	B5XW43	B5XW43 [5-20]	0	1615.88023137	High	Not Found	Not Found	1.0e7			3.24825310707092	High	0	1.676E-05
High	[K].DLANDGYR.[A]		0.0296147	0	1	1	8	A6TEX2	A6TEX2 [39-46]	0	923.42173537	High	High	High	3.9e7	2.4e7	2.2e6	2.785719871521	High	0.000118	0.001387
High	[-].MITGIQITK.[A]		0.0122236	0	1	1	4	A6TCJ1	A6TCJ1 [1-9]	0	1004.58087856	High	Not Found	High	5.2e7		1.4e7	2.25324535369873	High	0	7.07E-05
High	[R].SGVIMNDSAASTK.[S]		0.00169974	0	1	1	4	P27218	P27218 [103-115]	0	1280.6150916	High	Not Found	High	6.0e6			3.31914854049683	High	0	4.173E-06
High	[K].QPVTTPDAQAIAAAK.[A]	1xDeamidated [Q9]	0.000334807	0	1	1	2	B5XP00	B5XP00 [138-152]	0	1482.77984907	High	Not Found	Not Found	1.8e7			3.98813033103943	High	0	2.26E-07
High	[K].DTFVGPTLIAYSMEHPGAAAR.[L]		0.00112957	0	1	1	1	P0A297	P0A297 [74-94]	0	2204.08046383	Not Found	High	Not Found		6.9e6		4.60620546340942	High	0	1.581E-06
High	[K].DTFVGPTLIAYSMEHPGAAAR.[L]	1xOxidation [M13]	0.0200876	0	1	1	2	P0A297	P0A297 [74-94]	0	2220.07537883	High	Not Found	Not Found	3.4e6			2.72938275337219	High	0	0.0001543
High	[K].IDGLHYFSDDK.[D]		0.00443758	0	1	1	10	Q48473	Q48473 [38-48]	0	1309.60590715	High	High	High	2.3e7	1.8e7	6.3e6	3.63740849494934	High	0	1.422E-05
High	[R].SLEQYFGR.[E]		0.0129917	0	1	2	16	A6TEN8	A6TEN8 [34-41]	0	999.48942101	High	High	High		1.3e8		2.92356085777283	High	0	0.0001163
High	[K].VIADYEQR.[K]		0.0224489	0	1	2	11	A6TFH4	A6TFH4 [215-222]	0	993.49998567	High	High	High		6.8e6	7.7e6	2.75141906738281	High	0	0.0002997
High	[K].ASTISNVVR.[K]		0.0319316	0	1	2	13	A6TG38	A6TG38 [202-210]	0	946.53162016	High	High	High	2.1e8		8.4e7	2.40148186683655	High	0.000118	0.001869
High	[R].EYEQPLNVYGYSK.[F]		0.000438947	0	1	3	6	A6TFL4	A6TFL4 [132-144]	0	1589.74821415	High	High	High	1.5e7	9.3e6	6.6e6	4.37708044052124	High	0	3.5E-07
High	[R].DVSGEGVQQALLK.[L]		0.000404488	0	1	2	10	A6T5I1	A6T5I1 [201-213]	0	1343.71652017	High	High	High		4.8e6		4.4341459274292	High	0	8.421E-07
High	[K].ALSVPCSDSK.[A]	1xCarbamidomethyl [C6]	0.0166572	0	1	3	27	A6TH53	A6TH53 [133-142]	0	1063.50883606	High	High	High	7.3e9	3.3e9		2.67336559295654	High	0	0.0001963
High	[K].IQVTGSEGELGIYPGHAPLLTAIKPGMIR.[I]		1.76378E-05	0	1	2	8	A6TG35	A6TG35 [24-52]	0	3018.64448745	High	High	Not Found				4.02654600143433	High	0	9.99E-07
High	[R].MGFGATR.[A]		0.0316127	0	1	1	10	B5XNB5	B5XNB5 [105-111]	0	739.35557023	High	High	High	2.0e7	8.1e6	2.6e7	2.29716539382935	High	0.0002317	0.002826
High	[K].IQVTGSEGELGIYPGHAPLLTAIKPGMIR.[I]	1xDeamidated [Q2]	0.000148569	0	1	2	2	A6TG35	A6TG35 [24-52]	0	3019.62850345	High	Not Found	Not Found	1.3e8			2.71884083747864	High	0	6.173E-08
High	[R].DTPELVSFLHLPVQSGSDR.[V]		0.000514287	0	1	2	5	A6T6B5	A6T6B5 [254-272]	0	2097.06110858	High	High	Not Found	2.4e7	1.4e7		3.75728225708008	High	0	7.229E-06
High	[R].TLNDAVEVK.[H]	1xDeamidated [N3]	0.00896439	0	1	2	2	A6TEV7	A6TEV7 [36-44]	0	989.51496742	High	Not Found	Not Found				2.53099012374878	High	0	4.32E-05
High	[R].RDDEVIVLTGK.[D]		0.030368	0	1	2	2	A6TEW1	A6TEW1 [7-17]	1	1244.68449182	High	Not Found	Not Found				3.06119918823242	High	0	0.0002917
High	[R].ITEYEKDDNGEFVAK.[T]		6.09266E-06	0	1	1	27	A6TGP1	A6TGP1 [552-566]	1	1757.82283551	High	High	High	4.3e8	2.6e7	4.7e7	4.73783159255981	High	0	1.407E-09
High	[K].SHVVVNGHTK.[I]	1xDeamidated [N6]	0.0177908	0	1	2	5	A6T4Y3	A6T4Y3 [46-55]	0	1078.56398331	High	High	High	1.5e7	2.9e6	3.1e6	3.29067325592041	High	0	0.0001276
High	[R].RGDYLGATVQVIPHITNAIK.[E]	1xDeamidated [Q10]	0.0121617	0	1	2	1	A6TD54	A6TD54 [105-124]	1	2167.18697823	High	Not Found	Not Found				3.26812720298767	High	0	7.043E-05
High	[K].SDVLFNFNK.[A]		0.0155162	0	1	1	23	P24017	P24017 [217-225]	0	1083.54693585	High	High	High	1.6e7	6.1e6	5.0e8	3.55664730072021	High	9.607E-05	0.0003603
High	[R].YVDYVLGIIK.[A]		0.0200876	0	1	2	2	A6TH93	A6TH93 [259-268]	0	1182.67688736	High	Not Found	Not Found	1.2e7			2.52285552024841	High	0	0.0001546
High	[R].AQASTHGIGK.[F]		0.00302657	0	1	1	7	B5XUB8	B5XUB8 [147-156]	0	969.51121907	High	High	High	3.2e7	1.3e7	1.0e7	3.08474516868591	High	0	1.411E-05
High	[R].GTLEDPNQFIR.[R]		0.00878378	0	1	1	7	A6T5N6	A6T5N6 [606-616]	0	1289.64844067	High	High	High	5.5e7	5.6e6	6.7e6	3.17286014556885	High	0.0002317	0.002547
High	[K].FSDFALHPAVIEALEK.[K]		0.0024054	0	1	2	2	A6TGG9	A6TGG9 [11-26]	0	1786.93741184	High	Not Found	Not Found	1.5e7			2.66055989265442	High	0	5.326E-06
High	[K].LTDAELPTTESLALTIDR.[V]		0.0046224	0	1	1	2	B5XZB2	B5XZB2 [143-160]	0	1959.02807712	High	Not Found	Not Found	9.8e6			3.32746815681458	High	0	1.504E-05
High	[R].RGDYLGATVQVIPHITNAIK.[E]		0.000720544	0	1	2	1	A6TD54	A6TD54 [105-124]	1	2166.20296223	High	Not Found	Not Found				3.37289023399353	High	0	7.721E-07
High	[K].KLLDNAAADLAAISGQKPLITK.[A]	1xDeamidated [Q/N]	0.00544168	0	1	1	2	A6TEW0	A6TEW0 [48-69]	1	2252.28602348	High	Not Found	Not Found				2.65564560890198	High	0	1.955E-05
High	[R].KSDNPSITR.[D]		0.0258531	0	1	2	6	A6T5I1	A6T5I1 [192-200]	1	1017.53234839	High	High	High		4.2e6	1.4e7	2.9520058631897	High	0.000118	0.002041
High	[R].IENGLLLLNGKPLLIR.[G]		0.00527774	0	1	2	2	A6TI29	A6TI29 [338-353]	0	1776.11056561	High	Not Found	Not Found				3.46411371231079	High	0	1.863E-05
High	[R].IENGLLLLNGKPLLIR.[G]	1xDeamidated [N9]	0.00123205	0	1	2	2	A6TI29	A6TI29 [338-353]	0	1777.09458161	High	Not Found	Not Found				3.81224608421326	High	0	1.827E-06
High	[K].LADEVDESTK.[E]		0.00663829	0	1	1	4	A6T5N6	A6T5N6 [493-502]	0	1106.52117448	High	Not Found	High	2.1e7		1.1e7	3.04881310462952	High	0	5.472E-05
High	[K].TRAEITGSGK.[K]		0.00572628	0	1	1	7	A6TEX1	A6TEX1 [48-57]	1	1019.54799845	High	High	High	1.0e7		3.0e5	3.46799468994141	High	0	2.119E-05
High	[K].DSLKDEVLHSLLPR.[A]		0.00220541	0	1	1	2	B5Y109	B5Y109 [105-118]	1	1621.89079603	High	Not Found	Not Found				2.86632108688354	High	0	4.633E-06
High	[K].KVDVTGTSK.[G]		0.00347371	0	1	1	17	A6TEX2	A6TEX2 [106-114]	1	934.52038676	High	High	High	1.4e8			3.05239582061768	High	0	9.588E-06
High	[R].NVPYSPDATAPSASASELIDHALQMNK.[F]		0.00106784	0	1	1	1	A6TGV0	A6TGV0 [558-584]	0	2827.35669786	High	Not Found	Not Found	2.0e7			3.16854763031006	High	0	1.443E-06
High	[R].TFGEAACQEELAALLAHR.[E]	1xCarbamidomethyl [C7]	2.75127E-05	0	1	2	2	A6T9W8	A6T9W8 [143-160]	0	1986.97018549	High	Not Found	Not Found				4.00293827056885	High	0	4.163E-09
High	[R].VLLHLIDIDPIDGSDPVENAR.[I]		1.06891E-05	0	1	1	2	A6TEK2	A6TEK2 [240-260]	0	2301.20850098	High	Not Found	Not Found	1.5e7			5.21160173416138	High	0	9.201E-10
High	[R].FLPNLHSHR.[F]		0.0230226	0	1	2	15	A6TFM8	A6TFM8 [29-37]	0	1120.60103714	High	High	High		4.4e6	1.2e7	2.64971590042114	High	9.607E-05	0.0004877
High	[R].TQDATHGNSLSHR.[V]		0.000102834	0	1	1	28	A6TEX2	A6TEX2 [129-141]	0	1423.66727853	High	High	High	1.4e9	1.9e8	1.7e8	4.31054592132568	High	0	4.231E-07
High	[R].ILDIIPESLHQR.[R]		0.00380786	0	1	2	2	A6THE3	A6THE3 [297-308]	0	1433.81108927	High	Not Found	Not Found	2.2e7			2.70124888420105	High	0	1.107E-05
High	[K].VLSGPQAQPAGDK.[A]		0.000457262	0	1	1	6	P00350	P00350 [302-314]	0	1267.66409073	High	High	High	7.1e7	2.4e7	4.8e7	3.89382147789001	High	0	3.715E-07
High	[K].TFGAEDSHK.[F]		0.0143796	0	1	2	4	A6T5E9	A6T5E9 [113-121]	0	991.44795009	Not Found	Not Found	High			5.0e6	1.94015395641327	High	0.000306	0.004595
High	[R].VSEGQTVR.[L]		0.0155162	0	1	1	5	B5XSV5	B5XSV5 [14-21]	0	875.45812089	High	High	High		1.1e8		2.78494215011597	High	0	0.0001037
High	[R].LGGGDPASNPR.[L]		0.000802154	0	1	1	4	A6TB33	A6TB33 [38-48]	0	1040.5119473	Not Found	High	High		6.1e7	1.0e8	3.24103045463562	High	0	9.186E-07
High	[K].VGAATEVEMK.[E]	1xOxidation [M9]	0.0204979	0	1	3	5	A6TH53	A6TH53 [381-390]	0	1050.51358718	High	High	High	6.8e7	1.7e8	1.7e8	3.48732662200928	High	0	0.0001938
High	[K].VGAATEVEMK.[E]		0.00134382	0	1	3	103	A6TH53	A6TH53 [381-390]	0	1034.51867218	High	High	High	3.8e8	1.6e7	2.6e7	4.12902116775513	High	0	6.436E-06
High	[R].GLALLDEELSK.[L]		0.0039665	0	1	1	2	A6TCV9	A6TCV9 [374-384]	0	1187.65179473	High	Not Found	Not Found	2.3e7			3.06200194358826	High	0	1.182E-05
High	[R].VVYDISGKPPATIEWE.[-]		0.0169981	0	1	2	2	A6TCC2	A6TCC2 [510-525]	0	1803.91634201	High	Not Found	Not Found	1.9e7			2.98993134498596	High	0	0.0001195
High	[K].IEQAPGQHGAR.[K]		0.000897577	0	1	1	11	B5XNB5	B5XNB5 [34-44]	0	1163.59159457	High	High	High	8.9e8	3.8e8	4.4e8	3.15055894851685	High	0	9.285E-06
High	[R].FDLVLVAAR.[R]		0.00415286	0	1	1	4	B5XTE8	B5XTE8 [17-25]	0	1003.59349217	High	Not Found	Not Found	2.8e7			3.12914633750916	High	0	1.267E-05
High	[R].LSDYGVQLR.[E]		0.00581452	0	1	1	19	B5XNB5	B5XNB5 [48-56]	0	1050.55783488	High	High	High		3.1e7	7.0e7	2.88508749008179	High	0	6.155E-05
High	[K].EIMQVALNQAK.[G]		0.00441501	0	1	2	4	A6TEI3	A6TEI3 [517-527]	0	1244.66673332	High	High	Not Found	6.2e7	4.9e6		3.69201898574829	High	0	2.675E-05
High	[K].KTTAEEEAPAQK.[L]		0.000425694	0	1	1	8	A6T688	A6T688 [52-63]	1	1302.65358556	High	High	High	4.3e7		7.1e6	4.7962851524353	High	0	3.336E-07
High	[R].KSADDSVTSQEK.[Q]		0.00057254	0	1	1	5	A6TEI7	A6TEI7 [31-42]	1	1294.61211464	High	High	High			2.3e6	4.05568742752075	High	0	2.253E-05
High	[K].VSNQHTDEMTK.[T]		0.000608744	0	1	2	10	A6TEI7	A6TEI7 [159-169]	0	1289.57904045	High	High	High		1.4e7	2.7e7	3.76126670837402	High	0	5.89E-07
High	[K].AVESGDKKPLR.[T]		0.00797411	0	1	1	6	B5XN98	B5XN98 [22-32]	1	1199.67426153	High	High	High		1.3e7	2.8e6	3.2702100276947	High	0	0.0001252
High	[R].TQDATHGNSLSHR.[V]	1xDeamidated [N8]	5.02831E-05	0	1	1	4	A6TEX2	A6TEX2 [129-141]	0	1424.65129453	High	Not Found	Not Found	1.9e8			4.64723300933838	High	0	1.089E-08
High	[R].FDDTNPVKEDIEYVESIK.[N]	1xDeamidated [N5]	0.016573	0	1	2	2	A6T6C3	A6T6C3 [66-83]	1	2142.01248698	High	Not Found	Not Found				4.34173154830933	High	0	0.0001156
High	[R].EQLTQQLECYLALLR.[N]	1xCarbamidomethyl [C9]	0.00142877	0	1	2	4	A6TGV0	A6TGV0 [543-557]	0	1877.97895932	Not Found	Not Found	High				3.8294084072113	High	9.607E-05	0.0003312
High	[R].RAPTPAEAK.[A]		0.0250833	0	1	1	2	P14829	P14829 [399-407]	1	940.5210555	High	Not Found	High	9.4e6		2.3e5	2.47967457771301	High	0	0.0002173
High	[K].GTPLADNDDVDAFDFIR.[T]		0.000194784	0	1	2	2	A6T6L5	A6T6L5 [229-245]	0	1880.86609726	High	Not Found	Not Found	1.0e7			3.4853253364563	High	0	9.537E-08
High	[R].VQSQPEINDSDK.[T]	1xDeamidated [N8]	0.00590411	0	2	2	2	B5Y1J4; A6T4X9	B5Y1J4 [322-333]; A6T4X9 [322-333]	0	1360.62267973	High	Not Found	Not Found	6.7e6			3.16812920570374	High	0	2.236E-05
High	[R].VQSQPEINDSDK.[T]		0.0042169	0	2	2	9	B5Y1J4; A6T4X9	B5Y1J4 [322-333]; A6T4X9 [322-333]	0	1359.63866373	High	High	High	1.1e8	8.4e7	5.1e7	3.44687938690186	High	0	8.192E-05
High	[R].WLELGLTDEEKQNQLEQLAEQYDELK.[H]		0.0154378	0	1	2	2	A6TGP0	A6TGP0 [997-1022]	1	3162.54772911	High	Not Found	Not Found				3.71197271347046	High	0	0.0001027
High	[R].CFTDISDGIEALFR.[I]	1xCarbamidomethyl [C1]	0.00106784	0	1	2	2	A6TF98	A6TF98 [536-549]	0	1643.77338334	High	Not Found	Not Found	3.8e7			3.56171345710754	High	0	4.425E-06
High	[R].DTLFSAPIASLGDWTFDER.[V]		0.00943225	0	1	2	2	A6TB39	A6TB39 [5-23]	0	2141.01857506	High	Not Found	Not Found	1.1e7			3.22867178916931	High	0	4.688E-05
High	[R].VLESLTSALAADAALLSAAER.[Q]		0.000503882	0	1	1	2	A6TCE7	A6TCE7 [539-559]	0	2072.12337445	High	Not Found	Not Found	1.8e7			3.98196768760681	High	0	4.345E-07
High	[R].YAGVGDIIK.[I]		0.0054695	0	1	1	12	A6TEW2	A6TEW2 [32-40]	0	935.51965853	High	High	High	6.2e8	2.2e8	3.9e8	2.23672556877136	High	0	1.975E-05
High	[R].DHTLFALTDGK.[V]		0.00104091	0	1	1	12	B5XSV6	B5XSV6 [56-66]	0	1217.61607795	High	High	High	4.0e6		3.2e6	3.88627147674561	High	0	1.387E-06
High	[R].AWYQDEGYGVDTIQAVLAR.[R]		0.00118877	0	1	2	2	A6TFH4	A6TFH4 [534-552]	0	2155.04545852	High	Not Found	Not Found	1.3e7			3.89451241493225	High	0	3.959E-05
High	[R].ALMGANMQR.[Q]		0.0120388	0	1	2	8	A6TGP0	A6TGP0 [679-687]	0	991.48118133	High	High	High		7.3e7	9.6e7	2.61482000350952	High	0	0.0001022
High	[K].NTPFESGIDSVGSAR.[L]		0.00013902	0	1	1	6	A6TBX4	A6TBX4 [47-61]	0	1536.72887566	High	High	High	3.4e6	4.9e6	1.7e7	4.21686553955078	High	0	7.583E-08
High	[R].ALVNAGPGSLGPVNMPVPVIIDR.[T]		3.40995E-05	0	1	1	4	A6T4Z7	A6T4Z7 [329-351]	0	2286.26384789	High	High	Not Found	3.1e7			3.67390894889832	High	0	5.874E-09
High	[R].ITSESGTAAGVR.[R]		0.00177969	0	1	1	5	A6TCV9	A6TCV9 [682-693]	0	1148.59059146	High	High	High	1.0e8	3.5e7	3.6e7	3.6040301322937	High	0	0.0001463
High	[K].LVDTLQSLSVTK.[I]		0.000305386	0	1	1	12	A6TH77	A6TH77 [267-278]	0	1303.74675769	High	High	High	2.7e8	6.1e7	2.5e7	3.99024367332459	High	0	1.962E-07
High	[R].GQVLAKPGTINPHTK.[F]		0.000727945	0	1	1	12	A6TEX7	A6TEX7 [290-304]	0	1560.88565114	High	High	High	3.6e6	7.7e6	5.2e6	3.71200513839722	High	0	7.822E-07
High	[R].GTAMNPVDHPHGGGEGR.[N]	1xOxidation [M4]	0.00023653	0	1	1	8	A6TEW9	A6TEW9 [222-238]	0	1704.75069088	High	High	High	4.0e6	2.4e6	2.8e7	3.37526106834412	High	0	1.646E-05
High	[R].GTAMNPVDHPHGGGEGR.[N]		2.12004E-05	0	1	1	24	A6TEW9	A6TEW9 [222-238]	0	1688.75577588	High	High	High	2.0e8	1.3e8	2.5e8	4.00819683074951	High	0	1.482E-06
High	[R].TLVALMENYQQADGR.[I]		0.000789952	0	1	2	6	A6T6Z0	A6T6Z0 [398-412]	0	1708.83229484	High	High	High	1.3e7	9.4e6		4.44948959350586	High	0	1.432E-06
High	[K].LPIDLSQLK.[V]		0.0153597	0	1	2	2	A6TCF1	A6TCF1 [188-196]	0	1026.61937252	High	Not Found	Not Found	5.6e7			2.41632795333862	High	0	0.0001014
High	[R].YTQPELLEYSQQLIGIAR.[K]		0.0233737	0	1	2	2	A6T4E6	A6T4E6 [22-39]	0	2122.11789519	High	Not Found	Not Found	8.4e6			2.46060466766357	High	0	0.000196
High	[R].LIAGILPDLLVK.[G]		0.021779	0	1	2	4	A6TE31	A6TE31 [420-431]	0	1264.8238859	High	Not Found	Not Found	9.7e7			3.12218332290649	High	0	0.0001753
High	[R].HDGDSGYTNDCK.[S]	1xCarbamidomethyl [C11]	4.07781E-05	0	1	1	12	B5Y1J4	B5Y1J4 [681-692]	0	1368.51208335	High	High	High	7.2e7	3.2e6	9.7e5	4.90919637680054	High	0	9.891E-09
High	[R].VQALADAAR.[E]		0.00558217	0	1	2	6	A6TEV6	A6TEV6 [103-111]	0	914.50540544	High	High	High	6.4e8	3.3e8	4.4e8	2.87232971191406	High	0	2.395E-05
High	[K].YLVDVILDEAANK.[G]		0.000287222	0	1	1	2	P41576	P41576 [248-260]	0	1462.77878604	High	Not Found	Not Found				4.43433475494385	High	0	1.768E-07
High	[R].AFSQFLNLANTAEQYHSISPNGEAASNPEVIAR.[T]	3xDeamidated [Q/N]	0.000614996	0	1	1	3	B5XZ20	B5XZ20 [74-106]	0	3549.67684691	High	Not Found	Not Found				4.27201414108276	High	0	5.968E-07
High	[R].DSVGAVVMGPYADLAEGMK.[V]		2.96394E-06	0	1	2	15	A6TG38	A6TG38 [69-87]	0	1909.90341079	High	High	High		1.5e7	1.3e7	5.44796848297119	High	0	1.176E-10
High	[R].GIDKAVIAAVEELK.[A]		0.000384338	0	1	3	4	A6TH53	A6TH53 [119-132]	1	1455.84172065	High	Not Found	Not Found	6.1e6			3.87396240234375	High	0	2.831E-07
High	[K].GGFAEDDVVAVSK.[L]		0.000634142	0	1	1	8	A6TCJ1	A6TCJ1 [36-48]	0	1293.63212187	High	High	High		2.6e7		3.69313621520996	High	0	3.209E-06
High	[K].VPLFVQIGEVIK.[V]		0.000835619	0	1	1	4	A6TH65	A6TH65 [164-175]	0	1341.81404947	High	Not Found	Not Found	1.7e8			3.59240031242371	High	0	1.559E-06
High	[K].GATGRPVALLSQFLLNR.[A]		0.000593389	0	1	2	2	A6THI2	A6THI2 [480-496]	0	1813.04427694	High	Not Found	Not Found				4.38337802886963	High	0	5.664E-07
High	[R].QAVTNPQNTLFAIK.[R]		0.000211379	0	1	2	8	A6T4F4	A6T4F4 [57-70]	0	1544.84311762	High	High	High		9.9e7	4.4e7	3.50070810317993	High	0	1.087E-07
High	[K].VSDEQSNQVER.[S]		0.00118271	0	1	2	2	A6TGF8	A6TGF8 [176-186]	0	1290.59204792	High	Not Found	Not Found				3.65139245986938	High	0	1.699E-06
High	[K].QVIGQVAADLR.[A]		0.00110672	0	1	2	25	A6TEV7	A6TEV7 [139-149]	0	1169.66369687	High	High	High		2.3e7	1.2e8	3.5036027431488	High	0	2.078E-06
High	[K].GLPFSIVNQALGKK.[A]		0.0225625	0	1	1	3	A6TGP1	A6TGP1 [586-599]	1	1471.86312485	High	Not Found	Not Found	5.1e6			2.22936773300171	High	0	0.000186
High	[K].LQALGANIQR.[V]		0.00851963	0	1	2	4	A6TEK8	A6TEK8 [406-415]	0	1083.62691749	High	Not Found	High	4.2e7		8.5e6	3.04680371284485	High	0	3.987E-05
High	[K].QGVDLNSIEWSHH.[-]		0.00345603	0	1	2	1	A6TCF1	A6TCF1 [392-404]	0	1521.70808071	Not Found	High	Not Found		2.4e6		3.22324562072754	High	0	9.495E-06
High	[R].IYGTAWADK.[K]		0.0229067	0	1	1	2	B5XQC6	B5XQC6 [218-226]	0	1024.5098221	High	Not Found	Not Found				2.59254145622253	High	0	0.0001893
High	[R].KVVADIAGVPAQINIAEVR.[K]	1xDeamidated [N/Q]	0.00761695	0	1	1	6	B5XNA0	B5XNA0 [89-107]	1	1964.11750176	Not Found	High	Not Found		5.6e6		3.89415669441223	High	0.000306	0.003671
High	[R].KVVADIAGVPAQINIAEVR.[K]		7.1751E-06	0	1	1	30	B5XNA0	B5XNA0 [89-107]	1	1963.13348576	High	High	High	5.8e6	1.3e7	1.7e7	4.60820913314819	High	0	1.125E-09
High	[K].LAGGVAVIK.[V]		0.00498987	0	1	2	17	A6TH53	A6TH53 [372-380]	0	827.53491473	High	High	High	5.7e9	4.1e9	5.1e9	2.86845111846924	High	0	3.931E-05
High	[R].EALGDDIPLAVISGPTFAK.[E]		0.00172598	0	1	2	2	A6TFK3	A6TFK3 [126-144]	0	1914.02186963	High	Not Found	Not Found				2.93013954162598	High	0	3.127E-06
High	[K].DGIPAVVER.[L]		0.0123484	0	1	1	2	A6TEW9	A6TEW9 [72-80]	0	955.52072113	High	Not Found	Not Found	1.6e8			1.980588555336	High	0	7.21E-05
High	[R].ITEYEKDDNGEFVAK.[T]	1xDeamidated [N9]	4.86578E-06	0	1	1	25	A6TGP1	A6TGP1 [552-566]	1	1758.80685151	High	High	High	1.3e8	4.8e6	2.5e7	5.98980617523193	High	0	1.131E-07
High	[K].EKEGAVDAEDR.[V]		0.000720544	0	1	1	13	A6T5H9	A6T5H9 [153-163]	1	1218.5596852	High	High	High	1.7e8	4.4e7	1.9e7	3.7423849105835	High	0	7.733E-07
High	[R].EFYEKPTTER.[K]		0.01862	0	1	1	13	B5XU21	B5XU21 [36-45]	0	1299.62155721	High	High	High	1.8e6	5.6e6		2.86555004119873	High	9.607E-05	0.0005955
High	[R].GATVLPHGTGR.[S]		0.00350934	0	2	2	8	B5XYF8; A6TGN6	B5XYF8 [61-71]; A6TGN6 [61-71]	0	1065.57996731	High	High	High	1.4e6	4.5e7		3.14345002174377	High	0	0.0002627
High	[R].VMQAQGSQLTNK.[Y]	1xOxidation [M2]	0.00271893	0	1	2	4	A6TCG5	A6TCG5 [43-54]	0	1320.65762552	High	Not Found	High	1.0e7		5.5e6	3.52884364128113	High	0	1.778E-05
High	[R].VMQAQGSQLTNK.[Y]		0.00070237	0	1	2	4	A6TCG5	A6TCG5 [43-54]	0	1304.66271052	Not Found	High	High		4.0e7	4.8e7	4.54956579208374	High	0	2.273E-06
High	[R].SKSEVNDDEYKEFYK.[H]		0.0115007	0	1	1	2	A6T5N6	A6T5N6 [237-251]	2	1880.85486386	High	Not Found	Not Found	1.1e7			3.29112887382507	High	0	6.448E-05
High	[K].EAQKPDTAAYR.[T]		0.00110108	0	1	2	10	A6TH77	A6TH77 [51-61]	0	1249.61714055	High	High	High	2.2e7	5.5e6	2.2e7	2.94296741485596	High	0	6.727E-05
High	[K].VVNPELHK.[G]		0.0155951	0	1	1	13	A6TEW9	A6TEW9 [19-26]	0	935.53089193	High	High	High	4.1e8	6.8e7	1.9e8	2.47321343421936	High	9.607E-05	0.0004025
High	[R].VDDALHATR.[A]		0.00437019	0	1	3	28	A6TH53	A6TH53 [396-404]	0	997.50613367	High	High	High	4.1e9	1.8e9	4.6e9	3.60683798789978	High	0	1.38E-05
High	[K].NNTLVQEVQSAQHGR.[E]		0.00112957	0	1	2	2	A6TFR0	A6TFR0 [36-50]	0	1680.84122002	High	Not Found	Not Found				3.49298977851868	High	0	1.59E-06
High	[R].KGLADTALK.[T]		0.0262467	0	1	1	3	A6TGP1	A6TGP1 [781-789]	1	916.54620762	High	Not Found	Not Found	6.2e8			3.12451720237732	High	0	0.0002335
High	[R].FGVIYAGAQK.[N]		0.00624455	0	1	2	2	A6T700	A6T700 [189-198]	0	1053.57275671	High	Not Found	Not Found	2.3e7			3.1458568572998	High	0	2.441E-05
High	[R].QTDLVEAMAK.[T]		0.0201894	0	1	1	1	A6TAN5	A6TAN5 [121-130]	0	1105.55578593	Not Found	Not Found	High			1.1e7	2.84976983070374	High	0	0.0001557
High	[K].TALAIDAIINQR.[D]		0.000188902	0	1	2	14	A6TG38	A6TG38 [176-187]	0	1298.7426754	High	High	High			2.1e7	4.1921591758728	High	0	2.871E-06
High	[K].AHPDVELYTASVDK.[G]		0.000739189	0	1	2	2	A6TCB0	A6TCB0 [172-185]	0	1544.75911318	High	Not Found	Not Found	1.4e7			3.07543039321899	High	0	8.068E-07
High	[R].LASQQSHIPAK.[A]		0.0041107	0	1	2	4	A6T704	A6T704 [10-20]	0	1179.64804681	High	Not Found	High	1.8e7		4.5e6	3.46298670768738	High	0	1.255E-05
High	[K].AEAVDYQK.[V]		0.0148994	0	1	2	6	A6TH93	A6TH93 [179-186]	0	923.44688749	High	High	High	8.8e7	1.8e7	5.8e7	2.81706643104553	High	0	9.722E-05
High	[R].YFNVYGPR.[E]		0.030368	0	1	3	2	A6TFL4	A6TFL4 [167-174]	0	1015.49959181	High	Not Found	Not Found				2.88456344604492	High	0	0.0002916
High	[K].HAVTEASPMVK.[A]	1xOxidation [M9]	0.00299583	0	1	2	6	A6THB1	A6THB1 [94-104]	0	1185.59323445	High	High	High	6.7e7	1.9e7		3.19336986541748	High	0	0.0001209
High	[K].HAVTEASPMVK.[A]		0.00153468	0	1	2	15	A6THB1	A6THB1 [94-104]	0	1169.59831945	High	High	High	3.7e8	2.2e8		3.85707974433899	High	0	2.584E-06
High	[R].ESEISQLYTK.[E]		0.0192912	0	1	1	2	Q48452	Q48452 [328-337]	0	1197.59975915	High	Not Found	Not Found	3.7e7			3.13723587989807	High	0	0.0001456
High	[R].AAVPADWAVGDK.[T]		0.0214515	0	1	1	2	Q9F663	Q9F663 [222-233]	0	1199.60551329	High	Not Found	Not Found	5.3e7			2.53630018234253	High	0	0.0001716
High	[R].EELNETNSETK.[R]		0.00535909	0	1	1	6	A6TGP1	A6TGP1 [203-213]	0	1293.58048015	High	High	High	3.1e7	1.2e7	2.1e7	3.1641321182251	High	0	8.05E-05
High	[R].DWENPGVTQLNR.[L]		0.00608745	0	1	2	6	A6TI29	A6TI29 [16-27]	0	1428.68661702	High	High	High	1.9e7	7.5e6	1.2e7	3.74311900138855	High	0	3.462E-05
High	[K].EGDNVVGSETR.[V]		0.000578421	0	1	2	6	A6TCW1	A6TCW1 [234-244]	0	1162.53347048	High	Not Found	High	5.3e7		6.7e7	3.81094193458557	High	0	5.447E-07
High	[R].GMGESNPVTGNTCDNVK.[A]	1xCarbamidomethyl [C13]; 1xOxidation [M2]	1.6253E-05	0	1	1	16	P24017	P24017 [297-313]	0	1795.75853816	High	High	High	5.5e7		5.3e6	5.19805288314819	High	0	2.15E-09
High	[R].GMGESNPVTGNTCDNVK.[A]	1xDeamidated [N]; 1xCarbamidomethyl [C13]	1.71928E-05	0	1	1	16	P24017	P24017 [297-313]	0	1780.74763916	High	High	High	1.8e8	3.5e7	3.6e7	5.55194854736328	High	0	2.669E-08
High	[R].GMGESNPVTGNTCDNVK.[A]	1xCarbamidomethyl [C13]	1.60057E-05	0	1	1	23	P24017	P24017 [297-313]	0	1779.76362316	High	High	High		2.2e9	1.0e7	5.00918531417847	High	0	1.061E-08
High	[R].DTQTGGLSTMHTFR.[G]		0.00290548	0	1	2	2	A6TG08	A6TG08 [206-219]	0	1551.72201619	High	Not Found	Not Found	3.5e6			2.98918485641479	High	0	2.278E-05
High	[K].GNYASTGVSR.[S]		0.00519763	0	1	1	12	P24017	P24017 [122-131]	0	1011.48539821	High	High	High	8.5e8	1.1e9	1.2e9	3.61961054801941	High	0	5.852E-05
High	[K].INGQVITIK.[G]	1xDeamidated [N/Q]	0.00822143	0	1	1	22	A6TEV7	A6TEV7 [19-27]	0	986.58807283	High	High	High	3.0e8	6.0e7	1.1e8	3.06775259971619	High	9.607E-05	0.0003375
High	[K].INGQVITIK.[G]		0.0284474	0	1	1	6	A6TEV7	A6TEV7 [19-27]	0	985.60405683	High	High	High		2.7e7	2.1e6	2.41458749771118	High	0	0.0002633
High	[K].ALEGDAEWEAK.[I]		0.000818715	0	1	1	174	A6TEX7	A6TEX7 [178-188]	0	1218.563708	High	High	High	8.1e6	5.5e5	1.8e7	4.24510955810547	High	0	9.501E-07
High	[R].VTVQDAVEK.[I]		0.00552555	0	1	1	10	B5XTE8	B5XTE8 [4-12]	0	988.53095142	High	High	High	3.5e8	1.5e8	1.3e8	3.09740614891052	High	0	2.009E-05
High	[K].LNHLVDDK.[M]		0.0142345	0	1	2	11	A6TGP0	A6TGP0 [1235-1242]	0	953.50507107	High	High	High	3.3e7	7.4e6	2.9e7	3.04805874824524	High	0	0.0002122
High	[K].VVMTADAVK.[Q]	1xOxidation [M3]	0.0314544	0	1	1	2	A6TEX1	A6TEX1 [186-194]	0	949.50229429	Not Found	Not Found	High			1.2e7	2.43719744682312	High	0	0.0003083
High	[K].VVMTADAVK.[Q]		0.00621281	0	1	1	9	A6TEX1	A6TEX1 [186-194]	0	933.50737929	High	High	High	1.8e8	1.1e7	4.9e7	2.44120025634766	High	0.0002044	0.002428
High	[R].VVNTLGAPIDGK.[G]		0.00164004	0	1	2	12	A6TG38	A6TG38 [107-118]	0	1183.66811353	High	High	High	8.2e8	5.0e8		3.57876515388489	High	0	9.798E-06
High	[K].KVVLTGPSK.[D]		0.0141624	0	1	1	8	P24164	P24164 [110-118]	1	928.58259314	High	High	High	1.5e8	8.3e7	2.7e7	2.7746570110321	High	0	8.951E-05
High	[R].VTKPEAGHFAK.[A]		0.00369306	0	1	1	11	A6TEX2	A6TEX2 [60-70]	0	1184.64223318	High	High	High	1.3e8	2.0e7	8.8e7	2.97696709632874	High	0	0.0001932
High	[R].LDEAQEAAR.[F]		0.00614981	0	1	1	5	A6T716	A6T716 [902-910]	0	1002.48506384	High	High	High	3.7e7		2.3e7	3.42392921447754	High	0	2.371E-05
High	[R].LSEVEGVNNR.[L]		0.00753977	0	1	2	6	A6TG34	A6TG34 [220-229]	0	1116.56437674	High	High	High	2.3e7	5.8e6	6.6e6	3.4339644908905	High	9.607E-05	0.0007289
High	[K].CGVEVTQTK.[V]	1xCarbamidomethyl [C1]	0.00757827	0	1	1	6	A6TGP1	A6TGP1 [88-96]	0	1021.4982714	High	High	High	3.1e8	2.0e8	2.6e8	3.16299676895142	High	0	8.527E-05
High	[K].CKIEQAPGQHGAR.[K]	1xCarbamidomethyl [C1]	0.00162337	0	1	1	6	B5XNB5	B5XNB5 [32-44]	1	1451.71720598	High	Not Found	High	1.9e7		2.0e6	3.86801862716675	High	0	2.834E-06
High	[R].LGGAEIAR.[T]		0.0249572	0	1	1	10	B5XNA0	B5XNA0 [157-164]	0	786.446828	High	High	High	2.2e8	4.4e8	3.8e8	2.64566135406494	High	0.0001474	0.002198
High	[R].TNELKADEER.[V]		0.00544168	0	1	2	6	A6T5H9	A6T5H9 [357-366]	1	1204.58042066	High	High	High	6.3e7	9.3e6	1.6e7	3.42163848876953	High	0	1.96E-05
High	[R].DVHPTHYGR.[V]		0.016573	0	1	2	27	A6TGP0	A6TGP0 [549-557]	0	1081.51736707	High	High	High	2.8e8	1.6e7	2.2e7	3.06082367897034	High	9.607E-05	0.0006498
High	[K].SADDSVTSQEK.[Q]		0.000939811	0	1	1	6	A6TEI7	A6TEI7 [32-42]	0	1166.51715168	High	High	High	1.3e8	2.7e7	6.3e7	3.82890677452087	High	0	2.267E-06
High	[R].LTEMGFPCIGLPGTIDNDIK.[G]	1xCarbamidomethyl [C8]; 1xOxidation [M4]	0.0176115	0	1	1	1	A6TGB8	A6TGB8 [113-132]	0	2207.07226759	High	Not Found	Not Found	9.1e6			2.68655943870544	High	0	0.0001262
High	[K].ISNGEGVER.[V]	1xDeamidated [N3]	0.00347371	0	1	1	4	B5XVK6	B5XVK6 [64-72]	0	961.45851518	High	Not Found	High	2.7e8		2.0e7	3.24096632003784	High	0	9.544E-06
High	[K].ISNGEGVER.[V]		0.0112693	0	1	1	6	B5XVK6	B5XVK6 [64-72]	0	960.47449918	High	High	High	4.2e8	1.6e8	2.4e8	3.0218141078949	High	0	6.213E-05
High	[R].LPLPTQYQTAIK.[V]		0.010077	0	1	2	2	A6T4J7	A6T4J7 [438-449]	0	1372.78347758	High	Not Found	Not Found	1.4e7			2.53313612937927	High	0	5.231E-05
High	[K].QQQAQVEQVLK.[T]		0.0077342	0	1	1	3	A6TCV9	A6TCV9 [351-361]	0	1298.70628988	Not Found	High	High		2.3e7		3.26904058456421	High	0	7.068E-05
High	[K].SATPAQAQAVHK.[F]		0.00452905	0	1	1	8	Q7X222	Q7X222 [177-188]	0	1208.63821038	High	High	High	8.2e7			2.97886538505554	High	0	1.463E-05
High	[K].ANIGDSYVILK.[D]		0.0171712	0	1	1	2	B5XVJ3	B5XVJ3 [49-59]	0	1192.6572145	High	Not Found	Not Found	2.1e7			2.92218971252441	High	0	0.0002891
High	[K].VEWFAAPR.[R]		0.01018	0	1	2	2	A6TFH4	A6TFH4 [45-52]	0	975.50467721	High	Not Found	Not Found	3.0e7			3.04367136955261	High	0	5.288E-05
High	[K].TTAEEEAPAQK.[L]		0.00137156	0	1	1	6	A6T688	A6T688 [53-63]	0	1174.5586226	High	High	High	3.3e8	1.7e8	2.7e8	3.58794975280762	High	0	2.167E-06
High	[RK].APQILVLAPTR.[E]		0.0254653	0	1	2	2	P33906	P33906 [74-84]	0	1178.72556888	High	Not Found	Not Found	3.9e7			2.50106048583984	High	0.000118	0.001471
High	[R].LAAEEQAQR.[E]		0.00388637	0	1	2	6	A6TEI7	A6TEI7 [103-111]	0	1015.51669833	High	High	High	1.8e8	9.0e7	1.2e8	3.60036969184875	High	0	2.017E-05
High	[R].GAGSQLSEQK.[I]		0.0104953	0	1	2	5	A6T9K7	A6T9K7 [288-297]	0	1004.5007139	High	High	High	1.6e7	1.3e8	6.5e6	3.49148321151733	High	0	7.34E-05
High	[R].HQAEQAQGLR.[S]		0.0218893	0	2	2	6	B5XY73; A6T716	B5XY73 [510-519]; A6T716 [510-519]	0	1137.57594451	High	High	High			2.3e7	1.96053850650787	High	9.607E-05	0.0003744
High	[K].GEVVLGDEFSPDGSR.[L]		0.00839053	0	1	1	2	A6TC99	A6TC99 [185-199]	0	1563.72854129	High	Not Found	Not Found	4.2e6			4.44007205963135	High	0	3.9E-05
High	[R].VFMQPASEGTGIIAGGAMR.[A]	1xOxidation [M18]	0.000119872	0	1	1	2	A6TEV5	A6TEV5 [94-112]	0	1908.93062902	High	Not Found	Not Found				4.36740589141846	High	0	4.381E-08
High	[K].YSDHIALPVEIEK.[R]		0.0124745	0	1	1	2	A6T5N6	A6T5N6 [200-212]	0	1513.78968507	High	Not Found	Not Found				3.95594096183777	High	0	0.0001505
High	[R].KISNGEGVER.[V]		0.00563938	0	1	1	6	B5XVK6	B5XVK6 [63-72]	1	1088.56946214	High	High	High	5.7e7	6.7e6	1.3e7	3.04500436782837	High	0	2.076E-05
High	[K].QTLDNGATTR.[F]		0.0146744	0	1	1	2	P27218	P27218 [149-158]	0	1076.53307662	High	Not Found	Not Found	1.4e7			2.92203092575073	High	0	9.438E-05
High	[K].QTLDNGATTR.[F]	1xDeamidated [N5]	0.00684433	0	1	1	6	P27218	P27218 [149-158]	0	1077.51709262	High	Not Found	High	1.2e7		1.0e7	2.93797492980957	High	0	2.832E-05
High	[K].AGTGIDDLLDAILLQAEVLELK.[A]		1.35911E-05	0	1	2	9	A6TEI7	A6TEI7 [543-564]	0	2310.28026891	High	High	High	1.2e6	1.9e6		4.71155595779419	High	0	1.343E-09
High	[K].AVEDPALMDYLAEHR.[I]		0.00164844	0	1	1	1	A6T9W8	A6T9W8 [225-239]	0	1729.82139581	High	Not Found	Not Found	2.4e6			4.09827136993408	High	0	2.911E-06
High	[K].ATLEDLGQAK.[R]		0.00426014	0	1	3	15	A6TH53	A6TH53 [312-321]	0	1045.55241511	High	High	High		4.7e9	1.1e10	3.50031328201294	High	0	1.522E-05
High	[K].MAGQLGNER.[V]		0.00653759	0	1	1	8	A6TEX2	A6TEX2 [161-169]	0	975.46763971	High	High	High	2.2e8	6.2e7	2.4e8	3.19972586631775	High	0	2.63E-05
High	[R].EAAAAAGQQDEGVRR.[E]		0.00132338	0	1	2	7	A6TB02	A6TB02 [123-137]	1	1528.74625706	High	High	Not Found	9.5e7	4.2e6		3.91612768173218	High	9.607E-05	0.0003511
High	[K].HIIGQDAAK.[R]		0.00805571	0	1	2	4	A6TGC1	A6TGC1 [16-24]	0	952.5210555	High	Not Found	High	4.5e7		1.3e7	2.81260848045349	High	0	3.649E-05
High	[R].NVVLTHNGK.[D]	1xDeamidated [N7]	0.00437019	0	1	1	6	Q48450	Q48450 [212-220]	0	982.53162059	High	High	High	8.2e6	4.1e7	2.4e7	2.9514536857605	High	0	1.38E-05
High	[R].NVVLTHNGK.[D]		0.0116774	0	1	1	3	Q48450	Q48450 [212-220]	0	981.54760459	High	Not Found	High	2.6e7			2.44876503944397	High	0	6.593E-05
High	[R].RPDGSVIR.[F]		0.0284474	0	1	1	10	A6TEW2	A6TEW2 [71-78]	0	899.50573981	High	High	High	1.0e9	2.3e8	2.6e8	3.04810428619385	High	0	0.0002761
High	[K].DGHLVVNGK.[K]	1xDeamidated [N7]	0.00474178	0	1	1	20	P24164	P24164 [56-64]	0	939.48942144	High	High	High	2.3e7	3.0e7	5.9e6	3.22775077819824	High	0	1.569E-05
High	[K].DGHLVVNGK.[K]		0.00705675	0	1	1	9	P24164	P24164 [56-64]	0	938.50540544	High	High	High	1.1e8	1.5e7	4.1e7	3.20860123634338	High	0	2.965E-05
High	[K].ALAAALGQIEK.[Q]		0.00464603	0	1	2	1	A6TCW1	A6TCW1 [10-20]	0	1084.63608518	High	Not Found	Not Found				2.5993070602417	High	0	1.519E-05
High	[R].EELNETNSETKR.[K]		0.0056107	0	1	1	7	A6TGP1	A6TGP1 [203-214]	1	1449.68159111	High	High	High	2.5e7	1.0e7	1.6e7	3.32592010498047	High	0	2.047E-05
High	[R].FAPSPTGYLHVGGAR.[T]		0.00584423	0	1	2	1	A6TC43	A6TC43 [7-21]	0	1529.78593715	High	Not Found	Not Found				3.41042256355286	High	0	2.202E-05
High	[R].DVAGQAQTGTGK.[T]		0.00144344	0	1	2	6	A6TGG9	A6TGG9 [48-59]	0	1132.55929134	High	High	High	5.3e7	2.0e7	3.3e7	3.79076266288757	High	0	2.351E-06
High	[R].IIAIDNSPAMVER.[C]		0.0207061	0	1	2	2	A6TB39	A6TB39 [85-97]	0	1428.75152548	High	Not Found	Not Found	3.4e6			3.44174408912659	High	0	0.000162
High	[K].LCAAATELLSR.[A]	1xCarbamidomethyl [C2]	0.00267761	0	1	1	2	A6TF98	A6TF98 [165-175]	0	1204.63543351	High	Not Found	Not Found				3.003746509552	High	0	6.289E-06
High	[R].QAEDDNDREVEGGR.[G]		0.00392623	0	1	2	12	A6TEI7	A6TEI7 [242-255]	1	1589.67863091	High	High	High	1.7e8	9.1e7	1.0e8	3.44207048416138	High	0	0.000226
High	[K].APVVVPAGVDVK.[IV]		0.000989071	0	1	2	10	A6TEV7	A6TEV7 [7-18]	0	1150.68303536	High	High	High	6.3e8	6.2e8	7.6e8	3.0460057258606	High	0	1.282E-06
High	[K].VYQQQVAK.[N]		0.0169123	0	1	2	4	A6TCG5	A6TCG5 [286-293]	0	963.52580653	High	High	High	1.9e8	2.8e7	1.1e8	2.88577675819397	High	0	0.00014
High	[K].GEDKADIEAK.[M]		0.00793362	0	1	2	7	A6T4F4	A6T4F4 [578-587]	1	1075.52659425	High	High	High	2.8e7	2.1e6	4.7e6	3.410724401474	High	0.0002575	0.003071
High	[R].ETLLDAVEHPEK.[Y]		0.0018539	0	1	1	7	A6TCJ1	A6TCJ1 [81-92]	0	1380.70053574	High	High	Not Found	1.1e7	2.3e6		2.98974704742432	High	0	0.0001038
High	[K].LMEIAQQQHAQQQAGSADAQASNAKDDDVVDAEFEEVK.[D]	2xDeamidated [Q/N]	3.84644E-06	0	1	2	4	A6T4F4	A6T4F4 [598-635]	1	4116.85746557	Not Found	High	Not Found		2.3e6		7.78235673904419	High	0	2.547E-10
High	[R].LSASYVGENNER.[Q]		0.000361479	0	1	1	12	B5XQC6	B5XQC6 [493-504]	0	1338.62843344	High	High	High	1.4e8	5.5e7	8.1e7	4.19308996200562	High	0	2.551E-07
High	[R].QIVSNAGEEPSVVANNVK.[A]		7.45808E-07	0	1	3	34	A6TH53	A6TH53 [453-470]	0	1854.95558096	High	High	High	5.6e9	3.2e9	6.1e9	5.47955751419067	High	0	2.135E-10
High	[K].SSHGDVDYAQASAELAK.[A]		6.74831E-06	0	1	2	17	A6TG35	A6TG35 [108-124]	0	1748.80858242	High	High	High	1.6e7	3.8e6	1.7e7	5.07841634750366	High	0	4.166E-09
High	[R].GLMAKPDGSIIETPITANFREGLNVLQYFISTHGAR.[K]	1xDeamidated [N/Q]	0.0054695	0	1	1	2	A6TGP1	A6TGP1 [745-780]	1	3918.02183287	Not Found	High	Not Found				3.70112156867981	High	0	1.966E-05
High	[R].IVEIYGPESSGK.[T]		0.00295031	0	1	2	10	A6TCW1	A6TCW1 [62-73]	0	1278.65760836	High	High	High	1.2e8	4.6e7	6.4e7	3.61017942428589	High	0	5.884E-05
High	[K].LIDEFGR.[T]		0.0314544	0	1	1	7	A6TGP1	A6TGP1 [984-990]	0	849.44649363	High	High	High	5.1e7	4.4e7	2.2e8	1.9668904542923	High	0.0002044	0.002423
High	[R].QMQVGGKDPLVPEENDK.[T]		0.00145083	0	1	1	9	B5XTE8	B5XTE8 [29-45]	1	1883.91675263	High	High	High	1.9e7	1.5e7	5.1e7	3.92652153968811	High	9.607E-05	0.0005941
High	[R].IAESPESVIAR.[T]		0.000979017	0	1	2	6	A6T6B5	A6T6B5 [450-460]	0	1171.63172801	High	High	High	1.4e7	1.3e7	3.1e7	3.77461242675781	High	0	1.926E-06
High	[R].DIADAVTAAGVK.[V]		0.000705968	0	1	2	9	A6THB4	A6THB4 [98-109]	0	1130.60517892	High	High	High		1.3e8	2.6e8	4.26176691055298	High	0	1.35E-06
High	[R].QIVSNAGEEPSVVANNVK.[A]	1xDeamidated [N/Q]	2.94234E-07	0	1	3	81	A6TH53	A6TH53 [453-470]	0	1855.93959696	High	High	High	3.8e9	1.8e9	1.2e9	6.17977237701416	High	0	3.848E-12
High	[R].GGTAHFEYVAGGASNGLAHVAQDSEIPVAFGVLTTESIEQAIER.[A]		0.0009208	0	1	1	4	A6T5E8	A6T5E8 [85-128]	0	4499.21135995	High	Not Found	Not Found				4.5049204826355	High	0	1.142E-06
High	[R].MLQEAVDALLDNGR.[R]	1xDeamidated [N12]	0.000252776	0	1	1	8	A6TGP1	A6TGP1 [298-311]	0	1545.7577334	High	High	High	4.9e7	8.0e6	1.0e7	4.31285619735718	High	0	1.449E-07
High	[R].MLQEAVDALLDNGR.[R]		2.6142E-05	0	1	1	10	A6TGP1	A6TGP1 [298-311]	0	1544.7737174	High	High	High		8.2e6	1.7e7	4.90869617462158	High	0	1.705E-08
High	[K].KNVEFFEAR.[R]		0.0300645	0	1	2	6	A6THB4	A6THB4 [42-50]	1	1139.58438397	High	High	High	4.1e7	1.8e7	1.5e7	3.06784701347351	High	9.607E-05	0.0005171
High	[K].VLSGPQAQPAGDKAEFIEK.[V]		0.000605641	0	1	1	7	P00350	P00350 [302-320]	1	1985.03383126	High	High	High	9.9e7	4.2e7	1.2e8	3.13993144035339	High	0	5.826E-07
High	[K].IALASPDMIR.[S]		0.00504102	0	1	1	7	A6TGP1	A6TGP1 [22-31]	0	1086.59759122	High	High	High				3.05750203132629	High	0	1.734E-05
High	[R].GGTAHFEYVAGGASNGLAHVAQDSEIPVAFGVLTTESIEQAIER.[A]	1xDeamidated [Q/N]	0.00153468	0	1	1	10	A6T5E8	A6T5E8 [85-128]	0	4500.19537595	High	High	Not Found	1.7e6			4.08563137054443	High	0	2.577E-06
High	[R].GGTAHFEYVAGGASNGLAHVAQDSEIPVAFGVLTTESIEQAIER.[A]	2xDeamidated [Q22; Q/N]	0.00222805	0	1	1	31	A6T5E8	A6T5E8 [85-128]	0	4501.17939195	High	High	High	2.3e6	1.8e6	5.1e6	4.80865240097046	High	0	8.753E-05
High	[R].RVVEGTQFECLK.[D]	1xCarbamidomethyl [C10]	0.000681165	0	1	1	10	P0A297	P0A297 [62-73]	1	1465.74677476	High	High	High		1.3e7	1.5e7	4.32096576690674	High	0	7.076E-07
High	[K].HPVSPWGLQTK.[G]		0.00122577	0	1	1	9	A6TEW9	A6TEW9 [243-253]	0	1249.66878227	High	High	High	2.2e8		1.3e8	3.42648220062256	High	0	1.803E-06
High	[R].QIVSNAGEEPSVVANNVK.[A]	2xDeamidated [N5; N15]	0.000247662	0	1	3	2	A6TH53	A6TH53 [453-470]	0	1856.92361296	Not Found	Not Found	High			7.8e6	3.72363758087158	High	0	1.395E-07
High	[R].AGIEHGLLYNQEQR.[L]		0.00244252	0	1	1	2	B5XNL6	B5XNL6 [91-104]	0	1627.81869373	Not Found	Not Found	High				3.93557476997375	High	0	4.899E-05
High	[R].TGEQFERPVTVGYMYMLK.[L]		3.55224E-05	0	1	2	10	A6TGP0	A6TGP0 [1217-1234]	0	2149.0456583	High	High	High		8.0e6	6.5e6	4.4351921081543	High	0	2.745E-08
High	[K].GIANSILIKFNQIGSLTETLAAIK.[M]	1xDeamidated [N/Q]	0.000294655	0	1	2	24	A6TD53	A6TD53 [334-357]	1	2516.43341588	High	High	High		9.3e5	9.0e5	4.75982475280762	High	0	6.367E-07
High	[R].DGPDNPANGPRPLYNVDK.[E]	1xDeamidated [N]	0.00805571	0	1	1	10	A6TG08	A6TG08 [117-134]	0	1939.91444484	High	High	High	1.6e7	3.9e6	6.8e6	2.88692021369934	High	0	3.653E-05
High	[R].LVTYQTDANGQPVNQILVEAATDIDKELYLGAVVDR.[S]	2xDeamidated [N/Q]	0.0177908	0	1	1	4	A6T6F6	A6T6F6 [81-116]	1	3933.9967834	Not Found	Not Found	High			3.1e6	3.48112630844116	High	9.607E-05	0.0003138
High	[K].QGYAEPSLAQAEAGK.[A]		7.15418E-05	0	1	2	8	A6T6C3	A6T6C3 [502-516]	0	1519.73871209	High	High	High	1.2e7	2.3e6	4.6e6	4.22246265411377	High	0	2.15E-08
High	[K].SGAYMTPAGETGGAIGR.[L]		0.000202912	0	1	1	6	P27218	P27218 [116-132]	0	1595.74823091	High	High	High	1.9e7	4.5e6	1.1e7	3.78645133972168	High	0	3.446E-05
High	[R].IASLADSVSNAQEQR.[M]		3.19077E-05	0	2	3	7	B5XY73; A6T716	B5XY73 [566-580]; A6T716 [566-580]	0	1588.7925385	High	High	High	4.5e7	1.3e7	1.3e7	4.86069440841675	High	0	7.37E-09
High	[R].YLNSMGQYPDNTNDR.[N]		9.84989E-06	0	2	2	10	B5Y1J4; A6T4X9	B5Y1J4 [548-562]; A6T4X9 [548-562]	0	1787.76533743	High	High	High	3.6e7	4.6e6	1.6e7	4.68766117095947	High	0	5.9E-08
High	[K].AAQVPVVVAVNK.[I]		0.00402767	0	1	2	5	A6TEI7	A6TEI7 [494-505]	0	1194.72048348	High	High	High	2.3e8	6.3e7	1.2e8	2.65202736854553	High	0	1.73E-05
High	[R].ISALGPGGLTR.[E]		0.000724235	0	1	2	13	A6TGP0	A6TGP0 [530-540]	0	1041.60511943	High	High	High	7.2e8	3.0e8	3.5e8	3.22875452041626	High	0	7.768E-07
High	[K].VLQVQTENLQAER.[N]		0.00016968	0	1	2	8	A6T6Z0	A6T6Z0 [39-51]	0	1527.81254573	High	High	High	2.8e7		4.4e7	4.52291631698608	High	0	3.967E-07
High	[K].LFAAAGQAAPEVK.[Y]		0.00011507	0	1	1	6	A6T5N6	A6T5N6 [553-565]	0	1272.69466262	High	High	High	8.8e7	2.8e7	3.4e7	4.07724332809448	High	0	1.941E-07
High	[R].MLQEAVDALLDNGRR.[G]	1xDeamidated [N/Q]	0.00514489	0	1	1	7	A6TGP1	A6TGP1 [298-312]	1	1701.85884436	High	High	High	1.1e7	6.2e6	7.3e6	3.48745179176331	High	0	1.793E-05
High	[R].GTFPQLNLAPVNFDALFMNYLQQQAGEGAEQHQDA.[-]		1.10784E-05	0	1	1	4	B5XTJ1	B5XTJ1 [121-155]	0	3862.81296189	High	Not Found	High	1.5e7			5.37203311920166	High	0	9.719E-10
High	[R].AIGEVTDVVEK.[E]		0.00135762	0	1	1	6	B5XNL6	B5XNL6 [55-65]	0	1159.62049461	High	High	High	4.2e7	2.0e7	9.9e6	3.37871623039246	High	0	2.121E-06
High	[K].AIAQVGTISANSDETVGK.[L]		2.24916E-06	0	1	3	1016	A6TH53	A6TH53 [143-160]	0	1760.90248278	High	High	High	3.7e9	2.2e9	4.3e9	6.0003023147583	High	0	1.811E-10
High	[K].LTHIDFVR.[A]		0.000806262	0	1	2	26	B5XP25	B5XP25 [86-93]	0	1000.55744102	High	High	High	5.5e6	2.2e7	4.1e7	2.8585307598114	High	0	2.411E-05
High	[R].GTFPQLNLAPVNFDALFMNYLQQQAGEGAEQHQDA.[-]	1xDeamidated [Q/N]	0.000605641	0	1	1	6	B5XTJ1	B5XTJ1 [121-155]	0	3863.79697789	Not Found	High	High		8.1e5	7.6e6	4.36737203598022	High	0	7.384E-06
High	[K].TPPAAVLLK.[K]		0.01862	0	1	2	6	A6TGN5	A6TGN5 [73-81]	0	909.57677951	High	High	High	3.0e8	1.7e8	1.6e8	2.26209163665771	High	0	0.0001373
High	[R].GLMAKPDGSIIETPITANFREGLNVLQYFISTHGAR.[K]		0.00192138	0	1	1	6	A6TGP1	A6TGP1 [745-780]	1	3917.03781687	High	High	High		3.3e6		5.49301338195801	High	0	4.585E-05
High	[R].GGTAHFEYVAGGASNGLAHVAQDSEIPVAFGVLTTESIEQAIER.[A]	3xDeamidated [N15; Q22; Q40]	0.000400375	0	1	1	12	A6T5E8	A6T5E8 [85-128]	0	4502.16340795	High	High	High			2.7e6	5.07716178894043	High	0.0002575	0.003149
High	[R].ELDKLENSLGGIK.[D]	1xDeamidated [N7]	0.00139274	0	1	2	4	A6T4X1	A6T4X1 [140-152]	1	1416.75805101	High	Not Found	Not Found	2.0e7			3.84143114089966	High	0	2.208E-06
High	[R].ELDKLENSLGGIK.[D]		0.000208163	0	1	2	16	A6T4X1	A6T4X1 [140-152]	1	1415.77403501	High	High	High	5.1e7	1.0e8	3.8e7	3.63878631591797	High	0	1.063E-07
High	[R].LPVVATLNELSEEALIQILKEPK.[N]		0.00134382	0	1	2	2	A6T5I1	A6T5I1 [308-330]	1	2547.4643812	High	Not Found	Not Found	4.9e5			3.8171443939209	High	0	2.092E-06
High	[R].VLLLDNLSDYIKPGMSVEAIQGIIASMK.[S]		9.14303E-05	0	1	1	13	B5XPI0	B5XPI0 [42-69]	0	3018.62539147	High	High	High	2.3e7	2.6e6	3.5e6	4.37360572814941	High	0	4.716E-07
High	[R].FATSDLNDLYR.[R]	1xDeamidated [N7]	0.00948035	0	1	1	2	A6TGP1	A6TGP1 [260-270]	0	1315.61647224	Not Found	Not Found	High			2.1e7	3.03669714927673	High	0	4.726E-05
High	[R].FATSDLNDLYR.[R]		0.00170844	0	1	1	16	A6TGP1	A6TGP1 [260-270]	0	1314.63245624	High	High	High	5.5e8	3.6e6	4.2e6	3.71801233291626	High	0	4.094E-05
High	[R].VGDGTQDNLSGCEK.[A]	1xCarbamidomethyl [C12]	0.000171423	0	1	2	2	A6TG48	A6TG48 [40-53]	0	1479.63801206	High	Not Found	Not Found	1.2e7			3.86287689208984	High	0	7.766E-08
High	[R].FGYGDGIGGK.[E]		0.00496449	0	2	2	4	B5Y1J4; A6T4X9	B5Y1J4 [635-644]; A6T4X9 [635-644]	0	970.46287192	High	High	High	8.9e7	4.2e7	2.6e7	2.68339467048645	High	0	1.987E-05
High	[R].ATLGEVGNAEHMLR.[V]	1xOxidation [M12]	0.000558098	0	1	1	4	A6TEW9	A6TEW9 [190-203]	0	1513.74275205	High	Not Found	High	8.0e6			3.55463218688965	High	0	5.148E-07
High	[R].ATLGEVGNAEHMLR.[V]		7.72415E-05	0	1	1	22	A6TEW9	A6TEW9 [190-203]	0	1497.74783705	High	High	High	9.2e7	2.2e7	7.6e6	4.37511014938354	High	0	5.888E-08
High	[K].EFADNLDSDFK.[V]		0.00415286	0	1	1	10	B5XNA0	B5XNA0 [28-38]	0	1300.56918726	High	High	High				3.74734210968018	High	0	1.852E-05
High	[R].YTGAITAAAGTIHR.[L]		2.91036E-05	0	1	2	27	A6THB1	A6THB1 [25-38]	0	1402.743738	High	High	High	2.5e8	7.6e6	1.2e8	4.31838417053223	High	0	1.286E-08
High	[R].VLLLDNLSDYIKPGMSVEAIQGIIASMK.[S]	1xDeamidated [Q/N]	1.80021E-05	0	1	1	13	B5XPI0	B5XPI0 [42-69]	0	3019.60940747	Not Found	High	High			3.2e6	5.15458250045776	High	0	2.12E-09
High	[R].AYDLGADVR.[Q]		0.00296541	0	1	2	11	A6TGP0	A6TGP0 [1148-1156]	0	979.48433561	High	High	High	3.7e8	2.2e8	5.4e6	3.55729556083679	High	0	7.388E-06
High	[R].EISSCSNVWDFQAR.[R]	1xCarbamidomethyl [C5]	0.000471498	0	1	2	2	A6T6Z0	A6T6Z0 [355-368]	0	1698.75404485	High	Not Found	Not Found	4.6e6			3.97221541404724	High	0	3.198E-06
High	[R].QPLELVDMVEK.[L]	1xOxidation [M8]	0.0181547	0	1	2	6	A6TEN8	A6TEN8 [50-60]	0	1316.67662964	High	High	High		2.1e7	2.7e7	3.03424978256226	High	0	0.0002702
High	[R].QPLELVDMVEK.[L]		0.007129	0	1	2	8	A6TEN8	A6TEN8 [50-60]	0	1300.68171464	High	High	High	2.7e8		1.3e8	3.35908889770508	High	0	3.018E-05
High	[K].KVSQALDILTYTNK.[K]		0.00316884	0	1	1	3	A6TEW7	A6TEW7 [28-41]	1	1593.88464803	High	High	Not Found	1.0e7	1.4e6		3.86392521858215	High	0	9.77E-06
High	[K].NWSETSDSPEDSSDYHVTTSQHAR.[Q]		4.70511E-05	0	1	2	12	A6TEI7	A6TEI7 [218-241]	0	2736.14043369	High	High	High	6.0e7	4.3e6		4.34001731872559	High	0	1.787E-08
High	[K].GEVDDIDHLGNR.[R]		0.00108434	0	1	2	11	A6TGP0	A6TGP0 [440-451]	0	1339.62368241	High	High	High	1.0e8	2.4e7	1.4e7	3.80886697769165	High	0	2.508E-05
High	[K].EALEWGTTGAGLR.[A]		0.000121724	0	1	2	11	A6TBX2	A6TBX2 [420-432]	0	1360.68555442	High	High	High		2.2e7		4.03621912002563	High	0	9.301E-07
High	[R].MGSEVFHHLAK.[V]		0.0112693	0	1	2	12	A6TD53	A6TD53 [185-195]	0	1255.62520291	High	High	High		6.1e6		3.22619366645813	High	9.607E-05	0.0005078
High	[K].SPFVTSGIR.[I]		0.0144528	0	1	2	6	A6TCG5	A6TCG5 [355-363]	0	963.52580653	High	High	High	6.6e7	1.2e7	2.9e7	2.72705602645874	High	0	9.264E-05
High	[K].GIANSILIKFNQIGSLTETLAAIK.[M]		1.99393E-05	0	1	2	52	A6TD53	A6TD53 [334-357]	1	2515.44939988	High	High	High	1.1e7	2.4e6	2.8e6	4.40645313262939	High	0	2.489E-09
High	[K].KYEIISEAEAEVAEIQEQFQSGLVTAGER.[Y]	1xDeamidated [Q]	2.1309E-05	0	1	1	31	A6TGP1	A6TGP1 [650-678]	1	3225.57975789	High	High	High		2.4e6	1.2e6	5.70354223251343	High	0	6.33E-07
High	[K].EATEQTPSAAAPEAPAAEQGE.[-]		7.84348E-05	0	1	1	6	A6TEI3	A6TEI3 [691-711]	0	2054.91489776	High	High	High	3.3e7	2.6e7	3.2e7	4.52219343185425	High	0	2.495E-05
High	[R].ALMEYDESLR.[SG]		0.00504102	0	1	2	6	A6TEN8	A6TEN8 [86-95]	0	1226.57216422	High	High	High				3.00822329521179	High	0	0.0001139
High	[K].YLTTGMTVAELSAAAVQYSDNAAANLLLK.[E]		1.29802E-05	0	1	1	11	Q9F663	Q9F663 [111-139]	0	2999.53941318	High	High	High	9.6e6	1.9e6	2.3e6	5.52770328521729	High	0	6.234E-08
High	[R].AVLEVAGVR.[N]		0.00670627	0	1	1	10	A6TEV5	A6TEV5 [113-121]	0	913.54654199	High	High	High	2.2e8	8.8e7	2.0e8	3.10630559921265	High	0	2.741E-05
High	[K].VGTVTPNVAEAVK.[N]		0.00189216	0	2	2	8	B5XYF8; A6TGN6	B5XYF8 [142-154]; A6TGN6 [142-154]	0	1284.71579194	High	High	High	1.2e9	3.3e8	8.5e8	3.00023531913757	High	0	7.96E-06
High	[K].SVEEILGK.[-]		0.015282	0	1	1	10	A6TEV5	A6TEV5 [160-167]	0	874.48802404	High	High	High	1.1e8	7.4e6	7.9e7	2.63104557991028	High	0	0.0001557
High	[R].YDLSAVGR.[M]		0.0152047	0	1	2	7	A6TGP0	A6TGP0 [395-402]	0	880.45230726	High	High	High	1.1e8	2.7e7	5.1e7	2.7623598575592	High	0	9.978E-05
High	[R].IAGINIPDHK.[H]		0.0257232	0	1	1	9	B5XNB4	B5XNB4 [4-13]	0	1077.60511943	High	High	High	3.3e7	7.1e6	3.1e7	3.11837100982666	High	0	0.0002262
High	[K].YLTTGMTVAELSAAAVQYSDNAAANLLLK.[E]	1xDeamidated [Q/N]	4.44791E-05	0	1	1	11	Q9F663	Q9F663 [111-139]	0	3000.52342918	High	High	High		1.1e6		5.85983610153198	High	0	8.981E-09
High	[K].GALSAVVADSR.[G]		0.00163169	0	1	1	18	P0A297	P0A297 [21-31]	0	1045.56364851	High	High	High	2.8e7		2.8e6	3.99011588096619	High	0	4.684E-06
High	[R].GFEGGQMPLYR.[R]	1xOxidation [M7]	0.00873919	0	1	1	6	B5XNB2	B5XNB2 [49-59]	0	1270.58848342	High	High	High	1.5e7	2.8e6	1.6e7	3.33879041671753	High	0	4.177E-05
High	[R].GFEGGQMPLYR.[R]		0.00209563	0	1	1	9	B5XNB2	B5XNB2 [49-59]	0	1254.59356842	High	High	High	9.1e7	2.0e7	1.0e8	3.96708512306213	High	0	3.355E-05
High	[K].ELQESFGGPTGENNSPR.[S]		1.80943E-05	0	1	2	6	A6T4F5	A6T4F5 [344-360]	0	1818.82529508	Not Found	High	High		1.5e7	3.0e7	4.8793044090271	High	0	2.12E-09
High	[R].IAQAAWQVNETTENIGAR.[R]	1xDeamidated [N/Q]	0.000260647	0	1	2	5	A6TGC1	A6TGC1 [377-394]	0	1972.97229405	Not Found	High	Not Found				5.03780317306519	High	0	2.366E-07
High	[K].YEIISEAEAEVAEIQEQFQSGLVTAGER.[Y]		3.0444E-09	0	1	1	46	A6TGP1	A6TGP1 [651-678]	0	3096.50077893	High	High	High	7.8e7	7.0e6	1.6e6	7.59850168228149	High	0	1.131E-13
High	[K].NIVAAGLADR.[C]		0.00218301	0	1	2	6	A6TDV1	A6TDV1 [285-294]	0	999.55816925	High	High	High	5.3e7	6.8e6	2.2e7	2.82162189483643	High	0	0.0002716
High	[K].YEIISEAEAEVAEIQEQFQSGLVTAGER.[Y]	1xDeamidated [Q]	5.20369E-08	0	1	1	52	A6TGP1	A6TGP1 [651-678]	0	3097.48479493	High	High	High	1.1e6		1.5e6	7.57303810119629	High	0	5.041E-13
High	[K].AICAETGIAENVK.[I]	1xCarbamidomethyl [C3]	0.000288693	0	1	1	23	B5XNB4	B5XNB4 [32-44]	0	1375.68859118	High	High	High	3.5e7		2.0e6	4.95669269561768	High	0	1.902E-07
High	[R].AGDMVIDGSVR.[G]		0.0117369	0	1	2	6	A6TG39	A6TG39 [155-165]	0	1119.54628387	High	High	High	2.4e6		5.8e6	2.74476265907288	High	9.607E-05	0.000744
High	[K].KYEIISEAEAEVAEIQEQFQSGLVTAGER.[Y]		4.58641E-05	0	1	1	30	A6TGP1	A6TGP1 [650-678]	1	3224.59574189	High	High	High	9.2e6	2.0e6	8.2e6	6.14513683319092	High	0	9.975E-09
High	[K].AVAAGMNPMDLKR.[G]		0.00328409	0	1	3	11	A6TH53	A6TH53 [106-118]	1	1373.70280123	High	High	High	1.6e8	1.6e7	5.7e7	3.29254269599915	High	0.0002575	0.003235
High	[R].AAGELPAAPQVSVEEASANLAELLNAGLGGSDND.[-]		1.01638E-07	0	1	1	16	A6TGP1	A6TGP1 [1374-1407]	0	3250.57098363	High	High	High	3.0e8		8.2e7	7.07343006134033	High	0	5.359E-13
High	[R].SVGEMAENQFR.[V]		0.00132338	0	1	2	16	A6TGP0	A6TGP0 [455-465]	0	1267.57356119	High	High	High	1.9e8		2.2e7	3.89994335174561	High	0	1.243E-05
High	[R].VGLLTGDVAQK.[K]		0.00498987	0	1	2	4	A6TGG9	A6TGG9 [283-293]	0	1100.63099978	Not Found	High	High		2.1e6	2.5e7	2.89652490615845	High	0	2.291E-05
High	[R].ADYADSFTENGTHGSDSVESAAR.[E]	1xDeamidated [N10]	8.13499E-07	0	1	1	17	A6TCD7	A6TCD7 [105-127]	0	2387.98583112	High	High	High	1.7e8	1.1e7	6.1e7	5.31346559524536	High	0	1.487E-11
High	[R].ADYADSFTENGTHGSDSVESAAR.[E]		5.50071E-06	0	1	1	13	A6TCD7	A6TCD7 [105-127]	0	2387.00181512	High	High	High	8.7e6	9.9e6		4.51570177078247	High	0	2.989E-08
High	[R].DGQEEQQVSFNSIYMMADSGAR.[G]		9.14303E-05	0	1	1	6	A6TGP1	A6TGP1 [710-731]	0	2463.05511308	High	High	Not Found	8.7e6	4.7e6		5.04232025146484	High	0	2.839E-08
High	[K].LIEGTVAAVPPQGGR.[K]		0.0119171	0	1	2	3	A6T5I1	A6T5I1 [214-228]	0	1464.8169029	High	Not Found	High			1.9e7	2.56007552146912	High	0	6.791E-05
High	[R].GVNVLADAVK.[V]		0.00280349	0	1	3	25	A6TH53	A6TH53 [19-28]	0	985.56767131	High	High	High	4.2e9	2.2e9	1.3e9	3.75395083427429	High	0	1.291E-05
High	[K].IIGSGVGGITETDATLAAASNAILVGFNVR.[A]		0.0222233	0	1	2	3	A6TEI7	A6TEI7 [726-755]	0	2887.55236116	Not Found	High	High		1.0e6		3.35581946372986	High	0	0.0001816
High	[K].IIGSGVGGITETDATLAAASNAILVGFNVR.[A]	1xDeamidated [N]	0.007129	0	1	2	6	A6TEI7	A6TEI7 [726-755]	0	2888.53637716	High	High	Not Found	1.3e6	6.4e5		3.8196918964386	High	0.000118	0.001127
High	[K].MKPFIFGAR.[N]	1xOxidation [M1]	0.0059646	0	1	2	11	A6T4X1	A6T4X1 [27-35]	0	1082.5815477	High	High	High	1.1e7			2.53206825256348	High	9.607E-05	0.0006167
High	[R].TLGGDLGSAIK.[G]		0.0181547	0	1	1	2	A6T688	A6T688 [27-37]	0	1031.57315057	Not Found	Not Found	High				2.37577319145203	High	0	0.0001325
High	[K].MKPFIFGAR.[N]		0.00235677	0	1	2	18	A6T4X1	A6T4X1 [27-35]	0	1066.5866327	High	High	High			1.4e7	2.90635466575623	High	0	5.14E-06
High	[K].GAVPGATGSDLIVKPAVK.[A]		4.69479E-06	0	1	1	12	A6TEX2	A6TEX2 [191-208]	0	1679.96904633	High	High	High	7.5e7	1.1e8	3.4e7	5.02313280105591	High	0	2.508E-10
High	[R].GITINTSHVEYDTPTR.[H]	1xDeamidated [N5]	0.00011507	0	1	1	16	A6TEX7	A6TEX7 [60-75]	0	1804.87118309	High	High	High	6.7e7	1.8e7	7.0e6	4.61058616638184	High	0	6.717E-07
High	[R].GITINTSHVEYDTPTR.[H]		8.40678E-06	0	1	1	70	A6TEX7	A6TEX7 [60-75]	0	1803.88716709	High	High	High	2.5e8	3.4e8	2.6e7	5.22897100448608	High	0	3.791E-09
High	[R].VGFFNPIANGAEEETR.[L]	1xDeamidated [N9]	0.000197793	0	1	1	11	A6TCL7	A6TCL7 [36-51]	0	1751.82350468	High	High	High	3.3e7	2.6e6	2.1e7	4.46291017532349	High	0	9.735E-08
High	[K].DTTTIIDGVGEESAIQGR.[V]	1xDeamidated [Q16]	0.000621313	0	1	3	2	A6TH53	A6TH53 [328-345]	0	1862.89779167	Not Found	High	Not Found		3.7e6		4.16649913787842	High	0	6.106E-07
High	[K].DTTTIIDGVGEESAIQGR.[V]		2.73919E-07	0	1	3	1020	A6TH53	A6TH53 [328-345]	0	1861.91377567	High	High	High	4.7e9	4.4e9	2.0e8	5.86171579360962	High	0	1.234E-09
High	[R].IEEALGEQAPFNGRK.[E]	1xDeamidated [N/Q]	0.00155838	0	1	2	6	A6TD53	A6TD53 [412-426]	1	1659.83367548	High	High	High	1.6e7	1.8e7	1.4e7	3.63440823554993	High	0	2.65E-06
High	[R].VAFQAVIK.[A]		0.0146002	0	1	1	25	B5XQC9	B5XQC9 [34-41]	0	875.53491473	High	High	High	4.1e7	1.5e7	1.0e7	2.61783170700073	High	0	9.375E-05
High	[R].VSTLDLENLPR.[N]		0.0136682	0	1	1	4	A6T726	A6T726 [179-189]	0	1256.68449182	High	Not Found	High	3.2e7		6.1e6	3.19732284545898	High	0	9.249E-05
High	[R].VADLFEAR.[R]		0.0202917	0	1	1	10	A6TGP1	A6TGP1 [1141-1148]	0	920.48360738	High	High	High	3.1e8	2.3e8	2.2e8	2.86811876296997	High	0	0.0001567
High	[R].AALMMGINR.[G]		0.0117966	0	1	2	6	B5XND7	B5XND7 [77-85]	0	976.50666782	High	High	High	3.3e7		6.8e6	3.14715313911438	High	0	7.796E-05
High	[R].LAFAGLK.[F]		0.0309842	0	1	1	6	Q48473	Q48473 [97-103]	0	719.44503717	High	High	High	5.1e7	8.3e6	1.9e7	2.24746799468994	High	0.0002044	0.002447
High	[R].QGTVTTPDGPAVYMVQTR.[Q]	1xOxidation [M14]	0.000186028	0	1	1	4	P19650	P19650 [174-191]	0	1936.94330212	High	Not Found	High	2.0e7		4.3e6	4.0467209815979	High	0	8.874E-08
High	[R].QGTVTTPDGPAVYMVQTR.[Q]		0.000457262	0	1	1	3	P19650	P19650 [174-191]	0	1920.94838712	Not Found	High	High		2.0e6	1.6e7	3.79231142997742	High	0	3.715E-07
High	[K].IMIDLDGTENK.[S]		0.00119486	0	1	2	6	A6TD53	A6TD53 [93-103]	0	1248.614029	High	High	High		1.1e7		3.9888744354248	High	0	3.64E-06
High	[R].ITNITDVTPIPHNGCRPPK.[K]	2xDeamidated [N3; N13]; 1xCarbamidomethyl [C15]	0.00116473	0	1	1	8	A6TEV0	A6TEV0 [107-125]	0	2132.080465	High	High	High	6.2e6	2.7e6	5.7e6	3.54777097702026	High	0	1.662E-06
High	[R].ITNITDVTPIPHNGCRPPK.[K]	1xDeamidated [N13]; 1xCarbamidomethyl [C15]	4.84098E-06	0	1	1	35	A6TEV0	A6TEV0 [107-125]	0	2131.096449	High	High	High	8.6e7	1.5e8	2.3e7	5.0539870262146	High	0	1.517E-09
High	[R].GDVVSDGPEAPHDILR.[L]		8.62436E-06	0	1	1	23	A6TGP1	A6TGP1 [1207-1222]	0	1676.82383862	High	High	High	3.7e8	1.8e8	5.4e6	4.66602468490601	High	0	5.706E-09
High	[K].VTIPGSDNEYYK.[A]		0.00388637	0	2	2	11	B5Y1J4; A6T4X9	B5Y1J4 [599-610]; A6T4X9 [599-610]	0	1385.65833659	High	High	High	3.3e7	2.8e6	1.2e7	2.81226921081543	High	0	1.141E-05
High	[R].VGYLVVSTDR.[G]		0.00647131	0	1	2	4	A6TG37	A6TG37 [76-85]	0	1108.59969966	High	Not Found	High	9.0e6			3.45644640922546	High	0	3.514E-05
High	[R].GFGHTLGNALR.[R]		0.00230913	0	1	1	26	A6TEU8	A6TEU8 [34-44]	0	1142.6065164	High	High	High	2.4e7	1.9e7	1.8e7	3.26357388496399	High	0	4.716E-05
High	[R].TLEESSALAAANKR.[V]		0.00305762	0	1	2	1	A6TFH4	A6TFH4 [572-585]	1	1460.77034658	High	Not Found	Not Found	1.5e7			2.92149209976196	High	0	7.777E-06
High	[K].LFNELGPR.[F]		0.0148994	0	1	1	16	A6TEU7	A6TEU7 [79-86]	0	945.51524187	High	High	High	6.7e7	8.4e7	2.0e6	2.92358064651489	High	0	9.715E-05
High	[K].NAALPILFSALLAEEPVEIQNVPK.[L]		7.88934E-07	0	1	2	12	A6TEK8	A6TEK8 [23-46]	0	2576.43341545	High	High	High	1.3e7	2.5e6	2.5e6	6.56200170516968	High	0	3.327E-10
High	[R].SAGTYVQIVAR.[D]		0.00278922	0	1	1	37	A6TEW9	A6TEW9 [157-167]	0	1164.63714778	High	High	High	4.4e7	2.1e6	1.2e7	3.50836849212646	High	0	1.408E-05
High	[K].DIHFEGLQR.[V]		0.00213887	0	2	2	5	B5Y1J4; A6T4X9	B5Y1J4 [28-36]; A6T4X9 [28-36]	0	1114.56398288	High	Not Found	High	3.1e7		4.5e6	2.78932785987854	High	0.000118	0.001648
High	[K].NAALPILFSALLAEEPVEIQNVPK.[L]	1xDeamidated [N/Q]	1.30467E-05	0	1	2	4	A6TEK8	A6TEK8 [23-46]	0	2577.41743145	Not Found	Not Found	High				5.2255482673645	High	0	1.383E-09
High	[R].AGENVGVLLR.[G]		0.0035273	0	1	1	35	A6TEX7	A6TEX7 [271-280]	0	1027.58946937	High	High	High	4.7e8	9.3e7	5.2e7	2.90891456604004	High	0	2.671E-05
High	[K].LADVLAAAEAR.[A]		0.000167099	0	1	1	16	A6THB4	A6THB4 [58-68]	0	1099.61059869	High	High	High				4.55580520629883	High	0	2.932E-07
High	[K].SFGAPTITKDGVSVAR.[E]		0.00156636	0	1	3	11	A6TH53	A6TH53 [43-58]	1	1605.85949591	High	High	High	2.8e7	1.4e7	1.6e7	3.28470849990845	High	0	3.98E-06
High	[K].KLQLVGVGYR.[A]		0.0141624	0	1	2	17	A6TEV7	A6TEV7 [86-95]	1	1132.6837041	High	High	High	1.4e8	1.8e6		2.87410664558411	High	9.607E-05	0.0005112
High	[R].VVVETPVGLNEK.[Q]		0.00175263	0	1	2	6	A6T4F5	A6T4F5 [326-337]	0	1283.72054297	High	High	High	1.6e8	9.1e6	3.7e7	3.39607691764832	High	0	3.524E-05
High	[K].VILSGEVTRPVTVR.[G]		0.00232095	0	1	1	35	B5XNB2	B5XNB2 [110-123]	0	1525.90605223	High	High	High	4.8e8	9.7e7	1.8e7	2.67797517776489	High	0	0.0001406
High	[R].LLDVPFTMADATTLTEAGYVGEDVENIIQK.[L]		1.03663E-05	0	1	2	3	A6T5I1	A6T5I1 [135-164]	0	3253.6184512	High	Not Found	Not Found				5.345374584198	High	0	8.736E-10
High	[K].VMGQALPELVDQVVEVVQR.[H]		6.51117E-06	0	1	1	26	B5XZS3	B5XZS3 [19-37]	0	2109.13725044	High	High	High	3.0e7	2.7e6	2.9e6	5.79368162155151	High	0	1.754E-08
High	[K].LAGDLETLR.[S]		0.00350934	0	2	2	11	B5Y1J4; A6T4X9	B5Y1J4 [219-227]; A6T4X9 [219-227]	0	987.54693585	High	High	High	1.3e8	3.2e7	3.3e7	2.78676390647888	High	0	1.379E-05
High	[K].GKPFAPLLEK.[N]		0.00134382	0	1	1	25	A6TEW9	A6TEW9 [27-36]	0	1099.65100701	High	High	High	2.0e8	1.3e7	3.2e7	2.53266906738281	High	0.0008613	0.0155
High	[R].IAAVLQHVNSNYDIDLFRDLIASVAK.[V]		0.00830555	0	1	1	3	A6TCV9	A6TCV9 [244-269]	1	2885.5519673	High	Not Found	High	3.8e6			2.94074869155884	High	0	3.827E-05
High	[K].QNQLEQLAEQYDELKHEFEK.[K]	1xDeamidated [Q10]	0.000614996	0	1	2	2	A6TGP0	A6TGP0 [1008-1027]	1	2520.18888804	High	High	Not Found				4.29967403411865	High	0	6.487E-06
High	[K].QNQLEQLAEQYDELKHEFEK.[K]		0.000164557	0	1	2	23	A6TGP0	A6TGP0 [1008-1027]	1	2519.20487204	High	High	High	5.9e7	1.6e7	9.0e7	5.14296770095825	High	0	6.624E-06
High	[K].AYGSTNPINVVR.[A]		0.00109547	0	1	1	10	A6TEV5	A6TEV5 [127-138]	0	1290.68007516	High	High	High	1.1e9	3.6e8	8.5e8	4.00360107421875	High	0	1.826E-05
High	[K].EGVQEDILEILLNLK.[G]		5.25344E-06	0	1	1	102	A6TEU8	A6TEU8 [72-86]	0	1725.96329219	High	High	High	1.3e8	3.8e6	2.1e7	6.3517599105835	High	0	4.738E-08
High	[R].ILEVPVGR.[G]		0.0212359	0	1	2	11	A6TG38	A6TG38 [94-101]	0	882.54072836	High	High	High	3.9e8	1.7e8		2.23968458175659	High	0	0.0001686
High	[K].FGVSAAAAVAVAAGPVEAAEEKTEFDVILK.[A]		1.61346E-06	0	1	1	386	A6TGN9	A6TGN9 [31-60]	1	2960.56152885	High	High	High	6.3e5	1.1e6	6.5e6	6.27636384963989	High	0	7.62E-10
High	[R].TFSIIKPNAVAK.[N]		0.00491412	0	1	1	12	A6TCD7	A6TCD7 [6-17]	0	1288.76234826	High	High	High	7.5e7	5.5e6	1.4e7	3.25506830215454	High	0	8.173E-05
High	[K].SFVVADIPGLIEGAAEGAGLGIR.[F]		0.00017586	0	1	2	14	A6TEK2	A6TEK2 [208-230]	0	2212.19720809	High	High	High	6.5e6	5.5e5		5.06617021560669	High	0	1.954E-07
High	[R].GEMPQTIGGGIGQSR.[L]		0.000404488	0	1	2	4	A6TG48	A6TG48 [285-299]	0	1487.72710159	High	Not Found	High	1.8e7		6.4e6	3.44998669624329	High	0	3.646E-06
High	[R].LTNGFEVTSYIGGEGHNLQEHSVILIR.[G]		8.9188E-07	0	1	1	56	A6TEY0	A6TEY0 [57-83]	0	2983.52720904	High	High	High	3.1e6	1.4e6	6.2e5	5.17107105255127	High	0	7.228E-10
High	[K].AGDQIQSGVDAAIK.[A]		2.15279E-05	0	1	1	26	A6TEW9	A6TEW9 [112-125]	0	1372.70668374	High	High	High	4.3e8	1.7e7	2.9e7	4.96827745437622	High	0	7.419E-08
High	[R].LTNGFEVTSYIGGEGHNLQEHSVILIR.[G]	1xDeamidated [Q/N]	1.84274E-06	0	1	1	350	A6TEY0	A6TEY0 [57-83]	0	2984.51122504	High	High	High	1.3e7	3.5e6	3.4e6	5.56687498092651	High	0	5.519E-09
High	[K].EATFEEMIAR.[R]		0.0159145	0	1	1	16	B5XSS1	B5XSS1 [86-95]	0	1196.56159956	High	High	High		3.6e7	3.0e7	3.16732549667358	High	0	0.0002504
High	[K].GPYGTVISNPPYGER.[L]		0.0142345	0	1	2	5	A6T742	A6T742 [301-315]	0	1606.78599664	High	High	High		1.4e6	1.0e7	3.29493403434753	High	0	9.052E-05
High	[R].LVDIVEPTEK.[T]		0.00624455	0	1	1	12	A6TEX3	A6TEX3 [73-82]	0	1142.63033104	High	High	High	9.1e8	5.5e8		3.28291440010071	High	0	2.649E-05
High	[K].STPFAAQVAAER.[C]		0.000493688	0	1	1	14	A6TEV0	A6TEV0 [58-69]	0	1247.63787601	High	High	High	5.6e8	3.2e8		3.54704165458679	High	0	1.873E-06
High	[R].ISPEAPVPVVK.[V]		0.0223358	0	1	2	6	A6TE31	A6TE31 [32-42]	0	1135.67213633	High	High	High	3.7e7	1.3e7	1.2e7	2.11044049263	High	0.000437	0.00673
High	[R].LTNGFEVTSYIGGEGHNLQEHSVILIR.[G]	2xDeamidated [N17; Q/N]	7.41474E-05	0	1	1	88	A6TEY0	A6TEY0 [57-83]	0	2985.49524104	High	High	High	4.6e6	3.2e6	2.8e6	4.9845027923584	High	0	6.221E-08
High	[R].EITPVNIEEELK.[S]		0.00738775	0	1	1	10	P14829	P14829 [7-18]	0	1413.74715155	High	High	High	3.5e7	1.8e7	3.9e6	2.9215726852417	High	0	3.181E-05
High	[K].QNQLEQLAEQYDELK.[H]		9.97286E-05	0	1	2	8	A6TGP0	A6TGP0 [1008-1022]	0	1848.89739738	High	High	High	2.8e7	3.4e6	3.3e6	4.52014970779419	High	0	3.274E-08
High	[R].LLDVPFTMADATTLTEAGYVGEDVENIIQK.[L]	1xDeamidated [N/Q]	0.00301116	0	1	2	8	A6T5I1	A6T5I1 [135-164]	0	3254.6024672	High	High	High	6.9e6	6.7e5	5.8e6	5.16061305999756	High	0	7.614E-06
High	[K].DLDLAQANATDQLKK.[A]		0.000154769	0	1	2	18	B5XZM0	B5XZM0 [53-67]	1	1643.85988977	High	High	High		3.6e7	3.0e7	4.57784986495972	High	0	3.489E-07
High	[R].DEIEGSGILSK.[D]		0.00358171	0	1	2	5	A6TGP0	A6TGP0 [412-422]	0	1147.58410909	High	High	High	2.8e8		4.1e7	3.15661859512329	High	0	1.003E-05
High	[R].VVEGTQFECLK.[D]	1xCarbamidomethyl [C9]	0.0025185	0	1	1	15	P0A297	P0A297 [63-73]	0	1309.6456638	High	High	High	2.6e8	2.7e7		3.58036231994629	High	0	5.697E-06
High	[R].VGLSPTPCLER.[V]	1xCarbamidomethyl [C8]	0.000984031	0	1	1	8	P37424	P37424 [38-48]	0	1228.63543351	High	High	High	2.6e8	4.7e7	1.7e8	3.39580368995667	High	0	5.69E-06
High	[K].FVVEGDLR.[R]		0.00789333	0	1	1	15	B5XNB4	B5XNB4 [63-70]	0	934.49925744	High	High	High		2.5e7		3.2043285369873	High	0	5.928E-05
High	[K].WTSQSSLDLGEPLSLITESVFAR.[Y]		1.39122E-06	0	1	1	37	P41576	P41576 [265-287]	0	2536.29295877	High	High	High	4.3e7	3.1e6	1.6e7	6.11082887649536	High	0	1.629E-08
High	[K].WTSQSSLDLGEPLSLITESVFAR.[Y]	1xDeamidated [Q4]	5.92165E-05	0	1	1	3	P41576	P41576 [265-287]	0	2537.27697477	Not Found	High	Not Found		2.4e5		5.44153547286987	High	0	1.414E-08
High	[K].VQQQLESSDLDQYR.[A]		0.000241414	0	1	2	4	P33906	P33906 [391-404]	0	1708.81366782	High	Not Found	High			4.1e6	4.24474048614502	High	0	5.887E-07
High	[K].VIGHLANGNLEYK.[H]	1xDeamidated [N]	0.00206377	0	1	2	6	A6TG37	A6TG37 [52-64]	0	1428.74815509	High	Not Found	Not Found	4.1e7			3.19106030464172	High	0	4.16E-06
High	[R].APLDNDIGVSEATR.[I]		0.000183198	0	1	2	4	A6TI29	A6TI29 [788-801]	0	1457.72306203	High	Not Found	High	2.0e7			4.01024293899536	High	0	4.851E-07
High	[R].EDFANETADDSEAGDSEE.[-]		7.70726E-06	0	1	2	6	A6THB1	A6THB1 [114-131]	0	1930.69445944	High	High	High	6.9e7	7.8e6	1.2e7	5.48262548446655	High	0	7.01E-10
High	[K].LAGLTGQNEDQNVGIK.[V]	1xDeamidated [N/Q]	1.85218E-06	0	1	3	60	A6TH53	A6TH53 [426-441]	0	1657.83915474	High	High	High	9.5e8	4.1e8	6.2e8	5.25004291534424	High	0	3.112E-10
High	[K].LAGLTGQNEDQNVGIK.[V]		1.14567E-06	0	1	3	24	A6TH53	A6TH53 [426-441]	0	1656.85513874	High	High	High	1.4e10	6.1e9	7.4e9	5.7112455368042	High	0	1.054E-09
High	[K].VAIANVLK.[E]		0.0162405	0	1	2	7	A6TEV8	A6TEV8 [34-41]	0	827.53491473	High	High	High	2.9e7		1.0e7	2.18314218521118	High	0.000118	0.00171
High	[-].MYAVFQSGGK.[Q]		0.00653759	0	1	1	8	B5XSV5	B5XSV5 [1-10]	0	1087.52409195	High	High	High	2.9e8	7.4e6		3.04121255874634	High	0	2.632E-05
High	[R].QLYGEPTITER.[H]		0.00630852	0	1	2	2	A6TD54	A6TD54 [456-466]	0	1306.66375636	Not Found	Not Found	High			1.3e7	2.42898988723755	High	0	2.474E-05
High	[R].STVGHDLNLDVCGK.[C]	1xCarbamidomethyl [C12]	8.33953E-05	0	1	2	8	A6TGC6	A6TGC6 [26-39]	0	1514.72676753	High	Not Found	High	2.3e7		4.7e6	4.5803050994873	High	0	2.445E-08
High	[R].DDGYLPEALLNYLVR.[L]		0.00437019	0	1	2	4	A6TC43	A6TC43 [252-266]	0	1750.90102632	High	Not Found	High				2.74770021438599	High	9.607E-05	0.0006655
High	[K].IVAQAQAEIDAER.[K]		0.0085631	0	1	2	3	B5XZM0	B5XZM0 [101-113]	0	1413.73323283	High	Not Found	High				3.19145965576172	High	0	0.0001074
High	[R].AAGELPAAPQVSVEEASANLAELLNAGLGGSDND.[-]	1xDeamidated [N/Q]	1.4944E-06	0	1	1	18	A6TGP1	A6TGP1 [1374-1407]	0	3251.55499963	High	High	High	1.2e6	1.2e6	2.4e6	7.22332859039307	High	0	3.942E-11
High	[K].NWSETSDSPEDSSDYHVTTSQHAR.[Q]	1xDeamidated [N/Q]	0.000569622	0	1	2	4	A6TEI7	A6TEI7 [218-241]	0	2737.12444969	High	Not Found	High			5.9e6	4.49542331695557	High	0	8.93E-07
High	[K].MLHLTVEQAR.[G]		0.00423847	0	1	1	4	A6TCD7	A6TCD7 [39-48]	0	1197.64085297	High	High	Not Found		1.8e6		3.0443103313446	High	0	1.317E-05
High	[K].VTGATDLTNK.[S]		0.0132582	0	1	1	4	A6TCV9	A6TCV9 [270-279]	0	1019.53676505	High	High	Not Found	4.3e7	5.6e6		2.65376615524292	High	9.607E-05	0.0003533
High	[R].TKPHVNVGTIGHVDHGK.[T]		1.97366E-05	0	1	1	83	A6TEX7	A6TEX7 [9-25]	0	1795.95619021	High	High	High		1.7e7	3.2e7	4.44943380355835	High	0	2.452E-09
High	[K].LENSLGGIK.[D]		0.0161584	0	1	2	3	A6T4X1	A6T4X1 [144-152]	0	930.52547216	High	Not Found	High	1.6e8		8.3e7	2.64998245239258	High	0	0.000147
High	[R].ADLNVPVK.[D]		0.0266461	0	1	1	6	B5XUB8	B5XUB8 [20-27]	0	855.49344381	High	High	High	3.1e7	6.3e6	8.1e6	2.97297477722168	High	0	0.0002393
High	[R].TLVNPETDSPTNR.[H]		0.000538489	0	1	1	6	A6TBX4	A6TBX4 [133-145]	0	1443.70741197	High	High	High	3.3e7	2.5e7	2.1e7	4.1874852180481	High	0	1.321E-06
High	[K].LGINPQQTAVLEGDNEQQQR.[L]	1xDeamidated [Q/N]	0.017346	0	1	2	7	A6T6L5	A6T6L5 [308-327]	0	2239.09492819	High	Not Found	Not Found				2.85125422477722	High	0.000118	0.001053
High	[K].NIDIQSPSAR.[G]		0.0108203	0	1	2	6	A6TBQ0	A6TBQ0 [24-33]	0	1100.56946214	High	High	High	4.5e7	1.6e6		2.95592379570007	High	0	5.824E-05
High	[K].AGVLAEVR.[R]		0.0226766	0	1	1	12	B5XU21	B5XU21 [26-33]	0	814.47812812	High	High	High	1.5e8	5.9e7	7.4e7	2.54666900634766	High	9.607E-05	0.0004142
High	[R].GTSGSGAPAAGQGPQGPGGAR.[H]		0.00614981	0	1	1	2	A6TBH3	A6TBH3 [30-50]	0	1737.82629819	High	Not Found	Not Found	2.7e6			2.59762024879456	High	0	2.378E-05
High	[K].ITLSTQPADGR.[W]		0.00217189	0	1	1	4	A6TCE4	A6TCE4 [7-17]	0	1158.61132692	High	Not Found	High	4.9e7		1.8e7	3.30782175064087	High	0	4.808E-05
High	[R].IAYNVEAAR.[V]		0.00469366	0	1	1	12	A6TEU8	A6TEU8 [183-191]	0	1006.53162016	High	High	High	1.3e9	1.2e9	8.4e8	3.49174785614014	High	0	3.211E-05
High	[K].TTCTGVEMFR.[K]	1xCarbamidomethyl [C3]; 1xOxidation [M8]	0.00249291	0	1	1	5	A6TEX7	A6TEX7 [254-263]	0	1217.52891994	Not Found	High	High		1.3e8	1.2e8	3.40877223014832	High	0	5.628E-06
High	[K].TTCTGVEMFR.[K]	1xCarbamidomethyl [C3]	0.00328409	0	1	1	10	A6TEX7	A6TEX7 [254-263]	0	1201.53400494	High	High	High	1.4e9	6.9e8	6.6e8	3.65058660507202	High	0	8.731E-06
High	[K].LGEQLDAAK.[S]		0.0239707	0	1	2	2	A6T6Z0	A6T6Z0 [78-86]	0	944.5047367	Not Found	High	Not Found		2.0e6		2.62605953216553	High	0	0.0002026
High	[K].VEPGELYNGAK.[V]	1xDeamidated [N8]	0.00873919	0	2	2	4	B5Y1J4; A6T4X9	B5Y1J4 [290-300]; A6T4X9 [290-300]	0	1177.57354486	High	High	Not Found	8.0e6	3.5e7		2.4347870349884	High	9.607E-05	0.0003616
High	[K].VQQLTQQQQQTQATTQQVAR.[R]	1xDeamidated [Q]	6.23659E-07	0	1	1	7	P27218	P27218 [61-80]	0	2314.17457546	High	Not Found	High				6.57780027389526	High	0	9.728E-12
High	[K].VQQLTQQQQQTQATTQQVAR.[R]		5.88271E-08	0	1	1	12	P27218	P27218 [61-80]	0	2313.19055946	High	High	High	1.9e7	1.7e7	7.5e6	5.84052038192749	High	0	1.646E-10
High	[R].GDGTTGEDITSNVR.[T]		0.00163169	0	1	2	2	A6TC47	A6TC47 [137-150]	0	1421.65029099	Not Found	Not Found	High			6.5e6	3.55732321739197	High	0	5.585E-06
High	[K].SVGGEVIEQPR.[N]		0.00304206	0	1	2	5	A6TB00	A6TB00 [61-71]	0	1170.61132692	High	High	High	7.3e7	3.4e7	3.8e7	3.37570118904114	High	0	7.74E-06
High	[K].DGNKLDLYGK.[I]		0.0283047	0	1	1	3	Q48473	Q48473 [28-37]	1	1122.5789642	High	Not Found	High	2.5e7			2.8535327911377	High	0	0.0002626
High	[R].LSQPGGSEDPR.[L]		0.00483951	0	2	3	4	B5XY73; A6T716	B5XY73 [663-673]; A6T716 [663-673]	0	1142.54364128	High	High	Not Found	2.3e7	3.9e6		2.5389575958252	High	0	0.0002415
High	[K].ALLDTLLR.[R]		0.0144528	0	1	2	8	A6TG37	A6TG37 [214-221]	0	914.56694308	High	High	High	4.6e7			2.5359218120575	High	0	9.223E-05
High	[R].AGVGYVHNSLSNMQPQVAMWR.[Y]		0.000584362	0	2	2	2	B5Y1J4; A6T4X9	B5Y1J4 [527-547]; A6T4X9 [527-547]	0	2345.12776514	High	Not Found	Not Found	6.2e6			5.27867889404297	High	0	5.502E-07
High	[K].IFVDEGPSMK.[R]		0.00987405	0	1	1	5	A6TEW7	A6TEW7 [74-83]	0	1122.5499723	High	High	High	6.3e8	1.4e8		3.28023219108582	High	0	5.044E-05
High	[R].AEQINALESVTIASK.[A]		5.71356E-05	0	1	1	60	A6THB4	A6THB4 [69-83]	0	1573.84317711	High	High	High	2.4e7	4.1e6	1.2e7	5.08890295028687	High	0	2.579E-08
High	[K].GNVEYWVALIQPGK.[V]		0.000100753	0	1	1	13	A6TEW5	A6TEW5 [87-100]	0	1573.83730399	High	High	High	1.2e7	3.7e6	1.9e7	4.00264978408813	High	0	8.339E-06
High	[K].VPMNIVAQR.[Y]		0.0224489	0	1	1	6	A6T5H9	A6T5H9 [49-57]	0	1027.57171087	High	High	High	1.1e8	1.5e7		3.03951954841614	High	0	0.0002089
High	[K].ISDGYISALLR.[R]		0.00156636	0	1	2	7	A6THI2	A6THI2 [38-48]	0	1207.66811353	High	High	High		3.0e6	7.7e6	3.10583019256592	High	0	6.016E-06
High	[K].EISDGLASAER.[A]		0.00151134	0	1	2	6	B5XZM0	B5XZM0 [39-49]	0	1147.55895697	High	High	High	2.8e8	2.2e8	2.8e8	3.73371505737305	High	0	2.533E-06
High	[R].IHGLAECMQGEMISLPGNR.[Y]	1xCarbamidomethyl [C7]	1.94363E-05	0	1	2	19	A6TG38	A6TG38 [41-59]	0	2112.99872519	High	High	High	3.0e6	8.3e6	4.8e6	4.75475025177002	High	0	2.38E-09
High	[K].EATFIEGDIR.[N]		0.0129259	0	1	1	2	P45602	P45602 [51-60]	0	1150.5738788	High	Not Found	Not Found	1.2e7			2.3909764289856	High	0	7.751E-05
High	[R].GYLSPYFINKPDTGAVELESPFILLADKK.[I]	1xDeamidated [N9]	6.31455E-06	0	1	3	8	A6TH53	A6TH53 [198-226]	1	3226.69220902	High	High	High		8.7e6	1.2e7	6.67261791229248	High	0	1.018E-09
High	[R].GYLSPYFINKPDTGAVELESPFILLADKK.[I]		3.83798E-07	0	1	3	53	A6TH53	A6TH53 [198-226]	1	3225.70819302	High	High	High	4.2e9	2.7e7	1.2e9	6.87871408462524	High	0	1.343E-10
High	[R].LDTQEANVTLR.[E]		0.00552555	0	1	2	3	A6T4J7	A6T4J7 [88-98]	0	1259.65900533	High	High	Not Found	1.8e7			2.9873046875	High	0	2.001E-05
High	[K].STAETIVYSALETLAQR.[S]		4.94444E-08	0	1	1	49	A6TEX9	A6TEX9 [37-53]	0	1852.96508302	High	High	High	3.1e8		2.6e8	5.42792510986328	High	0	6.325E-09
High	[R].HFVDAIIK.[E]		0.019389	0	1	2	10	A6T5H9	A6T5H9 [74-81]	0	942.54072836	High	High	High	1.5e8			2.88979125022888	High	0	0.0002482
High	[K].VLDDVMAIADILTSMVVDVSDLLDQAR.[Q]		0.0250833	0	1	1	4	A6TH93	A6TH93 [187-213]	0	2917.48968582	High	High	Not Found	3.3e5	5.0e5		2.93460392951965	High	0.0009359	0.01696
High	[K].GHDYSLEALLAGNYQMADLFR.[N]		0.00139274	0	1	1	2	A6TH77	A6TH77 [109-129]	0	2384.13395587	Not Found	High	Not Found		1.2e6		3.63730359077454	High	0	2.211E-06
High	[R].IDPNGENDRYPLQK.[Q]	1xDeamidated [N4]	0.0033862	0	1	1	7	A6TBX3	A6TBX3 [8-21]	1	1659.79728996	High	High	High	4.5e6	6.1e6	8.5e6	2.70573425292969	High	0	9.196E-06
High	[R].ILQSAVETYQR.[K]		0.00269131	0	1	2	2	A6T4P1	A6T4P1 [739-749]	0	1307.69539085	High	Not Found	Not Found	6.9e7			3.78634929656982	High	0	6.365E-06
High	[R].EAEANAESDR.[K]		0.0116182	0	1	2	2	A6T4F4	A6T4F4 [518-527]	0	1091.45997121	Not Found	High	Not Found		3.3e5		2.51935601234436	High	0	6.562E-05
High	[R].IGGVAHDLPR.[G]		0.0206017	0	1	2	4	A6TBX2	A6TBX2 [367-376]	0	1034.57415368	Not Found	High	High		3.7e6		2.73053812980652	High	0	0.0001838
High	[R].ALNAAGFR.[I]		0.0262467	0	1	1	12	A6TEV0	A6TEV0 [99-106]	0	819.44716237	High	High	High	2.3e8	9.3e7	1.6e8	2.66855144500732	High	0.000118	0.001511
High	[K].TVEVMNTDAEGR.[L]		0.00419545	0	1	2	2	A6TCE4	A6TCE4 [270-281]	0	1321.60525517	Not Found	Not Found	High			4.7e6	3.36358261108398	High	0	1.29E-05
High	[K].VMSTGQVYNADR.[L]		0.000916108	0	1	2	6	A6TCI3	A6TCI3 [225-236]	0	1340.626325	High	High	High	4.0e7	6.7e6	2.6e7	4.04302072525024	High	0	1.135E-06
High	[R].QKEISDGLASAER.[A]		0.0105488	0	1	2	6	B5XZM0	B5XZM0 [37-49]	1	1403.71249737	High	High	High	1.6e7	7.3e6	1.0e7	3.92395043373108	High	0	5.631E-05
High	[R].FNSLTPEQQR.[D]		0.0115007	0	1	1	9	A6TCJ1	A6TCJ1 [107-116]	0	1219.60657589	High	High	High	1.8e8	8.0e7	9.3e7	3.18897438049316	High	0	0.0002943
High	[K].VIEAESLDLR.[Y]		0.00663829	0	1	2	4	A6TEI7	A6TEI7 [763-772]	0	1144.62082898	High	High	Not Found	7.6e6	3.7e6		2.74362230300903	High	0	2.679E-05
High	[K].AIGIEQPSLVR.[T]		0.0134616	0	1	1	4	B5XWN4	B5XWN4 [55-65]	0	1182.68409796	High	High	Not Found	1.2e7	2.3e6		2.71545791625977	High	9.607E-05	0.0005906
High	[R].LALAGQFAEAR.[A]		0.014824	0	1	1	4	A6TCA1	A6TCA1 [220-230]	0	1146.62658312	High	High	Not Found		8.8e5		3.13876295089722	High	0.000118	0.001823
High	[K].GDTAGTGGKPATLSTGAVVK.[V]		2.13711E-06	0	1	1	7	A6TH65	A6TH65 [144-163]	0	1787.94976733	High	High	High	8.7e7		5.4e7	3.83899998664856	High	0	2.189E-09
High	[K].DEEGLEIIR.[H]		0.0175226	0	1	1	4	B5XQC6	B5XQC6 [64-72]	0	1073.54732971	High	High	Not Found		4.6e6		2.49173378944397	High	0	0.0001246
High	[R].DGGAQHFADCISAIR.[E]	1xCarbamidomethyl [C10]	0.00805571	0	1	1	1	B5XZS6	B5XZS6 [143-157]	0	1617.74381456	Not Found	High	Not Found		6.1e5		2.26269316673279	High	0	3.67E-05
High	[R].AAKPQGGIGLLTVK.[L]		0.000378491	0	1	1	2	A6TG34	A6TG34 [119-132]	0	1352.8260111	High	Not Found	Not Found	4.4e6			3.06008315086365	High	0	2.763E-07
High	[K].IIGEQLGVK.[Q]		0.0059646	0	1	1	8	B5XXH6	B5XXH6 [11-19]	0	956.57750774	High	High	High	4.2e8	2.8e8	3.5e8	2.49802541732788	High	0	2.647E-05
High	[R].TSDFIESR.[E]		0.0195861	0	1	3	5	A6TFL4	A6TFL4 [124-131]	0	954.45270112	High	High	High	2.7e7	5.7e6	4.5e6	2.9459662437439	High	9.607E-05	0.0005085
High	[R].GLAQGTDVSFGTFGLK.[A]		1.61702E-05	0	1	1	16	A6TEW5	A6TEW5 [19-34]	0	1597.82204779	High	High	High		2.4e7		5.54638957977295	High	0	1.775E-09
High	[R].IGSEAYNQQLSEKR.[A]		0.00789333	0	1	1	6	P24017	P24017 [262-275]	1	1622.81327396	High	Not Found	High	5.9e6		6.4e6	3.28422284126282	High	0	3.887E-05
High	[R].VLENAEGDR.[T]		0.00602571	0	1	2	2	A6T4F4	A6T4F4 [26-34]	0	1002.48506384	High	Not Found	Not Found	2.0e8			3.17542934417725	High	0	2.297E-05
High	[R].APVAAPAQLATSGAVNDIHTSPYTK.[E]		2.85978E-06	0	1	1	4	A6TD49	A6TD49 [209-233]	0	2480.27797745	High	High	Not Found				5.26562547683716	High	0	1.11E-10
High	[K].KVSQALDILTYTNKK.[A]		0.000245144	0	1	1	8	A6TEW7	A6TEW7 [28-42]	2	1721.97961099	High	High	Not Found	2.5e7	4.9e6		4.49255800247192	High	0	1.381E-07
High	[K].AAECTTAYTNAVK.[E]	1xCarbamidomethyl [C4]	0.000906795	0	1	2	6	A6TE25	A6TE25 [61-73]	0	1399.65220566	High	High	High	4.5e7	1.1e7	2.7e6	3.67126393318176	High	0	3.929E-06
High	[R].FLDALAGESDPEAK.[R]		0.000245144	0	1	1	2	A6TCC2	A6TCC2 [294-307]	0	1462.706015	Not Found	High	Not Found		2.3e7		4.27737903594971	High	0	1.379E-07
High	[K].SLGQFNLDGINPAPR.[G]		2.4337E-05	0	1	2	14	A6T4F4	A6T4F4 [453-467]	0	1598.82853016	High	High	High	1.2e8		4.2e7	4.44594717025757	High	0	1.783E-08
High	[K].CHPFFTGK.[Q]	1xCarbamidomethyl [C1]	0.0202917	0	1	2	4	A6TGC6	A6TGC6 [40-47]	0	993.46109816	High	Not Found	High	8.2e6		1.7e6	2.57961869239807	High	9.607E-05	0.0005064
High	[K].AALELAEQR.[E]		0.00742546	0	1	1	11	B5XNB5	B5XNB5 [157-165]	0	1000.54218482	High	High	High	8.6e8	6.3e8		3.43935751914978	High	0	3.959E-05
High	[K].TGVGVTDVLER.[L]		0.00117669	0	1	1	5	A6TCI3	A6TCI3 [165-175]	0	1145.61607795	High	High	Not Found	4.6e7	1.3e7		3.55564141273499	High	0	2.359E-06
High	[R].QMEGAWLGSDLVDQGK.[D]		4.22632E-05	0	2	2	6	B5Y1J4; A6T4X9	B5Y1J4 [371-386]; A6T4X9 [371-386]	0	1733.81631041	High	High	High	2.3e6	6.8e6	5.3e6	4.66935348510742	High	0	8.237E-09
High	[K].IGIFQDLVER.[V]		0.0016151	0	1	2	12	A6TB02	A6TB02 [36-45]	0	1189.65754887	High	High	High		1.2e7		3.43645906448364	High	0	3.099E-06
High	[K].SQPVLVQPGQTDK.[L]		0.00120713	0	1	2	6	A6TG08	A6TG08 [290-302]	0	1396.74306926	High	High	High	1.0e8	3.5e7	4.1e6	3.12928748130798	High	0	4.872E-05
High	[R].SPGVFFDSDKGK.[T]		0.00448308	0	1	2	2	A6TGP0	A6TGP0 [152-163]	1	1283.62664261	Not Found	High	Not Found		1.6e7		4.06876468658447	High	0	1.436E-05
High	[K].SLEEAGAEVEVK.[-]		0.00139987	0	1	2	20	A6TGN9	A6TGN9 [110-121]	0	1260.6317875	High	High	High	2.6e7	7.8e4	1.1e7	4.05951261520386	High	0	5.41E-06
High	[R].KITQGDDLAPGVLK.[I]		8.33953E-05	0	1	2	6	A6TGP0	A6TGP0 [1035-1048]	1	1454.82131956	High	High	Not Found	8.2e7	1.7e7		4.5855827331543	High	0	2.451E-08
High	[K].AEQAAAEQALK.[K]		0.0168268	0	1	1	2	A6TCI1	A6TCI1 [211-221]	0	1129.58477783	High	Not Found	Not Found	3.8e6			2.99930810928345	High	0	0.0001175
High	[R].IGSEAYNQQLSEK.[R]		2.36021E-05	0	1	1	24	P24017	P24017 [262-274]	0	1466.712163	High	High	High	6.3e9	6.8e9	7.7e9	5.14657688140869	High	0	1.507E-08
High	[K].FICIADASK.[Q]	1xCarbamidomethyl [C3]	0.0095287	0	1	2	4	A6TDS5	A6TDS5 [113-121]	0	1024.51319323	High	High	Not Found	2.7e7	2.3e6		2.30618524551392	High	0	6.23E-05
High	[K].RLVDIVEPTEK.[T]		0.0166572	0	1	1	9	A6TEX3	A6TEX3 [72-82]	1	1298.731442	High	High	Not Found	1.7e7	6.2e6		3.3466682434082	High	0.0006359	0.01232
High	[R].ITTEAFNQR.[R]		0.0149752	0	1	2	4	A6T4I7	A6T4I7 [213-221]	0	1079.54799845	Not Found	Not Found	High			1.5e7	3.01106214523315	High	0	9.754E-05
High	[R].DVATPEVADIR.[N]		0.0116774	0	1	2	2	A6T4Z7	A6T4Z7 [378-388]	0	1185.61099255	Not Found	High	Not Found		1.3e7		2.85629844665527	High	0	6.588E-05
High	[R].EGRPSEGETLIAR.[L]		0.0218893	0	1	2	4	A6TEI3	A6TEI3 [81-93]	0	1414.7284818	Not Found	High	High		1.6e7	1.7e7	3.86870765686035	High	0	0.0001762
High	[K].LIDSQDVETR.[G]		0.000848525	0	1	2	6	A6TD54	A6TD54 [327-336]	0	1175.59025709	High	High	High	1.0e8	7.6e7	9.5e7	3.76946997642517	High	0	1.005E-06
High	[R].FNIDSTQVSLTPDKK.[G]		0.000115659	0	2	2	5	B5Y1J4; A6T4X9	B5Y1J4 [238-252]; A6T4X9 [238-252]	1	1692.88029086	High	High	Not Found	2.9e7	3.5e6		4.05702447891235	High	0	8.337E-07
High	[R].SVDEAANSDIVDK.[L]		0.000514287	0	1	2	9	B5XZM0	B5XZM0 [139-151]	0	1362.63832936	High	High	High	3.5e8	2.0e8		4.21651268005371	High	0	2.405E-06
High	[R].FEVGEGIEK.[V]		0.0261148	0	1	1	2	A6T4X2	A6T4X2 [259-267]	0	1007.50440233	High	Not Found	Not Found	1.7e7			2.50211334228516	High	9.607E-05	0.0004529
High	[K].LNELLEFPTPFTYK.[V]		0.00290548	0	1	1	2	B5XZS3	B5XZS3 [5-18]	0	1711.89415009	High	Not Found	Not Found	9.6e6			3.23938822746277	High	0.000118	0.001476
High	[R].YQGGHNAGHTLVINGEK.[T]	1xDeamidated [N/Q]	0.00245502	0	1	2	5	A6TH93	A6TH93 [34-50]	0	1795.8721862	High	Not Found	High	1.8e7		3.8e7	3.87290716171265	High	0	5.851E-06
High	[R].YQGGHNAGHTLVINGEK.[T]		0.0127953	0	1	2	1	A6TH93	A6TH93 [34-50]	0	1794.8881702	Not Found	Not Found	High				2.35932111740112	High	0	7.655E-05
High	[K].IQTDPSPSNLR.[A]		0.00147323	0	1	1	10	P19650	P19650 [151-161]	0	1227.63279061	High	High	High	3.3e8		4.7e8	3.02768731117249	High	0	2.424E-05
High	[-].MNTEATQDHQEANTTGAR.[L]		0.000410736	0	1	2	2	A6TCD5	A6TCD5 [1-18]	0	1974.85700582	High	Not Found	Not Found	1.6e7			3.66692423820496	High	0	3.14E-07
High	[R].KHPQQEFLQVDTSK.[I]		0.00257046	0	1	2	2	A6T5I1	A6T5I1 [229-242]	1	1684.86530954	High	Not Found	Not Found	1.2e7			3.1327793598175	High	0	5.88E-06
High	[R].GAAQNIIPSSTGAAK.[A]		4.53977E-05	0	1	1	14	P24164	P24164 [193-207]	0	1385.73831823	High	High	High		7.4e6	5.3e8	3.73124289512634	High	0	3.139E-08
High	[R].IAGINIPDHKHTVIALTAIFGIGK.[T]		0.00168246	0	1	1	99	B5XNB4	B5XNB4 [4-27]	1	2499.44458936	High	High	High	4.0e6	2.1e6	1.3e6	4.06015968322754	High	9.607E-05	0.0007398
High	[K].AEAQVIIEQANK.[R]		0.000746781	0	1	2	17	B5XZM0	B5XZM0 [70-81]	0	1313.70595551	High	High	High	9.5e7	1.1e7	2.7e7	4.37737274169922	High	0	2.649E-06
High	[R].IAGINIPDHKHTVIALTAIFGIGK.[T]	1xDeamidated [N5]	0.00167389	0	1	1	18	B5XNB4	B5XNB4 [4-27]	1	2500.42860536	High	High	High	2.7e6	1.2e6		4.32121467590332	High	0	2.977E-06
High	[R].FGGEAVLAGSIIVR.[Q]		0.000257996	0	1	1	154	B5XSV6	B5XSV6 [26-39]	0	1388.78962558	High	High	High	1.3e6	7.5e5	5.9e5	3.90939164161682	High	0	5.428E-06
High	[R].LVDIEQVSSTHAK.[V]		1.33161E-05	0	1	1	21	A6TEU8	A6TEU8 [13-25]	0	1426.75363392	High	High	High	2.1e9	1.1e9	7.7e8	4.386474609375	High	0	5.027E-08
High	[K].LHDYYKDEVVK.[K]		0.00437019	0	1	1	32	A6TEW0	A6TEW0 [4-14]	1	1408.71070654	High	High	High	2.0e7	2.1e7	1.2e7	4.23396253585815	High	0	0.0001702
High	[K].SETIATLVAEDETLDANELGEILHAIEK.[N]		3.9953E-05	0	1	2	9	A6TEI3	A6TEI3 [275-302]	0	3024.52593105	High	High	High		1.7e6		5.30121326446533	High	0	2.146E-08
High	[K].AVYFPSSSR.[H]		0.0182468	0	1	1	6	B5Y1J4	B5Y1J4 [672-680]	0	1013.50507107	High	High	High	2.3e7	9.2e6		2.47698712348938	High	0.000118	0.0008892
High	[K].SETIATLVAEDETLDANELGEILHAIEK.[N]	1xDeamidated [N17]	0.0024054	0	1	2	15	A6TEI3	A6TEI3 [275-302]	0	3025.50994705	High	High	High	2.2e6	7.6e5	1.2e6	4.21376085281372	High	0	5.304E-06
High	[K].SFDELDTSK.[-]		0.00413173	0	1	1	4	A6TAN5	A6TAN5 [276-284]	0	1041.47349607	Not Found	High	High		2.1e7	2.1e7	3.07617330551147	High	0	8.693E-05
High	[K].IAPDLLPEELIQVADSLVR.[H]		0.00680955	0	1	2	8	A6T739	A6T739 [218-236]	0	2091.1695964	High	High	High	5.3e6	3.0e5		2.99934506416321	High	9.607E-05	0.00053
High	[R].AVAVDSGVTAVAK.[R]		0.000222461	0	1	2	10	A6TGP0	A6TGP0 [707-719]	0	1187.66302813	High	High	High				4.61547708511353	High	0	1.182E-07
High	[R].TLEESSALAAANK.[R]	1xDeamidated [N12]	0.0290253	0	1	2	2	A6TFH4	A6TFH4 [572-584]	0	1305.65325162	Not Found	Not Found	High				2.56848454475403	High	0	0.0002717
High	[R].TLEESSALAAANK.[R]		0.00103033	0	1	2	5	A6TFH4	A6TFH4 [572-584]	0	1304.66923562	High	High	High	3.7e6	1.3e6	8.3e6	4.25185680389404	High	0	3.006E-06
High	[K].VELITENNQR.[W]	1xDeamidated [N/Q]	0.00298058	0	1	1	17	Q48449	Q48449 [422-431]	0	1216.61680661	High	High	High	3.6e7	2.9e7	1.8e7	3.31286239624023	High	0	7.487E-06
High	[K].QYAPMSVAQQSLVLFAAER.[G]		0.00014933	0	1	2	10	A6TG38	A6TG38 [435-453]	0	2109.0797356	High	High	Not Found	2.1e7	3.6e6		3.83326554298401	High	0	6.663E-07
High	[K].FRPGTDEGDYQVK.[L]		9.92202E-05	0	1	1	10	P33318	P33318 [98-110]	0	1511.71249737	High	High	High	3.4e7	3.3e7	1.2e7	4.27200603485107	High	0	3.227E-08
High	[K].TGEDIPITAR.[R]		0.00284676	0	1	1	6	A6TAI1	A6TAI1 [67-76]	0	1072.56331414	High	High	High	5.2e7	1.9e7	3.5e7	3.11610460281372	High	0	6.96E-06
High	[R].LIPAGTGYAYHQDR.[M]		6.66022E-05	0	1	1	18	A6TGP1	A6TGP1 [1356-1369]	0	1561.77576635	High	High	High	3.5e8	8.2e6	2.6e7	3.78055357933044	High	0	3.731E-06
High	[R].NGKGEVDDIDHLGNR.[R]	1xDeamidated [N1]	1.13651E-05	0	1	2	12	A6TGP0	A6TGP0 [437-451]	1	1639.76705244	High	High	High	1.2e8	2.7e7		5.5961275100708	High	0	1.008E-09
High	[K].AGKPLVIIAEDVEGEALATLVVNTMR.[G]		2.21494E-06	0	1	3	570	A6TH53	A6TH53 [243-268]	0	2709.48552728	High	High	High	1.4e7	8.4e6	6.0e6	5.99422216415405	High	0	3.365E-10
High	[K].HQKPVPALNQPGGIVEK.[E]		0.000237742	0	1	2	8	A6TEW1	A6TEW1 [45-61]	0	1812.01264245	High	High	High				4.50372123718262	High	0	6.326E-06
High	[K].AGKPLVIIAEDVEGEALATLVVNTMR.[G]	1xDeamidated [N23]	0.00144344	0	1	3	128	A6TH53	A6TH53 [243-268]	0	2710.46954328	High	High	High	3.3e6	5.4e5	1.9e6	5.14865398406982	High	0	3.211E-05
High	[R].NDQLGAGAFGGYQVNPYLGFEMGYDWLGR.[M]		0.000159588	0	1	1	14	P24017	P24017 [46-74]	0	3195.46289422	High	High	Not Found	3.5e6			4.55183410644531	High	0	2.344E-05
High	[R].IMNVLGQPVDMK.[G]		0.00142149	0	1	2	9	A6TG36	A6TG36 [88-99]	0	1344.70140426	High	High	High	1.6e8	4.3e7	2.4e6	4.28129243850708	High	0	2.285E-06
High	[K].AVAAGMNPMDLK.[R]	1xOxidation [M]	0.00129001	0	1	3	14	A6TH53	A6TH53 [106-117]	0	1233.59660527	High	High	High	2.7e8	1.5e8		3.91012501716614	High	0	0.0002766
High	[K].AVAAGMNPMDLK.[R]		0.000670804	0	1	3	16	A6TH53	A6TH53 [106-117]	0	1217.60169027	High	High	High		6.7e8	1.6e9	3.95773029327393	High	0	6.873E-07
High	[R].REDFANETADDSEAGDSEE.[-]		6.31455E-06	0	1	2	9	A6THB1	A6THB1 [113-131]	1	2086.7955704	High	High	High	3.3e8	9.9e7	2.3e7	5.53333425521851	High	0	8.007E-10
High	[R].NDQLGAGAFGGYQVNPYLGFEMGYDWLGR.[M]	1xDeamidated [Q/N]	0.000587356	0	1	1	64	P24017	P24017 [46-74]	0	3196.44691022	High	High	High	5.4e6	7.0e5	1.1e6	5.18747520446777	High	0.000118	0.001761
High	[K].DLETQSQDGTFDK.[L]		0.000410736	0	1	2	9	A6T4X1	A6T4X1 [116-128]	0	1483.65470765	High	High	High	5.3e8	2.1e8	8.3e7	5.14851522445679	High	0	3.15E-07
High	[R].IAHWVGQGATVSDR.[V]		0.000861631	0	1	1	12	A6TCL7	A6TCL7 [57-70]	0	1496.76045066	High	High	High	2.1e7	9.0e6	2.7e6	3.70782327651978	High	9.607E-05	0.0005113
High	[K].GGLALSNEELAQTFTEWNEGELSSYLIDITK.[D]	1xDeamidated [N/Q]	0.000471498	0	1	1	13	P41576	P41576 [206-236]	0	3429.65840205	High	High	High	3.4e6	9.1e5		4.99576473236084	High	0	3.433E-06
High	[R].AFDQIDNAPEEK.[A]		0.00171719	0	1	1	10	A6TEX7	A6TEX7 [46-57]	0	1376.6328501	High	High	High	4.6e8	3.1e8	1.7e8	4.16804075241089	High	0	4.823E-05
High	[K].SQAIEGLVK.[A]		0.0218893	0	1	2	8	A6T5H9	A6T5H9 [288-296]	0	944.54112222	High	High	High	2.1e8			2.2142162322998	High	0.0002849	0.003597
High	[K].HADNALTFGPR.[D]		0.000488668	0	1	2	20	A6TEV7	A6TEV7 [45-55]	0	1198.5963456	High	High	High			7.7e6	3.81708717346191	High	0	5.398E-07
High	[R].DGNPNVTADITR.[H]		0.00459888	0	1	1	2	B5XZ20	B5XZ20 [254-265]	0	1272.61786878	Not Found	Not Found	High			2.5e6	2.96687626838684	High	0	1.497E-05
High	[R].SESLPLDSNHVNTEEAR.[L]		0.000354165	0	1	2	4	A6TB35	A6TB35 [105-121]	0	1897.88862355	Not Found	High	High			7.1e6	4.10769844055176	High	0	2.471E-07
High	[R].TIAMGSSDGLR.[R]		0.000818715	0	1	2	6	A6TG36	A6TG36 [54-64]	0	1107.54628387	High	High	High		1.1e8	4.5e7	3.10233545303345	High	0	9.493E-07
High	[R].LPVVATLNELSEEALIQILK.[E]		0.000224747	0	1	2	19	A6T5I1	A6T5I1 [308-327]	0	2193.27406142	High	High	High	3.2e6	1.0e6		4.93388032913208	High	0	1.199E-07
High	[K].EGDNFVVLSDILGDEDHLGDMDFK.[V]		1.44507E-05	0	1	2	11	A6TEI3	A6TEI3 [471-494]	0	2680.20830235	High	High	High	7.9e6	2.3e6		4.96921682357788	High	0	1.48E-09
High	[K].LMEIAQQQHAQQQAGSADAQASNAK.[D]		5.86563E-07	0	1	2	5	A6T4F4	A6T4F4 [598-622]	0	2624.24815055	High	High	High	6.6e6	5.6e6	1.3e7	6.00282287597656	High	0	1.12E-11
High	[K].FVESVDVAVNLGIDAR.[K]		0.00111239	0	1	1	1	B5XYF8	B5XYF8 [38-53]	0	1703.89627529	Not Found	Not Found	High				2.32059597969055	High	0	1.546E-06
High	[R].KLEEHGALANTIVVVATASESAALQYLAPYAGCAMGEYFR.[D]	2xDeamidated [N10; Q25]; 1xCarbamidomethyl [C33]	0.00356348	0	1	2	16	A6TG38	A6TG38 [211-250]	1	4274.07842159	High	High	High	4.6e5	9.8e5	1.1e6	4.59141778945923	High	0	9.936E-06
High	[K].VGDAVQADVDEAR.[R]		0.000260647	0	1	1	4	A6TCV9	A6TCV9 [544-556]	0	1344.6389981	Not Found	High	High		4.0e6		3.98543667793274	High	0	1.523E-07
High	[K].DAGYTAVISHR.[S]		0.00212798	0	1	2	14	A6TD53	A6TD53 [361-371]	0	1189.59601123	High	High	High		1.8e7	1.9e7	3.92800641059875	High	0	4.375E-06
High	[R].KLEEHGALANTIVVVATASESAALQYLAPYAGCAMGEYFR.[D]	1xDeamidated [Q/N]; 1xCarbamidomethyl [C33]	0.000698791	0	1	2	83	A6TG38	A6TG38 [211-250]	1	4273.09440559	High	High	High	1.4e6	1.0e6	1.4e6	5.31711769104004	High	0	3.76E-05
High	[K].IGGQADLSESLLEEVTSLVEWPVVLTAK.[F]		0.000698791	0	1	2	6	A6TFH4	A6TFH4 [237-264]	0	2983.5874092	Not Found	High	High			6.5e5	4.22541570663452	High	0	0.0001321
High	[R].HYAHVDCPGHADYVK.[N]	1xCarbamidomethyl [C7]	9.43452E-07	0	1	1	103	A6TEX7	A6TEX7 [76-90]	0	1768.78601371	High	High	High	1.3e7	1.5e7	2.7e7	5.58269262313843	High	0	1.508E-10
High	[R].KLEEHGALANTIVVVATASESAALQYLAPYAGCAMGEYFR.[D]	1xCarbamidomethyl [C33]	0.00452905	0	1	2	16	A6TG38	A6TG38 [211-250]	1	4272.11038959	High	High	High		3.8e5		5.62315559387207	High	0	1.457E-05
High	[R].QGNALGWATAGGSGFR.[G]		1.08543E-05	0	1	1	12	A6TEV0	A6TEV0 [38-53]	0	1549.75061423	High	High	High	5.8e7			4.55695867538452	High	0	4.609E-09
High	[K].IGGQADLSESLLEEVTSLVEWPVVLTAK.[F]	1xDeamidated [Q4]	0.00469366	0	1	2	7	A6TFH4	A6TFH4 [237-264]	0	2984.5714252	Not Found	High	High			1.4e6	4.83586072921753	High	0	0.0001219
High	[K].IDKPEADPDR.[V]		0.00563938	0	1	2	2	A6TEI7	A6TEI7 [506-515]	0	1155.56404237	High	Not Found	Not Found	1.8e7			2.55113434791565	High	0	3.044E-05
High	[K].WDEVGVDVVAEATGIFLTDETAR.[K]		0.00552555	0	1	1	56	P24164	P24164 [79-101]	0	2493.2143741	High	High	High	1.3e6	1.3e6	4.2e5	3.14157915115356	High	0.00135	0.02434
High	[R].LKDLETQSQDGTFDK.[L]		6.95843E-06	0	1	2	22	A6T4X1	A6T4X1 [114-128]	1	1724.83373454	High	High	High		1.7e8	9.8e7	5.28792333602905	High	0	1.904E-08
High	[K].DPQQIISGNEK.[V]		0.007129	0	1	2	6	A6TFH4	A6TFH4 [311-321]	0	1228.61680618	High	High	High		2.1e7	1.7e7	3.64856147766113	High	0	5.18E-05
High	[R].DQVDYMDVSTQQVVSVGASLIPFLEHDDANR.[A]	2xDeamidated [Q/N]	0.00406898	0	1	2	2	A6TGP0	A6TGP0 [648-678]	0	3450.60057003	High	Not Found	Not Found				4.35018348693848	High	0	6.363E-05
High	[R].VYEALEVQNGNEVLVLEVQQQLGGGIVR.[T]	1xDeamidated [N/Q]	0.00506679	0	1	1	21	A6TG36	A6TG36 [26-53]	0	3054.61060466	High	High	High		8.8e5		3.92280125617981	High	0	0.0001361
High	[R].VYEALEVQNGNEVLVLEVQQQLGGGIVR.[T]	2xDeamidated [Q/N]	0.000746781	0	1	1	12	A6TG36	A6TG36 [26-53]	0	3055.59462066	High	High	Not Found		5.7e5		4.34268856048584	High	0	8.151E-07
High	[R].EEVIDHLGTIAK.[S]		0.00115289	0	1	1	2	A6T5N6	A6T5N6 [88-99]	0	1324.71070654	High	Not Found	Not Found	7.4e6			3.40802001953125	High	0	1.636E-06
High	[R].VAVFTQGANAEAAK.[A]		7.45273E-05	0	1	1	12	A6TGN6	A6TGN6 [75-88]	0	1376.71685454	High	High	High	5.3e8	1.7e8		4.65325403213501	High	0	1.651E-07
High	[R].LDLAAGVDVQISLG.[-]		0.00292034	0	1	1	128	A6TEX3	A6TEX3 [90-103]	0	1370.75257132	High	High	High		4.2e5	5.7e5	3.53276181221008	High	0	5.759E-05
High	[K].VPYGAVMAK.[G]		0.0138076	0	1	1	6	A6TGP1	A6TGP1 [997-1005]	0	935.50190003	High	High	High	1.6e8	8.3e7	1.1e8	2.61845731735229	High	0	8.625E-05
High	[R].DQVDYMDVSTQQVVSVGASLIPFLEHDDANR.[A]	1xDeamidated [N/Q]	3.19077E-05	0	1	2	178	A6TGP0	A6TGP0 [648-678]	0	3449.61655403	High	High	High	2.2e6	1.6e6	6.2e6	5.29004096984863	High	0	5.263E-09
High	[K].LMEIAQQQHAQQQAGSADAQASNAK.[D]	1xDeamidated [Q]	1.98377E-05	0	1	2	7	A6T4F4	A6T4F4 [598-622]	0	2625.23216655	Not Found	High	High				6.85341596603394	High	0	2.46E-09
High	[R].MLADLITSDVR.[L]		0.00805571	0	1	2	2	A6TGV0	A6TGV0 [786-796]	0	1233.65074889	Not Found	High	Not Found		2.9e6		3.20517802238464	High	0	3.668E-05
High	[R].DQVDYMDVSTQQVVSVGASLIPFLEHDDANR.[A]		3.21647E-06	0	1	2	82	A6TGP0	A6TGP0 [648-678]	0	3448.63253803	High	High	High	1.7e7	1.9e6	4.6e6	5.74930095672607	High	0	1.342E-10
High	[R].NIPVGSTVHNVEMKPGK.[G]	1xOxidation [M13]	0.00406898	0	1	1	2	A6TEW9	A6TEW9 [134-150]	0	1822.94799366	High	Not Found	Not Found	6.4e7			2.20775032043457	High	0	2.002E-05
High	[R].NIPVGSTVHNVEMKPGK.[G]		0.000251488	0	1	1	15	A6TEW9	A6TEW9 [134-150]	0	1806.95307866	High	High	High	3.7e6	1.1e6	2.2e7	3.69287800788879	High	0	8.567E-06
High	[R].DNMAFSPEER.[V]		0.0525916	0.000573852	1	2	2	A6T4P1	A6T4P1 [189-198]	0	1195.50481295	High	Not Found	Not Found				2.76185965538025	High	9.607E-05	0.0006658
High	[K].ATSFNELMNQQA.[-]		0.0345988	0.000573852	1	2	1	A6T5H9	A6T5H9 [421-432]	0	1353.61034057	Not Found	High	Not Found				2.98586511611938	High	9.607E-05	0.0003545
High	[K].ANEIDVPAALIDSEIDVLRR.[Q]		0.0439769	0.000573852	1	2	1	A6T5H9	A6T5H9 [297-316]	1	2209.18228626	High	Not Found	Not Found				2.74951720237732	High	9.607E-05	0.0005044
High	[K].TEEFDAIK.[I]		0.0518154	0.000573852	1	1	2	A6TGP1	A6TGP1 [14-21]	0	952.46220318	High	Not Found	Not Found	6.7e8			2.38076233863831	High	9.607E-05	0.0006508
High	[K].GGLALSNEELAQTFTEWNEGELSSYLIDITK.[D]		0.0547169	0.000573852	1	1	3	P41576	P41576 [206-236]	0	3428.67438605	High	Not Found	Not Found	2.5e6			3.25076389312744	High	0.000306	0.004457
High	[R].GGAPAHAALLSQPPGSLK.[G]		0.04163	0.000573852	1	1	2	B5XZ20	B5XZ20 [588-605]	0	1671.91767949	High	Not Found	Not Found	1.4e7			3.34645891189575	High	0.0002849	0.003544
High	[R].DHLDDPVIGELR.[N]		0.0525916	0.000573852	1	2	2	A6TBX2	A6TBX2 [21-32]	0	1378.69611908	Not Found	High	Not Found				2.60567283630371	High	0.000118	0.00158
High	[R].AAESAAWQEAR.[Y]		0.0505463	0.000573852	1	1	1	A6TD47	A6TD47 [106-116]	0	1189.55962571	High	Not Found	Not Found				2.08415293693542	High	9.607E-05	0.0006265
High	[K].FFDDLTR.[-]		0.0386255	0.000573852	1	2	4	A6T4F5	A6T4F5 [371-377]	0	913.44140823	High	High	Not Found	1.0e7	7.3e6		2.41877555847168	High	9.607E-05	0.000418
High	[R].QVDDLEELDIGIQALAAIPVGAAGEGIGESDVR.[V]		0.0533791	0.000573852	1	1	2	A6TGB9	A6TGB9 [98-130]	0	3320.68561945	High	Not Found	Not Found	8.9e5			3.18468451499939	High	0.000306	0.004409
High	[K].NELSQYGILPEEWGGESQFVHVSAK.[A]	1xDeamidated [Q18]	0.0426812	0.000573852	1	2	2	A6TEI7	A6TEI7 [518-542]	0	2805.33661481	High	High	Not Found				4.44466495513916	High	9.607E-05	0.0004843
High	[K].ANAITWLK.[E]		0.0462219	0.000573852	1	2	4	A6TCW1	A6TCW1 [304-311]	0	916.5250783	High	High	Not Found		7.9e6		2.42337799072266	High	9.607E-05	0.0005445
High	[R].ALMMSTNNILSPANGEPIIVPSQDVVLGLYYMTR.[D]	2xDeamidated [N14; Q23]	0.0396027	0.000573852	1	1	1	A6TGP1	A6TGP1 [482-515]	0	3709.85256774	Not Found	High	Not Found				3.23488712310791	High	9.607E-05	0.0004343
High	[R].SELDTAFNR.[A]		0.0471507	0.000573852	1	1	2	P45600	P45600 [205-213]	0	1052.5007139	High	Not Found	Not Found	3.3e6			2.67467951774597	High	9.607E-05	0.000563
High	[R].ITANQNLIVASVPEDQK.[A]		0.0459925	0.000573852	1	2	1	A6TD48	A6TD48 [392-408]	0	1839.98106745	High	Not Found	Not Found	9.4e6			2.13034343719482	High	9.607E-05	0.0005401
High	[R].TYLYQGIAER.[N]		0.0464524	0.000573852	1	1	2	B5XT60	B5XT60 [84-93]	0	1213.62116335	High	Not Found	Not Found	1.6e7			2.22164583206177	High	9.607E-05	0.0005479
High	[R].VMLSELFR.[I]		0.0580607	0.000573852	1	2	2	A6TBX2	A6TBX2 [310-317]	0	994.53901378	High	Not Found	Not Found				2.19942331314087	High	9.607E-05	0.0007723
High	[K].IPGGFFR.[R]		0.0414228	0.000573852	1	2	2	A6TEI3	A6TEI3 [73-79]	0	793.43553511	High	Not Found	Not Found				1.64349317550659	High	9.607E-05	0.0004618
High	[K].IAEQVIIQYGGSVNAGNAAELFTQPDIDGALVGGASLK.[A]	1xDeamidated [Q/N]	0.0488199	0.000573852	1	1	34	Q7X222	Q7X222 [201-238]	0	3787.93887427	High	High	High	1.2e6	8.2e5		2.87865781784058	High	0.0003329	0.005349
High	[K].AAGYELGK.[D]		0.0322536	0.000573852	1	2	4	A6TD53	A6TD53 [232-239]	0	808.41994454	High	High	Not Found	8.8e7	3.4e7		2.22260236740112	High	9.607E-05	0.0006819
High	[R].QDEALDSQR.[S]		0.0510503	0.000573852	1	1	2	B5XXG3	B5XXG3 [134-142]	0	1061.48579207	High	Not Found	Not Found	4.5e6			2.80075573921204	High	9.607E-05	0.0006322
High	[R].FWVESEK.[R]		0.0347726	0.000573852	1	2	5	A6TFM8	A6TFM8 [38-44]	0	924.44615926	High	High	Not Found	7.0e7	2.1e7		2.01229929924011	High	9.607E-05	0.000358
High	[R].FSLTCPEANLAEWEQVIYEEANPAGEVTIGMVGK.[Y]	1xDeamidated [N9]; 1xCarbamidomethyl [C5]	0.0420474	0.000573852	1	2	3	A6TD54	A6TD54 [264-297]	0	3753.76625496	High	Not Found	High				2.94911170005798	High	9.607E-05	0.0004717
High	[R].ISVVGIYR.[N]		0.0363754	0.000573852	1	2	2	A6TCB0	A6TCB0 [96-103]	0	906.54072836	High	Not Found	Not Found				2.49580931663513	High	9.607E-05	0.0003822
High	[R].SDLSADINEHLIVELYSK.[-]	1xDeamidated [N8]	0.0369256	0.000573852	1	1	6	B5XNB5	B5XNB5 [189-206]	0	2047.02299215	High	Not Found	High				3.39915609359741	High	9.607E-05	0.0003989
High	[R].SPVVDISFPEIEK.[F]		0.0536441	0.000573852	1	2	1	A6T6B5	A6T6B5 [123-135]	0	1459.76788701	High	Not Found	Not Found	1.6e7			3.04382371902466	High	9.607E-05	0.0006861
High	[R].LDNLNAAR.[I]		0.0396027	0.000573852	1	2	2	A6TF98	A6TF98 [498-505]	0	886.47410532	High	Not Found	Not Found	3.3e7			2.63307690620422	High	9.607E-05	0.0004322
High	[R].RPTRPADFDAR.[M]		0.0533791	0.000573852	1	2	3	A6TFH4	A6TFH4 [553-563]	0	1301.67090747	High	Not Found	Not Found	2.5e6			2.62390995025635	High	9.607E-05	0.0006782
High	[K].LTLGSALAAPQRQQFVDWLKGNTTGNHR.[I]		0.0433244	0.000573852	1	1	2	Q9F663	Q9F663 [192-219]	2	3079.61842408	High	High	Not Found		5.7e6		2.18864107131958	High	9.607E-05	0.0004939
High	[R].ELPPEERPAAGAVINEAK.[E]		0.0396027	0.000573852	1	2	2	A6TAI3	A6TAI3 [47-64]	0	1890.99196648	High	Not Found	Not Found	1.8e7			2.68833661079407	High	9.607E-05	0.0004317
High	[R].LTEELTNR.[E]		0.049063	0.000573852	2	3	2	B5XY73; A6T716	B5XY73 [1222-1229]; A6T716 [1222-1229]	0	975.51055033	High	Not Found	Not Found	1.2e7			2.43498110771179	High	9.607E-05	0.0005971
High	[R].TMENQQPPIR.[I]		0.0371108	0.000573852	1	2	4	A6TAI3	A6TAI3 [177-186]	0	1213.59938205	High	High	Not Found	2.0e7			2.57540488243103	High	9.607E-05	0.0003935
High	[K].QGNVVELLPENSEFSPIVVDLR.[Q]		0.033574	0.000573852	1	1	2	A6TGV2	A6TGV2 [161-182]	0	2454.28747951	High	Not Found	Not Found				3.17468190193176	High	9.607E-05	0.0003391
High	[K].TGDIVEYLVK.[A]		0.0544467	0.000573852	1	2	2	A6T4Z7	A6T4Z7 [559-568]	0	1136.61976638	High	Not Found	Not Found				2.66183662414551	High	9.607E-05	0.0006994
High	[R].SYPITIAAGLFNDPASFLPLK.[S]		0.0426812	0.000573852	1	2	6	A6TF13	A6TF13 [12-32]	0	2235.20598192	High	High	High	4.8e6			2.8467390537262	High	9.607E-05	0.0004841
High	[R].SALDWLVPHQANLR.[I]		0.039801	0.000573852	1	1	1	A6T7F1	A6T7F1 [236-249]	0	1619.86525005	High	Not Found	Not Found	3.8e6			2.75075221061707	High	9.607E-05	0.0004356
High	[R].AQLQEIAQTK.[A]		0.0422577	0.000573852	1	2	7	A6TGN5	A6TGN5 [104-113]	0	1129.62116335	High	High	High	4.1e8	1.3e8	1.4e8	3.3451030254364	High	0.000118	0.000892
High	[R].ALMEYDESLR.[SG]	1xOxidation [M3]	0.0583481	0.000573852	1	2	6	A6TEN8	A6TEN8 [86-95]	0	1242.56707922	High	High	High		8.4e6	2.7e7	2.84956049919128	High	0.000306	0.004757
High	[K].FIEGGNDK.[V]		0.0572067	0.000573852	1	1	4	A6TAN5	A6TAN5 [155-162]	0	879.42067277	Not Found	High	High		5.0e6	1.5e7	1.95643150806427	High	9.607E-05	0.0007571
High	[K].VHIINLEK.[T]		0.0322536	0.000573852	1	2	9	A6T4X1	A6T4X1 [38-45]	0	965.57784211	High	High	High	8.7e7	2.5e7		2.42944288253784	High	9.607E-05	0.0007886
High	[R].DGAYVTLR.[L]		0.0606968	0.000573852	1	1	7	A6TEW9	A6TEW9 [168-175]	0	894.46795732	Not Found	High	High		2.1e7	1.4e7	2.40521216392517	High	9.607E-05	0.0008303
High	[R].GPVATVLVR.[E]		0.0380505	0.000573852	1	2	5	A6TEI7	A6TEI7 [585-593]	0	911.56727745	High	High	High	4.5e7	7.5e6		2.87590551376343	High	0.000118	0.001298
High	[R].VTIHTARPGIVIGK.[K]		0.0525916	0.000573852	1	1	13	B5XNA0	B5XNA0 [66-79]	0	1461.89000831	High	High	High	6.2e6	5.1e6	1.5e7	2.97454166412354	High	0.000306	0.004742
High	[K].ALNAYLQR.[L]		0.038819	0.000573852	1	1	5	B5XQC6	B5XQC6 [228-235]	0	948.5261409	High	High	High	7.1e7	1.7e7	3.7e7	2.60968971252441	High	0.000118	0.001109
High	[R].DGLFCAR.[I]	1xCarbamidomethyl [C5]	0.0466841	0.000573852	1	1	9	A6TGP1	A6TGP1 [54-60]	0	838.38759889	High	High	High	3.3e7	5.5e7	1.7e7	3.05811500549316	High	9.607E-05	0.0008169
High	[R].AMEAPLR.[Q]		0.0510503	0.000573852	1	3	13	A6TH53	A6TH53 [446-452]	0	787.41308507	High	High	High	1.6e9	1.0e9	2.0e8	2.31476306915283	High	9.607E-05	0.0006356
High	[K].FGSELLAK.[F]		0.038819	0.000573852	1	2	10	A6TEX9	A6TEX9 [18-25]	0	864.48254478	High	High	High	2.3e8	1.1e8	6.9e7	2.59875321388245	High	9.607E-05	0.000421
High	[R].MLQEAVDALLDNGRR.[G]		0.04163	0.000573852	1	1	3	A6TGP1	A6TGP1 [298-312]	1	1700.87482836	High	High	Not Found	1.0e7			2.69398021697998	High	0.0006862	0.01314
High	[K].VTLEPLER.[G]		0.0392089	0.000573852	1	1	10	A6TEU8	A6TEU8 [26-33]	0	956.54112222	High	High	High	1.2e9	1.1e8	4.9e8	2.27877068519592	High	0.002973	0.0602
High	[K].LFGSIGTR.[D]		0.0563649	0.000573852	1	2	11	A6THB4	A6THB4 [90-97]	0	850.47812812	High	High	High	6.8e7	6.5e7		2.06734418869019	High	0.0002317	0.002723
High	[K].DNTPMFVR.[G]		0.0384329	0.000573852	1	1	11	P24164	P24164 [119-126]	0	979.46657711	High	High	High	1.7e8			2.72443079948425	High	9.607E-05	0.0004137
High	[K].EATFEEMIAR.[R]	1xOxidation [M7]	0.0410114	0.000573852	1	1	6	B5XSS1	B5XSS1 [86-95]	0	1212.55651456	High	High	High			5.6e6	2.87970066070557	High	9.607E-05	0.0004546
High	[K].VWVVEGSK.[K]		0.0450858	0.000573852	1	1	6	B5XVK6	B5XVK6 [30-37]	0	903.49344381	High	High	High	3.0e8		3.4e8	2.20048308372498	High	0.0002044	0.002455
High	[K].IPGETQTGK.[L]		0.0462219	0.000573852	1	1	6	A6T4F5	A6T4F5 [294-302]	0	930.48908664	High	High	High	1.1e8	5.4e7	7.7e7	2.08728575706482	High	9.607E-05	0.0007418
High	[R].ELPELTEEFIK.[R]		0.0437584	0.000573852	1	2	2	A6T5H9	A6T5H9 [244-254]	0	1347.70422417	High	Not Found	Not Found				2.61374664306641	High	9.607E-05	0.0005026
High	[K].VQQQLESSDLDQYR.[A]	3xDeamidated [Q3; Q4; Q12]	0.0462219	0.000573852	1	2	2	P33906	P33906 [391-404]	0	1711.76571582	Not Found	High	Not Found		1.1e7		3.24359631538391	High	9.607E-05	0.0005455
High	[K].ILFVGTK.[R]		0.0462219	0.000573852	1	2	12	A6T4X1	A6T4X1 [67-73]	0	777.48690195	High	High	High		7.1e7		2.03339862823486	High	0.0004138	0.00602
High	[K].LVFQEGVSAK.[I]		0.0586368	0.000573852	2	2	2	B5Y1J4; A6T4X9	B5Y1J4 [167-176]; A6T4X9 [167-176]	0	1077.59388603	High	Not Found	Not Found	1.1e7			2.00990104675293	High	0.000534	0.01023
High	[R].SAGTYVQIVAR.[D]	1xDeamidated [Q7]	0.0520729	0.000573852	1	1	2	A6TEW9	A6TEW9 [157-167]	0	1165.62116378	High	Not Found	Not Found	5.7e7			3.36491799354553	High	9.607E-05	0.0006547
High	[R].VFPDKPITEKPLEVR.[M]		0.0324158	0.000573852	1	1	6	A6TEW5	A6TEW5 [67-81]	0	1768.00034645	High	High	High	1.2e7	2.7e6	5.1e6	3.00563192367554	High	9.607E-05	0.000322
High	[R].LVAAIDGIDR.[I]		0.0525916	0.000573852	1	2	4	A6T6B5	A6T6B5 [224-233]	0	1042.589135	Not Found	High	High				2.44886207580566	High	9.607E-05	0.0006646
High	[K].GDIGEEER.[W]		0.0480976	0.000573852	1	2	6	A6TG36	A6TG36 [100-107]	0	904.40066554	High	High	High	3.5e8	1.5e8	2.2e8	2.7610776424408	High	0.000118	0.001873
High	[R].LGGMVWR.[A]		0.0329073	0.000573852	1	1	18	P24017	P24017 [111-117]	0	818.4341549	High	High	High	3.1e8	2.9e7	1.2e7	2.70437026023865	High	9.607E-05	0.0003652
High	[R].VTVQSLDVVR.[V]	1xDeamidated [Q4]	0.0324158	0.000573852	1	1	4	A6TEX2	A6TEX2 [170-179]	0	1116.62591481	High	High	Not Found	6.9e7	9.9e6		2.43196845054626	High	0.0005856	0.01099
High	[R].VYQAEQAEK.[L]		0.0457642	0.000573852	1	2	6	A6TG34	A6TG34 [238-246]	0	1065.52111499	High	High	High	5.4e7	2.2e7	3.2e7	2.71851634979248	High	9.607E-05	0.0005389
High	[R].DLLGITK.[A]		0.0469168	0.000573852	1	1	12	A6TGP1	A6TGP1 [1305-1311]	0	759.46108109	High	High	High	7.4e7	3.9e7	3.1e7	2.12501645088196	High	0.000118	0.0009982
High	[R].LMTEHDLAMLYEWLNR.[S]		0.0493072	0.000573852	1	1	2	P19650	P19650 [29-44]	0	2034.9775788	High	Not Found	Not Found	6.1e6			3.24821496009827	High	9.607E-05	0.0006028
High	[R].KISNGEGVER.[V]	1xDeamidated [N4]	0.0422577	0.000573852	1	1	5	B5XVK6	B5XVK6 [63-72]	1	1089.55347814	High	High	High	1.9e8	5.8e6	1.7e7	2.87353992462158	High	9.607E-05	0.0004768
High	[R].GDISEFAPR.[I]		0.0339122	0.000573852	1	2	4	A6TEI3	A6TEI3 [546-554]	0	991.48433561	Not Found	High	High		6.0e6	3.0e6	2.79909515380859	High	9.607E-05	0.0003957
High	[R].NDPLAMQR.[L]		0.043109	0.000573852	1	2	6	A6T4F4	A6T4F4 [254-261]	0	944.46182608	High	High	High		9.2e6	1.4e7	2.82276749610901	High	9.607E-05	0.0004915
High	[K].SFGAPTITK.[D]		0.0500471	0.000573852	1	3	16	A6TH53	A6TH53 [43-51]	0	921.50400847	High	High	High		1.5e9		1.92310130596161	High	0.000176	0.00232
High	[K].GVMLQTLDSLWK.[E]	1xDeamidated [Q5]	0.0528529	0.000573852	1	2	2	A6T4P1	A6T4P1 [765-776]	0	1391.72391422	High	Not Found	Not Found	4.3e6			3.40371942520142	High	9.607E-05	0.0006709
High	[R].LEYDPNR.[S]		0.0402005	0.000573852	1	1	11	A6TEW9	A6TEW9 [81-87]	0	906.4315718	High	High	High	3.4e8	4.8e7	1.7e8	2.34794425964355	High	0.000118	0.001713
High	[R].ISNVELSK.[R]		0.0382412	0.000573852	1	1	4	P37424	P37424 [29-36]	0	889.49892307	High	High	High	1.4e8	5.4e7	8.5e7	2.23603868484497	High	0.000118	0.001702
High	[R].QGYPIGCK.[V]	1xCarbamidomethyl [C7]	0.0410114	0.000573852	1	2	9	A6TEW0	A6TEW0 [81-88]	0	922.44511373	High	High	High	3.8e8	2.1e8	4.2e7	2.70086860656738	High	9.607E-05	0.0004548
High	[K].AVVESIQR.[V]		0.0528529	0.000573852	1	2	5	A6TEV8	A6TEV8 [70-77]	0	901.51015647	High	High	High	2.4e8	1.0e8	1.2e8	2.41305041313171	High	9.607E-05	0.0006686
High	[R].ADKPLVGTGMER.[A]		0.0396027	0.000573852	1	2	12	A6TGP0	A6TGP0 [695-706]	0	1273.65689689	High	High	High	2.0e7	2.9e7	2.5e6	2.5164361000061	High	0.0009613	0.01724
High	[R].YADEVVR.[T]		0.0563649	0.000573852	1	2	10	A6TEV7	A6TEV7 [164-170]	0	851.42575817	High	High	High	3.2e8		1.3e8	2.83519816398621	High	9.607E-05	0.0007362
High	[R].ATVLGHIQR.[G]		0.0339122	0.000573852	1	1	8	A6TGB8	A6TGB8 [245-253]	0	994.57923908	High	High	High	1.6e6	5.6e6		2.37056303024292	High	9.607E-05	0.0003933
High	[R].SVGVAAYTAK.[E]		0.039801	0.000573852	1	2	9	A6TBX2	A6TBX2 [410-419]	0	966.52547216	High	High	High			3.5e5	2.64321684837341	High	0.000118	0.00107
High	[K].IIPGDSTQPK.[A]		0.039801	0.000573852	1	1	5	P12267	P12267 [149-158]	0	1055.57315057	High	High	High	9.2e7	5.9e7	1.6e7	2.17027068138123	High	0.000118	0.0008663
High	[K].DITGGLPR.[V]		0.0441966	0.000573852	1	1	10	A6TGP1	A6TGP1 [1133-1140]	0	828.45739266	High	High	High	1.6e8	1.4e7		2.37943840026855	High	0.0003329	0.005425
High	[R].EAFGLAAAK.[L]		0.0330727	0.000573852	1	1	9	A6TEW5	A6TEW5 [115-123]	0	877.47779375	High	High	High	1.8e8	1.9e7	3.6e6	2.76232004165649	High	9.607E-05	0.0003299
High	[K].NYITESGK.[I]		0.0361938	0.000573852	1	1	3	B5Y306	B5Y306 [31-38]	0	911.44688749	High	High	High	2.3e8	6.1e7		2.35438942909241	High	9.607E-05	0.0006666
High	[K].MTDLDLAGK.[R]		0.0544467	0.000573852	1	1	2	B5XUB8	B5XUB8 [6-14]	0	963.48155843	Not Found	Not Found	High			2.1e7	2.02634119987488	High	0.000306	0.004398
High	[R].GGLILAK.[G]		0.0418382	0.000573852	1	2	2	A6TCG5	A6TCG5 [236-242]	0	671.44503717	Not Found	Not Found	High			1.4e6	2.72844982147217	High	9.607E-05	0.0004694
High	[K].SPDMVAAK.[R]		0.0356543	0.000573852	1	1	5	A6TEV5	A6TEV5 [149-156]	0	818.4076653	High	High	High	1.8e8	1.1e8	1.5e8	3.15478587150574	High	9.607E-05	0.0005754
High	[R].FDGTVEVK.[D]		0.0360131	0.000573852	1	1	6	P24164	P24164 [48-55]	0	894.45672392	Not Found	High	High		3.3e7		2.48548603057861	High	0.0004855	0.0083
High	[-].MVYSYTEK.[K]		0.0437584	0.000573852	1	2	8	A6TGP0	A6TGP0 [1-8]	0	1020.4706594	High	High	High	1.1e8		6.5e7	2.16756343841553	High	0.000306	0.004559
High	[K].QNLEASGVR.[V]		0.0569248	0.000573852	2	2	2	B5Y1J4; A6T4X9	B5Y1J4 [112-120]; A6T4X9 [112-120]	0	973.50613367	Not Found	Not Found	High			5.1e7	2.76684188842773	High	0.0002575	0.003056
High	[K].GSVDNGAFK.[A]	1xDeamidated [N5]	0.0428946	0.000573852	1	1	7	P24017	P24017 [79-87]	0	895.4155878	High	High	High	2.6e8	5.6e7	1.7e7	3.01811146736145	High	0.000118	0.0008558
High	[K].GSVDNGAFK.[A]		0.0363754	0.000573852	1	1	9	P24017	P24017 [79-87]	0	894.4315718	High	High	High	2.1e8	1.6e8	9.5e7	2.96455979347229	High	0.000118	0.0008685
High	[R].NKDGIPAVVER.[L]		0.0390135	0.000573852	1	1	8	A6TEW9	A6TEW9 [70-80]	1	1197.65861147	High	High	High		6.9e6	1.0e7	3.01171970367432	High	0.0002575	0.002961
High	[R].ELFEEQAK.[R]		0.0541779	0.000573852	1	2	8	A6T5H9	A6T5H9 [335-342]	0	993.48875227	High	High	High		9.6e7	1.3e8	2.45186686515808	High	0.000118	0.001382
High	[K].LGEFAPTR.[T]		0.0513041	0.000573852	1	1	8	B5XN98	B5XN98 [71-78]	0	890.47304272	High	High	High	2.7e8	1.4e8	1.5e8	2.64123249053955	High	0.001059	0.0186
High	[K].IFVDEGPSMK.[R]	1xOxidation [M9]	0.0547169	0.000573852	1	1	4	A6TEW7	A6TEW7 [74-83]	0	1138.5448873	Not Found	High	High		4.6e6	2.9e7	2.97961115837097	High	9.607E-05	0.0007471
High	[R].LFAGQIDR.[M]		0.0480976	0.000573852	1	2	3	A6T4J7	A6T4J7 [115-122]	0	919.49959181	High	Not Found	High	1.6e7		3.5e7	2.12408471107483	High	9.607E-05	0.000578
High	[R].ATIDGLENMK.[S]	1xOxidation [M9]	0.0324158	0.000573852	1	1	2	A6TEV5	A6TEV5 [139-148]	0	1107.53505087	High	Not Found	Not Found	2.1e7			2.96384167671204	High	9.607E-05	0.0006861
High	[R].ATIDGLENMK.[S]		0.0372969	0.000573852	1	1	5	A6TEV5	A6TEV5 [139-148]	0	1091.54013587	High	High	High	3.0e8			3.03187918663025	High	9.607E-05	0.0006808
High	[R].GFQSNTIGPK.[A]		0.0513041	0.000573852	2	2	2	B5Y1J4; A6T4X9	B5Y1J4 [662-671]; A6T4X9 [662-671]	0	1048.54218482	Not Found	High	Not Found		9.9e6		2.75611352920532	High	9.607E-05	0.0006391
High	[R].GLHSAFTVR.[K]		0.0598055	0.000573852	1	1	28	B5XVK6	B5XVK6 [54-62]	0	987.53703993	High	High	High	1.7e7	5.7e6	5.6e6	2.2402675151825	High	0.000306	0.004809
High	[K].DNTWYAGGK.[L]		0.0606968	0.000573852	1	1	10	P24017	P24017 [13-21]	0	1011.45303549	High	High	High	8.7e8	2.5e8		2.6590940952301	High	0.0002575	0.002895
High	[K].QTLLTHLNR.[E]		0.0518154	0.000573852	1	2	2	A6TEI7	A6TEI7 [43-51]	0	1095.62691749	High	Not Found	Not Found	2.0e7			2.64504933357239	High	0.000118	0.001708
High	[K].FFINPTGR.[F]		0.0384329	0.000573852	1	2	10	A6TDV1	A6TDV1 [223-230]	0	951.50467721	High	High	High		7.3e6		2.21327304840088	High	9.607E-05	0.0005432
High	[K].FLEGAAR.[Q]		0.0518154	0.000573852	1	1	7	B5XZL9	B5XZL9 [35-41]	0	763.40971425	High	High	High	2.8e8	1.1e8		2.22255373001099	High	9.607E-05	0.0006492
High	[R].YATATNLVFNR.[T]		0.0450858	0.000573852	1	1	2	A6T6C3	A6T6C3 [532-542]	0	1269.65861147	Not Found	Not Found	High			1.3e7	3.17023515701294	High	9.607E-05	0.0005273
High	[K].SDVLFNFNK.[A]	1xDeamidated [N]	0.0572067	0.000573852	1	1	4	P24017	P24017 [217-225]	0	1084.53095185	Not Found	Not Found	High				3.02145791053772	High	9.607E-05	0.0008115
High	[R].MIPGFEDGIK.[G]		0.0325788	0.000573852	1	2	8	A6T5H9	A6T5H9 [194-203]	0	1106.5550577	High	High	High	1.1e8	2.9e7	1.5e7	2.55071306228638	High	9.607E-05	0.0005267
High	[K].GILDSFK.[A]		0.0444173	0.000573852	1	2	14	A6TG38	A6TG38 [502-508]	0	779.42978097	High	High	High	3.1e7	1.1e7	1.8e6	2.10530209541321	High	9.607E-05	0.0005156
High	[R].SSFGGQIITVK.[C]		0.0386255	0.000573852	1	1	2	A6TGB9	A6TGB9 [30-40]	0	1136.63099978	Not Found	High	Not Found		4.0e6		2.33115720748901	High	0.000534	0.00985
High	[K].ITVVPILR.[A]		0.0525916	0.000573852	1	2	6	A6TCB0	A6TCB0 [71-78]	0	910.608414	High	High	High	7.5e6	3.3e6	9.3e6	2.11558032035828	High	9.607E-05	0.0006634
High	[R].VVPYWNETILPR.[L]		0.0448619	0.000573852	1	1	2	B5XZB2	B5XZB2 [161-172]	0	1486.80527564	Not Found	Not Found	High				2.52302718162537	High	9.607E-05	0.0005234
High	[R].QPETASKEEDRS.[-]		0.0469168	0.000573852	1	2	2	A6TF99	A6TF99 [316-327]	2	1376.6288273	High	Not Found	Not Found	2.1e6			3.3561840057373	High	9.607E-05	0.0005565
High	[K].NINPTQTSAWQALQK.[H]		0.0500471	0.000573852	1	2	3	A6TGT4	A6TGT4 [3-17]	0	1699.87620857	Not Found	High	High		5.6e6	1.6e7	2.39770913124084	High	9.607E-05	0.0006173
High	[R].IAQFNVVSEAHNEGTIVSVSDGVIR.[I]	1xDeamidated [Q/N]	0.043109	0.000573852	1	2	9	A6TG38	A6TG38 [16-40]	0	2642.34203458	High	High	High				2.97596049308777	High	0.00135	0.0244
High	[K].RVDYSGR.[S]		0.0549883	0.000573852	1	1	7	A6TGP1	A6TGP1 [346-352]	1	852.43224054	High	High	High	4.5e8	3.7e7		3.34998750686646	High	0.000118	0.001729
High	[R].EFLEWMPK.[R]		0.0400003	0.000573852	1	2	4	A6TBX2	A6TBX2 [384-391]	0	1079.52302935	High	Not Found	High	7.6e6			2.78166055679321	High	9.607E-05	0.0004404
High	[-].MQLNSTEISELIK.[Q]	1xDeamidated [Q2]	0.039801	0.000573852	1	2	2	A6TG38	A6TG38 [1-13]	0	1506.77198649	Not Found	Not Found	High				2.44291830062866	High	0.000118	0.0009562
High	[R].VVINKDTTTIIDGVGEESAIQGR.[V]	2xDeamidated [N4; Q21]	0.0376719	0.000573852	1	3	1	A6TH53	A6TH53 [323-345]	1	2417.24058968	Not Found	High	Not Found				3.54111385345459	High	9.607E-05	0.0004028
High	[K].AAQGLIDAAR.[N]		0.0367413	0.000573852	1	1	2	A6T4J7	A6T4J7 [898-907]	0	985.54251919	High	Not Found	Not Found	3.7e7			3.16912961006165	High	9.607E-05	0.0003883
High	[K].TSLLDYIR.[S]		0.0371108	0.000573852	1	2	5	A6TEI7	A6TEI7 [411-418]	0	980.54112222	High	Not Found	High			3.4e6	2.71797823905945	High	9.607E-05	0.0003943
High	[R].GFGHTLGNALRR.[I]		0.0547169	0.000573852	1	1	11	A6TEU8	A6TEU8 [34-45]	1	1298.70762736	High	High	High	3.6e6	3.4e6	3.5e6	2.88649749755859	High	0.000306	0.004739
High	[K].FPLPVEVIPMAR.[S]		0.0462219	0.000573852	1	1	4	A6TDS5	A6TDS5 [129-140]	0	1368.77080448	High	Not Found	High	1.7e7		3.9e6	2.52253937721252	High	9.607E-05	0.0005449
High	[K].ANDVVSIR.[E]		0.0483372	0.000573852	1	1	4	B5XNB5	B5XNB5 [139-146]	0	873.47885635	High	Not Found	Not Found	2.8e8			2.77162981033325	High	0.000118	0.002017
High	[R].VDLAELVK.[A]		0.0369256	0.000573852	1	1	4	B5XUB1	B5XUB1 [44-51]	0	886.52440956	High	Not Found	High	5.6e6			2.15378141403198	High	0.000118	0.0009937
High	[K].KPETINYR.[T]		0.048578	0.000573852	1	1	9	A6TGP1	A6TGP1 [40-47]	0	1020.54727022	High	High	High	4.5e8		2.7e8	2.45940470695496	High	9.607E-05	0.000586
High	[R].GMNDYLPGETALWQR.[I]		0.0400003	0.000573852	1	1	2	B5XNL6	B5XNL6 [10-24]	0	1750.82173018	Not Found	Not Found	High				3.22551345825195	High	9.607E-05	0.0004406
High	[K].LALDWQQR.[I]		0.0365579	0.000573852	1	1	4	B5Y109	B5Y109 [232-239]	0	1029.54760459	High	Not Found	High			2.9e6	2.57084178924561	High	0.000118	0.0008957
High	[-].METLAQHR.[H]	1xOxidation [M1]	0.0471507	0.000573852	1	1	10	A6TEW7	A6TEW7 [1-8]	0	1001.48329017	High	High	High		1.4e7	2.4e7	2.48144817352295	High	9.607E-05	0.0005636
High	[R].LITIAVPR.[I]		0.0369256	0.000573852	1	2	11	A6TEW0	A6TEW0 [103-110]	0	882.57711388	High	High	High		2.2e7	1.6e7	2.39033389091492	High	9.607E-05	0.0004237
High	[R].YQDALIELAALR.[E]		0.0569248	0.000573852	1	2	1	A6TFH4	A6TFH4 [634-645]	0	1375.75799109	Not Found	High	Not Found		1.9e6		2.40105438232422	High	9.607E-05	0.0007497
High	[-].METLAQHR.[H]		0.0495527	0.000573852	1	1	10	A6TEW7	A6TEW7 [1-8]	0	985.48837517	High	High	High	1.3e8	3.2e7	4.4e7	2.6910297870636	High	0.000118	0.001076
High	[R].SLAESFAANVTAELDNAGLAHGK.[V]		0.040604	0.000573852	1	2	2	A6TFH4	A6TFH4 [22-44]	0	2286.13606431	High	Not Found	High				2.498610496521	High	0.00398	0.08605
High	[R].KHITAGAK.[K]		0.0478592	0.000573852	1	1	4	P24164	P24164 [102-109]	1	825.49411255	High	High	High	1.6e6	6.6e6	8.4e6	2.42573642730713	High	9.607E-05	0.0005752
High	[K].RVQTARPNR.[I]		0.0586368	0.000573852	1	1	2	P33318	P33318 [6-14]	1	1097.62864883	High	Not Found	Not Found	1.6e6			2.77929449081421	High	9.607E-05	0.0007873
High	[-].MQVILLDK.[V]	1xOxidation [M1]	0.0418382	0.000573852	1	2	2	A6THB4	A6THB4 [1-8]	0	975.55432987	High	Not Found	Not Found	1.3e7			2.13304972648621	High	9.607E-05	0.0004702
High	[K].YIELPDAYK.[S]		0.0515591	0.000573852	1	2	6	A6TD54	A6TD54 [298-306]	0	1111.56700257	High	High	High	3.1e7	9.0e6	7.4e6	2.40002846717834	High	0.000118	0.001641
High	[R].KLGVDIDNLLCSQPDTGEQALEICDALAR.[S]	1xDeamidated [Q19]; 2xCarbamidomethyl [C11; C24]	0.0466841	0.000573852	1	2	2	A6TCW1	A6TCW1 [107-135]	1	3215.55586877	Not Found	Not Found	High				3.63260507583618	High	9.607E-05	0.0005548
High	[K].VAFTALVEK.[A]		0.0410114	0.000573852	1	1	7	B5XQC9	B5XQC9 [104-112]	0	977.56660871	Not Found	High	High				2.57162165641785	High	0.000176	0.002246
High	[R].VGFFNPIANGAEEETRLDLDR.[I]	1xDeamidated [N]	0.055261	0.000573852	1	1	5	A6TCL7	A6TCL7 [36-56]	1	2364.1466294	Not Found	High	High		7.0e5	5.6e6	2.8987889289856	High	0.000118	0.00105
High	[-].MIGLVGK.[K]		0.0798612	0.00107379	1	1	2	A6TEX2	A6TEX2 [1-7]	0	717.43275793	High	Not Found	Not Found	1.6e8			1.92569017410278	High	0.000306	0.003919
High	[R].TKPHVNVGTIGHVDHGK.[T]	1xDeamidated [N6]	0.0978704	0.00107379	1	1	2	A6TEX7	A6TEX7 [9-25]	0	1796.94020621	Not Found	Not Found	High				2.9697630405426	High	0.0003329	0.005315
High	[K].FSVEAPK.[T]		0.0806424	0.00107379	1	1	4	A6TEX1	A6TEX1 [124-130]	0	777.41413091	High	Not Found	High				1.97383248806	High	0.0006862	0.01308
High	[K].AIMVNGR.[V]	1xDeamidated [N5]	0.0941689	0.00107379	1	1	4	B5XNB5	B5XNB5 [122-128]	0	761.39743544	High	High	Not Found	4.0e7	1.2e7		2.00184440612793	High	0.000118	0.001728
High	[K].HIITSK.[T]		0.0842484	0.00107379	1	2	4	A6TCF1	A6TCF1 [96-101]	0	698.41955068	Not Found	High	High		7.9e5	1.2e6	2.10461807250977	High	0.000306	0.004767
High	[K].AGQYAYR.[D]		0.100736	0.00107379	1	1	4	B5XQC9	B5XQC9 [42-48]	0	828.39987782	High	High	Not Found	1.7e8	4.6e7		2.97998881340027	High	0.000118	0.00194
High	[K].QAGELQEK.[L]		0.0775605	0.00107379	1	1	2	A6TEV5	A6TEV5 [7-14]	0	902.45778652	Not Found	High	Not Found		2.5e6		2.62373781204224	High	0.000118	0.001233
High	[K].FINTMSQVPTITQLLPLPASEDADLK.[R]	1xDeamidated [Q13]; 1xOxidation [M5]	0.105687	0.00107379	1	2	2	A6TG37	A6TG37 [175-200]	0	2859.46960317	High	Not Found	Not Found				3.19771075248718	High	0.0008613	0.01585
High	[K].DAGVDIDAGNALVDR.[I]	1xDeamidated [N10]	0.104679	0.00107379	1	2	2	A6TCB3	A6TCB3 [11-25]	0	1501.71289166	High	Not Found	Not Found	1.8e7			3.16981649398804	High	0.000118	0.002091
High	[K].FVNELLPVIDSLDR.[A]		0.0628261	0.00107379	1	2	4	A6TCM1	A6TCM1 [91-104]	0	1629.88464803	Not Found	Not Found	High			3.5e7	2.86933016777039	High	0.001498	0.02682
High	[K].ERPTIASITFSGNK.[S]		0.0923679	0.00107379	2	2	1	B5Y1J4; A6T4X9	B5Y1J4 [90-103]; A6T4X9 [90-103]	0	1520.8067321	High	Not Found	Not Found	1.5e7			3.39333176612854	High	0.000118	0.00167
High	[R].TVELVDDKNP.[-]		0.10269	0.00107379	1	2	4	A6TF98	A6TF98 [652-661]	1	1129.57354443	Not Found	High	High		1.2e7	2.6e7	3.0127489566803	High	0.000118	0.00202
High	[R].HPFPGPGLGVR.[V]		0.0842484	0.00107379	1	2	1	A6TCC2	A6TCC2 [401-411]	0	1133.62143823	High	Not Found	Not Found				2.11856079101563	High	0.000118	0.001427
High	[R].QNGISYSK.[F]	1xDeamidated [N/Q]	0.0834341	0.00107379	1	1	6	B5XQC9	B5XQC9 [71-78]	0	897.43123786	High	High	High	1.4e8	4.7e7		2.89320850372314	High	0.000118	0.001396
High	[K].VLPELNGK.[L]		0.105687	0.00107379	1	1	3	P24164	P24164 [212-219]	0	869.50909387	High	High	High	3.4e7	2.0e7	4.2e7	1.94744718074799	High	0.000118	0.002129
High	[R].GVTYSAPLR.[V]		0.0666441	0.00107379	1	2	6	A6TGP0	A6TGP0 [89-97]	0	963.52580653	High	High	High	4.7e8	2.6e8	2.5e8	2.58877420425415	High	0.000118	0.0009654
High	[K].TFTAKPETVKR.[D]		0.0858996	0.00107379	1	1	2	B5XSS1	B5XSS1 [3-13]	1	1277.72121171	Not Found	High	High		1.4e6	6.4e6	2.51201295852661	High	0.000118	0.001472
High	[K].KIIGEQLGVK.[Q]		0.0669721	0.00107379	1	1	1	B5XXH6	B5XXH6 [10-19]	1	1084.6724707	High	Not Found	Not Found				2.09256815910339	High	0.000118	0.0009675
High	[R].TALAQYR.[E]		0.0842484	0.00107379	1	2	8	A6TG38	A6TG38 [395-401]	0	822.446828	High	High	High	1.9e8	7.0e7	1.1e8	2.27693748474121	High	0.000118	0.001495
High	[R].VATVSLPR.[S]		0.0616007	0.00107379	1	1	12	P00761	P00761 [108-115]	0	842.50942824	High	High	High		3.8e8	1.9e8	2.18017959594727	High	0.0003329	0.005293
High	[K].QLIELPGLPQPK.[S]		0.0656693	0.00107379	1	1	2	A6TI29	A6TI29 [679-690]	0	1332.78856298	Not Found	Not Found	High			7.6e6	2.91305828094482	High	0.000118	0.0009427
High	[R].IDPNGENDRYPLQK.[Q]		0.0854839	0.00107379	1	1	1	A6TBX3	A6TBX3 [8-21]	1	1658.81327396	Not Found	Not Found	High			2.3e7	2.91585230827332	High	0.000118	0.001456
High	[R].FNDAVIR.[S]		0.0897273	0.00107379	1	2	10	A6THB1	A6THB1 [80-86]	0	834.446828	High	High	High	5.9e8	1.2e8	2.4e8	2.66263318061829	High	0.000118	0.001587
High	[R].GPIPLPTRK.[E]		0.0932643	0.00107379	1	1	3	A6TEX3	A6TEX3 [38-46]	1	978.6094766	High	High	Not Found	2.3e7	3.8e6		2.30508685112	High	0.000118	0.001699
High	[R].LGIVKPWNSTWFANTK.[E]	1xDeamidated [N8]	0.065027	0.00107379	1	1	1	B5XNA0	B5XNA0 [12-27]	0	1862.97994579	High	Not Found	Not Found				2.36791443824768	High	0.000118	0.0009254
High	[R].NTLLHEHWCDLLEANSVDSVK.[V]	1xDeamidated [N]; 1xCarbamidomethyl [C9]	0.099772	0.00107379	1	1	2	A6TGP1	A6TGP1 [861-881]	0	2481.17146422	Not Found	High	High				3.14353775978088	High	0.000118	0.001908
High	[R].KAEEHIK.[S]		0.0669721	0.00107379	1	2	5	A6TG35	A6TG35 [101-107]	1	854.47304272	High	High	High	1.5e6	3.2e6	4.4e6	3.0790069103241	High	0.000118	0.0009711
High	[R].YSQQQLMETSHR.[H]		0.0717293	0.00107379	1	2	2	A6TI29	A6TI29 [963-974]	0	1507.69580147	High	Not Found	Not Found				1.24113953113556	High	0.000118	0.001088
High	[R].NHFNQAR.[D]		0.0946243	0.00107379	1	1	2	A6T9W8	A6T9W8 [182-188]	0	886.42782388	High	Not Found	Not Found	1.3e7			1.81248676776886	High	0.000118	0.001747
High	[K].IGENINIR.[R]		0.104178	0.00107379	1	1	2	A6T4X2	A6T4X2 [126-133]	0	928.5210555	High	Not Found	Not Found	2.5e7			2.20177388191223	High	0.000118	0.002071
High	[R].SGEYVSR.[V]		0.0731467	0.00107379	1	1	2	A6TH65	A6TH65 [180-186]	0	797.37880799	High	Not Found	Not Found	1.6e7			2.8173656463623	High	0.000118	0.001122
High	[K].VGATFSR.[D]		0.107216	0.00107379	1	1	5	A6TGP1	A6TGP1 [1298-1304]	0	737.39406419	High	High	High	3.9e6	6.0e7	1.3e8	2.59453701972961	High	0.000118	0.002182
High	[R].SANQVRPVTLTR.[N]		0.10368	0.00107379	1	1	3	B5XTF9	B5XTF9 [7-18]	0	1341.75972243	High	High	Not Found	4.9e6	1.1e6		2.27963066101074	High	0.000118	0.002052
High	[K].IVSEFGR.[G]		0.103184	0.00107379	1	2	5	A6TEI4	A6TEI4 [11-17]	0	807.43592897	Not Found	High	High		1.1e7		1.99864995479584	High	0.000306	0.003648
High	[R].EMIYVPGDLFSVNHLTAQNVPNLFAR.[N]	1xDeamidated [N13]	0.0738653	0.00107379	1	2	1	A6TH77	A6TH77 [156-181]	0	2946.48183928	Not Found	High	Not Found				2.63125109672546	High	0.000118	0.001137
High	[R].DPFGAASGGR.[R]		0.0946243	0.00107379	1	1	2	A6TAN5	A6TAN5 [208-217]	0	934.4377198	Not Found	Not Found	High			7.6e6	2.55316686630249	High	0.000118	0.002124
High	[R].MSNLVTSVVK.[H]		0.0673017	0.00107379	1	1	1	B5XSX5	B5XSX5 [109-118]	0	1077.59725685	High	Not Found	Not Found	1.1e7			1.73258936405182	High	0.000118	0.0009819
High	[K].ATLKPEGQQALDQLYTQLSNMDPK.[D]	2xDeamidated [Q/N]	0.0867366	0.00107379	1	1	2	P24017	P24017 [226-249]	0	2691.318188	Not Found	Not Found	High			1.7e7	2.67732906341553	High	0.0004855	0.008386
High	[K].DQGIDLR.[N]		0.0810357	0.00107379	1	2	6	A6T4F4	A6T4F4 [247-253]	0	816.42100714	High	High	High		2.2e7	2.2e7	1.99775993824005	High	0.0002575	0.003016
High	[R].GIGSGLGK.[T]		0.106704	0.00107379	1	1	5	B5XNB2	B5XNB2 [22-29]	0	688.39881522	High	High	High	1.3e8	3.2e7	1.9e7	1.96441185474396	High	0.00113	0.02105
High	[R].AASEAIAEVEVISANQLSDEQLAR.[I]		0.0656693	0.00107379	1	2	1	A6TG39	A6TG39 [101-124]	0	2514.26820051	High	Not Found	Not Found				2.66529297828674	High	0.000118	0.0009422
High	[R].QLNVFEGER.[V]		0.0659927	0.00107379	1	1	3	A6TGP1	A6TGP1 [1195-1203]	0	1091.54799845	High	High	High	3.0e8	1.9e8	4.1e8	1.93089079856873	High	0.000118	0.0009498
High	[R].TETMILRDPFDA.[-]		0.0689728	0.00107379	1	2	2	A6TH93	A6TH93 [421-432]	1	1408.67769184	Not Found	High	Not Found				3.39932370185852	High	0.000118	0.001021
High	[R].EVLEAGPSIPVEILGLSGVPAAGDEVTVVRDEK.[K]		0.0760618	0.00107379	1	2	2	A6TEI7	A6TEI7 [622-654]	1	3345.77879158	High	Not Found	Not Found	2.7e7			3.48175024986267	High	0.000306	0.004803
High	[K].EYQYQEVK.[G]		0.105182	0.00107379	1	1	8	B5XQC6	B5XQC6 [287-294]	0	1086.51021596	High	High	High	2.6e7	6.2e6	1.8e6	2.6110463142395	High	0.0002044	0.002379
High	[R].SATPEQELGK.[L]		0.0756915	0.00107379	1	1	2	B5XZ20	B5XZ20 [684-693]	0	1059.53167965	High	Not Found	High	1.3e7		4.1e6	2.52895498275757	High	0.000118	0.001187
High	[K].AAVTMPSSK.[L]		0.0710305	0.00107379	1	2	2	A6TEV8	A6TEV8 [23-31]	0	891.46042911	High	Not Found	Not Found	1.5e6			2.70914077758789	High	0.001036	0.01825
High	[K].DDNGEFVAK.[T]		0.0717293	0.00107379	1	1	2	A6TGP1	A6TGP1 [558-566]	0	994.44761572	High	Not Found	Not Found	7.0e6			2.86135053634644	High	0.000118	0.001089
High	[K].NSVPNDPK.[S]		0.0978704	0.00107379	1	2	2	A6TCG5	A6TCG5 [347-354]	0	870.4315718	Not Found	High	Not Found		4.8e6		1.9414119720459	High	0.005085	0.1146
High	[R].GIGPAYEDK.[V]		0.0775605	0.00107379	1	2	2	A6TH93	A6TH93 [133-141]	0	949.46253755	High	Not Found	Not Found	1.3e7			2.53969740867615	High	0.000118	0.001232
High	[K].HPYLEER.[D]		0.0842484	0.00107379	1	2	8	A6TG37	A6TG37 [65-71]	0	943.46320629	High	High	High	8.8e6			2.18343830108643	High	0.009283	0.1889
High	[K].SASAFNTDK.[L]		0.0960029	0.00107379	1	2	1	A6TC43	A6TC43 [294-302]	0	940.43705106	High	Not Found	Not Found	2.5e6			2.35966658592224	High	0.000118	0.00179
High	[R].GGAQGDLLCR.[V]	1xCarbamidomethyl [C9]	0.0814309	0.00107379	1	2	2	A6T4F5	A6T4F5 [316-325]	0	1046.50475377	Not Found	High	Not Found		1.6e7		2.62673830986023	High	0.000118	0.001338
High	[K].MLNTCYR.[I]	1xCarbamidomethyl [C5]	0.0745907	0.00107379	1	1	6	A6TGP1	A6TGP1 [604-610]	0	957.42808346	High	High	High	4.3e7	1.2e7		2.42028546333313	High	0.000118	0.001498
High	[K].GADLLQALVDSELQPSR.[G]	2xDeamidated [Q6; Q14]	0.0656693	0.00107379	1	1	1	A6T9Y5	A6T9Y5 [360-376]	0	1813.91779933	Not Found	Not Found	High				2.90126013755798	High	0.000118	0.0009433
High	[R].DGPDNPANGPRPLYNVDK.[E]		0.0666441	0.00107379	1	1	2	A6TG08	A6TG08 [117-134]	0	1938.93042884	High	Not Found	Not Found	7.2e6			2.23874688148499	High	0.000118	0.0009646
High	[R].VETVYIPEEDR.[A]		0.0753228	0.00107379	1	2	2	A6TCD6	A6TCD6 [108-118]	0	1349.65833659	Not Found	Not Found	High			3.6e6	2.80643463134766	High	0.000118	0.001176
High	[R].VYTTTPK.[K]		0.0628261	0.00107379	1	1	6	A6TEY0	A6TEY0 [37-43]	0	809.44034563	High	High	High	6.0e8	3.1e8	4.8e8	1.74633574485779	High	0.0006359	0.01183
High	[R].LLLTNPLGSTELSLTAQPGSVQLIDNK.[G]	1xDeamidated [N/Q]	0.0914797	0.00107379	1	2	5	A6TAP1	A6TAP1 [79-105]	0	2823.53498019	High	High	Not Found	1.4e6			3.2809636592865	High	0.000118	0.001643
High	[R].NQIAELVGADPR.[E]	1xDeamidated [N/Q]	0.105182	0.00107379	1	2	10	A6TCF1	A6TCF1 [56-67]	0	1283.65900576	High	High	High		4.4e6	9.8e6	2.59775066375732	High	0.00295	0.06
High	[R].EHPVLLNR.[A]		0.0631361	0.00107379	1	1	23	A6TGP1	A6TGP1 [418-425]	0	977.55268999	High	High	High	1.7e7	1.4e7	5.4e6	2.5606906414032	High	0.000118	0.001502
High	[R].WIVEAAR.[K]		0.102198	0.00107379	1	2	13	A6TEX9	A6TEX9 [103-109]	0	844.46756346	High	High	High	5.5e7	7.1e7	1.0e8	2.16012477874756	High	0.000118	0.001999
High	[R].MYGVLER.[Q]		0.101221	0.00107379	1	1	7	B5XNB5	B5XNB5 [64-70]	0	867.43929979	High	High	High		2.7e7	9.8e7	2.08397340774536	High	0.000118	0.001968
High	[K].DGVSVAR.[E]		0.101221	0.00107379	1	3	10	A6TH53	A6TH53 [52-58]	0	703.37332873	High	High	High	9.9e8	7.2e8	6.7e8	2.42859220504761	High	0.0004855	0.008175
High	[R].EGTDLFLK.[S]		0.0628261	0.00107379	1	1	10	B5XNB5	B5XNB5 [15-22]	0	922.48802404	High	High	High		6.0e7	3.2e7	2.76848292350769	High	0.000118	0.001375
High	[K].LGEIEYR.[E]		0.0731467	0.00107379	1	1	9	A6TCJ1	A6TCJ1 [49-55]	0	879.45705829	High	High	High		2.7e7	3.7e7	2.53043866157532	High	0.000118	0.001123
High	[K].MAPVIQR.[L]		0.0988169	0.00107379	1	1	2	A6TBX3	A6TBX3 [110-116]	0	814.46036962	High	Not Found	Not Found	7.0e6			2.26473617553711	High	0.000118	0.00188
High	[K].WDGLSQEVK.[E]		0.104679	0.00107379	1	1	2	A6TCD0	A6TCD0 [325-333]	0	1061.52620039	High	Not Found	Not Found	1.1e7			2.60210275650024	High	0.0002317	0.002819
High	[R].GNYSMGVR.[E]		0.0703382	0.00107379	1	2	12	A6TEW0	A6TEW0 [126-133]	0	883.40906227	High	High	High	6.5e7	4.8e6	1.1e7	2.49735426902771	High	0.000118	0.001047
High	[K].EGVQEDILEILLNLK.[G]	1xDeamidated [Q4]	0.0693118	0.00107379	1	1	1	A6TEU8	A6TEU8 [72-86]	0	1726.94730819	Not Found	Not Found	High				2.96657514572144	High	0.000118	0.001025
High	[K].VYAGNEHNHAAQQPQVLDI.[-]	3xDeamidated [Q12; Q/N]	0.0802509	0.00107379	1	1	5	B5XSS1	B5XSS1 [124-142]	0	2106.97268877	High	High	High	2.7e7	1.6e7		1.78594899177551	High	0.003891	0.08192
High	[K].LAGNLVVLRDKLQPYFAAGR.[Y]	1xDeamidated [N/Q]	0.0822266	0.00107379	1	2	4	A6TFH4	A6TFH4 [614-633]	2	2202.23934818	High	Not Found	Not Found				3.34091639518738	High	0.0002317	0.00273
High	[K].SIVVAIER.[M]		0.0676328	0.00107379	1	1	12	A6TEW3	A6TEW3 [20-27]	0	886.53564296	High	High	High	3.9e6	4.1e7	8.9e6	2.41616797447205	High	0.000118	0.001279
High	[K].AQLLADLADLDLLSEEELLNRR.[Y]		0.0794733	0.00107379	1	2	6	A6T4Y7	A6T4Y7 [288-309]	1	2510.34605695	High	Not Found	High	1.7e7			2.72911787033081	High	0.000118	0.001417
High	[K].FLFDEYVR.[Q]		0.0735052	0.00107379	1	3	2	A6TFL4	A6TFL4 [145-152]	0	1088.54112222	High	Not Found	Not Found				2.2180609703064	High	0.000118	0.001129
High	[R].QLWIAR.[I]		0.0679654	0.00107379	1	1	5	B5XQC9	B5XQC9 [59-64]	0	786.4620842	High	High	High		4.2e7	7.2e7	2.00583696365356	High	0.001716	0.02986
High	[K].VMGQALPELVDQVVEVVQR.[H]	1xDeamidated [Q]	0.0637605	0.00107379	1	1	2	B5XZS3	B5XZS3 [19-37]	0	2110.12126644	Not Found	High	Not Found				2.91837549209595	High	0.0002317	0.00265
High	[R].VPLPPLTEER.[R]		0.0779395	0.00107379	1	1	2	B5Y1J9	B5Y1J9 [100-109]	0	1150.64664984	High	Not Found	Not Found	1.9e7			2.42512464523315	High	0.004143	0.08804
High	[K].SFGVPLVR.[I]		0.101221	0.00107379	1	1	2	B5XZ20	B5XZ20 [385-392]	0	874.51451364	High	Not Found	Not Found	3.1e6			1.7881110906601	High	0.000118	0.001964
High	[R].LTLCDVSAPAVEASR.[A]	1xCarbamidomethyl [C4]	0.0669721	0.00107379	1	2	1	A6THY6	A6THY6 [223-237]	0	1588.79993243	High	Not Found	Not Found				3.03648471832275	High	0.000118	0.0009728
High	[R].GFFPTEGSR.[V]		0.104178	0.00107379	2	2	4	B5Y1J4; A6T4X9	B5Y1J4 [584-592]; A6T4X9 [584-592]	0	997.47377095	Not Found	Not Found	High			6.6e6	1.93714928627014	High	0.000118	0.002073
High	[K].VTLPEFER.[A]		0.0919228	0.00107379	1	2	2	A6TE31	A6TE31 [3-10]	0	990.52547216	High	Not Found	Not Found				2.16359305381775	High	0.000118	0.001658
High	[R].QLEAASDAVR.[E]		0.0735052	0.00107379	1	1	7	P15745	P15745 [282-291]	0	1059.54291305	High	High	High	1.5e8	2.5e7	3.6e7	2.2637791633606	High	0.001107	0.02023
High	[K].LGMKPGEAIEHPWVTK.[A]		0.0625176	0.00107379	1	2	1	A6T4P1	A6T4P1 [610-625]	0	1792.9414514	High	Not Found	Not Found				3.0161292552948	High	0.000118	0.0008664
High	[R].RTEQDIEK.[A]		0.0738653	0.00107379	1	2	2	A6TCM1	A6TCM1 [75-82]	1	1018.51636396	High	Not Found	Not Found				2.58842635154724	High	0.0006862	0.01314
High	[R].CVGIQNEK.[L]	1xCarbamidomethyl [C1]	0.0875813	0.00107379	1	1	4	A6TGB8	A6TGB8 [284-291]	0	947.46149202	Not Found	High	High		3.2e7		2.08879995346069	High	0.001716	0.03001
High	[K].LTGMAFR.[V]		0.0919228	0.00107379	1	1	11	P24164	P24164 [220-226]	0	795.41817047	High	High	High	8.9e7	3.8e7	7.4e7	2.37198805809021	High	0.000306	0.004292
High	[R].FPSLPLFGR.[A]		0.0640749	0.00107379	1	1	3	A6T716	A6T716 [772-780]	0	1033.58292751	High	Not Found	Not Found	1.2e7			2.23763108253479	High	0.000118	0.0009062
High	[R].VFIKPGNGK.[I]		0.0666441	0.00107379	1	2	6	A6TEN8	A6TEN8 [19-27]	0	959.56727745	High	High	High	2.3e7		6.6e6	1.79829573631287	High	0.000534	0.01013
High	[-].MLQNQEISK.[K]		0.0764339	0.00107379	1	1	2	B5XRN3	B5XRN3 [1-9]	0	1090.5561203	High	Not Found	Not Found	7.5e6			2.32633376121521	High	0.000118	0.001206
High	[R].VAVFTQGANAEAAK.[A]	1xDeamidated [Q/N]	0.0937156	0.00107379	1	1	5	A6TGN6	A6TGN6 [75-88]	0	1377.70087054	High	Not Found	High	8.5e7			2.3879554271698	High	0.001872	0.03676
High	[K].AASYEEIKK.[A]		0.0779395	0.00107379	1	1	7	P24164	P24164 [244-252]	1	1038.54660148	High	High	High	9.7e7	8.1e7	6.8e7	2.54599833488464	High	0.000306	0.003772
High	[K].NALVPWSPISEK.[Y]		0.0696523	0.00107379	1	1	6	Q9F663	Q9F663 [99-110]	0	1340.72087734	High	High	High	4.6e7	2.1e7	7.7e6	2.90395498275757	High	0.000118	0.001134
High	[K].GEVDDIDHLGNRR.[I]		0.0735052	0.00107379	1	2	9	A6TGP0	A6TGP0 [440-452]	1	1495.72479337	High	High	High			5.7e7	2.12505388259888	High	0.000118	0.001561
High	[R].GEEVSRPCDDILFEIAQLAAQGVR.[E]	1xDeamidated [Q]; 1xCarbamidomethyl [C8]	0.0863171	0.00107379	1	2	2	A6T6B5	A6T6B5 [171-194]	0	2674.31410559	Not Found	High	Not Found		1.5e6		2.838707447052	High	0.000118	0.001477
High	[R].RPEPYK.[G]		0.0923679	0.00107379	1	2	10	A6TEV7	A6TEV7 [153-158]	0	789.42536431	High	High	High	4.9e8	2.7e7	1.5e7	2.58915877342224	High	0.000118	0.001771
High	[K].AAHSFNLLDAR.[K]		0.0846583	0.00107379	1	2	2	A6TFH5	A6TFH5 [251-261]	0	1214.62764572	High	Not Found	Not Found	6.9e6			2.63018727302551	High	0.0003329	0.005435
High	[R].TEVELLK.[T]		0.100253	0.00107379	1	1	10	A6TEU8	A6TEU8 [285-291]	0	831.48221041	High	High	High	1.0e9	5.1e8	4.0e8	2.53545236587524	High	0.000118	0.001923
High	[R].ELIIGDR.[Q]		0.10368	0.00107379	1	2	9	A6TG38	A6TG38 [165-171]	0	815.46214369	High	High	High	6.2e7			2.15941047668457	High	0.000176	0.002232
High	[K].HIEVIVR.[Q]		0.0932643	0.00107379	1	1	18	A6TGP1	A6TGP1 [1252-1258]	0	865.52541267	High	High	High		1.7e7	2.8e7	2.12913584709167	High	0.000306	0.004522
High	[R].IVIERPAK.[S]		0.0914797	0.00107379	1	1	15	B5XNA0	B5XNA0 [55-62]	0	925.58292751	High	High	High	1.1e8	5.4e7		2.3853588104248	High	0.00222	0.04679
High	[R].KLPATIILR.[A]		0.100736	0.00107379	1	2	6	A6TGP0	A6TGP0 [203-211]	1	1024.6877269	High	High	High		2.9e7		2.22288823127747	High	0.0002575	0.003338
High	[K].ASVEIDRK.[I]		0.0659927	0.00107379	1	1	11	B5XQC9	B5XQC9 [86-93]	1	917.50507107	High	High	High	8.2e8	9.9e7	4.5e7	3.13280820846558	High	0.000118	0.001175
High	[R].YGVTDLR.[A]		0.0946243	0.00107379	1	2	4	A6TAI3	A6TAI3 [307-313]	0	823.43084357	High	Not Found	High	2.8e7		3.2e6	2.17604517936707	High	0.000118	0.001734
High	[K].QALELPR.[E]		0.0914797	0.00107379	1	2	7	A6T5H9	A6T5H9 [328-334]	0	826.47812812	High	High	High	2.9e7	1.3e7	3.6e6	2.48852682113647	High	0.0002575	0.003188
High	[R].EICPDLTLR.[S]	1xCarbamidomethyl [C3]	0.0637605	0.00107379	1	2	3	A6T6T1	A6T6T1 [293-301]	0	1116.57177067	High	Not Found	High			6.8e6	2.18868565559387	High	0.000118	0.001969
High	[R].KLEEEAR.[R]		0.0850702	0.00107379	1	2	13	A6TEI7	A6TEI7 [196-202]	1	874.46287192	High	High	High	4.6e7	3.5e6		3.33533954620361	High	0.000118	0.001443
High	[K].AGNTLPMR.[N]		0.0659927	0.00107379	1	1	5	A6TEW9	A6TEW9 [126-133]	0	859.44544779	High	High	High	2.2e8	4.1e7	1.3e8	2.8782205581665	High	0.000118	0.001716
High	[R].YSALIER.[L]		0.108766	0.00160877	1	1	2	A6TEI4	A6TEI4 [78-84]	0	851.46214369	High	Not Found	Not Found	2.9e8			1.80883574485779	High	0.000176	0.002246
High	[R].LAEAGLDYYNHNLDTSPEFYGNIITTR.[T]	1xDeamidated [N]	0.108766	0.00160877	1	1	3	A6T6L5	A6T6L5 [142-168]	0	3088.45343532	High	Not Found	Not Found				3.71234774589539	High	0.0006359	0.01166
High	[R].KPELDAK.[L]		0.109811	0.00213612	1	1	7	B5XNA0	B5XNA0 [108-114]	0	800.45124466	Not Found	High	High		4.8e4		1.97134649753571	High	0.000176	0.002285
High	[R].TAPSTSTAAAKPTVTAPSGPR.[A]		0.109287	0.00213612	1	1	2	P45610	P45610 [139-159]	0	1969.03489386	High	Not Found	Not Found				2.13978624343872	High	0.000176	0.002248
High	[R].EITLSIK.[R]		0.111396	0.00213612	1	1	10	B5XNB4	B5XNB4 [72-78]	0	803.48729581	High	High	High	1.5e7	7.7e6		2.42364931106567	High	0.0002575	0.002935
High	[K].IKADAQEAAR.[K]		0.110337	0.00213612	1	1	2	A6TFH4	A6TFH4 [226-235]	1	1072.57454754	High	Not Found	Not Found	1.2e7			1.89934241771698	High	0.001252	0.0233
High	[R].LATELAR.[R]		0.111929	0.00213612	1	1	6	B5XSS1	B5XSS1 [28-34]	0	773.45157903	High	High	High	4.1e8	2.6e8	1.6e8	2.55671000480652	High	0.000176	0.002354
High	[R].MYGVLER.[Q]	1xOxidation [M1]	0.110337	0.00213612	1	1	2	B5XNB5	B5XNB5 [64-70]	0	883.43421479	Not Found	High	Not Found				2.1287693977356	High	0.000176	0.002291
High	[R].FWVESEKR.[F]		0.110337	0.00213612	1	2	4	A6TFM8	A6TFM8 [38-45]	1	1080.54727022	Not Found	High	High		1.0e7	8.3e6	2.61580944061279	High	0.0003601	0.005688
High	[R].VAFMPWNGYNFEDSILVSER.[V]	2xDeamidated [N7; N10]	0.115177	0.0026466	1	2	2	A6TGP0	A6TGP0 [802-821]	0	2376.08527521	High	Not Found	Not Found	3.4e6			2.59068059921265	High	0.00113	0.02087
High	[K].VHPNGIR.[L]	1xDeamidated [N4]	0.115727	0.0026466	1	1	6	B5XNA0	B5XNA0 [5-11]	0	793.43151274	High	High	High		5.5e7	8.0e7	1.95216619968414	High	0.000437	0.006849
High	[R].EDTPAVR.[G]		0.122518	0.0026466	1	1	6	A6TEV4	A6TEV4 [39-45]	0	787.39445805	High	High	High	1.4e8	7.9e7	3.0e7	2.5369975566864	High	0.0002317	0.002801
High	[K].TTVIALR.[E]		0.11628	0.0026466	1	1	6	B5XTE8	B5XTE8 [46-52]	0	773.48796455	High	High	High	1.9e7	1.8e7	3.1e6	2.02141213417053	High	0.0002575	0.00319
High	[K].VVLTGPSK.[D]		0.11463	0.0026466	1	1	4	P24164	P24164 [111-118]	0	800.48763018	High	High	High	1.6e8	1.8e7	4.9e7	1.87688982486725	High	0.0002044	0.002469
High	[K].LGAMATINQVIDQETAQLVAEEMGHK.[V]	1xOxidation [M23]	0.117951	0.0026466	1	2	2	A6TEI7	A6TEI7 [345-370]	0	2813.38080454	High	Not Found	Not Found				2.95218181610107	High	0.00135	0.0241
High	[K].FAGDLFHTRPLEEEADSSNYALIPTAEVPLTNLVR.[D]		0.114085	0.0026466	1	2	1	A6T6Z0	A6T6Z0 [213-247]	0	3885.9657573	High	Not Found	Not Found				2.78807091712952	High	0.0002044	0.002436
High	[R].IFGPVTR.[E]		0.120787	0.0026466	1	1	4	A6TEW2	A6TEW2 [99-105]	0	789.46174983	Not Found	High	High		4.5e6	8.7e7	2.11923694610596	High	0.0002317	0.00273
High	[R].LVDVAQDLVVTEDDCGTLEGITMTPVIEGGDVKEPLR.[D]	1xDeamidated [Q6]; 1xCarbamidomethyl [C15]	0.120787	0.0026466	1	1	2	A6TGP1	A6TGP1 [800-836]	1	3984.96680503	High	Not Found	Not Found				4.0973801612854	High	0.0002317	0.002709
High	[K].APGFGDR.[R]		0.118513	0.0026466	1	3	10	A6TH53	A6TH53 [278-284]	0	719.34711401	High	High	High	5.7e6	8.0e8	2.4e9	2.1725926399231	High	0.002833	0.05743
High	[R].REGTDLFLK.[S]		0.117951	0.0026466	1	1	7	B5XNB5	B5XNB5 [14-22]	1	1078.589135	High	High	High		2.2e7	2.4e7	2.60829544067383	High	0.003891	0.07756
High	[K].AAGHYQAEAALLQCTADTLADAVLITTVHAWQHQGK.[T]	1xDeamidated [Q13]; 1xCarbamidomethyl [C14]	0.115177	0.0026466	1	2	2	A6TI29	A6TI29 [813-848]	0	3860.90244633	High	Not Found	Not Found	1.3e6			4.90164279937744	High	0.0002044	0.002493
High	[K].DNLFVR.[I]		0.113542	0.0026466	1	2	9	A6TGP0	A6TGP0 [192-197]	0	763.40971425	High	High	High	1.2e7	2.8e7		2.13167452812195	High	0.0006121	0.01155
High	[R].LYTSSWR.[Y]		0.119645	0.0026466	1	2	3	A6TB02	A6TB02 [63-69]	0	912.45739266	High	Not Found	High	1.5e7			1.80756568908691	High	0.0002317	0.002674
High	[R].GLKENVIVGR.[L]		0.122518	0.0026466	1	1	2	A6TGP1	A6TGP1 [1346-1355]	1	1084.64731858	High	Not Found	Not Found	2.9e7			2.68576073646545	High	0.001498	0.02675
High	[K].EEGFIEDFKVEGDTKPELELTLK.[Y]		0.130904	0.00311368	1	1	4	A6TEV8	A6TEV8 [42-64]	1	2666.34471947	High	High	Not Found	2.9e6	3.3e5		3.10817861557007	High	0.00135	0.02406
High	[K].SVIEALK.[H]		0.132768	0.00311368	1	2	2	A6TD54	A6TD54 [307-313]	0	759.46108109	High	Not Found	Not Found	2.2e7			1.84700667858124	High	0.000763	0.01393
High	[K].LANAPFIK.[V]		0.134024	0.00311368	1	2	2	A6TGC1	A6TGC1 [73-80]	0	873.51926467	High	Not Found	Not Found	6.6e6			2.17607307434082	High	0.0002575	0.003305
High	[K].AMITAEIR.[L]		0.136569	0.00311368	1	1	4	B5XNB2	B5XNB2 [71-78]	0	904.4920636	High	Not Found	High	1.1e7		1.2e7	2.27291297912598	High	0.0002849	0.003436
High	[R].ALMGANMQR.[Q]	1xOxidation [M3]	0.125455	0.00311368	1	2	2	A6TGP0	A6TGP0 [679-687]	0	1007.47609633	High	Not Found	Not Found	1.3e7			2.37082576751709	High	0.0002575	0.002914
High	[K].TAPPQISAEVLK.[K]		0.137858	0.00311368	1	2	1	A6T4F4	A6T4F4 [110-121]	0	1253.70997831	High	Not Found	Not Found				1.85774278640747	High	0.0002849	0.003508
High	[R].EAIDPIEAVRPSWLTPTVNSIAADLMVR.[I]		0.139158	0.00311368	1	1	1	A6TGV0	A6TGV0 [488-515]	0	3064.61358119	High	Not Found	Not Found				2.49758982658386	High	0.0002849	0.003582
High	[R].DEDGNVEVR.[S]		0.134024	0.00311368	1	2	2	A6TD54	A6TD54 [421-429]	0	1032.45924298	High	Not Found	Not Found	8.8e6			2.48977565765381	High	0.0002575	0.003317
High	[R].DALEAAGLK.[A]		0.129675	0.00311368	1	1	2	A6TB33	A6TB33 [184-192]	0	887.48327301	High	Not Found	Not Found	1.5e7			2.01672315597534	High	0.0002575	0.003117
High	[K].NMSTYVDYK.[I]		0.137858	0.00311368	1	1	2	Q48473	Q48473 [326-334]	0	1120.49793672	High	Not Found	Not Found	1.3e7			2.28185868263245	High	0.0004138	0.005797
High	[R].VGFGYGK.[A]		0.124862	0.00311368	1	1	8	A6TEV5	A6TEV5 [46-52]	0	727.37735153	High	High	High				1.88185739517212	High	0.00113	0.0206
High	[R].RVEIEVK.[G]		0.139158	0.00311368	1	1	24	P24017	P24017 [327-333]	1	872.5199929	High	High	High				2.44211483001709	High	0.0005118	0.009144
High	[K].SLADMIK.[G]		0.139158	0.00311368	1	1	10	A6TGP1	A6TGP1 [326-332]	0	777.41750173	High	High	High	6.3e7	2.4e7	2.2e7	2.04149484634399	High	0.0002849	0.003569
High	[K].IAAPFK.[Q]		0.129064	0.00311368	1	2	6	A6TCW1	A6TCW1 [252-257]	0	646.39227336	High	High	High	2.3e7	3.8e6	1.0e7	1.87968266010284	High	0.0002575	0.003093
High	[K].AICAETGIAENVK.[I]	1xDeamidated [N11]; 1xCarbamidomethyl [C3]	0.132768	0.00311368	1	1	2	B5XNB4	B5XNB4 [32-44]	0	1376.67260718	Not Found	High	High		3.7e7	3.1e7	2.90219306945801	High	0.000437	0.006535
High	[R].ALMMSTNNILSPANGEPIIVPSQDVVLGLYYMTR.[D]	1xDeamidated [N14]	0.137858	0.00311368	1	1	1	A6TGP1	A6TGP1 [482-515]	0	3708.86855174	Not Found	High	Not Found				2.74742126464844	High	0.0002849	0.003502
High	[R].YAVVANDVR.[K]		0.129064	0.00311368	1	2	1	A6T6Q6	A6T6Q6 [125-133]	0	1006.53162016	Not Found	Not Found	High			3.0e7	2.87703013420105	High	0.0002575	0.00307
High	[K].QQFGAAIEQVVR.[E]	2xDeamidated [Q2; Q9]	0.129675	0.00311368	1	2	1	A6T4H4	A6T4H4 [39-50]	0	1347.69030631	Not Found	Not Found	High			1.7e7	2.00647711753845	High	0.0002575	0.003098
High	[R].FSIPGSK.[-]		0.132768	0.00311368	1	2	8	A6TGC6	A6TGC6 [64-70]	0	735.40356625	High	High	High			6.2e6	1.86693322658539	High	0.0004855	0.008111
High	[R].LPNGVLR.[N]	1xDeamidated [N3]	0.139812	0.00311368	1	2	5	A6THB4	A6THB4 [117-123]	0	769.45666486	High	High	High		4.5e6	1.3e7	1.85508334636688	High	0.0002849	0.003597
High	[R].KFISIVAE.[-]		0.133395	0.00311368	1	1	3	B5XSV6	B5XSV6 [78-85]	1	906.52949496	High	Not Found	High	9.3e6		3.9e6	2.75133633613586	High	0.000306	0.004287
High	[R].QISLLLR.[R]		0.133395	0.00311368	1	2	12	A6TG38	A6TG38 [272-278]	0	842.54581376	High	High	High			1.2e7	2.33134508132935	High	0.000306	0.004296
High	[R].EIELEDKFENMGAQMVK.[E]	1xDeamidated [N10]; 1xOxidation [M15]	0.138507	0.00311368	1	3	1	A6TH53	A6TH53 [59-75]	1	2027.9300202	Not Found	Not Found	High				2.74738931655884	High	0.0002849	0.003518
High	[K].IAEQVIIQYGGSVNAGNAAELFTQPDIDGALVGGASLK.[A]	2xDeamidated [Q/N]	0.136569	0.00311368	1	1	4	Q7X222	Q7X222 [201-238]	0	3788.92289027	Not Found	High	Not Found		5.0e5		2.22947692871094	High	0.0002849	0.003448
High	[K].SSGSSYPSLLQCLK.[A]	1xCarbamidomethyl [C12]	0.135291	0.00311368	1	1	2	P00761	P00761 [134-147]	0	1526.75191965	Not Found	Not Found	High			1.1e7	2.06656980514526	High	0.0002575	0.003382
High	[R].FGQNFLNDQFVIDSIVSAINPQK.[G]		0.137212	0.00311368	1	2	3	A6T4I7	A6T4I7 [15-37]	0	2594.32492763	High	Not Found	Not Found				2.29716038703918	High	0.0002849	0.003463
High	[-].MLILTR.[R]		0.129675	0.00311368	1	1	8	B5XVB9	B5XVB9 [1-6]	0	746.45930702	High	High	High	2.3e7			1.99457311630249	High	0.0006359	0.01191
High	[R].VEIEVK.[G]		0.134024	0.00311368	1	1	24	P24017	P24017 [328-333]	0	716.41888194	High	High	High		8.9e6	2.2e7	2.17620182037354	High	0.0002575	0.0033
High	[K].RIETLFTNDLDHGPYISETVR.[V]	1xDeamidated [N8]	0.139158	0.00311368	1	2	1	A6TGP0	A6TGP0 [332-352]	1	2477.23069333	Not Found	Not Found	High				2.60268044471741	High	0.0002849	0.003574
High	[R].QMAVEIGR.[E]		0.135291	0.00311368	1	2	4	A6TD54	A6TD54 [159-166]	0	903.47166251	High	Not Found	High	2.3e7			2.51165223121643	High	0.0002575	0.003379
High	[R].SYDLPETTSEAELLELIDTLNADK.[T]	1xDeamidated [N21]	0.130288	0.00311368	1	1	1	A6T5R4	A6T5R4 [67-90]	0	2681.29274381	Not Found	High	Not Found		5.4e5		2.71036839485168	High	0.0002575	0.003135
High	[K].ASLATESFISAASFQETTR.[V]	1xDeamidated [Q15]	0.12785	0.00311368	1	1	3	A6TGP1	A6TGP1 [1312-1330]	0	2017.97129094	High	Not Found	Not Found	2.1e6			2.85793972015381	High	0.0006359	0.01167
High	[K].AGEEFTIDVTFPEEYHAENLK.[G]		0.136569	0.00311368	1	2	1	A6T5H9	A6T5H9 [207-227]	0	2439.1350612	High	Not Found	Not Found				1.3294221162796	High	0.0002849	0.003443
High	[R].LERVYQAEQAEKLLLAGVMLR.[D]	1xOxidation [M19]	0.127248	0.00311368	1	2	4	A6TG34	A6TG34 [235-255]	2	2446.34864045	High	Not Found	High				3.73404097557068	High	0.001498	0.02702
High	[K].AVVTPLPR.[N]		0.154924	0.00354079	2	2	2	B5Y1J4; A6T4X9	B5Y1J4 [153-160]; A6T4X9 [153-160]	0	852.5301637	High	Not Found	Not Found	1.0e8			2.21267056465149	High	0.000306	0.004393
High	[R].LVADLIR.[G]		0.148573	0.00354079	1	1	11	A6TEW7	A6TEW7 [19-25]	0	799.50361461	High	High	High	1.6e8	9.5e7	9.7e7	1.69703197479248	High	0.000306	0.004239
High	[R].IMNVLGQPVDMK.[G]	1xOxidation [M11]	0.169913	0.00354079	1	2	1	A6TG36	A6TG36 [88-99]	0	1360.69631926	Not Found	High	Not Found		3.2e6		2.62336492538452	High	0.0003329	0.005312
High	[K].FVVEGDLRR.[E]		0.168358	0.00354079	1	1	2	B5XNB4	B5XNB4 [63-71]	1	1090.6003684	High	Not Found	Not Found	1.2e7			1.45771932601929	High	0.000306	0.005248
High	[R].KLLDEGR.[A]		0.157095	0.00354079	1	1	13	A6TEX7	A6TEX7 [264-270]	1	830.47304272	High	High	High	5.5e6	4.7e7	1.5e8	2.36319708824158	High	0.0006862	0.01276
High	[K].TKPTQHSVK.[E]		0.160031	0.00354079	1	2	1	A6TD54	A6TD54 [188-196]	0	1025.57381931	Not Found	High	Not Found		6.7e5		1.47483956813812	High	0.000306	0.00469
High	[R].YGYAYPR.[V]		0.163016	0.00354079	2	2	4	B5Y1J4; A6T4X9	B5Y1J4 [315-321]; A6T4X9 [315-321]	0	889.42027891	High	Not Found	High			6.0e6	2.40921139717102	High	0.000306	0.004875
High	[R].LLDSLGK.[A]		0.14447	0.00354079	1	1	4	A6TEQ4	A6TEQ4 [111-117]	0	745.44543103	High	Not Found	High	2.7e7		8.4e6	1.94900214672089	High	0.002926	0.05973
High	[R].GQDLDEAR.[A]		0.147882	0.00354079	1	2	6	A6TG35	A6TG35 [87-94]	0	903.41664997	High	High	High	1.4e8	4.2e7	6.5e7	2.33270072937012	High	0.000306	0.004033
High	[K].IILSDDNVK.[A]		0.141129	0.00354079	1	1	2	A6T6F6	A6T6F6 [304-312]	0	1016.56225154	High	Not Found	Not Found	7.8e6			2.33617997169495	High	0.003437	0.07101
High	[K].SEAADIAAK.[K]		0.154207	0.00354079	1	2	4	P08470	P08470 [89-97]	0	875.44688749	Not Found	Not Found	High			9.7e6	1.96499979496002	High	0.000437	0.006656
High	[R].VPDMSAYR.[K]		0.141129	0.00354079	1	1	2	P37424	P37424 [121-128]	0	938.44002802	High	Not Found	Not Found	3.3e7			1.80185854434967	High	0.000437	0.006398
High	[K].AFNEMQPIVDR.[Q]	1xDeamidated [Q/N]; 1xOxidation [M5]	0.154924	0.00354079	1	2	3	B5Y237	B5Y237 [50-60]	0	1336.62017783	High	Not Found	Not Found	7.3e6			3.96102690696716	High	0.000437	0.006828
High	[R].ILLMVK.[A]		0.152072	0.00354079	2	2	4	P00350; P41576	P00350 [70-75]; P41576 [70-75]	0	716.47389448	High	Not Found	High				1.92916929721832	High	0.000534	0.009965
High	[K].AANIIGVQIEFAK.[V]	2xDeamidated [N3; Q8]	0.151366	0.00354079	1	1	1	B5XNB2	B5XNB2 [97-109]	0	1375.74675855	Not Found	High	Not Found		1.9e6		3.04415011405945	High	0.000306	0.004213
High	[R].GLWEFR.[L]		0.172269	0.00354079	1	1	17	A6TEX2	A6TEX2 [78-83]	0	807.41479965	High	High	High	5.7e6	2.3e7	8.8e6	1.91989970207214	High	0.00113	0.02073
High	[R].LREQQDAER.[Q]		0.152072	0.00354079	2	3	2	B5XY73; A6T716	B5XY73 [529-537]; A6T716 [529-537]	1	1144.57052474	High	Not Found	Not Found				2.82643103599548	High	0.000306	0.004259
High	[R].MWEFFER.[L]	1xOxidation [M1]	0.159292	0.00354079	1	2	10	A6TEW0	A6TEW0 [96-102]	0	1060.45567848	High	High	High	1.4e7	3.2e6	1.3e7	2.15654516220093	High	0.000306	0.004683
High	[R].NMAGSLVR.[H]		0.151366	0.00354079	1	1	2	A6TEU7	A6TEU7 [23-30]	0	847.44544779	Not Found	Not Found	High			1.4e7	1.84369277954102	High	0.000437	0.006433
High	[R].INNAGAANAMNLCCTALLASR.[Q]	1xDeamidated [N]; 2xCarbamidomethyl [C13; C14]	0.161517	0.00354079	1	2	6	A6TGV0	A6TGV0 [516-536]	0	2207.03656791	High	High	Not Found	3.0e7	5.3e6		1.93017995357513	High	0.002082	0.04276
High	[R].SLAAQAIEQVVEK.[G]		0.158557	0.00354079	1	1	3	A6TEU2	A6TEU2 [9-21]	0	1385.76347035	High	High	High			1.9e7	2.31744909286499	High	0.000306	0.004616
High	[R].SDLWQDPQDLR.[D]		0.145826	0.00354079	1	1	2	P26420	P26420 [161-171]	0	1372.6491689	Not Found	Not Found	High			4.2e6	3.14749193191528	High	0.0006862	0.01274
High	[R].VQELAEK.[L]		0.159292	0.00354079	1	2	4	A6T4Z7	A6T4Z7 [489-495]	0	816.44615926	High	High	High	2.3e7	1.5e7	1.3e7	2.15211987495422	High	0.0009613	0.01736
High	[K].GITFDSGGYSIK.[Q]		0.148573	0.00354079	1	2	2	A6TCE4	A6TCE4 [196-207]	0	1244.61574358	Not Found	Not Found	High			3.7e6	2.62768936157227	High	0.000306	0.004039
High	[K].FVINLK.[K]		0.157824	0.00354079	1	2	10	A6T5H9	A6T5H9 [233-238]	0	733.46068723	High	High	High	2.0e7	2.8e5		1.58208250999451	High	0.000306	0.004589
High	[R].KSVAGFK.[I]		0.143796	0.00354079	1	2	7	A6TEW0	A6TEW0 [72-78]	1	736.43520074	High	High	High			1.9e7	2.39759254455566	High	0.000306	0.004304
High	[K].SDYEDRVDDYIIK.[N]		0.151366	0.00354079	1	1	1	B5XPI0	B5XPI0 [70-82]	1	1630.75950704	High	Not Found	Not Found	1.5e7			2.34125399589539	High	0.000306	0.004203
High	[R].TRDNEIVAK.[L]		0.158557	0.00354079	1	1	3	A6TEU7	A6TEU7 [70-78]	1	1045.56364851	High	High	Not Found	1.2e9			2.74777054786682	High	0.0009124	0.01641
High	[R].RVVEPLITLAK.[T]		0.145146	0.00354079	1	1	9	A6TEU7	A6TEU7 [46-56]	1	1238.78308372	High	High	High		2.0e6		2.68830347061157	High	0.000306	0.003871
High	[K].DDICYATTNR.[Q]	1xCarbamidomethyl [C4]	0.166816	0.00354079	1	1	2	A6T4G3	A6T4G3 [194-203]	0	1228.52627695	High	Not Found	High	2.2e7			0.281406909227371	High	0.000306	0.005151
High	[K].AVGWAALQYVQPGTIVGVGTGSTAAHFIDALGTMK.[G]	1xDeamidated [Q]	0.16377	0.00354079	1	2	3	A6TDS5	A6TDS5 [9-43]	0	3488.78825134	Not Found	Not Found	High				2.1356258392334	High	0.000306	0.004945
High	[R].ESAEPESLVEPFLTR.[F]		0.151366	0.00354079	1	1	1	A6T7Z4	A6T7Z4 [71-85]	0	1703.84865637	High	Not Found	Not Found				2.21376085281372	High	0.000306	0.004218
High	[R].QLEREGFEVTYLAPQSNGIIDLK.[E]	1xDeamidated [N17]	0.170695	0.00354079	1	1	1	A6TCF1	A6TCF1 [113-135]	1	2621.34572301	Not Found	Not Found	High			1.5e6	2.36095571517944	High	0.0003329	0.005361
High	[R].ICEHYVTVTQK.[L]	1xCarbamidomethyl [C2]	0.157824	0.00354079	1	1	2	A6TAN5	A6TAN5 [37-47]	0	1377.68311192	High	Not Found	Not Found	2.1e7			2.66806077957153	High	0.000306	0.004577
High	[K].IVQVIGAVVDVEFPQDAVPR.[V]		0.145826	0.00354079	1	2	2	A6TG36	A6TG36 [6-25]	0	2151.1808298	High	Not Found	Not Found				2.20299100875854	High	0.000306	0.003917
High	[R].RTTQLEEK.[A]		0.14447	0.00354079	1	1	2	P27218	P27218 [81-88]	1	1004.53709942	High	Not Found	Not Found	1.0e7			2.53919148445129	High	0.009937	0.2004
High	[R].VDGASEFK.[G]		0.160772	0.00354079	1	1	2	A6TCV9	A6TCV9 [452-459]	0	852.40977374	Not Found	Not Found	High			1.2e7	2.10042762756348	High	0.000306	0.004751
High	[R].LDNVVYR.[M]		0.141791	0.00354079	1	1	9	B5XNB5	B5XNB5 [98-104]	0	878.47304272	High	High	High	4.1e8		9.4e7	2.54161095619202	High	0.000437	0.006744
High	[K].EAAIQVSNVAIFNAATGK.[A]	1xDeamidated [N/Q]	0.17148	0.00354079	1	1	4	A6TEW1	A6TEW1 [62-79]	0	1804.94395413	Not Found	High	Not Found				2.71274256706238	High	0.0004855	0.008074
High	[R].QWFTDVK.[I]		0.163016	0.00354079	1	1	12	B5XSV5	B5XSV5 [91-97]	0	923.46214369	High	High	High	8.4e7	1.3e7	9.6e6	2.55863189697266	High	0.0004138	0.005891
High	[R].SNTPIVVDGK.[D]		0.167586	0.00354079	1	2	1	A6TGT4	A6TGT4 [105-114]	0	1029.55750051	Not Found	Not Found	High			2.0e6	2.11595845222473	High	0.000306	0.005157
High	[K].ASVEIDR.[K]		0.159292	0.00354079	1	1	6	B5XQC9	B5XQC9 [86-92]	0	789.41010811	High	High	High	1.2e6	9.8e6	2.5e7	2.27629685401917	High	0.001252	0.0236
High	[K].AGNVAADGVIK.[T]		0.153492	0.00354079	1	1	2	A6T4X2	A6T4X2 [53-63]	0	1014.55783488	Not Found	High	Not Found		1.1e6		2.0503523349762	High	0.000306	0.004331
High	[K].ENVIVGR.[L]		0.17148	0.00354079	1	1	2	A6TGP1	A6TGP1 [1349-1355]	0	786.446828	High	Not Found	Not Found				2.13030958175659	High	0.0004855	0.008614
High	[R].AGFEVR.[D]		0.145146	0.00354079	1	2	11	A6TGP0	A6TGP0 [543-548]	0	678.35695044	High	High	High	1.6e8	1.4e7	4.7e7	1.87925660610199	High	0.0005856	0.01119
High	[R].RAELEAK.[L]		0.174653	0.00404208	1	2	7	A6THB4	A6THB4 [51-57]	1	816.45739266	Not Found	High	High				2.18289613723755	High	0.0005856	0.011
High	[K].EAHPEIPTK.[S]		0.175454	0.00404208	1	1	2	B5XZS6	B5XZS6 [223-231]	0	1021.53128579	High	Not Found	Not Found				2.37883520126343	High	0.0003877	0.005715
High	[R].KDDQEETVR.[K]		0.176259	0.00454479	1	1	2	A6T5N7	A6T5N7 [157-165]	1	1119.52765685	High	High	Not Found				2.65371990203857	High	0.0004614	0.007679
High	[R].APTLHR.[L]		0.18033	0.0050244	1	1	6	A6TGP1	A6TGP1 [426-431]	0	694.39948396	High	High	High	4.0e7	2.4e7	1.2e7	1.94257855415344	High	0.0004138	0.006021
High	[R].KKEEAPAAPPAPSK.[E]		0.177877	0.0050244	1	1	2	B5XNC0	B5XNC0 [105-118]	2	1420.77945478	High	Not Found	Not Found	4.4e6			3.19384622573853	High	0.001374	0.0251
High	[R].EHILLGR.[Q]		0.18033	0.0050244	1	1	15	A6TEX7	A6TEX7 [118-124]	0	837.49411255	High	High	High	7.2e8			1.90235090255737	High	0.000437	0.006651
High	[R].LIVVEK.[F]		0.18033	0.0050244	1	1	7	A6TEX1	A6TEX1 [118-123]	0	700.46035286	High	High	High		8.7e7	1.1e8	1.60598790645599	High	0.003891	0.07783
High	[R].QTGRPHGFLR.[K]		0.18033	0.0050244	1	1	3	B5XNA6	B5XNA6 [66-75]	0	1168.63339986	High	Not Found	High				2.36091470718384	High	0.000534	0.009428
High	[K].LLNVEQVR.[L]		0.178692	0.0050244	1	2	2	A6T7Y5	A6T7Y5 [139-146]	0	970.56800568	Not Found	High	High		1.6e7	1.9e7	1.9908162355423	High	0.003891	0.08271
High	[R].QAVPTLR.[A]		0.177877	0.0050244	1	2	2	A6TGP0	A6TGP0 [688-694]	0	784.46756346	Not Found	High	High				1.93676459789276	High	0.0004138	0.00586
High	[R].FRQNLLGK.[R]		0.181154	0.0050244	1	1	2	A6TGP1	A6TGP1 [338-345]	1	975.57342545	High	Not Found	Not Found	2.7e7			2.20922493934631	High	0.0004138	0.006079
High	[R].LAQGPIALYCGFDPTADSLHLGHLVPLLCLK.[R]	2xCarbamidomethyl [C10; C29]	0.177877	0.0050244	1	2	2	A6T9Y5	A6T9Y5 [33-63]	0	3389.7748502	High	Not Found	Not Found	2.0e7			2.32349610328674	High	0.0004138	0.005889
High	[R].VPLHTLR.[A]		0.188718	0.005484	1	1	13	B5XNA0	B5XNA0 [173-179]	0	835.51484801	High	High	High	1.3e8	2.0e7	7.5e6	2.26142311096191	High	0.0008613	0.01497
High	[R].AVIDAPPVLVR.[D]		0.19479	0.005484	1	1	2	A6TD24	A6TD24 [410-420]	0	1149.69901979	High	Not Found	Not Found				2.31809306144714	High	0.001784	0.03258
High	[R].SGLPQAALNYIQR.[I]	1xDeamidated [N/Q]	0.183645	0.005484	1	2	12	A6TH93	A6TH93 [390-402]	0	1431.75905412	High	High	High	1.2e7		3.6e7	3.02242612838745	High	0.000437	0.006283
High	[R].ENEAAELKR.[K]		0.193038	0.005484	1	2	6	A6TEI7	A6TEI7 [179-187]	1	1059.54291305	High	High	High		4.7e6		2.37142157554626	High	0.001872	0.03563
High	[R].IGSPAVTR.[R]		0.193038	0.005484	1	2	2	A6TCG5	A6TCG5 [364-371]	0	800.46247806	High	Not Found	Not Found	1.7e7			1.66933810710907	High	0.000437	0.006983
High	[R].VNEELDIR.[S]	1xDeamidated [N2]	0.19479	0.005484	1	2	1	A6TBS0	A6TBS0 [129-136]	0	988.49456633	Not Found	Not Found	High				2.06334662437439	High	0.000437	0.007098
High	[R].MGFGATR.[A]	1xOxidation [M1]	0.181981	0.005484	1	1	2	B5XNB5	B5XNB5 [105-111]	0	755.35048523	High	Not Found	Not Found	2.9e7			2.35403037071228	High	0.000437	0.006127
High	[K].VNAALDAAR.[A]		0.186167	0.005484	1	2	6	A6TGE3	A6TGE3 [218-226]	0	900.48975538	High	High	High				2.13879942893982	High	0.00222	0.04695
High	[R].AAQGIIHLSLAGDTRSR.[D]	1xDeamidated [Q3]	0.186167	0.005484	1	1	3	Q06457	Q06457 [713-729]	1	1766.95077087	High	High	Not Found	5.5e7	6.9e6		2.32827353477478	High	0.000437	0.006475
High	[R].KPRPVAAK.[A]		0.1913	0.005484	1	2	1	A6TB02	A6TB02 [156-163]	0	866.55704716	Not Found	Not Found	High				1.41509675979614	High	0.000437	0.006849
High	[R].THGSALFTR.[G]		0.19479	0.005484	1	2	3	A6TEI3	A6TEI3 [337-345]	0	989.51630447	High	Not Found	Not Found	2.8e6			1.61425042152405	High	0.001302	0.02376
High	[R].ERQEQQEQEAAELQAVTAIAEGR.[R]	1xDeamidated [Q]	0.188718	0.005484	1	1	3	B5XTE8	B5XTE8 [68-90]	1	2585.24377705	Not Found	Not Found	High				3.63428473472595	High	0.0008613	0.01558
High	[R].NALAMR.[W]		0.184482	0.005484	1	2	6	A6TEX9	A6TEX9 [97-102]	0	675.36065563	High	High	High	2.0e7	5.6e6		2.06195998191834	High	0.000534	0.0094
High	[R].QQPTAPEVR.[K]		0.184482	0.005484	1	2	2	A6TDS1	A6TDS1 [179-187]	0	1025.53743379	High	Not Found	Not Found	6.0e6			2.99798369407654	High	0.000437	0.006326
High	[R].GGYADHVTLR.[L]		0.200127	0.00591378	1	2	2	A6TI29	A6TI29 [284-293]	0	1088.54833282	High	Not Found	Not Found	1.8e7			1.71286642551422	High	0.0004614	0.007532
High	[R].FLEDGDK.[A]		0.196555	0.00591378	1	1	5	P33318	P33318 [117-123]	0	823.38322465	High	High	High	1.4e7	2.7e6	8.0e6	1.94081568717957	High	0.002039	0.04
High	[R].QLIAQSWHTDEIR.[K]	1xDeamidated [Q1]	0.196555	0.00591378	1	1	1	B5XZ20	B5XZ20 [180-192]	0	1597.7968961	Not Found	Not Found	High				1.81675338745117	High	0.0004614	0.00723
High	[R].TIAMGSSDGLRR.[G]		0.200127	0.00591378	1	2	3	A6TG36	A6TG36 [54-65]	1	1263.64739483	High	High	High	3.4e7	8.5e6	1.6e7	3.1148407459259	High	0.0004614	0.007548
High	[K].RPVTGNNR.[S]		0.201029	0.00591378	1	2	2	A6TFM8	A6TFM8 [11-18]	0	913.49623775	High	Not Found	Not Found	1.9e5			1.04707062244415	High	0.0004614	0.007642
High	[R].EALELR.[D]		0.200127	0.00591378	1	2	6	A6TD53	A6TD53 [47-52]	0	730.40937988	High	High	High			2.0e7	2.13726353645325	High	0.0004614	0.00757
High	[R].AVTESLQK.[L]		0.201029	0.00591378	1	1	2	Q9F663	Q9F663 [184-191]	0	875.48327301	High	Not Found	Not Found	4.7e7			2.23505330085754	High	0.0004614	0.007651
High	[R].IAVTNLR.[T]		0.20559	0.00591378	1	1	6	A6TBX3	A6TBX3 [213-219]	0	786.48321352	High	High	High	7.3e7	1.9e7	3.0e7	1.85063672065735	High	0.00113	0.02041
High	[R].LYDADLPEYNVAIDR.[Y]		0.199229	0.00591378	1	2	1	A6T742	A6T742 [419-433]	0	1766.8595554	High	Not Found	Not Found	1.9e6			2.56352090835571	High	0.0004614	0.007468
High	[-].MIGLVGK.[K]	1xOxidation [M1]	0.20559	0.00591378	1	1	2	A6TEX2	A6TEX2 [1-7]	0	733.42767293	High	Not Found	Not Found	2.3e7			1.66572880744934	High	0.0004614	0.008014
High	[K].VLYNAR.[I]		0.200127	0.00591378	1	2	7	A6TGP0	A6TGP0 [170-175]	0	735.41479965	High	High	High	1.2e8	6.4e7	8.7e7	1.94236528873444	High	0.0004614	0.007582
High	[K].VYLAVK.[R]		0.201029	0.00591378	1	2	4	A6TGP0	A6TGP0 [1052-1057]	0	692.43413814	High	High	High	1.0e8			2.03561210632324	High	0.0004614	0.007594
High	[R].ELVTAAR.[L]		0.199229	0.00591378	1	1	2	A6TB33	A6TB33 [31-37]	0	759.43592897	Not Found	Not Found	High			6.0e6	2.2284824848175	High	0.0004614	0.007471
High	[R].TGEGVEVLR.[N]		0.201934	0.00591378	1	1	4	B5XZP4	B5XZP4 [361-369]	0	959.51563573	Not Found	High	High		8.2e7	8.4e7	1.46855783462524	High	0.0004614	0.007811
High	[R].GCDPLLYQYVDGGGFFTSHGQPSK.[Q]	1xDeamidated [Q21]; 1xCarbamidomethyl [C2]	0.200127	0.00591378	1	1	1	B5XN50	B5XN50 [35-58]	0	2631.18202888	Not Found	Not Found	High			2.7e6	0.200554743409157	High	0.0004614	0.007572
High	[R].GVQSILQR.[Y]		0.196555	0.00591378	1	2	2	A6TG36	A6TG36 [360-367]	0	900.5261409	High	Not Found	Not Found	5.3e7			2.46871042251587	High	0.0004614	0.007232
High	[K].GFAGTVK.[R]		0.201934	0.00591378	1	1	5	A6TEX2	A6TEX2 [117-123]	0	679.37735153	High	High	High			2.1e7	1.63837504386902	High	0.0008613	0.01563
High	[R].GGTFLGSAR.[F]		0.204671	0.00591378	1	1	8	A6TGB8	A6TGB8 [65-73]	0	865.45264163	High	High	High		1.9e6		2.21279883384705	High	0.00222	0.04664
High	[R].YAANHTAVRLDAVR.[Q]		0.201029	0.00591378	1	1	1	P52689	P52689 [220-233]	1	1556.8291989	High	Not Found	Not Found	7.2e6			2.42747926712036	High	0.0004614	0.007641
High	[K].VAEFFGK.[E]		0.202843	0.00591378	1	2	6	A6T4F4	A6T4F4 [353-359]	0	797.41921631	High	High	High	2.5e7		3.1e7	1.91578161716461	High	0.0004614	0.007753
High	[K].FINGLK.[K]	1xDeamidated [N3]	0.201029	0.00591378	1	1	8	B5XQC9	B5XQC9 [79-84]	0	692.39775305	High	High	High	1.4e8	2.9e7	2.9e7	1.71964454650879	High	0.000841	0.01412
High	[K].LVITSR.[N]		0.209302	0.00637172	1	1	3	A6TGP1	A6TGP1 [973-978]	0	688.43520074	High	High	Not Found		5.8e7		1.31367170810699	High	0.001872	0.03606
High	[R].VVGDVIGK.[Y]		0.207439	0.00637172	1	1	3	P14829	P14829 [69-76]	0	786.47198012	High	High	High	1.8e7	4.5e6	4.5e6	1.61439096927643	High	0.001872	0.03513
High	[R].GYVPASAR.[I]		0.208369	0.00637172	1	1	6	A6TEU8	A6TEU8 [151-158]	0	820.43117794	High	High	High	3.6e8	1.5e8	2.1e6	1.65572738647461	High	0.001252	0.02309
High	[R].IGHTVER.[E]		0.208369	0.00637172	1	1	3	A6TEV4	A6TEV4 [32-38]	0	811.44207697	High	High	Not Found	5.2e7	2.9e6		1.77478802204132	High	0.000763	0.01347
High	[K].YPQLTIR.[V]		0.215935	0.00637172	1	1	12	A6TCJ1	A6TCJ1 [93-99]	0	890.50942824	High	High	High	5.1e7	3.1e6		1.91196203231812	High	0.002039	0.03987
High	[R].QVPVMIHR.[A]		0.215935	0.00637172	1	1	2	B5XQC6	B5XQC6 [505-512]	0	979.55058155	High	Not Found	Not Found	7.1e6			1.96570193767548	High	0.000763	0.01346
High	[R].YGASVR.[Q]		0.206513	0.00637172	1	2	4	A6T5H9	A6T5H9 [58-63]	0	652.34130038	High	High	High	1.3e8	7.8e7	9.9e7	1.79482185840607	High	0.0004855	0.008108
High	[K].LDLYGK.[I]		0.214022	0.00637172	1	1	4	Q48473	Q48473 [32-37]	0	708.39266722	High	Not Found	High	1.1e7		1.4e7	1.95583319664001	High	0.0004855	0.008745
High	[K].MYYHHTGHIGGIK.[E]		0.209302	0.00637172	1	1	3	B5XSS1	B5XSS1 [73-85]	0	1513.73687853	High	Not Found	High	6.7e6		5.8e6	2.41062498092651	High	0.0004855	0.008337
High	[R].VGDAPITPEFVLK.[L]		0.208369	0.00637172	1	1	3	B5XSW5	B5XSW5 [16-28]	0	1385.76749315	Not Found	High	High			1.9e7	2.2196831703186	High	0.0004855	0.008285
High	[K].NLEVMVK.[G]		0.218832	0.00685439	1	1	4	A6TEV0	A6TEV0 [81-87]	0	832.45970088	High	Not Found	Not Found	1.0e8			2.06582927703857	High	0.0008613	0.01565
High	[R].VDLDGNPCGELEEQHIAHAR.[Q]	1xDeamidated [Q14]; 1xCarbamidomethyl [C8]	0.218832	0.00685439	1	2	1	A6TB02	A6TB02 [81-100]	0	2261.02513442	High	Not Found	Not Found				2.22155523300171	High	0.000534	0.009207
High	[K].AQLLADLADLDLLSEEELLNR.[R]		0.220782	0.00725717	1	2	2	A6T4Y7	A6T4Y7 [288-308]	0	2354.24494599	High	Not Found	Not Found	4.8e6			2.52511501312256	High	0.002552	0.0525
High	[K].FRDEGR.[D]		0.23484	0.00725717	1	2	3	A6TG36	A6TG36 [231-236]	1	779.37947673	Not Found	High	High		6.1e6	6.2e6	2.24075198173523	High	0.002856	0.05779
High	[K].GVHVVTVNDYLAQR.[D]	1xDeamidated [N8]	0.229736	0.00725717	1	2	1	A6T4P1	A6T4P1 [125-138]	0	1571.81763156	Not Found	High	Not Found		1.3e7		1.65707433223724	High	0.000534	0.01028
High	[K].SELVNVAK.[K]		0.223733	0.00725717	1	2	5	A6T5H9	A6T5H9 [30-37]	0	859.48835841	High	High	High	3.1e7	2.1e7	2.1e7	1.94086635112762	High	0.001735	0.03111
High	[K].YDTSELCDIYQEDVNVVEPLFSNFGGR.[S]	1xDeamidated [Q/N]; 1xCarbamidomethyl [C7]	0.22772	0.00725717	1	1	3	A6TGB9	A6TGB9 [3-29]	0	3167.41500116	Not Found	Not Found	High				3.12774133682251	High	0.000534	0.01006
High	[R].YISSLK.[D]		0.224724	0.00725717	2	2	4	P00350; P41576	P00350 [288-293]; P41576 [288-293]	0	710.40831728	High	High	Not Found	1.8e7	5.3e6		1.55765330791473	High	0.000534	0.009815
High	[K].DYECLCGK.[Y]	2xCarbamidomethyl [C4; C6]	0.233811	0.00725717	1	1	4	A6TGP1	A6TGP1 [67-74]	0	1044.4124932	Not Found	High	High		9.2e6	4.3e7	1.97557628154755	High	0.000534	0.01075
High	[K].VLPELNGK.[L]	1xDeamidated [N6]	0.222746	0.00725717	1	1	3	P24164	P24164 [212-219]	0	870.49310987	Not Found	High	High		5.7e7	5.1e7	1.63397228717804	High	0.000534	0.009595
High	[K].LLDEGR.[A]		0.219805	0.00725717	1	1	5	A6TEX7	A6TEX7 [265-270]	0	702.37807976	High	Not Found	High	6.5e8		4.1e8	2.04104566574097	High	0.001107	0.02015
High	[K].IGQVVEGYR.[N]	1xDeamidated [Q3]	0.224724	0.00725717	1	2	1	A6TFK3	A6TFK3 [280-288]	0	1021.53128622	Not Found	High	Not Found		3.3e6		1.26908004283905	High	0.000534	0.009744
High	[K].LEEGYVK.[A]		0.232787	0.00725717	1	2	2	A6TEK8	A6TEK8 [138-144]	0	837.43526023	High	Not Found	Not Found	1.0e7			1.93688666820526	High	0.000534	0.01058
High	[K].FVESVDVAVNLGIDAR.[K]	1xDeamidated [N10]	0.226718	0.00725717	1	1	1	B5XYF8	B5XYF8 [38-53]	0	1704.88029129	Not Found	Not Found	High				2.28655886650085	High	0.000534	0.00993
High	[R].VIEIAVK.[G]		0.229736	0.00725717	1	1	11	B5XSS1	B5XSS1 [100-106]	0	771.49746661	High	High	High	9.8e7		1.5e7	2.01219034194946	High	0.005905	0.1279
High	[R].FIQQHGNQLAK.[L]		0.222746	0.00725717	1	1	2	B5XY73	B5XY73 [911-921]	0	1283.68549493	High	Not Found	Not Found	1.7e6			2.54431104660034	High	0.000534	0.009562
High	[R].QNLLGK.[R]		0.229736	0.00725717	1	1	3	A6TGP1	A6TGP1 [340-345]	0	672.40390062	High	Not Found	High	7.4e7		3.0e7	2.46964144706726	High	0.000534	0.01033
High	[R].VTLSLK.[G]		0.23484	0.00725717	1	1	10	A6TBV3	A6TBV3 [132-137]	0	660.42905274	High	High	High	5.0e7	3.8e7	1.0e8	1.66132509708405	High	0.007608	0.157
High	[R].QLIDATLDAINEVGMHDATIAQIAR.[R]	2xDeamidated [Q1; Q/N]	0.23484	0.00725717	1	1	2	B5Y006	B5Y006 [13-37]	0	2681.34507146	Not Found	Not Found	High				2.42863178253174	High	0.00222	0.0469
High	[K].IAEQVIIQYGGSVNAGNAAELFTQPDIDGALVGGASLK.[A]		0.232787	0.00725717	1	1	6	Q7X222	Q7X222 [201-238]	0	3786.95485827	High	High	Not Found	4.7e5			3.15489220619202	High	0.000534	0.01059
High	[R].SFTFVTK.[T]		0.230749	0.00725717	1	2	10	A6TGN5	A6TGN5 [66-72]	0	829.44543103	High	High	High	6.9e7	4.1e7	3.4e6	1.62781298160553	High	0.00157	0.02786
High	[R].LRGETASFDIEANGK.[V]		0.233811	0.00725717	1	2	2	A6TGP0	A6TGP0 [246-260]	1	1607.80237493	Not Found	High	Not Found		2.2e6		3.34382295608521	High	0.00113	0.0209
High	[R].RQLAYPINK.[L]		0.221762	0.00725717	1	2	6	A6THB1	A6THB1 [45-53]	1	1102.63675392	High	High	High		2.3e7	7.4e6	2.45394396781921	High	0.0008613	0.01594
High	[R].EVPAAIQK.[A]		0.229736	0.00725717	1	1	4	A6TEV5	A6TEV5 [55-62]	0	855.49344381	High	Not Found	High	8.5e7		2.1e8	2.04751944541931	High	0.000534	0.01023
High	[R].LEDNLPR.[L]		0.236908	0.00772024	1	2	2	A6TFH4	A6TFH4 [342-348]	0	856.45230726	High	Not Found	Not Found	8.5e6			2.19760298728943	High	0.0005856	0.01108
High	[K].FYASVR.[L]		0.240038	0.00772024	1	2	6	A6TCW1	A6TCW1 [218-223]	0	742.38825056	High	High	High	5.2e6	3.1e6	3.9e6	1.2990163564682	High	0.001806	0.03377
High	[R].VSNILAK.[S]		0.238991	0.00772024	1	2	4	A6TFH4	A6TFH4 [586-592]	0	744.46141546	High	Not Found	High	2.0e7		7.9e6	1.80799865722656	High	0.0005856	0.01132
High	[K].LIAVNR.[V]		0.237947	0.00772024	1	1	6	A6TEV5	A6TEV5 [15-20]	0	685.43553511	High	High	High		4.5e7	4.5e7	1.94819474220276	High	0.0006862	0.01261
High	[-].MKTTSSQPR.[A]		0.241089	0.00772024	1	1	1	B5XZE5	B5XZE5 [1-9]	1	1035.52515455	Not Found	High	Not Found		1.7e7		1.74149608612061	High	0.0005856	0.01149
High	[R].SALVVQTLANGAVR.[Q]	2xDeamidated [Q6; N10]	0.242144	0.00819836	1	1	1	B5XZC1	B5XZC1 [224-237]	0	1400.77437024	Not Found	High	Not Found		8.8e5		2.2612099647522	High	0.0006359	0.01158
High	[R].AQQANILIR.[G]	1xDeamidated [Q/N]	0.247475	0.00864358	1	2	3	A6TFM5	A6TFM5 [80-88]	0	1027.5894698	High	Not Found	Not Found				0.237979605793953	High	0.001036	0.01806
High	[K].LKEYQYQEVK.[G]		0.243202	0.00864358	1	1	3	B5XQC6	B5XQC6 [285-294]	1	1327.68924285	High	Not Found	High	7.0e6		2.7e6	2.7599995136261	High	0.007843	0.1642
High	[R].VSADILKALAARATEALAGDLDGVVITVPAYFDDAQR.[Q]		0.245331	0.00864358	1	1	1	B5XNK1	B5XNK1 [129-165]	2	3816.01779288	Not Found	Not Found	High				2.28937196731567	High	0.0006359	0.01193
High	[R].LNVENPK.[L]		0.244265	0.00864358	1	2	5	A6TI29	A6TI29 [294-300]	0	813.44649363	High	High	High		7.4e6	9.9e6	2.06556057929993	High	0.002197	0.04639
High	[R].KAGFVTR.[D]		0.243202	0.00864358	1	2	7	A6TEN8	A6TEN8 [100-106]	1	778.4569988	High	High	High	2.8e8	1.7e7	1.6e7	2.47196412086487	High	0.0008613	0.01493
High	[K].RVALADK.[F]		0.247475	0.00864358	1	1	5	B5XNA6	B5XNA6 [13-19]	1	772.46756346	High	High	High		5.8e6	1.3e7	2.13546323776245	High	0.002878	0.05927
High	[R].RFLPNLHSHR.[F]		0.243202	0.00864358	1	2	2	A6TFM8	A6TFM8 [28-37]	1	1276.7021481	High	Not Found	Not Found	4.9e6			3.04069447517395	High	0.0006359	0.01174
High	[K].TAGAYWR.[G]		0.248552	0.00864358	1	1	4	B5XQC6	B5XQC6 [201-207]	0	824.40496322	Not Found	Not Found	High			2.8e6	1.83871638774872	High	0.0006359	0.01237
High	[R].GVTSLLEQALLPWVDEVNPQEEVDEDAEYWAK.[F]	1xDeamidated [Q/N]	0.256204	0.00908502	1	1	9	A6TCD0	A6TCD0 [150-181]	0	3673.74319421	High	High	Not Found	2.8e6	6.9e5		2.59012198448181	High	0.00135	0.02492
High	[R].EPVMSLSEGEVQTLLDTLVK.[R]		0.253999	0.00908502	1	1	3	B5XXJ0	B5XXJ0 [45-64]	0	2188.14172659	High	High	Not Found	1.7e7			2.43372178077698	High	0.0006862	0.01291
High	[R].YLAESIR.[M]		0.251809	0.00908502	1	2	2	A6TGL3	A6TGL3 [207-213]	0	851.46214369	Not Found	Not Found	High			2.5e6	2.02040648460388	High	0.0006862	0.01271
High	[R].YILAPK.[G]		0.251809	0.00908502	1	1	15	A6TEW9	A6TEW9 [103-108]	0	704.43413814	High	High	High		2.1e7	1.2e6	1.73992514610291	High	0.002017	0.03899
High	[R].NNGATLAAMLQATSLAAQADLR.[A]	1xOxidation [M9]	0.253999	0.00908502	1	1	1	A6TBV7	A6TBV7 [171-192]	0	2217.12920524	High	Not Found	Not Found	5.0e7			2.48275780677795	High	0.0006862	0.01304
High	[K].QLEQEQMK.[Q]		0.250719	0.00908502	1	1	3	B5XVK6	B5XVK6 [7-14]	0	1033.49827109	High	High	High	1.8e8	1.2e8	1.9e8	2.10315108299255	High	0.0006619	0.01257
High	[K].FGFTSR.[K]		0.256204	0.00908502	1	1	10	B5XNB2	B5XNB2 [64-69]	0	714.35695044	High	High	High		1.1e8	3.8e7	1.92115652561188	High	0.001059	0.01879
High	[R].QLAYPINK.[L]		0.256204	0.00908502	1	2	3	A6THB1	A6THB1 [46-53]	0	946.53564296	High	High	Not Found		2.5e8		2.07019066810608	High	0.001082	0.01963
High	[R].STLNIPGTGGK.[S]		0.257313	0.00955303	1	2	1	A6TEI7	A6TEI7 [68-78]	0	1044.56839954	High	Not Found	Not Found	5.9e7			2.57389068603516	High	0.0007122	0.01332
High	[R].LTGLEGEQLGIVSLR.[E]	1xDeamidated [Q8]	0.258426	0.00955303	1	1	3	P33318	P33318 [26-40]	0	1585.87956306	High	Not Found	High	6.2e7		1.8e7	2.08893585205078	High	0.002039	0.03958
