# Supplementary material for: Lavender essential oil induces oxidative stress which modifies the bacterial membrane permeability of carbapenemase producing Klebsiella pneumoniae
Source: Sci Rep. 2020 Jan 21;10:819. doi: 10.1038/s41598-019-55601-0 (PMC6972767; doi:10.1038/s41598-019-55601-0)
Supplement: Supplementary file 1 — Dataset 1 [file 41598_2019_55601_MOESM1_ESM.zip › Supplementary Information/Supplementary File S1 Proteomic Raw Data and Analysis/LVO-treated KPC-KP cells/LVO-treated3_050218_01_ProteinGroups.txt]

Protein FDR Confidence	Master	Accession	Description	Exp. q-value	Sum PEP Score	Coverage	# Peptides	# PSMs	# Unique Peptides	# Protein Groups	# AAs	MW [kDa]	calc. pI	Found in Sample: [S18] F18: Sample	Found in Sample: [S17] F17: Sample	Found in Sample: [S16] F16: Sample	Area: F18: Sample	Area: F17: Sample	Area: F16: Sample	emPAI	Score Sequest HT	# Peptides Sequest HT
High	IsMasterProtein	A6TGP1	DNA-directed RNA polymerase subunit beta' OS=Klebsiella pneumoniae subsp. pneumoniae (strain ATCC 700721 / MGH 78578) GN=rpoC PE=3 SV=1	0	869.483626877026	72.7078891257996	88	2097	88	1	1407	155.165	6.87	High	High	High	6.8e8	2.9e8	4.6e8	42.093	6129.4121683836	88
High	IsMasterProtein	A6TGP0	DNA-directed RNA polymerase subunit beta OS=Klebsiella pneumoniae subsp. pneumoniae (strain ATCC 700721 / MGH 78578) GN=rpoB PE=3 SV=2	0	835.115192585172	72.5782414307005	78	1895	78	1	1342	150.422	5.29	High	High	High	9.4e8	3.6e8	8.6e8	41.316	5144.020819664	78
High	IsMasterProtein	A6TH53	60 kDa chaperonin OS=Klebsiella pneumoniae subsp. pneumoniae (strain ATCC 700721 / MGH 78578) GN=groL PE=3 SV=1	0	813.537176343298	84.8540145985401	39	9611	39	1	548	57.09	4.94	High	High	High	1.1e10	5.4e9	9.1e9	2847.036	33557.0619152784	39
High	IsMasterProtein	P24017	Outer membrane protein A OS=Klebsiella pneumoniae GN=ompA PE=1 SV=2	0	360.08944662834	84.5930232558139	23	2108	23	1	344	37.038	6.05	High	High	High	5.5e9	4.5e9	4.9e9	230.013	5884.87633669376	23
High	IsMasterProtein	A6TEX7	Elongation factor Tu OS=Klebsiella pneumoniae subsp. pneumoniae (strain ATCC 700721 / MGH 78578) GN=tufA PE=3 SV=1	0	345.286343037988	75.1269035532995	23	2692	23	1	394	43.219	5.45	High	High	High	2.6e9	8.9e8	7.6e8	99	7446.10206270218	23
High	IsMasterProtein	A6T4F4	Chaperone protein DnaK OS=Klebsiella pneumoniae subsp. pneumoniae (strain ATCC 700721 / MGH 78578) GN=dnaK PE=3 SV=1	0	345.274196400116	63.9498432601881	32	347	32	1	638	69.066	4.97	High	High	High	2.2e8	1.3e8	6.4e7	20.544	1061.95184326172	32
High	IsMasterProtein	A6TEU8	DNA-directed RNA polymerase subunit alpha OS=Klebsiella pneumoniae subsp. pneumoniae (strain ATCC 700721 / MGH 78578) GN=rpoA PE=3 SV=1	0	256.103323320031	86.322188449848	21	932	21	1	329	36.443	5.06	High	High	High	1.7e9	1.1e9	8.6e8	53.844	2623.86536884308	21
High	IsMasterProtein	A6TG36	ATP synthase subunit beta OS=Klebsiella pneumoniae subsp. pneumoniae (strain ATCC 700721 / MGH 78578) GN=atpD PE=3 SV=1	0	247.413572819455	83.0434782608696	26	493	26	1	460	50.179	5	High	High	High	7.1e8	2.1e8	2.0e8	50.09	1276.30491113663	26
High	IsMasterProtein	A6TD53	Enolase OS=Klebsiella pneumoniae subsp. pneumoniae (strain ATCC 700721 / MGH 78578) GN=eno PE=3 SV=1	0	246.782541143401	61.8055555555556	20	409	20	1	432	45.521	5.3	High	High	High	3.2e8	1.4e8	1.0e8	29.2	1209.21318662167	20
High	IsMasterProtein	A6TG38	ATP synthase subunit alpha OS=Klebsiella pneumoniae subsp. pneumoniae (strain ATCC 700721 / MGH 78578) GN=atpA PE=3 SV=1	0	216.736217918327	65.4970760233918	24	484	24	1	513	55.135	6	High	High	High	7.4e8	3.4e8	1.4e8	12.46	1486.10559427738	24
High	IsMasterProtein	A6TEI7	Translation initiation factor IF-2 OS=Klebsiella pneumoniae subsp. pneumoniae (strain ATCC 700721 / MGH 78578) GN=infB PE=3 SV=1	0	204.285286538008	42.96875	28	203	28	1	896	98.016	6.02	High	High	High	2.0e8	9.0e7	1.2e8	3.954	580.381034135818	28
High	IsMasterProtein	A6T4X9	Outer membrane protein assembly factor BamA OS=Klebsiella pneumoniae subsp. pneumoniae (strain ATCC 700721 / MGH 78578) GN=bamA PE=3 SV=1	0	182.956341581752	42.6452410383189	25	167	2	1	809	90.028	5.3	High	High	High	7.9e7	3.2e7	2.1e7	3.437	537.288076877594	25
High	IsMasterProtein	A6T4X1	30S ribosomal protein S2 OS=Klebsiella pneumoniae subsp. pneumoniae (strain ATCC 700721 / MGH 78578) GN=rpsB PE=3 SV=2	0	177.12207307108	66.3900414937759	14	292	14	1	241	26.683	7.14	High	High	High	3.4e8	1.9e8	1.1e8	157.489	753.654545545578	14
High	IsMasterProtein	P24164	Glyceraldehyde-3-phosphate dehydrogenase (Fragment) OS=Klebsiella pneumoniae GN=gap PE=3 SV=2	0	171.38169675719	72.2772277227723	17	766	17	1	303	32.286	7.03	High	High	High	8.2e8	2.2e8	3.4e8	40.596	2073.96917152405	17
High	IsMasterProtein	B5Y1J4	Outer membrane protein assembly factor BamA OS=Klebsiella pneumoniae (strain 342) GN=bamA PE=3 SV=1	0	165.560032594034	40.5438813349815	25	150	2	1	809	89.852	5.38	High	High	High	4.7e7	6.2e6	9.7e5	3.241	447.377505064011	25
High	IsMasterProtein	B5XNA0	30S ribosomal protein S3 OS=Klebsiella pneumoniae (strain 342) GN=rpsC PE=3 SV=1	0	144.922095768777	64.2241379310345	13	253	13	1	232	25.823	10.3	High	High	High	1.0e9	4.0e8	2.7e8	45.416	684.82302904129	13
High	IsMasterProtein	A6T5H9	Trigger factor OS=Klebsiella pneumoniae subsp. pneumoniae (strain ATCC 700721 / MGH 78578) GN=tig PE=3 SV=1	0	137.31196884429	61.1111111111111	24	214	24	1	432	48.083	4.89	High	High	High	2.8e8	8.7e7	1.6e8	9.89	650.935431241989	24
High	IsMasterProtein	A6TEX2	50S ribosomal protein L3 OS=Klebsiella pneumoniae subsp. pneumoniae (strain ATCC 700721 / MGH 78578) GN=rplC PE=3 SV=1	0	136.854010251578	71.2918660287081	13	436	13	1	209	22.225	9.91	High	High	High	1.3e9	2.3e8	3.0e8	35.517	919.020230770111	13
High	IsMasterProtein	A6TEW9	50S ribosomal protein L2 OS=Klebsiella pneumoniae subsp. pneumoniae (strain ATCC 700721 / MGH 78578) GN=rplB PE=3 SV=1	0	136.308385525994	55.6776556776557	15	251	15	1	273	29.816	10.93	High	High	High	4.2e8	1.0e8	2.2e8	25.367	544.348623991013	15
High	IsMasterProtein	A6TFH4	Glycine--tRNA ligase beta subunit OS=Klebsiella pneumoniae subsp. pneumoniae (strain ATCC 700721 / MGH 78578) GN=glyS PE=3 SV=1	0	132.213583263861	49.7822931785196	24	108	24	1	689	76.284	5.58	High	High	High	4.9e7	1.4e7	1.2e7	3.41	286.215745449066	24
High	IsMasterProtein	A6TH77	Phosphatidylserine decarboxylase proenzyme OS=Klebsiella pneumoniae subsp. pneumoniae (strain ATCC 700721 / MGH 78578) GN=psd PE=3 SV=1	0	120.667132980384	55.625	10	120	10	1	320	35.472	6.43	High	High	High	2.2e8	5.1e7	1.1e8	9	380.763449668884	10
High	IsMasterProtein	A6TEV7	50S ribosomal protein L6 OS=Klebsiella pneumoniae subsp. pneumoniae (strain ATCC 700721 / MGH 78578) GN=rplF PE=3 SV=1	0	118.981218377422	79.0960451977401	12	236	12	1	177	18.832	9.7	High	High	High	7.7e8	4.6e8	4.7e8	45.416	652.614260435104	12
High	IsMasterProtein	A6TF98	Bifunctional polymyxin resistance protein ArnA OS=Klebsiella pneumoniae subsp. pneumoniae (strain ATCC 700721 / MGH 78578) GN=arnA PE=3 SV=1	0	115.64342065463	37.821482602118	15	104	15	1	661	73.998	6.33	High	High	High	4.3e7	1.1e7	2.7e7	2.065	351.852122545242	15
High	IsMasterProtein	A6TEW7	50S ribosomal protein L22 OS=Klebsiella pneumoniae subsp. pneumoniae (strain ATCC 700721 / MGH 78578) GN=rplV PE=3 SV=1	0	111.925364272558	56.3636363636364	9	145	9	1	110	12.189	10.18	High	High	High	3.9e8	1.2e8	7.1e7	267.27	429.731230854988	9
High	IsMasterProtein	B5XNB5	30S ribosomal protein S4 OS=Klebsiella pneumoniae (strain 342) GN=rpsD PE=3 SV=1	0	111.638244110321	64.0776699029126	16	454	16	1	206	23.488	10.05	High	High	High	1.0e9	5.5e8	6.1e8	53.117	865.553366661072	16
High	IsMasterProtein	A6THB1	30S ribosomal protein S6 OS=Klebsiella pneumoniae subsp. pneumoniae (strain ATCC 700721 / MGH 78578) GN=rpsF PE=3 SV=1	0	107.064714977876	63.3587786259542	8	146	8	1	131	15.107	5.38	High	High	High	4.8e8	2.3e8	1.8e8	99	520.204926967621	8
High	IsMasterProtein	A6TEW0	50S ribosomal protein L5 OS=Klebsiella pneumoniae subsp. pneumoniae (strain ATCC 700721 / MGH 78578) GN=rplE PE=3 SV=1	0	105.960037181113	69.2737430167598	13	291	13	1	179	20.289	9.48	High	High	High	3.5e8	1.5e8	3.0e7	40.246	737.852460861206	13
High	IsMasterProtein	A6T5E8	6,7-dimethyl-8-ribityllumazine synthase OS=Klebsiella pneumoniae subsp. pneumoniae (strain ATCC 700721 / MGH 78578) GN=ribH PE=3 SV=1	0	103.169351209351	66.025641025641	5	157	5	1	156	16.147	5.25	High	High	High	7.3e7	5.3e6	7.8e7	137.95	492.711958408356	5
High	IsMasterProtein	P41576	6-phosphogluconate dehydrogenase, decarboxylating OS=Klebsiella pneumoniae GN=gnd PE=3 SV=2	0	101.664428638279	39.7435897435897	11	116	7	1	468	51.296	5.2	High	High	High	5.6e7	1.5e7	3.9e7	2.687	367.701423287392	11
High	IsMasterProtein	B5XUB8	Phosphoglycerate kinase OS=Klebsiella pneumoniae (strain 342) GN=pgk PE=3 SV=1	0	93.292337204596	34.625322997416	9	114	9	1	387	41.066	5.29	High	High	High	7.9e7	1.3e7	3.0e7	3.642	328.479739665985	9
High	IsMasterProtein	A6TH93	Adenylosuccinate synthetase OS=Klebsiella pneumoniae subsp. pneumoniae (strain ATCC 700721 / MGH 78578) GN=purA PE=3 SV=1	0	91.2745119085982	49.3055555555556	14	103	14	1	432	47.136	5.48	High	High	High	1.3e8	2.6e7	4.8e7	4.754	292.540647268295	14
High	IsMasterProtein	A6TBX2	NADH-quinone oxidoreductase subunit C/D OS=Klebsiella pneumoniae subsp. pneumoniae (strain ATCC 700721 / MGH 78578) GN=nuoC PE=3 SV=1	0	90.6366775553788	35.3820598006645	16	106	16	1	602	69.066	6.24	High	High	High	5.6e7	1.8e7	8.3e7	2.06	292.37833237648	16
High	IsMasterProtein	A6TG37	ATP synthase gamma chain OS=Klebsiella pneumoniae subsp. pneumoniae (strain ATCC 700721 / MGH 78578) GN=atpG PE=3 SV=1	0	87.8236825868503	53.6585365853659	12	96	12	1	287	31.493	9.06	High	High	High	6.1e7	2.7e7	3.1e7	5.952	310.021015644073	12
High	IsMasterProtein	A6TEI3	Polyribonucleotide nucleotidyltransferase OS=Klebsiella pneumoniae subsp. pneumoniae (strain ATCC 700721 / MGH 78578) GN=pnp PE=3 SV=1	0	86.7090474201186	24.4725738396624	12	83	12	1	711	76.798	5.17	High	High	High	5.6e7	2.1e7	2.5e7	1.512	241.150135993958	12
High	IsMasterProtein	A6TEX9	30S ribosomal protein S7 OS=Klebsiella pneumoniae subsp. pneumoniae (strain ATCC 700721 / MGH 78578) GN=rpsG PE=3 SV=1	0	86.3594285709335	52.5641025641026	9	169	9	1	156	17.621	10.3	High	High	High	2.7e8	2.9e8	4.1e8	22.101	545.598170876503	9
High	IsMasterProtein	B5XTE8	DNA-directed RNA polymerase subunit omega OS=Klebsiella pneumoniae (strain 342) GN=rpoZ PE=3 SV=1	0	83.349345191907	87.9120879120879	9	84	9	1	91	10.23	4.92	High	High	High	1.9e8	8.4e7	9.2e7	99	280.614661455154	9
High	IsMasterProtein	A6TCW1	Protein RecA OS=Klebsiella pneumoniae subsp. pneumoniae (strain ATCC 700721 / MGH 78578) GN=recA PE=3 SV=1	0	82.4823873031981	46.3068181818182	11	69	11	1	352	37.9	5.19	High	High	High	1.0e8	2.9e7	6.6e7	4.78	193.137958407402	11
High	IsMasterProtein	A6TEW2	50S ribosomal protein L14 OS=Klebsiella pneumoniae subsp. pneumoniae (strain ATCC 700721 / MGH 78578) GN=rplN PE=3 SV=1	0	74.6390107749648	49.5934959349594	5	126	5	1	123	13.546	10.42	High	High	High	8.1e8	2.2e8	3.2e8	25.827	379.506779074669	5
High	IsMasterProtein	B5XNB2	50S ribosomal protein L15 OS=Klebsiella pneumoniae (strain 342) GN=rplO PE=3 SV=1	0	73.6903217559484	70.1388888888889	9	137	9	1	144	15.125	11.15	High	High	High	5.2e8	3.0e8	4.8e8	24.119	360.276893377304	9
High	IsMasterProtein	A6TD54	CTP synthase OS=Klebsiella pneumoniae subsp. pneumoniae (strain ATCC 700721 / MGH 78578) GN=pyrG PE=3 SV=1	0	72.6142142903123	34.8623853211009	14	65	14	1	545	60.125	5.86	High	High	High	1.1e8	4.2e7	8.0e7	1.61	187.256146192551	14
High	IsMasterProtein	B5XSS1	50S ribosomal protein L13 OS=Klebsiella pneumoniae (strain 342) GN=rplM PE=3 SV=1	0	70.5521374140138	68.3098591549296	9	144	9	1	142	16.1	9.7	High	High	High	3.7e8	1.9e8	2.2e8	99	326.262846469879	9
High	IsMasterProtein	A6T5I1	ATP-dependent Clp protease ATP-binding subunit ClpX OS=Klebsiella pneumoniae subsp. pneumoniae (strain ATCC 700721 / MGH 78578) GN=clpX PE=3 SV=1	0	70.3718754899336	33.0188679245283	10	73	10	1	424	46.265	5.5	High	High	High	4.2e7	7.3e6	2.4e7	2.162	230.561601877213	10
High	IsMasterProtein	P27218	Sucrose porin OS=Klebsiella pneumoniae GN=scrY PE=3 SV=1	0	66.3790805197329	16.2376237623762	6	41	6	1	505	55.616	5.92	High	High	High	1.9e7	1.1e7	1.3e7	1.009	127.070564508438	6
High	IsMasterProtein	A6T4Z7	Proline--tRNA ligase OS=Klebsiella pneumoniae subsp. pneumoniae (strain ATCC 700721 / MGH 78578) GN=proS PE=3 SV=1	0	65.4854980236584	27.7972027972028	12	73	12	1	572	63.483	5.12	High	High	High	7.0e7	1.4e7	2.6e7	1.254	236.8034324646	12
High	IsMasterProtein	A6T716	Chromosome partition protein MukB OS=Klebsiella pneumoniae subsp. pneumoniae (strain ATCC 700721 / MGH 78578) GN=mukB PE=3 SV=1	0	65.3899549863444	11.7408906882591	12	54	5	1	1482	169.451	5.39	High	High	High	3.1e7	1.7e6	1.4e7	0.337	141.320891261101	12
High	IsMasterProtein	A6TEV5	30S ribosomal protein S5 OS=Klebsiella pneumoniae subsp. pneumoniae (strain ATCC 700721 / MGH 78578) GN=rpsE PE=3 SV=1	0	63.9543271312667	76.6467065868264	12	96	12	1	167	17.636	10.27	High	High	High	7.2e8	2.3e8	5.3e8	10.788	201.473944187164	12
High	IsMasterProtein	A6T5N6	Chaperone protein HtpG OS=Klebsiella pneumoniae subsp. pneumoniae (strain ATCC 700721 / MGH 78578) GN=htpG PE=3 SV=1	0	63.8094535509074	24.5192307692308	12	45	12	1	624	71.063	5.24	High	High	High	9.2e7	2.3e7	2.3e7	0.995	130.652058601379	12
High	IsMasterProtein	A6TEV0	30S ribosomal protein S11 OS=Klebsiella pneumoniae subsp. pneumoniae (strain ATCC 700721 / MGH 78578) GN=rpsK PE=3 SV=1	0	60.8351390048846	48.8372093023256	6	89	6	1	129	13.85	11.33	High	High	High	3.9e8	2.4e8	9.3e7	22.714	228.931301355362	6
High	IsMasterProtein	A6TCD7	Nucleoside diphosphate kinase OS=Klebsiella pneumoniae subsp. pneumoniae (strain ATCC 700721 / MGH 78578) GN=ndk PE=3 SV=1	0	60.0528271323377	49.6503496503497	5	68	5	1	143	15.517	5.81	High	High	High	1.2e8	7.3e7	3.8e7	12.335	203.806065678597	5
High	IsMasterProtein	A6TGN6	50S ribosomal protein L1 OS=Klebsiella pneumoniae subsp. pneumoniae (strain ATCC 700721 / MGH 78578) GN=rplA PE=3 SV=1	0	58.9164565886137	41.025641025641	8	564	5	1	234	24.729	9.64	High	High	High	4.4e8	1.1e8	6.1e6	2.652	1776.37978720665	8
High	IsMasterProtein	B5XVK6	50S ribosomal protein L19 OS=Klebsiella pneumoniae (strain 342) GN=rplS PE=3 SV=1	0	58.8820533127754	56.5217391304348	7	98	7	1	115	13.125	10.62	High	High	High	4.2e8	1.5e8	3.0e8	30.623	224.680371522903	7
High	IsMasterProtein	B5XNL6	Histidine--tRNA ligase OS=Klebsiella pneumoniae (strain 342) GN=hisS PE=3 SV=1	0	58.8542929160369	30.4245283018868	9	51	9	1	424	47.027	5.55	High	High	High	4.3e7	1.2e7	1.3e7	1.326	166.065048933029	9
High	IsMasterProtein	B5XZM0	ATP synthase subunit b OS=Klebsiella pneumoniae (strain 342) GN=atpF PE=3 SV=1	0	58.5084965504237	55.1282051282051	9	73	9	1	156	17.364	5.8	High	High	High	3.2e8	2.1e8	1.6e8	11.589	201.355298042297	9
High	IsMasterProtein	Q9F663	Carbapenem-hydrolyzing beta-lactamase KPC OS=Klebsiella pneumoniae GN=bla PE=1 SV=2	0	57.4007130692125	45.7337883959044	9	56	9	1	293	31.096	7.85	High	High	High	1.1e8	1.7e7	8.4e6	2.548	159.42820250988	9
High	IsMasterProtein	A6TB02	RNA chaperone ProQ OS=Klebsiella pneumoniae subsp. pneumoniae (strain ATCC 700721 / MGH 78578) GN=proQ PE=3 SV=1	0	55.3381023802231	38.2222222222222	7	52	7	1	225	24.959	9.8	High	High	High	8.9e7	3.7e7	1.6e7	3.084	146.172617912292	7
High	IsMasterProtein	A6TCJ1	Autonomous glycyl radical cofactor OS=Klebsiella pneumoniae subsp. pneumoniae (strain ATCC 700721 / MGH 78578) GN=grcA PE=3 SV=1	0	54.6555555571855	72.4409448818898	9	72	9	1	127	14.234	5.02	High	High	High	1.2e8	5.4e7	6.5e7	7.111	174.766338586807	9
High	IsMasterProtein	A6TCB0	Uracil phosphoribosyltransferase OS=Klebsiella pneumoniae subsp. pneumoniae (strain ATCC 700721 / MGH 78578) GN=upp PE=3 SV=1	0	53.3925617288754	58.6538461538462	9	51	9	1	208	22.551	5.82	High	High	High	6.4e7	2.3e7	3.1e7	4.878	171.177713990211	9
High	IsMasterProtein	A6T6B5	tRNA-2-methylthio-N(6)-dimethylallyladenosine synthase OS=Klebsiella pneumoniae subsp. pneumoniae (strain ATCC 700721 / MGH 78578) GN=miaB PE=3 SV=2	0	52.2058469706552	25.5274261603376	8	37	8	1	474	53.517	5.45	High	High	High	4.2e7	1.3e7	2.1e7	1.212	119.629170298576	8
High	IsMasterProtein	A6TDV1	S-adenosylmethionine synthase OS=Klebsiella pneumoniae subsp. pneumoniae (strain ATCC 700721 / MGH 78578) GN=metK PE=3 SV=1	0	51.8061214033225	19.0104166666667	5	61	5	1	384	41.881	5.26	High	High	High	5.3e7	1.0e7	2.3e7	1.228	196.405884623528	5
High	IsMasterProtein	A6TEY0	30S ribosomal protein S12 OS=Klebsiella pneumoniae subsp. pneumoniae (strain ATCC 700721 / MGH 78578) GN=rpsL PE=3 SV=1	0	50.6733176576549	45.1612903225806	5	534	5	1	124	13.743	10.87	High	High	High	6.9e8	3.5e8	5.0e8	12.895	1009.79646790028	5
High	IsMasterProtein	A6TI29	Beta-galactosidase 2 OS=Klebsiella pneumoniae subsp. pneumoniae (strain ATCC 700721 / MGH 78578) GN=lacZ2 PE=3 SV=1	0	50.6661014896457	15.52734375	11	43	11	1	1024	116.248	5.53	High	High	High	3.8e7	7.5e6	1.1e7	0.653	110.474750161171	11
High	IsMasterProtein	A6TEK8	UDP-N-acetylglucosamine 1-carboxyvinyltransferase OS=Klebsiella pneumoniae subsp. pneumoniae (strain ATCC 700721 / MGH 78578) GN=murA PE=3 SV=1	0	48.1664780437968	19.8090692124105	6	38	6	1	419	44.557	5.88	High	High	High	3.2e7	2.8e6	6.2e6	1.031	117.873250484467	6
High	IsMasterProtein	P0A297	50S ribosomal protein L10 OS=Salmonella typhimurium (strain LT2 / SGSC1412 / ATCC 700720) GN=rplJ PE=3 SV=2	0	48.1081378110942	51.5151515151515	7	111	7	1	165	17.789	8.98	High	High	High	1.1e9	2.0e7	1.1e7	3.642	335.280105829239	7
High	IsMasterProtein	B5XNB4	30S ribosomal protein S13 OS=Klebsiella pneumoniae (strain 342) GN=rpsM PE=3 SV=1	0	48.1006518856154	62.7118644067797	8	227	8	1	118	13.202	10.76	High	High	High	1.3e8	4.1e7	6.5e7	36.276	612.777688741684	8
High	IsMasterProtein	A6TEN8	30S ribosomal protein S9 OS=Klebsiella pneumoniae subsp. pneumoniae (strain ATCC 700721 / MGH 78578) GN=rpsI PE=3 SV=1	0	47.9764160479219	58.4615384615385	8	135	8	1	130	14.847	10.95	High	High	High	2.7e8	2.2e8	7.7e7	14.849	250.918741941452	8
High	IsMasterProtein	A6TG08	Membrane protein insertase YidC OS=Klebsiella pneumoniae subsp. pneumoniae (strain ATCC 700721 / MGH 78578) GN=yidC PE=3 SV=1	0	47.744023510311	12.7737226277372	4	41	4	1	548	61.425	9.04	High	High	High	7.8e7	1.9e7	1.9e7	1.089	104.9389295578	4
High	IsMasterProtein	B5XTJ1	Protein-export protein SecB OS=Klebsiella pneumoniae (strain 342) GN=secB PE=3 SV=1	0	47.7075462350702	45.1612903225806	3	58	3	1	155	17.179	4.32	High	High	High	8.6e7	2.5e7	5.1e6	9	214.671434879303	3
High	IsMasterProtein	A6TCV9	Alanine--tRNA ligase OS=Klebsiella pneumoniae subsp. pneumoniae (strain ATCC 700721 / MGH 78578) GN=alaS PE=3 SV=1	0	47.4413683048047	14.6285714285714	10	44	10	1	875	95.571	5.74	High	High	High	7.2e7	2.9e7	2.9e7	0.498	133.729871869087	10
High	IsMasterProtein	A6THB4	50S ribosomal protein L9 OS=Klebsiella pneumoniae subsp. pneumoniae (strain ATCC 700721 / MGH 78578) GN=rplI PE=3 SV=1	0	47.4115797992224	57.0469798657718	10	141	10	1	149	15.783	6.58	High	High	High	1.2e8	1.1e8	1.5e8	5.105	388.09942650795	10
High	IsMasterProtein	B5Y0W9	Exodeoxyribonuclease 7 small subunit OS=Klebsiella pneumoniae (strain 342) GN=xseB PE=3 SV=1	0	46.2702226546742	73.75	4	60	4	1	80	8.819	4.31	High	High	High	6.3e7	8.1e6	1.2e7	14.849	264.328489303589	4
High	IsMasterProtein	A6TEX1	50S ribosomal protein L4 OS=Klebsiella pneumoniae subsp. pneumoniae (strain ATCC 700721 / MGH 78578) GN=rplD PE=3 SV=1	0	46.0486570388179	34.8258706467662	7	117	7	1	201	22.1	9.73	High	High	High	3.1e8	7.5e7	1.0e8	4.623	339.200859546661	7
High	IsMasterProtein	A6T4F5	Chaperone protein DnaJ OS=Klebsiella pneumoniae subsp. pneumoniae (strain ATCC 700721 / MGH 78578) GN=dnaJ PE=3 SV=1	0	45.0818489459422	24.4031830238727	8	41	8	1	377	40.985	8	High	High	High	1.4e8	4.5e7	5.7e7	2.162	110.477016806602	8
High	IsMasterProtein	A6TG35	ATP synthase epsilon chain OS=Klebsiella pneumoniae subsp. pneumoniae (strain ATCC 700721 / MGH 78578) GN=atpC PE=3 SV=1	0	45.0413021263258	43.8848920863309	4	38	4	1	139	15.055	6.28	High	High	High	1.3e8	2.3e7	4.1e7	9	114.271867036819	4
High	IsMasterProtein	A6TGB8	ATP-dependent 6-phosphofructokinase OS=Klebsiella pneumoniae subsp. pneumoniae (strain ATCC 700721 / MGH 78578) GN=pfkA PE=3 SV=1	0	44.8452557167259	30	8	55	8	1	320	34.962	6.02	High	High	High	4.4e7	2.9e7	8.2e6	1.818	161.409272193909	8
High	IsMasterProtein	A6TCI3	Elongation factor 4 OS=Klebsiella pneumoniae subsp. pneumoniae (strain ATCC 700721 / MGH 78578) GN=lepA PE=3 SV=1	0	43.6293295991255	14.6911519198664	6	36	6	1	599	66.393	5.59	High	High	High	5.6e7	1.2e7	3.1e7	0.778	88.8831616640091	6
High	IsMasterProtein	P19650	Aminoglycoside N(6')-acetyltransferase type 1 OS=Klebsiella pneumoniae GN=aacA4 PE=3 SV=1	0	43.1076887674376	43.2835820895522	6	47	6	1	201	22.393	5	High	High	High	1.8e8	1.3e7	2.4e8	9	147.181774258614	6
High	IsMasterProtein	A6TEV6	50S ribosomal protein L18 OS=Klebsiella pneumoniae subsp. pneumoniae (strain ATCC 700721 / MGH 78578) GN=rplR PE=3 SV=1	0	42.8012020130326	41.8803418803419	5	56	5	1	117	12.762	10.42	High	High	High	5.0e8	2.7e8	3.0e8	9	154.903944253922	5
High	IsMasterProtein	P33318	Translation initiation factor IF-3 OS=Klebsiella pneumoniae GN=infC PE=3 SV=1	0	42.3884694279549	36.1111111111111	5	42	5	1	180	20.492	9.52	High	High	High	7.2e7	2.8e7	4.0e7	5.31	150.194447636604	5
High	IsMasterProtein	A6T4J7	RNA polymerase-associated protein RapA OS=Klebsiella pneumoniae subsp. pneumoniae (strain ATCC 700721 / MGH 78578) GN=rapA PE=3 SV=1	0	42.1164825661983	10.2272727272727	6	23	6	1	968	109.547	5.24	High	High	High	2.8e7		3.5e7	0.405	56.9521144628525	6
High	IsMasterProtein	A6TEQ4	Arginine repressor OS=Klebsiella pneumoniae subsp. pneumoniae (strain ATCC 700721 / MGH 78578) GN=argR PE=3 SV=1	0	42.0698175707375	32.0512820512821	3	47	3	1	156	17.028	5.35	High	High	High	5.6e7	3.0e7	2.0e7	6.197	114.609134674072	3
High	IsMasterProtein	A6T4P1	Protein translocase subunit SecA OS=Klebsiella pneumoniae subsp. pneumoniae (strain ATCC 700721 / MGH 78578) GN=secA PE=3 SV=1	0	41.9932351934688	13.0965593784684	9	32	9	1	901	101.897	5.6	High	High	High	7.4e7	1.3e7	1.2e7	0.458	109.372038722038	9
High	IsMasterProtein	A6TEW5	50S ribosomal protein L16 OS=Klebsiella pneumoniae subsp. pneumoniae (strain ATCC 700721 / MGH 78578) GN=rplP PE=3 SV=1	0	41.5921039173149	51.4705882352941	6	72	6	1	136	15.24	11.05	High	High	High	1.8e8	2.2e7	7.3e7	9	216.809918165207	6
High	IsMasterProtein	B5XZ20	Phosphoenolpyruvate carboxylase OS=Klebsiella pneumoniae (strain 342) GN=ppc PE=3 SV=1	0	41.2939854761835	16.3080407701019	9	19	9	1	883	98.865	6.14	High	Not Found	High	3.2e7		3.3e6	0.413	50.1413980722427	9
High	IsMasterProtein	A6T6C3	Glutamine--tRNA ligase OS=Klebsiella pneumoniae subsp. pneumoniae (strain ATCC 700721 / MGH 78578) GN=glnS PE=3 SV=1	0	40.5506315387995	14.954954954955	5	34	5	1	555	63.572	5.78	High	High	High	1.1e7	2.3e6	1.2e7	0.668	111.940795183182	5
High	IsMasterProtein	A6TEW3	30S ribosomal protein S17 OS=Klebsiella pneumoniae subsp. pneumoniae (strain ATCC 700721 / MGH 78578) GN=rpsQ PE=3 SV=1	0	39.9637324237244	32.1428571428571	3	47	3	1	84	9.697	9.72	High	High	High	1.2e7	4.1e7	1.1e7	14.849	155.28416454792	3
High	IsMasterProtein	B5XY73	Chromosome partition protein MukB OS=Klebsiella pneumoniae (strain 342) GN=mukB PE=3 SV=1	0	37.976262160752	6.47773279352227	8	31	1	1	1482	169.65	5.36	High	Not Found	Not Found	1.7e6			0.202	84.3821291923523	8
High	IsMasterProtein	A6TGN9	50S ribosomal protein L7/L12 OS=Klebsiella pneumoniae subsp. pneumoniae (strain ATCC 700721 / MGH 78578) GN=rplL PE=3 SV=1	0	37.2555575306947	54.5454545454545	6	458	6	1	121	12.334	4.65	High	High	High	4.3e8	3.8e7	1.2e7	6.499	1412.42593753338	6
High	IsMasterProtein	A6TBX3	NADH-quinone oxidoreductase subunit B OS=Klebsiella pneumoniae subsp. pneumoniae (strain ATCC 700721 / MGH 78578) GN=nuoB PE=3 SV=1	0	37.1226345152552	29.0178571428571	6	36	6	1	224	25.502	5.99	High	High	High	8.1e7	1.5e7	4.3e7	2.415	96.7608944177628	6
High	IsMasterProtein	A6TFL4	ADP-L-glycero-D-manno-heptose-6-epimerase OS=Klebsiella pneumoniae subsp. pneumoniae (strain ATCC 700721 / MGH 78578) GN=hldD PE=3 SV=1	0	36.7901427288399	25.8064516129032	7	31	7	1	310	34.917	4.93	High	High	High	4.4e7	1.5e7	5.6e6	1.239	93.6627091169357	7
High	IsMasterProtein	A6TAN5	2-dehydro-3-deoxyphosphooctonate aldolase OS=Klebsiella pneumoniae subsp. pneumoniae (strain ATCC 700721 / MGH 78578) GN=kdsA PE=3 SV=1	0	34.9466969597781	29.9295774647887	7	33	7	1	284	30.805	6.32	High	High	High	5.7e7	1.9e7	1.8e7	1.31	95.3648369312286	7
High	IsMasterProtein	A6TEX3	30S ribosomal protein S10 OS=Klebsiella pneumoniae subsp. pneumoniae (strain ATCC 700721 / MGH 78578) GN=rpsJ PE=3 SV=1	0	34.7633949820556	57.2815533980583	6	205	6	1	103	11.759	9.86	High	High	High	4.8e8	2.8e8	2.0e8	6.499	537.24361872673	6
High	IsMasterProtein	Q7X222	Triosephosphate isomerase OS=Klebsiella pneumoniae GN=tpiA PE=3 SV=1	0	34.2650236354679	30.5882352941176	3	62	3	1	255	26.921	6.16	High	High	High	4.3e7	8.4e6		2.728	86.7753337621689	3
High	IsMasterProtein	B5XPI0	UPF0265 protein KPK_1722 OS=Klebsiella pneumoniae (strain 342) GN=KPK_1722 PE=3 SV=1	0	34.0476338274777	53.2710280373832	3	33	3	1	107	12.57	9.11	High	High	High	1.9e7	5.6e6	3.9e6	4.179	112.186768293381	3
High	IsMasterProtein	B5XXH6	Acyl carrier protein OS=Klebsiella pneumoniae (strain 342) GN=acpP PE=3 SV=1	0	33.8907023842216	33.3333333333333	3	57	3	1	78	8.634	4.06	High	High	High	2.6e8	1.5e8	2.0e8	16.783	174.78586602211	3
High	IsMasterProtein	A6T6F6	Succinate--CoA ligase [ADP-forming] subunit beta OS=Klebsiella pneumoniae subsp. pneumoniae (strain ATCC 700721 / MGH 78578) GN=sucC PE=3 SV=1	0	31.0298616556365	26.0309278350516	6	26	6	1	388	41.477	5.52	High	High	High	1.6e8	1.6e7	3.1e6	0.668	82.8385922908783	6
High	IsMasterProtein	Q48473	Outer membrane protein C OS=Klebsiella pneumoniae GN=ompC PE=1 SV=1	0	30.8180972104058	13.2231404958678	6	32	6	1	363	39.639	4.73	High	High	High	6.0e7	3.2e7	3.1e7	1.404	59.309553861618	6
High	IsMasterProtein	A6T6Z0	Serine--tRNA ligase OS=Klebsiella pneumoniae subsp. pneumoniae (strain ATCC 700721 / MGH 78578) GN=serS PE=3 SV=1	0	30.421354307729	22.5581395348837	6	29	6	1	430	48.573	5.77	High	High	High	2.1e7	5.7e6	4.4e7	0.701	93.0508842468262	6
High	IsMasterProtein	A6TB33	Probable transcriptional regulatory protein KPN78578_23430 OS=Klebsiella pneumoniae subsp. pneumoniae (strain ATCC 700721 / MGH 78578) GN=KPN78578_23430 PE=3 SV=1	0	29.9142016908158	27.2357723577236	6	24	6	1	246	26.301	4.86	High	High	High	3.4e7	3.8e7	6.1e7	1.683	70.4761303663254	6
High	IsMasterProtein	B5XQC6	Threonine--tRNA ligase OS=Klebsiella pneumoniae (strain 342) GN=thrS PE=3 SV=1	0	29.7911694198014	11.5264797507788	9	42	9	1	642	73.891	6.23	High	High	High	1.0e8	3.6e7	5.9e7	0.569	97.2421742677689	9
High	IsMasterProtein	P37424	Leucine-responsive regulatory protein OS=Klebsiella pneumoniae GN=lrp PE=3 SV=3	0	29.2996636352455	32.9268292682927	5	32	5	1	164	18.861	8.78	High	High	High	2.0e8	5.0e7	1.3e8	4.012	78.2200597524643	5
High	IsMasterProtein	P00761	Trypsin OS=Sus scrofa PE=1 SV=1	0	29.1716019855492	22.5108225108225	4	42	4	1	231	24.394	7.18	High	High	High	1.2e8	2.1e8	1.0e8	1.424	127.900990843773	4
High	IsMasterProtein	A6TCC2	GMP synthase [glutamine-hydrolyzing] OS=Klebsiella pneumoniae subsp. pneumoniae (strain ATCC 700721 / MGH 78578) GN=guaA PE=3 SV=1	0	29.1590103199804	16.1904761904762	5	18	5	1	525	58.755	5.44	High	High	High	1.8e7	1.3e7	8.6e6	0.433	65.1876289844513	5
High	IsMasterProtein	A6TCL7	30S ribosomal protein S16 OS=Klebsiella pneumoniae subsp. pneumoniae (strain ATCC 700721 / MGH 78578) GN=rpsP PE=3 SV=1	0	29.1034606865491	58.5365853658537	4	32	4	1	82	9.085	10.83	High	High	High	2.7e7	5.8e6	1.4e7	30.623	91.9099869728088	4
High	IsMasterProtein	A6TCE4	Peptidase B OS=Klebsiella pneumoniae subsp. pneumoniae (strain ATCC 700721 / MGH 78578) GN=pepB PE=3 SV=1	0	29.054106779444	16.1214953271028	5	20	5	1	428	46.19	5.86	High	High	High	2.8e7	1.3e7	2.4e7	0.532	75.1592786312103	5
High	IsMasterProtein	A6TDS5	Ribose-5-phosphate isomerase A OS=Klebsiella pneumoniae subsp. pneumoniae (strain ATCC 700721 / MGH 78578) GN=rpiA PE=3 SV=1	0	28.7288383121826	39.2694063926941	5	27	5	1	219	22.721	5.63	High	High	High	2.2e7	3.7e6	3.4e6	1.894	79.95767557621	5
High	IsMasterProtein	P33906	ATP-dependent RNA helicase DeaD OS=Klebsiella pneumoniae GN=deaD PE=3 SV=3	0	28.5610440336391	10.4199066874028	5	18	5	1	643	71.899	8.1	High	High	High	3.6e7	8.5e6	4.1e6	0.401	53.6870555877686	5
High	IsMasterProtein	B5XP25	50S ribosomal protein L25 OS=Klebsiella pneumoniae (strain 342) GN=rplY PE=3 SV=1	0	28.4414068310812	35.1063829787234	3	34	3	1	94	10.63	9.31	High	High	High	3.6e7	2.2e7	3.0e7	2.728	87.9442557096481	3
High	IsMasterProtein	B5XQC9	50S ribosomal protein L20 OS=Klebsiella pneumoniae (strain 342) GN=rplT PE=3 SV=1	0	28.4259223907818	52.5423728813559	9	94	9	1	118	13.489	11.47	High	High	High	4.9e8	7.4e7	5.8e7	6.943	177.456622004509	9
High	IsMasterProtein	A6TCF1	Cysteine desulfurase IscS OS=Klebsiella pneumoniae subsp. pneumoniae (strain ATCC 700721 / MGH 78578) GN=iscS PE=3 SV=1	0	27.9830238069907	19.5544554455446	6	28	6	1	404	45.028	6.18	High	High	High	5.6e7	4.1e6	9.7e6	0.738	63.5365096330643	6
High	IsMasterProtein	A6TH65	Elongation factor P OS=Klebsiella pneumoniae subsp. pneumoniae (strain ATCC 700721 / MGH 78578) GN=efp PE=3 SV=1	0	27.7754071178866	20.7446808510638	3	13	3	1	188	20.59	5.02	High	High	High	1.3e8		5.4e7	1.512	38.056845664978	3
High	IsMasterProtein	A6TEW1	50S ribosomal protein L24 OS=Klebsiella pneumoniae subsp. pneumoniae (strain ATCC 700721 / MGH 78578) GN=rplX PE=3 SV=1	0	27.6882768480885	53.8461538461538	5	28	5	1	104	11.309	10.21	High	High	High	1.3e8	1.9e7	4.3e7	9	83.2541480064392	5
High	IsMasterProtein	B5XSV6	50S ribosomal protein L27 OS=Klebsiella pneumoniae (strain 342) GN=rpmA PE=3 SV=1	0	27.6474091761017	51.7647058823529	4	184	4	1	85	9.118	10.77	High	High	High	8.1e7	1.8e7	2.7e7	14.849	464.407624602318	4
High	IsMasterProtein	A6TCG5	Serine hydroxymethyltransferase OS=Klebsiella pneumoniae subsp. pneumoniae (strain ATCC 700721 / MGH 78578) GN=glyA PE=3 SV=1	0	27.4958539254152	12.4700239808153	6	24	6	1	417	45.411	6.48	High	High	High	1.3e8	3.4e7	7.9e7	0.738	62.0659942626953	6
High	IsMasterProtein	A6TE31	Bifunctional protein HldE OS=Klebsiella pneumoniae subsp. pneumoniae (strain ATCC 700721 / MGH 78578) GN=hldE PE=3 SV=1	0	27.3719296234321	14.6750524109015	6	29	6	1	477	51.12	5.21	High	High	High	6.7e7	1.0e7	1.2e7	0.701	73.0538749694824	6
High	IsMasterProtein	A6TEU7	50S ribosomal protein L17 OS=Klebsiella pneumoniae subsp. pneumoniae (strain ATCC 700721 / MGH 78578) GN=rplQ PE=3 SV=1	0	27.2440187269097	39.84375	6	52	6	1	128	14.437	11.05	High	High	High	7.5e8	9.1e7	9.1e6	6.499	130.253506660461	6
High	IsMasterProtein	B5XND7	DNA-binding protein Fis OS=Klebsiella pneumoniae (strain 342) GN=fis PE=3 SV=1	0	27.0179355331534	32.6530612244898	2	24	2	1	98	11.233	9.35	High	High	High	2.3e7	5.6e7	2.6e7	20.544	68.3787107467651	2
High	IsMasterProtein	P00350	6-phosphogluconate dehydrogenase, decarboxylating OS=Escherichia coli (strain K12) GN=gnd PE=1 SV=2	0	26.6908563442892	14.1025641025641	6	31	2	1	468	51.449	5.15	High	High	High	8.5e7	3.3e7	8.3e7	0.562	71.7038567066193	6
High	IsMasterProtein	B5XNA6	30S ribosomal protein S14 OS=Klebsiella pneumoniae (strain 342) GN=rpsN PE=3 SV=1	0	26.6170144082319	35.6435643564356	4	22	4	1	101	11.571	11.34	High	High	High		2.5e7	4.7e7	6.197	59.4341193437576	4
High	IsMasterProtein	B5XZS6	Lipoyl synthase OS=Klebsiella pneumoniae (strain 342) GN=lipA PE=3 SV=1	0	26.4835976173383	19.3146417445483	4	19	4	1	321	36.067	7.94	High	High	High	8.7e7	1.8e7	1.2e7	0.778	47.8010964393616	4
High	IsMasterProtein	A6TEI4	30S ribosomal protein S15 OS=Klebsiella pneumoniae subsp. pneumoniae (strain ATCC 700721 / MGH 78578) GN=rpsO PE=3 SV=1	0	25.8406915405633	49.438202247191	3	19	3	1	89	10.203	10.46	High	High	High	1.6e8	6.9e6		14.849	41.2614152431488	3
High	IsMasterProtein	B5XYF8	50S ribosomal protein L1 OS=Klebsiella pneumoniae (strain 342) GN=rplA PE=3 SV=1	0	25.2960424699325	22.2222222222222	4	31	1	1	234	24.616	9.57	Not Found	Not Found	High				1.054	80.2507095336914	4
High	IsMasterProtein	B5XZS3	UPF0250 protein KPK_3910 OS=Klebsiella pneumoniae (strain 342) GN=KPK_3910 PE=3 SV=1	0	24.6804743928665	37.9310344827586	2	30	2	1	87	9.779	5.33	High	High	High	2.0e7	2.7e6	2.9e6	9	106.046418070793	2
High	IsMasterProtein	P40786	Nucleoside-specific channel-forming protein tsx OS=Klebsiella pneumoniae GN=tsx PE=3 SV=1	0	24.3617803828303	13.6054421768707	3	42	3	1	294	33.486	5.45	High	High	High	2.8e7	7.5e6	6.5e6	0.931	91.2334816455841	3
High	IsMasterProtein	A6TGC6	50S ribosomal protein L31 OS=Klebsiella pneumoniae subsp. pneumoniae (strain ATCC 700721 / MGH 78578) GN=rpmE PE=3 SV=1	0	24.2759502458094	70	4	22	4	1	70	7.737	9.36	High	High	High	1.6e7		5.5e6	9	53.1991107463837	4
High	IsMasterProtein	A6T9Y5	Tyrosine--tRNA ligase OS=Klebsiella pneumoniae subsp. pneumoniae (strain ATCC 700721 / MGH 78578) GN=tyrS PE=3 SV=1	0	24.1666018717196	14.7196261682243	3	13	3	1	428	47.708	5.55	High	High	High	1.8e7			0.778	31.5037734508514	3
High	IsMasterProtein	B5XU21	30S ribosomal protein S21 OS=Klebsiella pneumoniae (strain 342) GN=rpsU PE=3 SV=1	0	23.9814691042241	42.2535211267606	4	51	4	1	71	8.495	11.15	High	High	High	2.1e8	3.2e7	3.8e7	99	117.811407327652	4
High	IsMasterProtein	A6THE3	Fructose-1,6-bisphosphatase class 1 OS=Klebsiella pneumoniae subsp. pneumoniae (strain ATCC 700721 / MGH 78578) GN=fbp PE=3 SV=1	0	23.8831972312579	19.8795180722892	4	14	4	1	332	36.724	5.97	High	High	High	2.5e7	4.7e6		0.719	43.1895213127136	4
High	IsMasterProtein	A6TEK2	GTPase Obg OS=Klebsiella pneumoniae subsp. pneumoniae (strain ATCC 700721 / MGH 78578) GN=obg PE=3 SV=1	0	23.6126477829159	14.5408163265306	3	22	3	1	392	43.55	4.89	High	High	High	1.1e7	8.7e6		0.52	61.2021396160126	3
High	IsMasterProtein	A6T9W8	Adenosine deaminase OS=Klebsiella pneumoniae subsp. pneumoniae (strain ATCC 700721 / MGH 78578) GN=add PE=3 SV=1	0	23.2777104407043	18.3183183183183	4	15	4	1	333	36.208	5.49	High	High	High	2.9e7	2.5e6	9.0e6	0.492	49.985564827919	4
High	IsMasterProtein	A6TGN5	50S ribosomal protein L11 OS=Klebsiella pneumoniae subsp. pneumoniae (strain ATCC 700721 / MGH 78578) GN=rplK PE=3 SV=1	0	23.0119316143455	38.0281690140845	5	51	5	1	142	14.866	9.63	High	High	High	3.6e8	1.5e8	1.5e8	1.848	122.02387881279	5
High	IsMasterProtein	Q48450	Putative capsule polysaccharide export protein OS=Klebsiella pneumoniae PE=3 SV=1	0	22.2541777340864	8.2010582010582	2	19	2	1	378	41.471	6.58	High	High	High	4.1e7	4.1e7	2.4e7	0.896	52.2557547092438	2
High	IsMasterProtein	A6TFM8	50S ribosomal protein L28 OS=Klebsiella pneumoniae subsp. pneumoniae (strain ATCC 700721 / MGH 78578) GN=rpmB PE=3 SV=1	0	21.5736772829178	46.1538461538462	6	39	6	1	78	9.001	11.41	High	High	High	3.7e7	1.5e7	1.0e7	13.678	72.72889149189	6
High	IsMasterProtein	B5XN98	30S ribosomal protein S19 OS=Klebsiella pneumoniae (strain 342) GN=rpsS PE=3 SV=1	0	21.0134004752835	48.9130434782609	4	41	4	1	92	10.41	10.52	High	High	High	1.6e8	7.9e7	8.1e7	3.642	111.237063646317	4
High	IsMasterProtein	A6TGG9	ATP-dependent RNA helicase RhlB OS=Klebsiella pneumoniae subsp. pneumoniae (strain ATCC 700721 / MGH 78578) GN=rhlB PE=3 SV=1	0	20.8035948743085	12.3515439429929	4	18	4	1	421	47.078	7.27	High	High	High	3.4e7	1.1e7	2.9e7	0.407	50.1683125495911	4
High	IsMasterProtein	A6TGV0	Glycerol-3-phosphate acyltransferase OS=Klebsiella pneumoniae subsp. pneumoniae (strain ATCC 700721 / MGH 78578) GN=plsB PE=3 SV=1	0	20.6788322037261	12.639405204461	5	14	5	1	807	91.234	8.63	High	High	High	2.5e7	4.1e6		0.271	26.4467589855194	5
High	IsMasterProtein	A6T688	Probable Sec-independent protein translocase protein TatE OS=Klebsiella pneumoniae subsp. pneumoniae (strain ATCC 700721 / MGH 78578) GN=tatE PE=3 SV=1	0	20.3208598002233	33.8235294117647	3	16	3	1	68	7.253	8.46	High	High	High	1.9e8	1.7e8	1.4e8	5.31	50.7648658752441	3
High	IsMasterProtein	A6TGC1	ATP-dependent protease ATPase subunit HslU OS=Klebsiella pneumoniae subsp. pneumoniae (strain ATCC 700721 / MGH 78578) GN=hslU PE=3 SV=1	0	20.0346391340112	11.036036036036	4	17	4	1	444	49.701	5.47	High	High	High	2.6e7	7.6e6	2.2e7	0.359	43.1980448961258	4
High	IsMasterProtein	Q48452	Putative tyrosine-protein kinase in cps region OS=Klebsiella pneumoniae PE=1 SV=1	0	19.6380781992722	4.01662049861496	2	15	2	1	722	80.351	7.9	High	High	High	4.5e7	5.9e5		0.148	48.1013300418854	2
High	IsMasterProtein	A6TCD5	Cytoskeleton protein RodZ OS=Klebsiella pneumoniae subsp. pneumoniae (strain ATCC 700721 / MGH 78578) GN=rodZ PE=3 SV=1	0	19.3629374662512	11.4803625377644	2	9	2	1	331	35.18	6.57	High	High	High	9.8e6	1.1e6	1.1e7	0.778	19.993556022644	2
High	IsMasterProtein	B5XQ04	Holliday junction ATP-dependent DNA helicase RuvA OS=Klebsiella pneumoniae (strain 342) GN=ruvA PE=3 SV=1	0	19.2957384469521	22.6600985221675	1	14	1	1	203	22.115	5.96	High	High	Not Found	6.5e6	2.6e6		0.995	28.0528347492218	1
High	IsMasterProtein	A6T5E9	N utilization substance protein B homolog OS=Klebsiella pneumoniae subsp. pneumoniae (strain ATCC 700721 / MGH 78578) GN=nusB PE=3 SV=1	0	19.2183643535351	23.021582733813	2	10	2	1	139	15.754	6.8	High	High	High			5.0e6	1.31	14.1477026939392	2
High	IsMasterProtein	A6T8U4	UPF0482 protein KPN78578_15540 OS=Klebsiella pneumoniae subsp. pneumoniae (strain ATCC 700721 / MGH 78578) GN=KPN78578_15540 PE=3 SV=1	0	19.0891113107791	34.5132743362832	3	29	3	1	113	12.894	8.65	High	High	High	5.1e7	1.5e7	5.7e6	1.683	100.272162914276	3
High	IsMasterProtein	A6TC48	Cell division protein ZipA OS=Klebsiella pneumoniae subsp. pneumoniae (strain ATCC 700721 / MGH 78578) GN=zipA PE=3 SV=1	0	19.0412961015523	9.91501416430595	2	14	2	1	353	39.191	6.47	High	High	High	1.3e7	1.4e7		1.31	39.4656882286072	2
High	IsMasterProtein	A6TG48	Aspartate--ammonia ligase OS=Klebsiella pneumoniae subsp. pneumoniae (strain ATCC 700721 / MGH 78578) GN=asnA PE=3 SV=1	0	18.6403987964944	13.3333333333333	3	9	3	1	330	36.789	5.8	High	High	High	1.5e7		6.4e6	0.389	27.2077629566193	3
High	IsMasterProtein	A6TB35	Aspartate--tRNA ligase OS=Klebsiella pneumoniae subsp. pneumoniae (strain ATCC 700721 / MGH 78578) GN=aspS PE=3 SV=1	0	17.0218019107034	7.22689075630252	3	8	3	1	595	66.373	5.55	Not Found	High	High			7.1e6	0.184	19.5203139781952	3
High	IsMasterProtein	A6TG34	Bifunctional protein GlmU OS=Klebsiella pneumoniae subsp. pneumoniae (strain ATCC 700721 / MGH 78578) GN=glmU PE=3 SV=2	0	16.831950561789	9.86842105263158	4	18	4	1	456	49.085	6.38	High	High	High	3.9e7	1.4e7	1.9e7	0.52	49.2366368770599	4
High	IsMasterProtein	B5XSV5	50S ribosomal protein L21 OS=Klebsiella pneumoniae (strain 342) GN=rplU PE=3 SV=1	0	16.6604014239808	35.9223300970874	4	38	4	1	103	11.555	9.85	High	High	High	4.0e8	2.1e8	9.6e6	2.728	79.6818993091583	4
High	IsMasterProtein	A6TBS0	Nucleoid-associated protein KPN78578_25800 OS=Klebsiella pneumoniae subsp. pneumoniae (strain ATCC 700721 / MGH 78578) GN=KPN78578_25800 PE=3 SV=1	0	16.5182860039366	11.6417910447761	3	11	3	1	335	37.859	4.86	High	High	High	4.7e6	2.1e6	8.3e6	0.438	39.9595756530762	3
High	IsMasterProtein	A6TFH5	Glycine--tRNA ligase alpha subunit OS=Klebsiella pneumoniae subsp. pneumoniae (strain ATCC 700721 / MGH 78578) GN=glyQ PE=3 SV=1	0	16.3154605410461	13.2013201320132	3	14	3	1	303	34.71	5.11	High	High	High	1.7e7	1.4e7		0.638	53.3018662929535	3
High	IsMasterProtein	A6TD49	Sulfite reductase [NADPH] flavoprotein alpha-component OS=Klebsiella pneumoniae subsp. pneumoniae (strain ATCC 700721 / MGH 78578) GN=cysJ PE=3 SV=1	0	16.1981930567707	7.67946577629382	2	18	2	1	599	65.979	4.96	High	High	High	4.9e6	8.4e5		0.141	41.3703701496124	2
High	IsMasterProtein	A6T6Q6	DNA protection during starvation protein OS=Klebsiella pneumoniae subsp. pneumoniae (strain ATCC 700721 / MGH 78578) GN=dps PE=3 SV=1	0	15.4018499446513	27.5449101796407	3	7	3	1	167	18.697	6.04	High	Not Found	High	2.3e7		1.6e7	0.701	23.931036233902	3
High	IsMasterProtein	A6TAI3	Phenylalanine--tRNA ligase alpha subunit OS=Klebsiella pneumoniae subsp. pneumoniae (strain ATCC 700721 / MGH 78578) GN=pheS PE=3 SV=1	0	15.2550522213435	14.6788990825688	4	14	4	1	327	36.776	5.78	High	High	High	2.4e7	6.1e6	4.4e6	0.52	31.9293899536133	4
High	IsMasterProtein	B5Y306	30S ribosomal protein S18 OS=Klebsiella pneumoniae (strain 342) GN=rpsR PE=3 SV=1	0	15.1660455228928	40	3	66	3	1	75	8.981	10.59	High	High	High	1.3e8	1.3e8	6.5e6	4.623	178.851576685905	3
High	IsMasterProtein	P14829	DNA gyrase subunit A OS=Klebsiella oxytoca GN=gyrA PE=3 SV=1	0	14.6791597818937	5.02283105022831	4	25	4	1	876	97.095	5.1	High	High	High	2.6e7	1.1e7	4.3e6	0.175	53.5678642988205	4
High	IsMasterProtein	A6T6T1	Ribosomal protein S12 methylthiotransferase RimO OS=Klebsiella pneumoniae subsp. pneumoniae (strain ATCC 700721 / MGH 78578) GN=rimO PE=3 SV=1	0	14.6334271990371	7.48299319727891	2	11	2	1	441	49.536	5.71	High	High	High	3.4e7	6.2e6	6.8e6	0.28	21.8032739162445	2
High	IsMasterProtein	Q48485	UDP-galactopyranose mutase OS=Klebsiella pneumoniae GN=rfbD PE=1 SV=1	0	14.0627528958585	13.8020833333333	3	9	3	1	384	44.429	6.52	High	High	High	9.4e6	4.0e6		0.334	21.0806630849838	3
High	IsMasterProtein	A6T704	Integration host factor subunit beta OS=Klebsiella pneumoniae subsp. pneumoniae (strain ATCC 700721 / MGH 78578) GN=ihfB PE=3 SV=1	0	13.9541196961446	37.8947368421053	3	8	3	1	95	10.73	9.04	High	Not Found	High	2.0e7		4.5e6	1.371	23.3041360378265	3
High	IsMasterProtein	P45602	UDP-glucose 4-epimerase (Fragment) OS=Klebsiella pneumoniae GN=galE PE=3 SV=1	0	13.9513759320176	23.021582733813	2	7	2	1	139	15.147	7.5	High	High	High	3.1e7	4.3e6	1.6e7	0.668	28.3595187664032	2
High	IsMasterProtein	A6TE25	UPF0441 protein KPN78578_33850 OS=Klebsiella pneumoniae subsp. pneumoniae (strain ATCC 700721 / MGH 78578) GN=KPN78578_33850 PE=3 SV=1	0	13.6995888804227	15.2466367713004	2	14	2	1	223	23.365	9.09	High	High	High	3.0e7	8.0e6	3.2e6	0.425	43.5797410011292	2
High	IsMasterProtein	A6T6L5	Biotin synthase OS=Klebsiella pneumoniae subsp. pneumoniae (strain ATCC 700721 / MGH 78578) GN=bioB PE=3 SV=2	0	13.5812833192716	18.4971098265896	3	12	3	1	346	38.655	5.2	High	Not Found	Not Found	1.0e7			0.334	19.3829500675201	3
High	IsMasterProtein	A6TBX4	NADH-quinone oxidoreductase subunit A OS=Klebsiella pneumoniae subsp. pneumoniae (strain ATCC 700721 / MGH 78578) GN=nuoA PE=3 SV=2	0	13.5713982340368	18.9189189189189	2	12	2	1	148	16.554	9.35	High	High	High	1.8e7	1.5e7	1.9e7	1.154	39.3497097492218	2
High	IsMasterProtein	A6TG39	ATP synthase subunit delta OS=Klebsiella pneumoniae subsp. pneumoniae (strain ATCC 700721 / MGH 78578) GN=atpH PE=3 SV=1	0	13.4629546544236	27.1186440677966	3	9	3	1	177	19.518	5.05	High	High	High	4.1e7		5.8e6	0.874	23.8421132564545	3
High	IsMasterProtein	A6TCL6	Ribosome maturation factor RimM OS=Klebsiella pneumoniae subsp. pneumoniae (strain ATCC 700721 / MGH 78578) GN=rimM PE=3 SV=1	0	12.9364128288152	14.2857142857143	2	6	2	1	182	20.579	4.82	High	Not Found	High	1.6e7		6.4e6	0.778	16.0997159481049	2
High	IsMasterProtein	A6TBN8	GTP cyclohydrolase 1 OS=Klebsiella pneumoniae subsp. pneumoniae (strain ATCC 700721 / MGH 78578) GN=folE PE=3 SV=1	0	12.6513508175834	12.1621621621622	2	8	2	1	222	24.949	7.62	High	High	High	5.1e7	2.6e6		0.359	27.5334093570709	2
High	IsMasterProtein	A6TEV8	30S ribosomal protein S8 OS=Klebsiella pneumoniae subsp. pneumoniae (strain ATCC 700721 / MGH 78578) GN=rpsH PE=3 SV=1	0	12.6005564383129	36.9230769230769	4	18	4	1	130	14.09	9.39	High	High	High	1.3e8	5.0e7	6.7e7	1.31	33.3219788074493	4
High	IsMasterProtein	B5XTS2	Fe/S biogenesis protein NfuA OS=Klebsiella pneumoniae (strain 342) GN=nfuA PE=3 SV=1	0	12.4778341693501	16.2303664921466	2	4	2	1	191	20.991	4.6	High	Not Found	High	6.8e6			0.585	13.2714877128601	2
High	IsMasterProtein	A6TC43	Glutamate--tRNA ligase OS=Klebsiella pneumoniae subsp. pneumoniae (strain ATCC 700721 / MGH 78578) GN=gltX PE=3 SV=1	0	12.2638216113462	8.26271186440678	3	6	3	1	472	53.57	6.01	High	Not Found	High	2.5e6			0.269	14.8990005254745	3
High	IsMasterProtein	B5XP00	FAD:protein FMN transferase OS=Klebsiella pneumoniae (strain 342) GN=apbE1 PE=3 SV=1	0	12.0833607919903	10.8571428571429	2	4	2	1	350	37.807	6.44	High	High	High	1.8e7	8.9e5		0.202	11.8569812774658	2
High	IsMasterProtein	B5XNA2	50S ribosomal protein L29 OS=Klebsiella pneumoniae (strain 342) GN=rpmC PE=3 SV=1	0	12.050395046389	46.031746031746	2	8	2	1	63	7.239	10.27	High	Not Found	High	6.6e7		4.8e7	2.162	25.3145458698273	2
High	IsMasterProtein	A6THI2	Probable cytosol aminopeptidase OS=Klebsiella pneumoniae subsp. pneumoniae (strain ATCC 700721 / MGH 78578) GN=pepA PE=3 SV=1	0	11.8208537396284	5.56660039761431	2	9	2	1	503	54.813	7.2	High	High	High		3.0e6	7.7e6	0.179	27.5908091068268	2
High	IsMasterProtein	A6T4Y7	Acetyl-coenzyme A carboxylase carboxyl transferase subunit alpha OS=Klebsiella pneumoniae subsp. pneumoniae (strain ATCC 700721 / MGH 78578) GN=accA PE=3 SV=1	0	11.7935600169716	10.9717868338558	3	12	3	1	319	35.289	5.66	High	High	High	1.1e7	2.5e6	9.0e6	0.389	28.962287902832	3
High	IsMasterProtein	B5Y237	30S ribosomal protein S20 OS=Klebsiella pneumoniae (strain 342) GN=rpsT PE=3 SV=1	0	11.55208526535	22.9885057471264	2	25	2	1	87	9.664	11.18	High	High	High	8.3e6	1.1e7	4.8e7	4.623	62.517721414566	2
High	IsMasterProtein	A6TFR0	Cell division protein ZapB OS=Klebsiella pneumoniae subsp. pneumoniae (strain ATCC 700721 / MGH 78578) GN=zapB PE=3 SV=1	0	11.2139324912152	44.4444444444444	2	4	2	1	81	9.551	4.56	High	Not Found	High				1.154	8.9960720539093	2
High	IsMasterProtein	A6T739	Dihydroorotate dehydrogenase (quinone) OS=Klebsiella pneumoniae subsp. pneumoniae (strain ATCC 700721 / MGH 78578) GN=pyrD PE=3 SV=1	0	10.5395833033743	10.4166666666667	2	12	2	1	336	36.739	8.13	High	High	High	5.3e6	3.0e5		0.194	30.8045939207077	2
High	IsMasterProtein	P26420	Fructokinase OS=Klebsiella pneumoniae GN=scrK PE=1 SV=1	0	10.3347876121708	9.44625407166124	2	8	2	1	307	32.324	5.08	High	High	High		1.9e6	6.7e6	0.334	23.6682782173157	2
High	IsMasterProtein	A6T4S9	Pantothenate synthetase OS=Klebsiella pneumoniae subsp. pneumoniae (strain ATCC 700721 / MGH 78578) GN=panC PE=3 SV=1	0	9.7949210147125	10.5633802816901	2	4	2	1	284	31.513	5.94	High	Not Found	High	7.1e6			0.245	13.2798976898193	2
High	IsMasterProtein	A6T4V8	Glutamate-1-semialdehyde 2,1-aminomutase OS=Klebsiella pneumoniae subsp. pneumoniae (strain ATCC 700721 / MGH 78578) GN=hemL PE=3 SV=1	0	9.60464054238815	7.27699530516432	2	6	2	1	426	45.299	5.02	High	High	Not Found	1.9e7	6.2e6		0.292	18.9236259460449	2
High	IsMasterProtein	A6T4E6	UPF0246 protein KPN78578_00060 OS=Klebsiella pneumoniae subsp. pneumoniae (strain ATCC 700721 / MGH 78578) GN=KPN78578_00060 PE=3 SV=1	0	8.87249738864721	11.6731517509728	2	4	2	1	257	29.528	6.96	High	High	Not Found	8.4e6			0.259	11.0985429286957	2
High	IsMasterProtein	A6T9K7	NAD-dependent malic enzyme OS=Klebsiella pneumoniae subsp. pneumoniae (strain ATCC 700721 / MGH 78578) GN=maeA PE=3 SV=1	0	8.85437858502669	5.30973451327434	2	9	2	1	565	62.732	5.49	High	High	High	1.6e7	1.3e8	6.5e6	0.155	23.4177870750427	2
High	IsMasterProtein	B5Y109	Recombination-associated protein RdgC OS=Klebsiella pneumoniae (strain 342) GN=rdgC PE=3 SV=1	0	8.74822598947741	7.26072607260726	2	6	2	1	303	34.007	5.24	High	Not Found	High			2.9e6	0.259	12.2397613525391	2
High	IsMasterProtein	A6TEV4	50S ribosomal protein L30 OS=Klebsiella pneumoniae subsp. pneumoniae (strain ATCC 700721 / MGH 78578) GN=rpmD PE=3 SV=1	0	8.74526149909578	38.9830508474576	3	19	3	1	59	6.51	10.96	High	High	High	9.4e7	4.7e7	3.0e7	4.623	42.7532386779785	3
High	IsMasterProtein	A6T4X2	Elongation factor Ts OS=Klebsiella pneumoniae subsp. pneumoniae (strain ATCC 700721 / MGH 78578) GN=tsf PE=3 SV=1	0	8.68155657692079	9.89399293286219	3	6	3	1	283	30.431	5.21	High	High	Not Found	2.1e7	1.1e6		0.389	10.5385862588882	3
High	IsMasterProtein	A6TGB9	Regulator of ribonuclease activity A OS=Klebsiella pneumoniae subsp. pneumoniae (strain ATCC 700721 / MGH 78578) GN=rraA PE=3 SV=1	0	8.54640545919294	44.0993788819876	3	7	3	1	161	17.375	4.2	High	High	High	8.9e5	4.0e6		1.371	16.012309551239	3
High	IsMasterProtein	A6TC99	Phosphoribosylaminoimidazole-succinocarboxamide synthase OS=Klebsiella pneumoniae subsp. pneumoniae (strain ATCC 700721 / MGH 78578) GN=purC PE=3 SV=1	0	8.46096281372772	15.6118143459916	2	6	2	1	237	26.861	5.35	High	Not Found	High	4.2e6			0.334	20.5957365036011	2
High	IsMasterProtein	A6TB39	Carboxy-S-adenosyl-L-methionine synthase OS=Klebsiella pneumoniae subsp. pneumoniae (strain ATCC 700721 / MGH 78578) GN=cmoA PE=3 SV=1	0	8.11949738244734	12.9554655870445	2	4	2	1	247	27.672	5.6	High	Not Found	Not Found	7.3e6			0.359	12.2219581604004	2
High	IsMasterProtein	B5XZB2	2,3-bisphosphoglycerate-dependent phosphoglycerate mutase OS=Klebsiella pneumoniae (strain 342) GN=gpmA PE=3 SV=1	0	8.10391844544051	12	2	4	2	1	250	28.301	5.9	High	Not Found	High	9.8e6			0.334	11.0480127334595	2
High	IsMasterProtein	A6T6D8	Potassium-transporting ATPase ATP-binding subunit OS=Klebsiella pneumoniae subsp. pneumoniae (strain ATCC 700721 / MGH 78578) GN=kdpB PE=3 SV=1	0	7.85542579239038	2.78592375366569	1	4	1	1	682	72.206	7.9	High	Not Found	High	1.2e7			0.07	16.8708703517914	1
High	IsMasterProtein	A6T5R4	Bifunctional protein FolD OS=Klebsiella pneumoniae subsp. pneumoniae (strain ATCC 700721 / MGH 78578) GN=folD PE=3 SV=1	0	7.70656418499431	8.33333333333333	1	5	1	1	288	30.954	5.92	High	High	High		5.4e5		0.389	14.9958624839783	1
High	IsMasterProtein	A6TCA1	4-hydroxy-tetrahydrodipicolinate synthase OS=Klebsiella pneumoniae subsp. pneumoniae (strain ATCC 700721 / MGH 78578) GN=dapA PE=3 SV=1	0	7.64158957530948	9.93150684931507	2	7	2	1	292	31.142	6.1	High	High	High	3.9e6	8.8e5	2.0e7	0.334	16.1243104934692	2
High	IsMasterProtein	A6T9H9	Catalase-peroxidase OS=Klebsiella pneumoniae subsp. pneumoniae (strain ATCC 700721 / MGH 78578) GN=katG PE=3 SV=1	0	7.51640602821155	2.06896551724138	1	195	1	1	725	78.917	5.47	High	High	High	1.7e7	1.0e7	8.4e6	0.113	460.677478671074	1
High	IsMasterProtein	A6TFK3	Glycerol-3-phosphate dehydrogenase [NAD(P)+] OS=Klebsiella pneumoniae subsp. pneumoniae (strain ATCC 700721 / MGH 78578) GN=gpsA PE=3 SV=1	0	7.51613484346827	8.25958702064897	2	3	2	1	339	36.21	6.95	High	High	Not Found		3.3e6		0.245	5.84777784347534	2
High	IsMasterProtein	A6TDS1	UPF0149 protein KPN78578_32810 OS=Klebsiella pneumoniae subsp. pneumoniae (strain ATCC 700721 / MGH 78578) GN=KPN78578_32810 PE=3 SV=1	0	6.88122526919914	15.625	2	17	2	1	192	21.208	4.4	High	High	High	6.0e6	1.1e6	2.4e6	1.154	17.3647412061691	2
High	IsMasterProtein	B5XZL9	ATP synthase subunit c OS=Klebsiella pneumoniae (strain 342) GN=atpE PE=3 SV=1	0	6.87291179589063	20.253164556962	2	27	2	1	79	8.25	4.61	High	High	High	1.5e8	6.5e7	6.2e6	2.162	33.2971186637878	2
High	IsMasterProtein	A6T4I7	Ribosomal RNA small subunit methyltransferase A OS=Klebsiella pneumoniae subsp. pneumoniae (strain ATCC 700721 / MGH 78578) GN=rsmA PE=3 SV=1	0	6.47136475719499	11.7216117216117	2	7	2	1	273	30.563	8.02	High	Not Found	High			1.5e7	0.359	12.4676394462585	2
High	IsMasterProtein	A6TCE7	Chaperone protein HscA OS=Klebsiella pneumoniae subsp. pneumoniae (strain ATCC 700721 / MGH 78578) GN=hscA PE=3 SV=1	0	6.36201021921532	3.40909090909091	1	2	1	1	616	65.355	5.1	High	Not Found	Not Found	1.8e7			0.066	7.89321351051331	1
High	IsMasterProtein	P52671	Uridine phosphorylase OS=Klebsiella pneumoniae GN=udp PE=3 SV=1	0	6.31785492362617	6.09318996415771	1	6	1	1	279	30.255	7.05	Not Found	High	High		5.8e6	4.9e6	0.145	19.8452639579773	1
High	IsMasterProtein	A6T742	Ribosomal RNA large subunit methyltransferase K/L OS=Klebsiella pneumoniae subsp. pneumoniae (strain ATCC 700721 / MGH 78578) GN=rlmL PE=3 SV=1	0	6.17005114544027	4.27960057061341	2	6	2	1	701	78.861	8.63	High	High	High	1.9e6	1.4e6	1.0e7	0.049	14.2540489435196	2
High	IsMasterProtein	A6TBT7	Ubiquinone biosynthesis O-methyltransferase OS=Klebsiella pneumoniae subsp. pneumoniae (strain ATCC 700721 / MGH 78578) GN=ubiG PE=3 SV=1	0	6.15546069787099	5.78512396694215	1	2	1	1	242	26.634	6.6	High	Not Found	Not Found	9.8e6			0.166	6.19790291786194	1
High	IsMasterProtein	A6TCM1	Protein GrpE OS=Klebsiella pneumoniae subsp. pneumoniae (strain ATCC 700721 / MGH 78578) GN=grpE PE=3 SV=1	0	6.00011110673963	11.2244897959184	2	6	2	1	196	21.721	4.77	High	Not Found	High			3.5e7	0.52	15.0064008235931	2
High	IsMasterProtein	B5XZ09	Glutamate racemase OS=Klebsiella pneumoniae (strain 342) GN=murI PE=3 SV=1	0	5.79075315124663	6.00706713780919	1	2	1	1	283	31.254	5.52	Not Found	Not Found	High				0.136	3.19786715507507	1
High	IsMasterProtein	A6TGF8	Dihydroxy-acid dehydratase OS=Klebsiella pneumoniae subsp. pneumoniae (strain ATCC 700721 / MGH 78578) GN=ilvD PE=3 SV=1	0	5.76980662113095	1.78571428571429	1	2	1	1	616	65.678	5.81	High	Not Found	Not Found				0.059	7.02302622795105	1
High	IsMasterProtein	A6TH52	10 kDa chaperonin OS=Klebsiella pneumoniae subsp. pneumoniae (strain ATCC 700721 / MGH 78578) GN=groS PE=3 SV=1	0	5.71264622728525	13.4020618556701	1	8	1	1	97	10.378	5.5	High	High	High	7.5e7	1.6e7	1.9e7	0.468	18.2621607780457	1
High	IsMasterProtein	A6TC47	DNA ligase OS=Klebsiella pneumoniae subsp. pneumoniae (strain ATCC 700721 / MGH 78578) GN=ligA PE=3 SV=1	0	5.54393777554505	2.08643815201192	1	2	1	1	671	73.561	5.86	Not Found	Not Found	High			6.5e6	0.054	6.67823576927185	1
High	IsMasterProtein	B5XQC8	50S ribosomal protein L35 OS=Klebsiella pneumoniae (strain 342) GN=rpmI PE=3 SV=1	0	5.49825627037201	20	1	11	1	1	65	7.284	11.78	High	High	High	3.0e7	7.9e6	1.1e7	9	34.1844112873077	1
High	IsMasterProtein	A6TGT4	Glucose-6-phosphate isomerase OS=Klebsiella pneumoniae subsp. pneumoniae (strain ATCC 700721 / MGH 78578) GN=pgi PE=3 SV=1	0	5.49710659162618	4.55373406193078	2	4	2	1	549	61.29	6.23	Not Found	High	High		5.6e6	8.9e6	0.15	8.52836859226227	2
High	IsMasterProtein	A6T4Y3	Acyl-[acyl-carrier-protein]--UDP-N-acetylglucosamine O-acyltransferase OS=Klebsiella pneumoniae subsp. pneumoniae (strain ATCC 700721 / MGH 78578) GN=lpxA PE=3 SV=1	0	5.3275939947318	3.81679389312977	1	5	1	1	262	28.078	6.95	High	High	High	1.5e7	2.9e6	3.1e6	0.585	7.83056235313416	1
High	IsMasterProtein	A6TAI1	Integration host factor subunit alpha OS=Klebsiella pneumoniae subsp. pneumoniae (strain ATCC 700721 / MGH 78578) GN=ihfA PE=3 SV=1	0	5.15739076038944	10.1010101010101	1	6	1	1	99	11.346	9.7	High	High	High	5.2e7	1.9e7	3.5e7	0.334	16.5101153850555	1
High	IsMasterProtein	A6TC94	Succinyl-diaminopimelate desuccinylase OS=Klebsiella pneumoniae subsp. pneumoniae (strain ATCC 700721 / MGH 78578) GN=dapE PE=3 SV=1	0	5.13679614097137	5.33333333333333	1	4	1	1	375	41.427	5.97	High	Not Found	Not Found	3.2e6			0.11	12.2354280948639	1
High	IsMasterProtein	Q48449	Uncharacterized 55.8 kDa protein in cps region OS=Klebsiella pneumoniae PE=4 SV=1	0	5.12569216687196	1.98412698412698	1	17	1	1	504	55.747	6.25	High	High	High	3.6e7	2.9e7	1.8e7	0.105	17.5677585601807	1
High	IsMasterProtein	A6TB00	Protease HtpX OS=Klebsiella pneumoniae subsp. pneumoniae (strain ATCC 700721 / MGH 78578) GN=htpX PE=3 SV=1	0	5.11125903931711	3.74149659863946	1	5	1	1	294	32.025	6.7	High	High	High	7.3e7	3.4e7	3.8e7	0.233	15.8095338344574	1
High	IsMasterProtein	B5XW43	Peptidyl-tRNA hydrolase OS=Klebsiella pneumoniae (strain 342) GN=pth PE=3 SV=1	0	5.10441172433374	8.24742268041237	1	2	1	1	194	21.087	9.16	High	Not Found	Not Found	1.0e7			0.194	6.18266272544861	1
High	IsMasterProtein	P15745	Type II secretion system protein F OS=Klebsiella pneumoniae GN=pulF PE=3 SV=1	0	4.92479769128688	2.6246719160105	1	7	1	1	381	41.846	10.48	High	High	High	1.5e8	2.5e7	3.6e7	0.202	4.3374502658844	1
High	IsMasterProtein	A6TDS2	Cell division protein ZapA OS=Klebsiella pneumoniae subsp. pneumoniae (strain ATCC 700721 / MGH 78578) GN=zapA PE=3 SV=1	0	4.89894064509188	11.9266055045872	1	6	1	1	109	12.558	5.58	High	High	High	6.6e6	3.3e6		0.389	19.3905198574066	1
High	IsMasterProtein	A6TG44	Ribosomal RNA small subunit methyltransferase G OS=Klebsiella pneumoniae subsp. pneumoniae (strain ATCC 700721 / MGH 78578) GN=rsmG PE=3 SV=1	0	4.8784401558125	15.4589371980676	1	4	1	1	207	23.117	6.61	High	Not Found	High				0.212	10.4344780445099	1
High	IsMasterProtein	A6T5D7	S-adenosylmethionine:tRNA ribosyltransferase-isomerase OS=Klebsiella pneumoniae subsp. pneumoniae (strain ATCC 700721 / MGH 78578) GN=queA PE=3 SV=1	0	4.84314809892999	6.21468926553672	1	7	1	1	354	39.109	5.55	High	High	High	3.0e7	6.5e6	5.6e6	0.166	12.3302655220032	1
High	IsMasterProtein	Q48447	UTP--glucose-1-phosphate uridylyltransferase OS=Klebsiella pneumoniae GN=galF PE=3 SV=1	0	4.79102148272375	4.02684563758389	1	2	1	1	298	32.757	5.74	High	Not Found	Not Found	2.6e7			0.136	5.8619647026062	1
High	IsMasterProtein	A6TEM4	RNase adapter protein RapZ OS=Klebsiella pneumoniae subsp. pneumoniae (strain ATCC 700721 / MGH 78578) GN=rapZ PE=3 SV=1	0	4.76929568638743	6.69014084507042	1	2	1	1	284	32.521	6.96	High	Not Found	Not Found				0.166	6.84505391120911	1
High	IsMasterProtein	A6TDG4	Prolipoprotein diacylglyceryl transferase OS=Klebsiella pneumoniae subsp. pneumoniae (strain ATCC 700721 / MGH 78578) GN=lgt PE=3 SV=1	0	4.75721019052132	8.59106529209622	1	6	1	1	291	32.97	9.36	High	High	High				0.194	12.2460196018219	1
High	IsMasterProtein	A6TBH3	Multidrug resistance protein MdtA OS=Klebsiella pneumoniae subsp. pneumoniae (strain ATCC 700721 / MGH 78578) GN=mdtA PE=3 SV=1	0	4.62378814971733	5.09708737864078	1	2	1	1	412	43.366	8.32	High	Not Found	Not Found	2.7e6			0.105	4.93806338310242	1
High	IsMasterProtein	A6T700	Phosphoserine aminotransferase OS=Klebsiella pneumoniae subsp. pneumoniae (strain ATCC 700721 / MGH 78578) GN=serC PE=3 SV=1	0	4.61243222058281	2.76243093922652	1	2	1	1	362	39.646	5.71	High	Not Found	Not Found	2.3e7			0.11	5.36268424987793	1
High	IsMasterProtein	A6TCD0	GTPase Der OS=Klebsiella pneumoniae subsp. pneumoniae (strain ATCC 700721 / MGH 78578) GN=der PE=3 SV=1	0	4.56025752556485	8.33333333333333	2	11	2	1	492	55.189	6.13	High	High	Not Found	7.0e6	6.9e5		0.145	9.58997464179993	2
High	IsMasterProtein	A6TF13	3-dehydroquinate synthase OS=Klebsiella pneumoniae subsp. pneumoniae (strain ATCC 700721 / MGH 78578) GN=aroB PE=3 SV=1	0	4.5192543926917	5.76923076923077	1	6	1	1	364	39.188	5.69	High	High	High	4.8e6			0.259	8.85900008678436	1
High	IsMasterProtein	B5Y332	RNA-binding protein Hfq OS=Klebsiella pneumoniae (strain 342) GN=hfq PE=3 SV=1	0	4.48148606012211	12.7450980392157	1	4	1	1	102	10.996	7.65	Not Found	High	High		2.2e7		0.585	9.78509891033173	1
High	IsMasterProtein	A6TBQ0	Elongation factor P-like protein OS=Klebsiella pneumoniae subsp. pneumoniae (strain ATCC 700721 / MGH 78578) GN=KPN78578_25600 PE=3 SV=1	0	4.23477863369502	5.26315789473684	1	6	1	1	190	21.471	5.01	High	High	High	4.5e7	1.6e6		0.292	15.2373013496399	1
High	IsMasterProtein	B5XWN4	Transcriptional regulator SlyA OS=Klebsiella pneumoniae (strain 342) GN=slyA PE=3 SV=1	0	4.08349341288484	7.63888888888889	1	4	1	1	144	16.538	7.05	High	High	Not Found	1.2e7	2.3e6		0.259	9.61055588722229	1
High	IsMasterProtein	A6T726	Asparagine--tRNA ligase OS=Klebsiella pneumoniae subsp. pneumoniae (strain ATCC 700721 / MGH 78578) GN=asnS PE=3 SV=1	0	4.07396640332116	2.36051502145923	1	4	1	1	466	52.462	5.29	High	Not Found	High	3.2e7		6.1e6	0.083	10.9732756614685	1
High	IsMasterProtein	A6TD87	Ribosomal RNA large subunit methyltransferase M OS=Klebsiella pneumoniae subsp. pneumoniae (strain ATCC 700721 / MGH 78578) GN=rlmM PE=3 SV=1	0	4.01750263080229	2.73224043715847	1	2	1	1	366	41.908	6.99	High	Not Found	Not Found				0.105	4.28702628612518	1
High	IsMasterProtein	A6TCI1	Ribonuclease 3 OS=Klebsiella pneumoniae subsp. pneumoniae (strain ATCC 700721 / MGH 78578) GN=rnc PE=3 SV=1	0	3.92996213339225	4.86725663716814	1	2	1	1	226	25.541	6.96	High	Not Found	Not Found	3.8e6			0.179	5.67092680931091	1
High	IsMasterProtein	B5XVJ3	SsrA-binding protein OS=Klebsiella pneumoniae (strain 342) GN=smpB PE=3 SV=1	0	3.91829272990265	6.875	1	2	1	1	160	18.228	9.8	High	Not Found	Not Found	2.1e7			0.334	5.67014360427856	1
High	IsMasterProtein	A6TCI0	GTPase Era OS=Klebsiella pneumoniae subsp. pneumoniae (strain ATCC 700721 / MGH 78578) GN=era PE=3 SV=1	0	3.81930079870397	2.99003322259136	1	2	1	1	301	33.862	6.98	High	Not Found	Not Found	1.9e7			0.129	4.8274245262146	1
High	IsMasterProtein	A6TG45	tRNA uridine 5-carboxymethylaminomethyl modification enzyme MnmG OS=Klebsiella pneumoniae subsp. pneumoniae (strain ATCC 700721 / MGH 78578) GN=mnmG PE=3 SV=1	0	3.77858576215766	2.06677265500795	1	2	1	1	629	70.056	6.64	Not Found	High	Not Found				0.064	4.65826368331909	1
High	IsMasterProtein	A6TGV2	LexA repressor OS=Klebsiella pneumoniae subsp. pneumoniae (strain ATCC 700721 / MGH 78578) GN=lexA PE=3 SV=1	0.00544959128065395	3.46967221022191	10.8910891089109	1	2	1	1	202	22.29	6.4	High	Not Found	Not Found				0.194	5.71901106834412	1
High	IsMasterProtein	B5XUB1	Biosynthetic arginine decarboxylase OS=Klebsiella pneumoniae (strain 342) GN=speA PE=3 SV=1	0.00544959128065395	3.40882404968821	1.26582278481013	1	4	1	1	632	70.974	4.97	High	Not Found	High	5.6e6			0.08	7.69513070583344	1
High	IsMasterProtein	A6T7F1	3-oxoacyl-[acyl-carrier-protein] synthase 3 OS=Klebsiella pneumoniae subsp. pneumoniae (strain ATCC 700721 / MGH 78578) GN=fabH PE=3 SV=1	0.00544959128065395	3.36091212891626	4.41640378548896	1	1	1	1	317	33.401	5.08	High	Not Found	Not Found	3.8e6			0.155	2.75075221061707	1
High	IsMasterProtein	P12267	Fimbrial subunit type 3 OS=Klebsiella pneumoniae GN=mrkA PE=3 SV=1	0.00544959128065395	3.36041391332657	4.95049504950495	1	5	1	1	202	20.682	4.88	High	High	High	9.2e7	5.9e7	1.6e7	0.259	9.92669367790222	1
High	IsMasterProtein	A6TD48	Sulfite reductase [NADPH] hemoprotein beta-component OS=Klebsiella pneumoniae subsp. pneumoniae (strain ATCC 700721 / MGH 78578) GN=cysI PE=3 SV=1	0.00544959128065395	3.26752582271881	2.98245614035088	1	1	1	1	570	64.009	8.19	High	Not Found	Not Found	9.4e6			0.066	2.13034343719482	1
High	IsMasterProtein	B5XT60	Small heat shock protein IbpA OS=Klebsiella pneumoniae (strain 342) GN=ibpA PE=3 SV=1	0.00544959128065395	3.26129869956529	7.2992700729927	1	2	1	1	137	15.696	5.54	High	Not Found	Not Found	1.6e7			0.292	4.37193250656128	1
High	IsMasterProtein	A6TF99	Undecaprenyl-phosphate 4-deoxy-4-formamido-L-arabinose transferase OS=Klebsiella pneumoniae subsp. pneumoniae (strain ATCC 700721 / MGH 78578) GN=arnC PE=3 SV=1	0.00544959128065395	3.25453483132927	3.6697247706422	1	2	1	1	327	36.67	7.46	High	Not Found	Not Found	2.1e6			0.136	6.16851544380188	1
High	IsMasterProtein	P45600	HTH-type transcriptional regulator CysB OS=Klebsiella pneumoniae GN=cysB PE=1 SV=2	0.00544959128065395	3.24949160514865	2.77777777777778	1	2	1	1	324	35.941	7.37	High	Not Found	Not Found	3.3e6			0.129	5.29039621353149	1
High	IsMasterProtein	A6TD47	Phosphoadenosine phosphosulfate reductase OS=Klebsiella pneumoniae subsp. pneumoniae (strain ATCC 700721 / MGH 78578) GN=cysH PE=3 SV=1	0.00544959128065395	3.20307892466983	4.50819672131148	1	1	1	1	244	27.797	6.15	High	Not Found	Not Found				0.166	2.08415293693542	1
High	IsMasterProtein	B5XXG3	UPF0227 protein KPK_3451 OS=Klebsiella pneumoniae (strain 342) GN=KPK_3451 PE=3 SV=1	0.00544959128065395	3.19914550849644	5	1	2	1	1	180	21.063	6.68	High	Not Found	Not Found	4.5e6			0.194	5.28804016113281	1
Medium	IsMasterProtein	A6THY6	Ribosomal RNA small subunit methyltransferase C OS=Klebsiella pneumoniae subsp. pneumoniae (strain ATCC 700721 / MGH 78578) GN=rsmC PE=3 SV=1	0.0158311345646438	3.01197643807134	4.3859649122807	1	1	1	1	342	37.337	6.24	High	Not Found	Not Found				0.129	3.03648471832275	1
Medium	IsMasterProtein	B5XSX5	Ribosome-binding factor A OS=Klebsiella pneumoniae (strain 342) GN=rbfA PE=3 SV=1	0.0158311345646438	3.00793273997233	7.5187969924812	1	1	1	1	133	15.087	7.25	High	Not Found	Not Found	1.1e7			0.233	1.73258936405182	1
Medium	IsMasterProtein	A6TCD6	Dual-specificity RNA methyltransferase RlmN OS=Klebsiella pneumoniae subsp. pneumoniae (strain ATCC 700721 / MGH 78578) GN=rlmN PE=3 SV=1	0.0158311345646438	2.92959267825988	2.83505154639175	1	2	1	1	388	43.348	6.99	Not Found	Not Found	High			3.6e6	0.096	5.37388229370117	1
Medium	IsMasterProtein	B5XRN3	tRNA 2-thiocytidine biosynthesis protein TtcA OS=Klebsiella pneumoniae (strain 342) GN=ttcA PE=3 SV=1	0.0158311345646438	2.91865269219587	2.89389067524116	1	2	1	1	311	35.377	6.55	High	Not Found	Not Found	7.5e6			0.129	4.02176117897034	1
Medium	IsMasterProtein	B5Y1J9	Ribosome-recycling factor OS=Klebsiella pneumoniae (strain 342) GN=frr PE=3 SV=1	0.0158311345646438	2.90413354652146	5.40540540540541	1	2	1	1	185	20.618	6.89	High	Not Found	Not Found	1.9e7			0.179	4.55763792991638	1
Medium	IsMasterProtein	A6TAP1	Outer-membrane lipoprotein LolB OS=Klebsiella pneumoniae subsp. pneumoniae (strain ATCC 700721 / MGH 78578) GN=lolB PE=3 SV=1	0.0158311345646438	2.78436243656494	13.3004926108374	1	5	1	1	203	22.988	9.2	High	High	Not Found	1.4e6			0.194	5.51174902915955	1
Medium	IsMasterProtein	B5XTF9	Ribonuclease PH OS=Klebsiella pneumoniae (strain 342) GN=rph PE=3 SV=1	0.0158311345646438	2.68782264356022	5.04201680672269	1	3	1	1	238	25.254	5.71	High	High	Not Found	4.9e6	1.1e6		0.194	2.27963066101074	1
Medium	IsMasterProtein	A6TCB3	Phosphoribosylformylglycinamidine cyclo-ligase OS=Klebsiella pneumoniae subsp. pneumoniae (strain ATCC 700721 / MGH 78578) GN=purM PE=3 SV=1	0.0158311345646438	2.67964596718233	4.34782608695652	1	2	1	1	345	36.7	5	High	Not Found	Not Found	1.8e7			0.166	6.12693214416504	1
Medium	IsMasterProtein	P45610	Protein TonB OS=Klebsiella pneumoniae GN=tonB PE=3 SV=1	0.0184210526315789	2.64820369310298	8.64197530864197	1	2	1	1	243	26.596	9.66	High	Not Found	Not Found				0.259	2.13978624343872	1
Medium	IsMasterProtein	A6T4H4	Citrate lyase acyl carrier protein OS=Klebsiella pneumoniae subsp. pneumoniae (strain ATCC 700721 / MGH 78578) GN=citD PE=3 SV=1	0.0261096605744125	2.50891858657681	12.3711340206186	1	1	1	1	97	10.421	5.06	Not Found	Not Found	High			1.7e7	0.334	2.00647711753845	1
Medium	IsMasterProtein	B5XVB9	Carbon storage regulator homolog OS=Klebsiella pneumoniae (strain 342) GN=csrA PE=3 SV=1	0.0261096605744125	2.50570623133467	9.83606557377049	1	8	1	1	61	6.852	8.62	High	High	High	2.3e7			0.468	10.9948259592056	1
Medium	IsMasterProtein	A6T7Z4	Exoribonuclease 2 OS=Klebsiella pneumoniae subsp. pneumoniae (strain ATCC 700721 / MGH 78578) GN=rnb PE=3 SV=1	0.0283505154639175	2.37489342459653	2.32919254658385	1	1	1	1	644	72.306	5.62	High	Not Found	Not Found				0.056	2.21376085281372	1
Medium	IsMasterProtein	P08470	PTS system sucrose-specific EIIBC component OS=Salmonella typhimurium GN=scrA PE=3 SV=2	0.0283505154639175	2.36091212891626	1.97368421052632	1	2	1	1	456	47.834	8.31	Not Found	Not Found	High			9.7e6	0.233	3.64874756336212	1
Medium	IsMasterProtein	A6TEU2	Ribosomal RNA small subunit methyltransferase B OS=Klebsiella pneumoniae subsp. pneumoniae (strain ATCC 700721 / MGH 78578) GN=rsmB PE=3 SV=1	0.0283505154639175	2.33573419985232	3.01624129930394	1	3	1	1	431	48.525	7.81	High	High	High			1.9e7	0.129	6.76452040672302	1
Medium	IsMasterProtein	A6T4G3	4-hydroxy-3-methylbut-2-enyl diphosphate reductase OS=Klebsiella pneumoniae subsp. pneumoniae (strain ATCC 700721 / MGH 78578) GN=ispH PE=3 SV=1	0.0283505154639175	2.28810845011942	3.16455696202532	1	2	1	1	316	34.426	5.2	High	Not Found	High	2.2e7			0.136	0	1
Medium	IsMasterProtein	A6T5N7	Adenylate kinase OS=Klebsiella pneumoniae subsp. pneumoniae (strain ATCC 700721 / MGH 78578) GN=adk PE=3 SV=1	0.0357142857142857	2.23980377054487	4.20560747663551	1	2	1	1	214	23.533	6.04	High	High	Not Found				0.155	4.33943796157837	1
Medium	IsMasterProtein	B5XNC0	Large-conductance mechanosensitive channel OS=Klebsiella pneumoniae (strain 342) GN=mscL PE=3 SV=1	0.0357142857142857	2.23113999915704	10.2189781021898	1	2	1	1	137	15.054	7.25	High	Not Found	Not Found	4.4e6			0.468	5.86294722557068	1
Medium	IsMasterProtein	A6T7Y5	GTP cyclohydrolase-2 OS=Klebsiella pneumoniae subsp. pneumoniae (strain ATCC 700721 / MGH 78578) GN=ribA PE=3 SV=1	0.0357142857142857	2.22584814104529	4	1	2	1	1	200	22.168	6.2	Not Found	High	High		1.6e7	1.9e7	0.194	3.935218334198	1
Medium	IsMasterProtein	A6TGE3	Acetylglutamate kinase OS=Klebsiella pneumoniae subsp. pneumoniae (strain ATCC 700721 / MGH 78578) GN=argB PE=3 SV=1	0.0429292929292929	2.18983471545685	3.48837209302326	1	6	1	1	258	26.994	5.41	High	High	High				0.194	9.29062247276306	1
Medium	IsMasterProtein	Q06457	Nitrate reductase OS=Klebsiella oxytoca GN=nasA PE=2 SV=2	0.0429292929292929	2.18876022724671	1.96304849884527	1	3	1	1	866	93.838	8.28	High	High	Not Found	5.5e7	6.9e6		0.04	6.29518508911133	1
Medium	IsMasterProtein	A6TD24	DNA mismatch repair protein MutS OS=Klebsiella pneumoniae subsp. pneumoniae (strain ATCC 700721 / MGH 78578) GN=mutS PE=3 SV=1	0.0429292929292929	2.14917004015147	1.28956623681125	1	2	1	1	853	95.022	5.77	High	Not Found	Not Found				0.046	4.21289205551147	1
Medium	IsMasterProtein	B5XN50	Universal stress protein B OS=Klebsiella pneumoniae (strain 342) GN=uspB PE=3 SV=1	0.0451127819548872	2.12078939470824	21.6216216216216	1	1	1	1	111	12.967	8.91	Not Found	Not Found	High			2.7e6	0.389	0	1
Medium	IsMasterProtein	P52689	Probable HTH-type transcriptional regulator LtrA OS=Klebsiella pneumoniae GN=ltrA PE=4 SV=1	0.0451127819548872	2.11684980031672	4.53074433656958	1	1	1	1	309	34.336	8.19	High	Not Found	Not Found	7.2e6			0.145	2.42747926712036	1
Medium	IsMasterProtein	B5XZP4	tRNA modification GTPase MnmE OS=Klebsiella pneumoniae (strain 342) GN=mnmE PE=3 SV=1	0.0451127819548872	2.11260778102815	1.98237885462555	1	4	1	1	454	49.002	5.12	Not Found	High	High		8.2e7	8.4e7	0.089	0	1
Medium	IsMasterProtein	B5XSW5	Phosphoglucosamine mutase OS=Klebsiella pneumoniae (strain 342) GN=glmM PE=3 SV=1	0.0475	2.08170748724464	2.92134831460674	1	3	1	1	445	47.875	6.06	Not Found	High	High			1.9e7	0.086	6.39209389686584	1
Low	IsMasterProtein	A6TBV3	Nucleoside triphosphatase NudI OS=Klebsiella pneumoniae subsp. pneumoniae (strain ATCC 700721 / MGH 78578) GN=nudI PE=3 SV=2	0.054726368159204	1.96617430604669	4.28571428571429	1	10	1	1	140	16.161	5.86	High	High	High	5.0e7	3.8e7	1.0e8	0.259	3.2675005197525	1
Low	IsMasterProtein	B5Y006	HTH-type transcriptional regulator BetI OS=Klebsiella pneumoniae (strain 342) GN=betI PE=3 SV=1	0.054726368159204	1.96577273922945	12.8205128205128	1	2	1	1	195	21.756	9.98	Not Found	Not Found	High				0.166	2.42863178253174	1
Low	IsMasterProtein	B5XZE5	Dipeptide permease D OS=Klebsiella pneumoniae (strain 342) GN=dtpD PE=3 SV=1	0.0570719602977667	1.93967997131171	1.82926829268293	1	1	1	1	492	53.819	8.59	Not Found	High	Not Found		1.7e7		0.179	1.74149608612061	1
Low	IsMasterProtein	B5XZC1	Protein TolB OS=Klebsiella pneumoniae (strain 342) GN=tolB PE=3 SV=1	0.0638820638820639	1.93629144060858	3.25581395348837	1	1	1	1	430	45.767	8.22	Not Found	High	Not Found		8.8e5		0.122	2.2612099647522	1
Low	IsMasterProtein	B5XNK1	Chaperone protein HscA OS=Klebsiella pneumoniae (strain 342) GN=hscA PE=3 SV=1	0.0638820638820639	1.92335955632966	6.00649350649351	1	1	1	1	616	65.377	5.07	Not Found	Not Found	High				0.066	0	1
Low	IsMasterProtein	A6TFM5	Phosphopantetheine adenylyltransferase OS=Klebsiella pneumoniae subsp. pneumoniae (strain ATCC 700721 / MGH 78578) GN=coaD PE=3 SV=1	0.0638820638820639	1.91221858219046	5.66037735849057	1	3	1	1	159	17.651	7.65	High	Not Found	Not Found				0.259	0	1
Low	IsMasterProtein	A6TGL3	Ubiquinone/menaquinone biosynthesis C-methyltransferase UbiE OS=Klebsiella pneumoniae subsp. pneumoniae (strain ATCC 700721 / MGH 78578) GN=ubiE PE=3 SV=1	0.0681265206812652	1.89585444944599	2.78884462151394	1	2	1	1	251	28.129	7.18	Not Found	Not Found	High			2.5e6	0.155	2.02040648460388	1
Low	IsMasterProtein	B5XXJ0	UPF0502 protein KPK_3478 OS=Klebsiella pneumoniae (strain 342) GN=KPK_3478 PE=3 SV=1	0.0681265206812652	1.88907375773358	9.21658986175115	1	3	1	1	217	24.332	5.26	High	High	Not Found	1.7e7			0.194	2.43372178077698	1
Low	IsMasterProtein	A6TBV7	2-succinyl-6-hydroxy-2,4-cyclohexadiene-1-carboxylate synthase OS=Klebsiella pneumoniae subsp. pneumoniae (strain ATCC 700721 / MGH 78578) GN=menH PE=3 SV=1	0.0681265206812652	1.8847224086041	8.73015873015873	1	1	1	1	252	27.638	8.1	High	Not Found	Not Found	5.0e7			0.179	2.48275780677795	1
