# Supplementary material for: Lavender essential oil induces oxidative stress which modifies the bacterial membrane permeability of carbapenemase producing Klebsiella pneumoniae
Source: Sci Rep. 2020 Jan 21;10:819. doi: 10.1038/s41598-019-55601-0 (PMC6972767; doi:10.1038/s41598-019-55601-0)
Supplement: Supplementary file 1 — Dataset 1 [file 41598_2019_55601_MOESM1_ESM.zip › Supplementary Information/Supplementary File S1 Proteomic Raw Data and Analysis/Non-treated KPC-KP cells/Non-treated1_050218_01_PeptideGroups.txt]

Confidence	Annotated Sequence	Modifications	Qvality PEP	Qvality q-value	# Protein Groups	# Proteins	# PSMs	Master Protein Accessions	Positions in Master Proteins	# Missed Cleavages	Theo. MH+ [Da]	Found in Sample: [S3] F3: Sample	Found in Sample: [S2] F2: Sample	Found in Sample: [S1] F1: Sample	Area: F3: Sample	Area: F2: Sample	Area: F1: Sample	XCorr Sequest HT	Confidence Sequest HT	Percolator q-Value Sequest HT	Percolator PEP Sequest HT
High	[R].TMENQQPPIR.[I]		0.0736635	0	1	2	4	A6TAI3	A6TAI3 [177-186]	0	1213.59938205	High	High	Not Found	3.2e8	2.5e8		1.81687331199646	High	0	0.001203
High	[K].GTFPNELSLGTLK.[V]		0.00738668	0	1	1	2	B5XSW5	B5XSW5 [164-176]	0	1376.74200666	Not Found	Not Found	High			9.4e7	2.67745971679688	High	0	1.639E-05
High	[K].LGIPYVFK.[A]		0.0237068	0	1	1	12	A6TAN5	A6TAN5 [48-55]	0	936.55531582	High	High	High		2.4e8	8.1e7	2.21766996383667	High	0.000173	0.004465
High	[R].GQFAGIPLNILGDKK.[V]		0.00151975	0	1	1	17	A6T700	A6T700 [78-92]	1	1570.8951532	High	High	High	2.2e8	3.7e8	9.4e7	3.48774862289429	High	0.0004929	0.01224
High	[R].NTLLHEHWCDLLEANSVDSVK.[V]	1xCarbamidomethyl [C9]	4.08396E-06	0	1	1	10	A6TGP1	A6TGP1 [861-881]	0	2480.18744822	High	High	High	6.5e7	5.6e7		5.47855377197266	High	0	1.658E-11
High	[R].NTLLHEHWCDLLEANSVDSVK.[V]	1xDeamidated [N15]; 1xCarbamidomethyl [C9]	0.00049018	0	1	1	2	A6TGP1	A6TGP1 [861-881]	0	2481.17146422	Not Found	Not Found	High				5.05654621124268	High	0	1.106E-07
High	[K].SLGQFNLDGINPAPR.[G]		3.56995E-05	0	1	2	15	A6T4F4	A6T4F4 [453-467]	0	1598.82853016	High	High	High	4.1e9	4.1e9	2.5e8	4.50079679489136	High	0	1.418E-08
High	[R].VGFFNPIANGAEEETR.[L]		6.75452E-05	0	1	1	4	A6TCL7	A6TCL7 [36-51]	0	1750.83948868	Not Found	High	High		1.3e9	4.6e8	4.82998943328857	High	0	2.898E-09
High	[R].VGFFNPIANGAEEETR.[L]	1xDeamidated [N9]	2.52729E-05	0	1	1	20	A6TCL7	A6TCL7 [36-51]	0	1751.82350468	High	High	High	9.4e8		2.2e8	4.81469011306763	High	0	4.761E-10
High	[R].TIFCTFLQR.[E]	1xCarbamidomethyl [C4]	0.0559081	0	1	2	8	A6TDX0	A6TDX0 [4-12]	0	1185.60849056	High	High	High	8.4e7	5.4e7		2.31659603118896	High	0.0002152	0.004891
High	[K].GEAIGVIAAQSIGEPGTQLTMR.[T]		2.66522E-05	0	1	1	10	A6TGP1	A6TGP1 [912-933]	0	2199.1437923	High	High	Not Found	2.7e7	6.7e7		4.8591251373291	High	0	3.619E-07
High	[K].VGDIVIFNDGYGVK.[ST]		0.00191979	0	1	2	18	A6TH52	A6TH52 [61-74]	0	1495.77912041	High	High	High	3.4e8			3.61077308654785	High	0	3.868E-05
High	[K].AGAGTDSAIDSLKPYLDK.[G]		0.000177666	0	1	1	2	P41576	P41576 [76-93]	0	1821.92288387	High	Not Found	Not Found	1.2e8			4.48872756958008	High	0	1.72E-08
High	[R].EQIIFPEIDYDKVDR.[V]		0.000147514	0	1	2	30	A6TEW0	A6TEW0 [134-148]	1	1879.94361933	High	High	High	1.5e9	3.7e8	1.9e8	4.13407135009766	High	0	1.962E-05
High	[K].EAYELVAPILK.[Q]		0.00284369	0	1	1	12	P41576	P41576 [147-157]	0	1245.70891571	High	High	High	2.5e9	2.7e9	2.9e8	3.7707986831665	High	0	3.181E-06
High	[K].TPEGQAPEEIITEQHDDVEAVEPEVSAEQVDPR.[D]		1.68758E-05	0	1	2	12	A6TCM1	A6TCM1 [8-40]	0	3643.688198	High	High	High		7.6e8	2.7e8	6.15087461471558	High	0	9.168E-09
High	[R].YASIDELPAGSVVGTSSLR.[R]		7.04785E-05	0	1	1	4	A6TGI8	A6TGI8 [113-131]	0	1921.98654671	High	Not Found	High				4.31149291992188	High	0	1.296E-07
High	[K].FVNILMVDGK.[K]		0.0144565	0	1	2	4	A6TEX9	A6TEX9 [26-35]	0	1135.61799231	Not Found	High	High			5.9e7	3.11101651191711	High	0	7.799E-05
High	[R].IINEPTAAALAYGLDK.[E]		2.98484E-06	0	1	2	18	A6T4F4	A6T4F4 [168-183]	0	1659.89521269	High	High	High	2.1e9	2.2e9	2.0e8	5.47611379623413	High	0	9.317E-12
High	[K].IGVPFVEGGVIK.[A]		0.000404842	0	1	1	18	B5XSV5	B5XSV5 [49-60]	0	1214.71433548	High	High	High	9.6e9	7.1e9	3.5e9	3.53873109817505	High	0	2.079E-07
High	[K].LAEAGIPTQMEALLSDTECLVK.[K]	1xDeamidated [Q9]; 1xCarbamidomethyl [C19]	0.000254991	0	1	1	2	A6TC99	A6TC99 [61-82]	0	2390.18294013	High	Not Found	Not Found	1.0e7			4.4846043586731	High	0	3.318E-08
High	[R].EADGQDFQLYPGELGK.[R]		7.80967E-06	0	1	2	6	A6TDX0	A6TDX0 [13-28]	0	1766.82316988	Not Found	High	High		4.4e8	6.9e7	4.78149890899658	High	0	5.453E-11
High	[R].TGWLDAVAVR.[R]		0.00380752	0	1	2	8	A6TH93	A6TH93 [308-317]	0	1087.58946937	High	High	High	5.2e8	4.6e8		3.81194114685059	High	0	9.014E-06
High	[R].LDQLTVIELDR.[D]		0.0504404	0	1	2	1	A6T4I7	A6T4I7 [59-69]	0	1314.7263566	Not Found	Not Found	High			3.3e7	2.01806020736694	High	0	0.0005873
High	[K].VLYEMDGVPEELAR.[E]		0.000225657	0	1	1	24	A6TEW5	A6TEW5 [101-114]	0	1620.79378412	High	High	High	3.4e9	3.2e8	7.5e7	4.63857126235962	High	0	8.207E-08
High	[R].LTDTPAIVTTDADEMSTQMAK.[L]		1.79214E-06	0	1	1	12	A6T5N6	A6T5N6 [532-552]	0	2239.04683988	High	High	High	1.2e8	1.8e8	1.6e8	5.42814207077026	High	0	1.123E-11
High	[R].LTDTPAIVTTDADEMSTQMAK.[L]	1xDeamidated [Q18]	7.32722E-06	0	1	1	3	A6T5N6	A6T5N6 [532-552]	0	2240.03085588	Not Found	High	High				5.80951690673828	High	0	4.864E-11
High	[K].TPEGQAPEEIITEQHDDVEAVEPEVSAEQVDPR.[D]	1xDeamidated [Q]	2.85585E-05	0	1	2	2	A6TCM1	A6TCM1 [8-40]	0	3644.672214	Not Found	Not Found	High				5.24853897094727	High	0	5.923E-10
High	[K].ILADIAVFDK.[V]		0.00693178	0	1	1	44	B5XQC9	B5XQC9 [94-103]	0	1104.62993718	High	High	High	1.0e8	9.7e7	7.2e7	3.43199348449707	High	0	5.218E-05
High	[R].YLSLLPYTDR.[H]		0.00361077	0	1	1	18	B5Y306	B5Y306 [64-73]	0	1240.6572145	High	High	High	2.6e9	2.5e9	3.0e8	3.21371388435364	High	0	3.549E-05
High	[K].IVGIDAVVLSTQHAEDIDQK.[S]		3.97688E-06	0	1	2	21	A6TDV1	A6TDV1 [178-197]	0	2151.12918808	High	High	High	5.6e8	7.2e8	2.6e8	4.87499189376831	High	0	6.632E-07
High	[K].IVGIDAVVLSTQHAEDIDQK.[S]	1xDeamidated [Q]	0.00326447	0	1	2	4	A6TDV1	A6TDV1 [178-197]	0	2152.11320408	High	Not Found	High	6.3e7			4.98767995834351	High	0	5.34E-06
High	[K].QLLNEFPELK.[G]		0.0125362	0	1	1	6	B5XTS2	B5XTS2 [166-175]	0	1230.67286456	High	High	High	1.6e8	7.1e7	4.4e7	3.3052020072937	High	0	0.0002241
High	[R].FTAEGVQEIDYKDIATLK.[N]		0.0143048	0	1	1	1	B5Y306	B5Y306 [13-30]	1	2041.04881258	Not Found	Not Found	High				2.81700754165649	High	0	5.594E-05
High	[K].AEEAGVDLVEISPNAEPPVCR.[I]	1xCarbamidomethyl [C20]	1.57756E-06	0	1	1	14	P33318	P33318 [46-66]	0	2252.08633726	High	High	High		3.1e8	1.8e8	5.88175106048584	High	0	2.294E-10
High	[R].VTAEDVLKPGTADILVPR.[N]		3.04897E-06	0	1	1	24	A6TGP1	A6TGP1 [843-860]	0	1894.06440315	High	High	High	2.3e9	1.5e9	9.9e8	4.68997621536255	High	0	4.867E-11
High	[R].LPIVEQTPLFK.[R]		0.00328184	0	1	1	4	B5XNL6	B5XNL6 [43-53]	0	1284.75620026	Not Found	Not Found	High			1.4e8	3.14721274375916	High	0	3.129E-05
High	[K].LAEAGIPTQMEALLSDTECLVK.[K]	1xCarbamidomethyl [C19]	0.000163185	0	1	1	18	A6TC99	A6TC99 [61-82]	0	2389.19892413	High	High	High	9.3e7	4.7e7	2.4e7	4.87274789810181	High	0	1.473E-08
High	[K].TPEGQAPEEIITEQHDDVEAVEPEVSAEQVDPR.[D]	2xDeamidated [Q14; Q]	0.0273101	0	1	2	3	A6TCM1	A6TCM1 [8-40]	0	3645.65623	High	Not Found	Not Found				4.37869787216187	High	0	0.0006727
High	[K].AVAAVNGPIAQAILGK.[D]	1xDeamidated [N6]	4.91053E-05	0	1	2	26	A6TD53	A6TD53 [67-82]	0	1493.86860454	High	High	High	3.5e9	2.8e9		5.072509765625	High	0	1.919E-09
High	[K].AEYTPHVDTGDYIIVLNAEK.[V]	1xDeamidated [N17]	0.000722429	0	1	1	1	B5XSS1	B5XSS1 [42-61]	0	2249.09721965	Not Found	Not Found	High				5.67998361587524	High	0	2.258E-07
High	[K].TCAFIDAEHALDPVYAR.[K]	1xCarbamidomethyl [C2]	2.96902E-06	0	1	2	8	A6TCW1	A6TCW1 [90-106]	0	1948.92217271	High	High	High	8.2e7	8.8e7		5.19139814376831	High	0	5.206E-10
High	[R].IINEPTAAALAYGLDKEVGNR.[T]		6.1161E-06	0	1	2	15	A6T4F4	A6T4F4 [168-188]	1	2215.1717216	High	High	High		3.2e8	4.2e7	5.56725645065308	High	0	5.506E-10
High	[R].IINEPTAAALAYGLDKEVGNR.[T]	1xDeamidated [N3]	0.0381376	0	1	2	2	A6T4F4	A6T4F4 [168-188]	1	2216.1557376	Not Found	High	Not Found		2.7e7		3.28855347633362	High	0	0.001064
High	[K].DISFEAPNAPQVFQK.[D]		0.00012183	0	1	1	11	B5XTJ1	B5XTJ1 [20-34]	0	1690.84351148	High	High	High		1.5e9	7.0e7	4.47468280792236	High	0	1.635E-07
High	[R].TTPSIIAYTQDGETLVGQPAK.[R]		9.30658E-06	0	1	2	4	A6T4F4	A6T4F4 [35-55]	0	2190.12885371	High	Not Found	High	1.4e9		5.0e8	5.26915073394775	High	0	7.574E-11
High	[K].VVIDESVIAGQSKPLLIYGKPEAQQASGE.[-]		6.94803E-06	0	1	1	5	A6T5I1	A6T5I1 [396-424]	0	3026.60445623	High	High	Not Found	3.2e8	4.0e8		6.38635110855103	High	0	4.4E-11
High	[K].VVIDESVIAGQSKPLLIYGKPEAQQASGE.[-]	1xDeamidated [Q]	2.70805E-05	0	1	1	6	A6T5I1	A6T5I1 [396-424]	0	3027.58847223	Not Found	High	High		1.9e8	1.4e8	6.16360330581665	High	0	5.377E-10
High	[R].FLNDPQAFNEAFAR.[A]		0.000182449	0	1	1	12	A6T9H9	A6T9H9 [393-406]	0	1639.78633101	High	High	High	1.4e8	1.3e8	9.8e7	4.27367401123047	High	0	5.634E-08
High	[R].EMLPVLEAVAK.[A]		0.00972703	0	1	3	22	A6TH53	A6TH53 [232-242]	0	1199.67042175	High	High	High	6.5e9		1.5e9	2.53559350967407	High	0	0.0001977
High	[R].AFTGVGGTPLFIER.[A]		0.00197145	0	1	2	4	A6T4V8	A6T4V8 [25-38]	0	1464.78454018	Not Found	High	High		2.9e8	8.3e7	4.76746368408203	High	0	1.107E-05
High	[R].GLMAKPDGSIIETPITANFR.[E]		9.77876E-07	0	1	1	8	A6TGP1	A6TGP1 [745-764]	0	2131.12160038	High	High	High	1.6e8	2.1e8	6.5e7	5.17993783950806	High	0	1.19E-12
High	[K].MVVTLIHPIAMDDGLR.[F]		6.12629E-07	0	1	1	38	A6TEX7	A6TEX7 [359-374]	0	1780.94482222	High	High	High	9.2e8	5.8e8	1.5e9	5.27599382400513	High	0	3.472E-10
High	[K].VMVTSHLGRPTEGEYNEEFSLLPVVNYLK.[D]		1.20507E-07	0	1	1	36	B5XUB8	B5XUB8 [54-82]	0	3321.68238892	High	High	High	7.3e8	1.2e8	3.9e8	7.48597717285156	High	0	2.526E-14
High	[K].VMVTSHLGRPTEGEYNEEFSLLPVVNYLK.[D]	1xDeamidated [N]	3.77735E-07	0	1	1	22	B5XUB8	B5XUB8 [54-82]	0	3322.66640492	High	High	High	1.1e8			6.74672079086304	High	0	2.962E-09
High	[K].AEYTPHVDTGDYIIVLNAEK.[V]		1.72671E-06	0	1	1	12	B5XSS1	B5XSS1 [42-61]	0	2248.11320365	High	High	High	2.2e8	1.7e8	1.8e8	5.70800971984863	High	0	1.044E-09
High	[R].AIVGDDHGLDIDTLDKDVALDSR.[S]		1.87309E-07	0	1	2	11	A6TDR5	A6TDR5 [439-461]	1	2453.2154367	High	High	High	2.2e8	2.8e8	9.2e7	5.87119579315186	High	0	5.734E-14
High	[R].GANFIAVHEMLDGFR.[T]		0.000632575	0	1	2	8	A6T6Q6	A6T6Q6 [56-70]	0	1676.82133632	High	High	High	4.6e7	4.7e7	4.6e7	3.97789359092712	High	0	1.613E-06
High	[R].AANKFPAIIYGGEAAPVAIELDHDK.[L]	1xDeamidated [N3]	0.00109333	0	1	1	4	B5XP25	B5XP25 [22-46]	1	2611.34024375	High	High	Not Found	5.2e7	6.3e7		3.94964385032654	High	0	4.858E-07
High	[R].ASLPTIELALK.[Q]		0.00746533	0	1	1	45	B5XUB8	B5XUB8 [39-49]	0	1155.69835105	High	High	High	9.7e8	3.2e8	6.0e7	2.7602276802063	High	0	8.545E-05
High	[R].LHQNQVFGLTVPLITK.[A]		3.12584E-05	0	1	2	11	A6T9Y5	A6T9Y5 [219-234]	0	1808.04287997	High	High	High		9.9e7	6.5e7	4.58811187744141	High	0	9.571E-07
High	[R].FQPTLLLVTQGK.[A]		0.0120175	0	1	1	4	P26420	P26420 [211-222]	0	1344.78856298	Not Found	Not Found	High			6.0e7	2.81714296340942	High	0	0.001472
High	[K].YGIPQISTGDMLR.[A]		0.00368822	0	1	1	12	A6T5N7	A6T5N7 [24-36]	0	1450.73587542	High	High	High	5.5e8		2.3e7	3.45630645751953	High	0	5.285E-06
High	[R].IATVTNFPHGNDDIDIALAETR.[A]		2.62745E-06	0	1	1	14	B5Y277	B5Y277 [70-91]	0	2383.18882812	High	High	High	1.4e8	2.9e8	9.4e7	5.19081020355225	High	0	7.335E-12
High	[R].IATVTNFPHGNDDIDIALAETR.[A]	1xDeamidated [N]	4.98944E-05	0	1	1	8	B5Y277	B5Y277 [70-91]	0	2384.17284412	Not Found	High	High				5.89989757537842	High	0	1.659E-09
High	[K].VIPATILGIPSDR.[V]		0.00100425	0	1	2	6	A6TFH4	A6TFH4 [172-184]	0	1351.79437661	High	High	High	4.7e8	5.2e8	1.8e8	2.82574152946472	High	0	0.0001189
High	[K].AVAAVNGPIAQAILGK.[D]		3.23789E-07	0	1	2	28	A6TD53	A6TD53 [67-82]	0	1492.88458854	High	High	High	5.5e9	7.0e9	2.1e9	5.73568153381348	High	0	1.565E-13
High	[K].GLAYVDELSPDEIR.[E]		0.0023615	0	2	2	2	A6T6C3; B5XZG7	A6T6C3 [118-131]; B5XZG7 [118-131]	0	1576.7853279	Not Found	Not Found	High			2.5e8	3.536292552948	High	0	3.391E-06
High	[K].IIELAGHLDTYIPEPER.[A]		1.22239E-06	0	1	1	406	A6TEX7	A6TEX7 [189-205]	0	1966.02801763	High	High	High	9.1e8	7.9e8	5.2e8	5.88014316558838	High	0	2.723E-10
High	[R].EFNPSGIILSGGPESTTEENSPR.[A]		5.93404E-07	0	1	2	12	A6TCC2	A6TCC2 [48-70]	0	2418.14193743	High	High	High		2.7e8		5.96080255508423	High	0	1.833E-09
High	[R].EFNPSGIILSGGPESTTEENSPR.[A]	1xDeamidated [N]	7.13511E-06	0	1	2	9	A6TCC2	A6TCC2 [48-70]	0	2419.12595343	High	High	High			1.1e8	5.53806400299072	High	0	5.063E-08
High	[R].DEIIDEDDLPIK.[M]		0.000236711	0	1	2	16	A6T6Z0	A6T6Z0 [248-259]	0	1414.6947816	High	High	High	1.8e8	6.0e8	1.7e8	3.85317301750183	High	0	1.948E-06
High	[R].VADEIEDIVGIDAHDAVR.[C]		0.00660902	0	1	2	16	A6TCI3	A6TCI3 [143-160]	0	1936.96106022	High	High	High	1.5e8	9.2e7	1.1e8	2.66580104827881	High	0	2.812E-05
High	[K].NSIQSIEDYPKPGILFR.[D]		5.60819E-05	0	1	2	8	A6T5N2	A6T5N2 [13-29]	0	1977.04400206	High	High	High	5.9e7		8.3e7	4.49838209152222	High	0	2.532E-05
High	[R].AANKFPAIIYGGEAAPVAIELDHDK.[L]		3.40216E-08	0	1	1	19	B5XP25	B5XP25 [22-46]	1	2610.35622775	High	High	High	2.7e8	3.6e8	1.3e8	7.36270046234131	High	0	2.483E-15
High	[R].LDRWELELNSAIPGDAR.[D]		8.68538E-06	0	1	1	43	Q9F663	Q9F663 [161-177]	1	1954.99811448	High	High	High	3.1e8		4.6e7	5.31011581420898	High	0	3.573E-09
High	[R].SGETFWDLLEQAASQQAGETVK.[F]		4.91053E-05	0	1	2	25	A6TGJ0	A6TGJ0 [83-104]	0	2395.1412092	High	High	High			1.6e7	4.68923997879028	High	0	1.604E-09
High	[K].TGGNLGTDGSVSYLFSK.[K]		1.91712E-05	0	1	1	21	A6TB33	A6TB33 [120-136]	0	1702.82825528	High	High	High		5.4e7		5.15470838546753	High	0	6.949E-09
High	[K].AGLVDILGASGAENVQGEVQQK.[L]	1xDeamidated [Q/N]	2.10955E-05	0	1	2	6	A6THE3	A6THE3 [43-64]	0	2184.11426668	High	Not Found	High	1.4e8			6.76193380355835	High	0	3.409E-10
High	[K].NDLQGATLAIVPGDPER.[V]	1xDeamidated [N/Q]	0.00105342	0	1	1	12	P52671	P52671 [14-30]	0	1766.89191855	High	High	High	3.3e7		5.9e7	4.59899950027466	High	0	2.056E-06
High	[K].GPFIDLHLLK.[K]		0.000937234	0	1	1	10	B5XN98	B5XN98 [8-17]	0	1152.6775561	High	High	High		1.1e8	1.8e7	2.80666875839233	High	0	3.653E-07
High	[R].QILPEANSQIVGFR.[Y]		0.00031039	0	1	3	11	A6TFL4	A6TFL4 [153-166]	0	1571.85401665	High	High	High	9.3e8	7.8e8	3.6e8	3.51317763328552	High	0	6.381E-07
High	[R].AAEQGRPGSAFVSLPQDVVDGPVSGK.[V]		0.000259089	0	1	1	8	P27696	P27696 [154-179]	0	2568.30525477	High	High	High	2.5e8	1.3e8	3.5e7	4.6899676322937	High	0	3.436E-08
High	[K].VSQALDILTYTNK.[K]		0.000142128	0	1	1	14	A6TEW7	A6TEW7 [29-41]	0	1465.78968507	High	High	High	2.5e9	5.6e7		5.44278383255005	High	0	1.84E-07
High	[R].QLQSALVETAQQNQDAVMPGYTHLQR.[A]		3.29644E-05	0	1	1	2	A6TGE4	A6TGE4 [134-159]	0	2926.44757853	Not Found	Not Found	High			3.2e7	5.31463670730591	High	0	7.734E-10
High	[R].GVDTTDTAAAALPAAQALAR.[R]		6.35846E-07	0	1	2	6	A6TBJ8	A6TBJ8 [142-161]	0	1883.98213005	High	High	High	4.6e8	3.7e8	2.3e8	4.50090932846069	High	0	5.717E-10
High	[K].TGDIVEYLVK.[A]		0.0121452	0	1	2	6	A6T4Z7	A6T4Z7 [559-568]	0	1136.61976638	Not Found	High	High		3.7e8	1.2e8	3.38050174713135	High	0	4.102E-05
High	[K].AAAFEGELIPASQIDR.[L]		2.33367E-05	0	1	1	19	P0A297	P0A297 [110-125]	0	1687.86497517	High	High	High	1.4e10	1.1e10	1.2e9	5.27532482147217	High	0	4.572E-09
High	[K].AELLALAADDAEQQNQPK.[A]		1.66974E-05	0	1	1	4	A6T7Z3	A6T7Z3 [37-54]	0	1924.96106022	High	High	Not Found	9.3e7			5.8533034324646	High	0	1.999E-08
High	[R].FLLVTDVDTANR.[V]		0.0632245	0	1	1	4	B5XUE6	B5XUE6 [161-172]	0	1363.72160557	High	Not Found	High				2.95346283912659	High	0.0001168	0.003772
High	[K].TVLHLIPSGILR.[E]		1.77968E-05	0	1	2	27	A6TH93	A6TH93 [51-62]	0	1318.82053184	High	High	High	5.6e7	3.2e8	1.6e8	2.77594923973084	High	0	1.275E-07
High	[R].VTPVGTPVTEEDFLQPGNK.[Q]		3.805E-05	0	1	1	12	A6THE3	A6THE3 [134-152]	0	2028.02841149	High	High	High	1.2e9	1.1e9	3.7e8	4.14836978912354	High	0	1.132E-09
High	[R].QASFDPSVLAIK.[I]		0.00337008	0	1	1	6	Q07411	Q07411 [356-367]	0	1275.69432825	High	High	High	1.5e8	6.4e7	5.5e7	3.49901747703552	High	0	1.104E-05
High	[R].FVIGGPMGDCGLTGR.[K]	1xCarbamidomethyl [C10]	6.04132E-05	0	1	2	8	A6TDV1	A6TDV1 [231-245]	0	1536.72974449	High	High	High	4.2e8	4.2e8	2.7e8	3.98156356811523	High	0	2.345E-09
High	[K].NDLQGATLAIVPGDPER.[V]		1.10904E-05	0	1	1	24	P52671	P52671 [14-30]	0	1765.90790255	High	High	High	8.3e9	3.5e9	9.5e7	4.63909292221069	High	0	1.043E-10
High	[R].AIQYNQALQALER.[A]		0.0162346	0	1	2	1	A6T716	A6T716 [413-425]	0	1517.80706647	Not Found	Not Found	High				2.70453143119812	High	0	7.069E-05
High	[R].SGLPQAALNYIQR.[I]		0.00111089	0	1	2	24	A6TH93	A6TH93 [390-402]	0	1430.77503812	High	High	High	5.4e8	7.2e7	2.6e7	4.29322671890259	High	0	5.865E-06
High	[K].GSIEYIPFPDK.[L]		0.0257813	0	1	3	4	A6TFL4	A6TFL4 [257-267]	0	1265.64123007	Not Found	High	High		4.1e8	1.5e8	3.16389775276184	High	0	0.0005644
High	[R].QSGFLSQMWIGDKK.[Q]		0.0122095	0	1	2	5	A6TI29	A6TI29 [762-775]	1	1624.81518832	High	High	High	6.1e7		6.0e7	3.96838545799255	High	0	0.0001139
High	[R].TTPSIIAYTQDGETLVGQPAKR.[Q]		1.77968E-05	0	1	2	17	A6T4F4	A6T4F4 [35-56]	1	2346.22996467	High	High	High	2.3e9	1.3e9	2.6e8	5.25186967849731	High	0	1.723E-08
High	[R].TTPSIIAYTQDGETLVGQPAKR.[Q]	1xDeamidated [Q]	0.000181482	0	1	2	10	A6T4F4	A6T4F4 [35-56]	1	2347.21398067	Not Found	High	High		7.5e7		5.40814971923828	High	0	2.758E-08
High	[R].TPLIISGPAEDSSEMYR.[K]		0.000172091	0	1	2	4	A6T4P1	A6T4P1 [221-237]	0	1865.89495457	High	Not Found	High	3.2e8		2.6e7	4.10756587982178	High	0	9.148E-06
High	[R].DDLSLIAVQGPQAK.[A]		0.00103677	0	1	1	4	A6TDR7	A6TDR7 [140-153]	0	1454.78493404	Not Found	High	High		3.3e8		3.84203600883484	High	0	4.414E-07
High	[R].AGDVLLGISTSGNSGNVIK.[A]		0.000136939	0	1	2	4	A6T518	A6T518 [111-129]	0	1801.96541739	Not Found	High	High		4.8e7		4.15492057800293	High	0	1.594E-05
High	[K].GVIHWVSAAHALPVEIR.[L]		0.000525234	0	2	2	6	A6T6C3; B5XZG7	A6T6C3 [456-472]; B5XZG7 [456-472]	0	1855.03371228	Not Found	High	High			3.0e7	3.10798025131226	High	0	3.268E-05
High	[R].KVVADIAGVPAQINIAEVR.[K]		2.67857E-08	0	1	1	39	B5XNA0	B5XNA0 [89-107]	1	1963.13348576	High	High	High	3.9e8	9.0e8	9.7e8	5.44341468811035	High	0	2.034E-13
High	[R].ELNEQLEANLGYQLPVDFVPVR.[F]		0.00036018	0	1	1	2	B5XZ20	B5XZ20 [223-244]	0	2543.3140286	Not Found	High	Not Found				4.84331369400024	High	0	6.272E-08
High	[R].FLQYVSLDTQSKPGVR.[Q]		0.00620186	0	1	1	2	B5XSP2	B5XSP2 [8-23]	0	1837.98067359	High	Not Found	Not Found				3.41127228736877	High	0	1.19E-05
High	[R].NAGDLLDVLER.[G]		0.00257086	0	1	2	8	A6T4P4	A6T4P4 [46-56]	0	1214.63754164	High	High	High				3.18357586860657	High	0	2.34E-06
High	[R].VLSGPGLVNLYR.[A]		0.00169906	0	1	2	4	A6TC33	A6TC33 [189-200]	0	1287.74194717	High	Not Found	High	3.0e8		2.0e8	3.49617385864258	High	0	2.582E-06
High	[K].AIMASDLGLNPSSAGSDIR.[V]		1.13665E-07	0	1	1	12	B5Y1J9	B5Y1J9 [81-99]	0	1874.92765166	High	High	High	2.1e9	2.1e9	9.9e8	7.47393751144409	High	0	9.917E-14
High	[R].ELPELTEEFIKR.[F]		0.00107605	0	1	2	24	A6T5H9	A6T5H9 [244-255]	1	1503.80533513	High	High	High	3.2e8	1.5e8	1.9e8	3.69966435432434	High	0	4.697E-07
High	[K].TFEVLATNGDTHLGGEDFDTR.[L]		4.20091E-07	0	1	2	22	A6T4F4	A6T4F4 [215-235]	0	2295.05239424	High	High	High	1.9e8		2.3e8	6.29632568359375	High	0	2.52E-13
High	[K].TFEVLATNGDTHLGGEDFDTR.[L]	1xDeamidated [N8]	3.69791E-07	0	1	2	34	A6T4F4	A6T4F4 [215-235]	0	2296.03641024	High	High	High	2.7e8	4.4e8	2.1e8	5.95336484909058	High	0	1.691E-11
High	[R].ELNEQLEANLGYQLPVDFVPVR.[F]	1xDeamidated [Q/N]	0.0143804	0	1	1	8	B5XZ20	B5XZ20 [223-244]	0	2544.2980446	Not Found	High	Not Found				4.17830181121826	High	0	5.631E-05
High	[R].GLALLDEELSK.[L]		0.0146098	0	1	1	6	A6TCV9	A6TCV9 [374-384]	0	1187.65179473	High	High	High	7.5e7	1.3e8		3.52567791938782	High	0	5.787E-05
High	[R].LMLPAWLGAGAALQK.[V]		0.00220401	0	1	1	2	B5XZ20	B5XZ20 [726-740]	0	1539.87158107	High	Not Found	Not Found				3.44844889640808	High	0	1.767E-06
High	[K].AIISDVNATDEDRWNAVLK.[L]		2.05767E-06	0	1	1	600	B5XNA6	B5XNA6 [29-47]	1	2130.08257227	High	High	High	8.5e8	6.7e8	3.8e8	6.26325511932373	High	0	1.363E-11
High	[K].RIETLFTNDLDHGPYISETVR.[V]	1xDeamidated [N8]	0.0542105	0	1	2	3	A6TGP0	A6TGP0 [332-352]	1	2477.23069333	Not Found	Not Found	High				4.10055685043335	High	0	0.0006689
High	[R].LALEGLGVNGQ.[-]		0.00201377	0	1	1	6	Q9F663	Q9F663 [283-293]	0	1070.5840496	High	High	High	3.4e8	2.7e8	8.0e7	3.62947010993958	High	3.021E-05	0.002097
High	[R].LALEGLGVNGQ.[-]	1xDeamidated [N9]	0.000983132	0	1	1	20	Q9F663	Q9F663 [283-293]	0	1071.5680656	High	High	High	4.1e8	4.6e8	9.9e7	3.81047177314758	High	0	0.0006411
High	[K].GLADDDHFVGLAIDEDRQPELTNER.[V]		1.72383E-05	0	1	1	16	O07026	O07026 [132-156]	1	2825.33365418	High	High	High	1.9e8	1.2e8		4.91853523254395	High	0	3.08E-10
High	[K].GLADDDHFVGLAIDEDRQPELTNER.[V]	1xDeamidated [N/Q]	0.00423373	0	1	1	4	O07026	O07026 [132-156]	1	2826.31767018	Not Found	High	Not Found		6.3e7		3.97882866859436	High	0	1.247E-05
High	[R].SCAFLVADGVIPSNENR.[G]	1xCarbamidomethyl [C2]	1.16337E-05	0	1	1	11	A6TCV9	A6TCV9 [290-306]	0	1848.89087259	High	High	High	3.5e8	2.3e8	1.8e8	4.9336371421814	High	0	6.397E-08
High	[K].LSGFGNFDLR.[D]		0.0118285	0	1	1	6	A6TAI1	A6TAI1 [46-55]	0	1125.56873391	High	High	High	8.6e7	1.4e8	5.1e7	3.39562916755676	High	0	3.932E-05
High	[K].AWVPVTQVPNCWLLVDGVNKPK.[L]	1xCarbamidomethyl [C11]	0.000112497	0	1	2	1	A6TGM5	A6TGM5 [58-79]	0	2520.3431611	Not Found	Not Found	High			1.1e8	4.1957859992981	High	0	7.391E-09
High	[K].AWVPVTQVPNCWLLVDGVNKPK.[L]	1xDeamidated [N/Q]; 1xCarbamidomethyl [C11]	0.000765906	0	1	2	4	A6TGM5	A6TGM5 [58-79]	0	2521.3271771	High	Not Found	High	6.9e7			3.56350111961365	High	0	2.532E-07
High	[K].LNSAVFPSAQGGPLMHVIAAK.[A]		3.40892E-06	0	1	2	6	A6TCG5	A6TCG5 [252-272]	0	2108.13210555	High	High	High	2.6e8	6.7e7	1.0e8	4.7516303062439	High	0	1.188E-11
High	[K].ISELSEEQIDILR.[E]		0.000103327	0	1	1	406	B5XNB4	B5XNB4 [45-57]	0	1544.81662802	High	High	High	4.1e8	3.9e8	3.8e8	4.898756980896	High	0	7.99E-08
High	[R].ANLPGYLGNCHSSGTVILDQLGEEHMK.[T]	1xCarbamidomethyl [C10]	0.00190963	0	1	1	1	B5Y275	B5Y275 [136-162]	0	2940.39785148	Not Found	High	Not Found		2.9e8		3.65608882904053	High	0	1.355E-06
High	[R].ANLPGYLGNCHSSGTVILDQLGEEHMK.[T]	1xDeamidated [Q/N]; 1xCarbamidomethyl [C10]	0.000128479	0	1	1	4	B5Y275	B5Y275 [136-162]	0	2941.38186748	Not Found	High	High			1.3e8	4.93709373474121	High	0	9.486E-09
High	[R].GQFAGIPLNILGDK.[KN]		0.00616908	0	1	2	6	A6T700	A6T700 [78-91]	0	1442.80019024	High	High	High	1.1e8	1.0e8		3.64908838272095	High	0	1.181E-05
High	[K].AGLVDILGASGAENVQGEVQQK.[L]		3.18138E-06	0	1	2	7	A6THE3	A6THE3 [43-64]	0	2183.13025068	High	High	High	9.5e7	8.9e7	7.6e7	5.99223661422729	High	0	4.722E-11
High	[K].RIETLFTNDLDHGPYISETVR.[V]		0.0423099	0	1	2	1	A6TGP0	A6TGP0 [332-352]	1	2476.24667733	Not Found	Not Found	High			3.3e7	3.23047804832459	High	0	0.0004226
High	[K].NALVPWSPISEK.[Y]		0.00647043	0	1	1	19	Q9F663	Q9F663 [99-110]	0	1340.72087734	High	High	High	1.3e10	1.1e10	2.6e9	3.00775480270386	High	0	1.354E-05
High	[R].LDRWETELNEALPGDAR.[AD]		0.000790713	0	1	9	27	P37323	P37323 [137-153]	1	1984.97229362	High	High	High		6.3e7	1.8e8	5.45471000671387	High	0	2.663E-07
High	[K].LDSLAFPLR.[D]		0.00922583	0	1	2	6	A6T709	A6T709 [31-39]	0	1031.58840677	High	High	High	1.7e8	1.7e8	7.2e7	3.25256562232971	High	0	2.469E-05
High	[K].AIISDVNATDEDRWNAVLK.[L]	1xDeamidated [N]	3.36726E-05	0	1	1	23	B5XNA6	B5XNA6 [29-47]	1	2131.06658827	High	High	High		2.2e7	1.6e7	5.42926597595215	High	0	1.548E-06
High	[K].AIAEHTDLPQILYNVPSR.[T]		6.8019E-06	0	1	1	20	A6TCA1	A6TCA1 [121-138]	0	2037.07636478	High	High	High	6.6e8	3.7e8	1.7e8	5.42464399337769	High	0	2.858E-09
High	[K].ANDAAGDGTTTATVLAQAIVNEGLK.[A]		2.97893E-08	0	1	3	80	A6TH53	A6TH53 [81-105]	0	2401.2205221	High	High	High	3.0e9	2.8e9	2.7e9	7.50310039520264	High	0	4.032E-13
High	[K].ANDAAGDGTTTATVLAQAIVNEGLK.[A]	1xDeamidated [Q/N]	3.01674E-06	0	1	3	66	A6TH53	A6TH53 [81-105]	0	2402.2045381	High	High	High	2.0e6	5.0e7	2.2e6	5.67991256713867	High	0	4.42E-07
High	[K].ANDAAGDGTTTATVLAQAIVNEGLK.[A]	3xDeamidated [N2; Q17; N21]	0.0237068	0	1	3	14	A6TH53	A6TH53 [81-105]	0	2404.1725701	High	High	Not Found	2.9e6	2.7e6		3.60092830657959	High	0	0.0002345
High	[R].IIFAGTPDFAAR.[H]		0.0629022	0	1	2	4	A6TEU1	A6TEU1 [7-18]	0	1278.68409796	Not Found	High	High		1.5e8	6.9e7	3.23649835586548	High	0.0004273	0.01023
High	[R].RGDYLGATVQVIPHITNAIK.[E]		1.72383E-05	0	1	2	10	A6TD54	A6TD54 [105-124]	1	2166.20296223	High	High	High		1.3e8	6.6e7	5.24311351776123	High	0	1.073E-08
High	[K].SILSELVR.[Q]		0.0120812	0	1	1	28	A6TEX1	A6TEX1 [107-114]	0	916.54620762	High	High	High	1.1e9	1.2e9	3.6e8	2.60043668746948	High	0	4.057E-05
High	[R].TELAGVSGCAVAIAPPEMYLDLAK.[R]	1xCarbamidomethyl [C9]	7.26185E-07	0	1	1	104	Q7X222	Q7X222 [28-51]	0	2476.24620868	High	High	High	2.5e8	3.4e8	9.1e7	6.02084302902222	High	0	6.892E-13
High	[R].LVEYHQMTAPLIGYYTK.[E]		7.5119E-05	0	1	1	6	A6T5N7	A6T5N7 [168-184]	0	2027.03066022	High	High	High	1.3e8	1.0e8	4.7e7	4.75595760345459	High	0	3.52E-09
High	[R].QDVLGDLMSR.[H]		0.00229964	0	1	2	14	A6T5H9	A6T5H9 [64-73]	0	1133.56193393	High	High	High	1.1e9	8.6e8	2.1e8	3.21004509925842	High	0	1.904E-06
High	[R].QQFVDWLK.[G]		0.0642012	0	1	1	15	Q9F663	Q9F663 [204-211]	0	1063.55710665	High	High	High		1.9e9		2.98255920410156	High	0	0.0009224
High	[K].SDETLNDIVHASVLK.[E]		0.000118636	0	1	2	10	A6TFH4	A6TFH4 [593-607]	0	1640.84899074	High	High	High	1.7e8	1.4e8	7.9e7	4.16211414337158	High	0	2.77E-07
High	[R].FANPQEGSVIFDDQIR.[G]		1.09732E-05	0	0	1	17			0	1835.89225249	High	High	High	3.5e8	3.0e8	2.4e8	5.49238538742065	High	0	3.243E-10
High	[R].FANPQQGSVIFDDQIR.[G]	1xDeamidated [Q]	1.0915E-05	0	1	1	26	A6TC43	A6TC43 [142-157]	0	1835.89225292	High	High	High	3.5e8	3.0e8	2.4e8	5.49238538742065	High	0	3.243E-10
High	[R].CQPDVIINTGSAGGLASTLK.[V]	1xCarbamidomethyl [C1]	1.56088E-06	0	1	1	9	A6T4W3	A6T4W3 [66-85]	0	2002.02736596	High	High	High	1.1e8	2.6e8	5.4e7	5.01519966125488	High	0	1.177E-08
High	[R].LDWELPAQTLHNLVR.[A]		0.000642738	0	1	1	5	A6TF98	A6TF98 [208-222]	0	1804.9704433	High	High	High				3.48783135414124	High	0	1.834E-07
High	[R].SGETFWDLLEQAASQQAGETVK.[F]	1xDeamidated [Q]	0.000927329	0	1	2	4	A6TGJ0	A6TGJ0 [83-104]	0	2396.1252252	High	High	Not Found		2.7e7		4.07174777984619	High	0	3.595E-07
High	[R].DIALAIPNIPHDDVPVGRDENDNVEVSR.[W]		0.000118007	0	1	2	14	A6T6Z0	A6T6Z0 [98-125]	1	3069.5235801	High	High	High	1.0e9	6.4e8	4.9e8	3.74358010292053	High	0	5.936E-07
High	[R].DIALAIPNIPHDDVPVGRDENDNVEVSR.[W]	1xDeamidated [N8]	0.00117774	0	1	2	5	A6T6Z0	A6T6Z0 [98-125]	1	3070.5075961	High	High	High	6.6e8		5.9e8	3.85332798957825	High	0	1.264E-05
High	[K].IQVTGSEGELGIYPGHAPLLTAIKPGMIR.[I]	1xDeamidated [Q2]	0.022377	0	1	2	1	A6TG35	A6TG35 [24-52]	0	3019.62850345	Not Found	Not Found	High				1.73397517204285	High	0	0.0001279
High	[K].DAAGHELVYTGMSK.[M]		5.12378E-05	0	1	2	2	A6T6A3	A6T6A3 [606-619]	0	1478.6944045	High	Not Found	Not Found	2.4e8			5.49644136428833	High	0	1.745E-09
High	[K].LDLYITVK.[G]		0.0333089	0	1	2	44	A6TEN8	A6TEN8 [61-68]	0	964.57135974	High	High	High	3.6e7	9.0e5	1.3e6	2.62392258644104	High	1.52E-05	0.001729
High	[R].GANFDAYAGQDIVSNASCTTNCLAPLAK.[V]	2xCarbamidomethyl [C18; C22]	3.01674E-06	0	1	1	45	P24164	P24164 [127-154]	0	2929.34548184	High	High	High	9.7e8	1.0e9	2.6e8	6.49681949615479	High	0	4.59E-10
High	[R].GANFDAYAGQDIVSNASCTTNCLAPLAK.[V]	1xDeamidated [N/Q]; 2xCarbamidomethyl [C18; C22]	0.000218576	0	1	1	29	P24164	P24164 [127-154]	0	2930.32949784	High	High	High		3.3e7		5.20139741897583	High	0	3.784E-08
High	[R].GANFDAYAGQDIVSNASCTTNCLAPLAK.[V]	2xDeamidated [N/Q]; 2xCarbamidomethyl [C18; C22]	0.000305481	0	1	1	12	P24164	P24164 [127-154]	0	2931.31351384	High	High	Not Found	2.3e7			4.58100605010986	High	0	8.198E-06
High	[K].VLGDTIKDALGENILDR.[V]		0.0251145	0	1	1	4	B5XZ20	B5XZ20 [18-34]	1	1841.99671751	Not Found	High	High			9.0e7	2.93442058563232	High	0.0001168	0.003753
High	[R].IENGLLLLNGKPLLIR.[G]		0.000114304	0	1	2	9	A6TI29	A6TI29 [338-353]	0	1776.11056561	High	High	High	1.8e8	5.4e7	1.2e8	3.93806052207947	High	0	3.515E-05
High	[R].IENGLLLLNGKPLLIR.[G]	1xDeamidated [N]	8.59356E-06	0	1	2	33	A6TI29	A6TI29 [338-353]	0	1777.09458161	High	High	High	1.2e8	8.0e7	6.4e7	4.54069328308105	High	0	6.515E-11
High	[R].IENGLLLLNGKPLLIR.[G]	2xDeamidated [N3; N9]	1.51743E-05	0	1	2	8	A6TI29	A6TI29 [338-353]	0	1778.07859761	High	Not Found	High	6.0e7		7.9e7	4.2607855796814	High	0	1.849E-10
High	[R].LKGNTGENLLALLEGR.[L]		1.92734E-05	0	1	1	49	B5XNB5	B5XNB5 [82-97]	1	1697.95445887	High	High	High	2.4e8	9.5e7	2.0e8	4.61820268630981	High	0	2.899E-07
High	[K].GLPQVAVGHVELPDTSLNLVESK.[S]	1xDeamidated [N/Q]	0.031287	0	1	1	3	A6TD67	A6TD67 [69-91]	0	2403.27658091	Not Found	Not Found	High				3.00717735290527	High	0	0.0006762
High	[R].IEELTGVPVDIISTGPDR.[T]		3.89324E-06	0	1	2	16	A6TH93	A6TH93 [403-420]	0	1911.0069478	High	High	High	2.2e9	3.0e9	6.1e8	5.19852352142334	High	0	9.537E-11
High	[K].GAEAALTALEMINVLK.[A]		1.65484E-06	0	1	1	38	A6T5E8	A6T5E8 [137-152]	0	1643.90366891	High	High	High	1.1e8	1.9e8	1.4e8	5.33950281143188	High	0	9.431E-10
High	[R].AGDNAPMAYIELVDR.[A]		0.000264654	0	1	1	15	A6TEU7	A6TEU7 [104-118]	0	1634.78428206	High	High	High				4.3201265335083	High	0	3.396E-06
High	[K].IQVTGSEGELGIYPGHAPLLTAIKPGMIR.[I]		1.38131E-06	0	1	2	10	A6TG35	A6TG35 [24-52]	0	3018.64448745	High	High	High	3.2e8		1.9e8	4.45550727844238	High	0	2.265E-12
High	[R].FAGDALPSNPVACAVAIADK.[M]	1xCarbamidomethyl [C13]	5.18719E-06	0	1	2	18	A6TFH4	A6TFH4 [438-457]	0	1986.99533761	High	High	High	4.5e7	4.7e7	7.4e7	5.20350313186646	High	0	1.201E-09
High	[R].LTPVSDVSVLTVGQALK.[V]		5.13236E-06	0	1	1	16	A6TB02	A6TB02 [170-186]	0	1726.99492668	High	High	High	1.3e9	6.9e8	3.5e8	6.08642864227295	High	0	2.61E-11
High	[R].SGETEDATIADLAVGTAAGQIK.[T]	1xDeamidated [Q20]	0.00077821	0	1	2	39	A6TD53	A6TD53 [372-393]	0	2119.04009867	High	High	High		2.1e6	2.0e6	3.92946004867554	High	0	5.368E-06
High	[R].ETLLDAVEHPEKYPQLTIR.[V]	1xDeamidated [Q15]	0.00112276	0	1	1	4	A6TCJ1	A6TCJ1 [81-99]	1	2253.17613869	High	Not Found	High			9.4e7	4.11862993240356	High	0	3.504E-05
High	[R].LETVLFQQQLGTLR.[D]		0.00251685	0	1	2	8	A6TFH4	A6TFH4 [349-362]	0	1645.92718155	High	High	High		1.3e8	5.4e7	3.75287866592407	High	0	6.158E-06
High	[K].LMTEFNYNSVMQVPR.[V]		0.000119904	0	1	2	7	A6TEW0	A6TEW0 [16-30]	0	1828.87205118	High	High	High	1.3e8			4.7202730178833	High	0	2.701E-08
High	[K].TYSGLDYPSLEAVVR.[V]		0.00108754	0	1	2	4	A6TC33	A6TC33 [32-46]	0	1669.84317711	High	Not Found	High			6.6e7	3.61380577087402	High	0	9.982E-07
High	[R].NMDLEQECEQLREELNETNSETK.[R]	1xCarbamidomethyl [C8]	0.000297472	0	1	1	12	A6TGP1	A6TGP1 [191-213]	1	2839.23565623	High	High	High	6.5e7	1.0e8		4.1988468170166	High	0	0.0001049
High	[K].FIEQDPEGQYGLEAAFR.[S]		5.05119E-06	0	1	2	21	A6TGP0	A6TGP0 [38-54]	0	1969.92903187	High	High	High	2.2e8	2.0e7		5.9766321182251	High	0	2.44E-11
High	[R].GENDSGSTEVQVALLTAQINHLQGHFAEHK.[K]		9.95245E-08	0	1	2	5	A6TEI4	A6TEI4 [18-47]	0	3230.58249191	Not Found	High	High			1.6e8	6.2322039604187	High	0	1.785E-14
High	[K].VLDVGCGAGVLAAALASHSPK.[V]	1xCarbamidomethyl [C6]	7.17312E-06	0	1	1	4	A6THY6	A6THY6 [200-220]	0	1993.05352119	High	Not Found	High			7.1e7	4.8764123916626	High	0	3.38E-10
High	[R].GENDSGSTEVQVALLTAQINHLQGHFAEHK.[K]	1xDeamidated [Q/N]	0.000181482	0	1	2	3	A6TEI4	A6TEI4 [18-47]	0	3231.56650791	High	Not Found	Not Found				3.60674858093262	High	0	4.382E-06
High	[K].LLDNAAADLAAISGQKPLITK.[A]	1xDeamidated [Q/N]	4.51783E-06	0	1	1	19	A6TEW0	A6TEW0 [49-69]	0	2124.19106052	High	High	High	1.2e8	1.6e8	1.2e8	6.3179759979248	High	0	1.994E-11
High	[K].VLQLLGLPYR.[K]		0.00221574	0	1	2	10	A6T6Z0	A6T6Z0 [315-324]	0	1171.71975525	High	High	High	1.9e8	1.2e8	2.8e7	3.65806794166565	High	0	2.782E-06
High	[R].DGLDVGSQLLLSTLEPHTK.[G]		6.37103E-05	0	1	2	17	A6THY6	A6THY6 [179-197]	0	2023.07061064	High	High	High	2.1e8	7.9e7	6.2e7	4.19182109832764	High	0	7.365E-08
High	[R].DGLDVGSQLLLSTLEPHTK.[G]	1xDeamidated [Q8]	0.000838297	0	1	2	4	A6THY6	A6THY6 [179-197]	0	2024.05462664	High	Not Found	High				4.10680675506592	High	0	3.291E-06
High	[K].EAAIQVSNVAIFNAATGK.[A]		4.52536E-07	0	1	1	266	A6TEW1	A6TEW1 [62-79]	0	1803.95993813	High	High	High	2.0e7	8.8e7	7.1e7	5.893630027771	High	0	3.425E-10
High	[K].EAAIQVSNVAIFNAATGK.[A]	1xDeamidated [N/Q]	0.000100618	0	1	1	34	A6TEW1	A6TEW1 [62-79]	0	1804.94395413	High	High	High	2.6e8	4.1e8	2.3e8	5.63768768310547	High	0	6.008E-09
High	[R].SGETEDATIADLAVGTAAGQIK.[T]		1.86627E-08	0	1	2	550	A6TD53	A6TD53 [372-393]	0	2118.05608267	High	High	High	8.2e9	4.5e9	3.8e9	7.7335033416748	High	0	1.367E-13
High	[K].LLDNAAADLAAISGQKPLITK.[A]		1.10684E-07	0	1	1	44	A6TEW0	A6TEW0 [49-69]	0	2123.20704452	High	High	High	7.7e9	7.2e9	4.1e9	6.22480297088623	High	0	2.686E-12
High	[R].ETLLDAVEHPEKYPQLTIR.[V]		9.76248E-06	0	1	1	72	A6TCJ1	A6TCJ1 [81-99]	1	2252.19212269	High	High	High	2.1e9	3.2e9	2.1e9	5.16896343231201	High	0	6.082E-09
High	[R].NVALEEQAVEAVLAK.[A]		9.30658E-06	0	1	2	43	A6T5H9	A6T5H9 [400-414]	0	1583.86391257	High	High	High	1.7e8	3.6e8	1.4e8	5.90196418762207	High	0	7.576E-09
High	[R].VGFFNPIANGAEEETRLDLDR.[I]		0.000254991	0	1	1	27	A6TCL7	A6TCL7 [36-56]	1	2363.1626134	High	High	High	1.0e8	2.0e7	1.3e8	3.37307238578796	High	0	2.513E-05
High	[K].GNLALLDEVEQAAR.[T]		0.000829437	0	1	1	8	A6T4R4	A6T4R4 [34-47]	0	1498.78599664	High	High	High			8.4e7	3.97740364074707	High	0	6.968E-07
High	[R].VALAGAQAYYGVEPDLTCLGK.[I]	1xCarbamidomethyl [C18]	4.98944E-05	0	1	2	8	A6T4V8	A6T4V8 [245-265]	0	2196.10053086	High	High	High	6.7e7	1.2e8		4.54963874816895	High	0	1.478E-06
High	[K].LPQVASPLTFATEEEIR.[A]		1.86686E-05	0	1	2	22	A6T4Z7	A6T4Z7 [312-328]	0	1901.00146854	High	High	High	1.0e8	4.3e7	5.5e7	4.52118635177612	High	0	4.027E-09
High	[K].LQTLGLTQGTVVTLSAEGEDEQKAVEHLVK.[L]		1.36443E-05	0	1	1	24	P16481	P16481 [50-79]	1	3193.69506202	High	High	High	4.6e8	4.5e8	2.1e8	5.63464021682739	High	0	3.006E-07
High	[K].LQTLGLTQGTVVTLSAEGEDEQKAVEHLVK.[L]	1xDeamidated [Q]	0.000155565	0	1	1	24	P16481	P16481 [50-79]	1	3194.67907802	High	High	High		2.5e7	3.4e8	4.84410715103149	High	0	2.654E-06
High	[R].WDWQPEAVNEALNAR.[V]		0.00030065	0	1	2	13	A6TEI3	A6TEI3 [231-245]	0	1798.85072208	High	High	High	2.0e8	2.9e7	7.7e7	4.58715200424194	High	0	4.76E-07
High	[K].LMNLPAPVAVSEAPHEGVVVPPAPDQEPEA.[-]	1xDeamidated [Q/N]	0.0177554	0	1	1	5	A6TC02	A6TC02 [277-306]	0	3061.51867815	High	Not Found	High	6.2e7			3.06286120414734	High	0.0002281	0.005501
High	[K].DSPLLSLPNVVALPHIGSATHETR.[Y]		5.77845E-07	0	1	1	16	A6TFG7	A6TFG7 [271-294]	0	2524.35181109	High	High	High	2.1e8	7.0e7	1.8e8	4.95505523681641	High	0	4.519E-13
High	[K].DSPLLSLPNVVALPHIGSATHETR.[Y]	1xDeamidated [N9]	0.00667943	0	1	1	1	A6TFG7	A6TFG7 [271-294]	0	2525.33582709	Not Found	High	Not Found				2.34743309020996	High	0	1.365E-05
High	[K].WLAQGTIYPDVIESAASATGK.[A]		6.88603E-07	0	1	2	25	A6TCC2	A6TCC2 [331-351]	0	2178.10772439	High	High	High		1.6e8	4.5e5	6.14983654022217	High	0	3.902E-10
High	[K].WLAQGTIYPDVIESAASATGK.[A]	1xDeamidated [Q4]	0.00324719	0	1	2	1	A6TCC2	A6TCC2 [331-351]	0	2179.09174039	Not Found	High	Not Found				2.9630081653595	High	0	3.619E-06
High	[R].LPVVATLNELSEEALIQILK.[E]		0.016756	0	1	2	5	A6T5I1	A6T5I1 [308-327]	0	2193.27406142	Not Found	High	High				3.94636511802673	High	0	0.0001169
High	[K].TVAAMDVLAPGIGEIIGGSQR.[E]		1.62004E-06	0	1	1	17	A6T726	A6T726 [376-396]	0	2055.09030026	High	High	High	1.9e8	4.8e8	2.2e8	5.66013288497925	High	0	2.689E-07
High	[K].TVAAMDVLAPGIGEIIGGSQR.[E]	1xDeamidated [Q20]	0.00704282	0	1	1	1	A6T726	A6T726 [376-396]	0	2056.07431626	Not Found	High	Not Found		3.3e7		4.23979043960571	High	0	1.509E-05
High	[K].CDGPSALPLDKLEPFLK.[Q]	1xCarbamidomethyl [C1]	2.59967E-06	0	1	1	10	A6TAN5	A6TAN5 [249-265]	1	1899.98846138	High	High	High	1.6e8	1.1e8	1.4e8	5.1376633644104	High	0	1.436E-10
High	[R].FAWFPAPEAVPESWLER.[D]		0.000177666	0	1	2	17	A6TI29	A6TI29 [61-77]	0	2031.99632365	High	High	High	1.7e8			4.38254642486572	High	0	5.719E-06
High	[R].LVLPLAIGSSELR.[G]		0.000653065	0	1	2	12	A6TF13	A6TF13 [332-344]	0	1367.82567673	High	High	High	1.4e8	1.5e8	1.4e8	3.42290472984314	High	0	1.887E-07
High	[R].LLDLAAPDIIVR.[N]		0.000559812	0	1	1	11	A6TGP1	A6TGP1 [282-293]	0	1308.78856298	High	High	High	1.4e9	1.5e9		3.52338171005249	High	0	2.199E-06
High	[K].AAGAELVGMEDLAEQIK.[K]		1.32161E-05	0	1	1	31	A6TGN6	A6TGN6 [89-105]	0	1744.87857628	High	High	High	3.7e8	8.1e7	5.1e7	5.46920490264893	High	0	1.697E-10
High	[R].VGFFNPIANGAEEETRLDLDR.[I]	1xDeamidated [N]	0.000103327	0	1	1	309	A6TCL7	A6TCL7 [36-56]	1	2364.1466294	High	High	High	3.7e7	1.4e8	9.3e7	3.84044432640076	High	0	1.626E-05
High	[R].VGFFNPIANGAEEETRLDLDR.[I]	2xDeamidated [N5; N9]	0.00988261	0	1	1	79	A6TCL7	A6TCL7 [36-56]	1	2365.1306454	High	High	High	1.7e7		1.6e7	3.44649410247803	High	0.002516	0.06764
High	[R].YTLAGTEVSALLGR.[M]		8.85708E-05	0	1	2	2	A6TG36	A6TG36 [248-261]	0	1450.79001944	Not Found	Not Found	High				4.14763402938843	High	0	4.753E-09
High	[R].AGLADAICDLVSTGATLEANGLR.[E]	1xCarbamidomethyl [C8]	0.0450227	0	1	1	10	B5XPE8	B5XPE8 [161-183]	0	2288.1550855	High	Not Found	High	1.2e7		1.9e7	3.24773454666138	High	0	0.0004717
High	[K].LTDAELPTTESLALTIDR.[V]		7.10912E-07	0	1	1	15	B5XZB2	B5XZB2 [143-160]	0	1959.02807712	High	High	High	3.5e8	1.3e8	2.8e8	5.48008918762207	High	0	2.488E-09
High	[K].IITDVHEASQAQPVADVVDVIQLPAFLAR.[Q]		2.93764E-06	0	1	1	17	A6TAN5	A6TAN5 [92-120]	0	3115.67862424	High	High	High	5.0e8	6.5e8	3.6e8	6.18327903747559	High	0	2.881E-11
High	[K].IITDVHEASQAQPVADVVDVIQLPAFLAR.[Q]	1xDeamidated [Q]	0.0011715	0	1	1	21	A6TAN5	A6TAN5 [92-120]	0	3116.66264024	High	High	High				4.64480209350586	High	0	7.07E-06
High	[R].ALVNAGPGSLGPVNMPVPVIIDR.[T]		2.6839E-06	0	1	1	8	A6T4Z7	A6T4Z7 [329-351]	0	2286.26384789	High	Not Found	High	6.6e8		2.8e8	4.87505674362183	High	0	1.848E-09
High	[K].FPAIIYGGEAAPVAIELDHDK.[L]		1.23506E-09	0	1	1	35	B5XP25	B5XP25 [26-46]	0	2226.14410991	High	High	High	1.1e8	4.5e8	1.2e8	6.31749534606934	High	0	1.707E-17
High	[R].ALLAAFDFPFRK.[-]		0.000833856	0	1	2	43	A6TEW0	A6TEW0 [168-179]	1	1395.77833269	High	High	High	4.6e7	6.8e7	1.0e8	3.59504294395447	High	0	8.316E-06
High	[K].TYDLEVWVPAQNTYR.[E]		0.000606252	0	1	2	2	A6T6Z0	A6T6Z0 [340-354]	0	1854.90208892	Not Found	Not Found	High			3.7e7	3.54314208030701	High	0	1.649E-07
High	[R].ELAAFSQFASDLDDATRK.[Q]		0.00314542	0	1	2	4	A6TG38	A6TG38 [402-419]	1	1984.96106022	Not Found	High	High		5.0e7	8.3e7	4.35738372802734	High	0	3.397E-06
High	[-].METTKPSFQDVLEFVR.[L]		1.66974E-05	0	1	1	22	B5XPI0	B5XPI0 [1-16]	0	1926.96297458	High	High	High	3.5e7		1.1e8	5.09559440612793	High	0	2.274E-09
High	[R].VGQQFPLPTYATSGSAGLDLR.[A]		0.000625889	0	1	2	25	A6TFN1	A6TFN1 [14-34]	0	2178.11895779	High	High	High	5.1e8	1.6e8	2.5e8	4.4107232093811	High	0	4.534E-05
High	[K].GLPFSIVNQALGK.[K]		0.00202449	0	1	1	32	A6TGP1	A6TGP1 [586-598]	0	1343.76816189	High	High	High	1.9e8	1.3e8	7.3e7	4.32094573974609	High	0	1.504E-06
High	[K].DTFVGPTLIAYSMEHPGAAAR.[L]		3.61412E-06	0	1	1	14	P0A297	P0A297 [74-94]	0	2204.08046383	High	High	High	1.1e8	7.5e7	1.6e8	5.1602029800415	High	0	1.758E-10
High	[R].IVEFIEKPDEPQTLDSDLMAVGR.[Y]		1.32161E-05	0	1	1	12	Q48447	Q48447 [194-216]	0	2602.30689425	High	High	High	9.2e7	1.2e8	7.1e7	5.82417821884155	High	0	1.445E-10
High	[K].VVADIAGVPAQINIAEVR.[K]		1.13665E-07	0	1	1	38	B5XNA0	B5XNA0 [90-107]	0	1835.0385228	High	High	High	5.6e9	1.2e9	1.1e9	5.19443655014038	High	0	2.275E-14
High	[K].TTLTAAITTVLAK.[T]		3.84566E-05	0	1	1	889	A6TEX7	A6TEX7 [26-38]	0	1303.78314321	High	High	High	3.5e9	3.1e9	1.6e9	4.95990943908691	High	0	4.327E-09
High	[R].EGEDDFLNDWR.[V]		0.00403634	0	1	1	10	A6T5N6	A6T5N6 [182-192]	0	1395.58114889	High	High	High	3.6e8	1.3e8	2.1e8	3.50343060493469	High	0	1.547E-05
High	[R].LSDLAHVEGDVVDLNALK.[A]		4.80576E-08	0	1	1	55	B5XNB2	B5XNB2 [79-96]	0	1908.00728217	High	High	High	5.5e9	3.8e9	3.9e9	6.65593767166138	High	0	5.857E-13
High	[R].SALDWLVPHQANLR.[I]		0.00386861	0	1	1	20	A6T7F1	A6T7F1 [236-249]	0	1619.86525005	High	High	High	3.9e8	5.7e7	1.4e8	3.48825931549072	High	0	4.961E-06
High	[K].QLIELPGLPQPK.[S]		0.00133786	0	1	1	13	A6TI29	A6TI29 [679-690]	0	1332.78856298	High	High	High	1.5e9	3.8e8	2.3e8	4.10786581039429	High	0	7.041E-07
High	[K].IADQLIVGGGIANTFVAAQGHNVGK.[S]		1.40819E-08	0	1	1	754	B5XUB8	B5XUB8 [207-231]	0	2450.31503171	High	High	High	1.4e9	1.4e9	1.0e9	6.69413042068481	High	0	1.628E-15
High	[K].IADQLIVGGGIANTFVAAQGHNVGK.[S]	1xDeamidated [N/Q]	2.42615E-06	0	1	1	61	B5XUB8	B5XUB8 [207-231]	0	2451.29904771	High	High	High		2.7e7	1.1e8	6.2914981842041	High	0	6.347E-10
High	[K].ELGGPAGLTAFMR.[S]		4.85862E-05	0	1	1	18	Q9F663	Q9F663 [140-152]	0	1319.67763235	High	High	High	7.9e8	4.2e8		4.18217086791992	High	0	1.643E-06
High	[R].QEQQEQEAAELQAVTAIAEGR.[R]	1xDeamidated [Q12]	2.70805E-05	0	1	1	2	B5XTE8	B5XTE8 [70-90]	0	2300.10007308	Not Found	High	Not Found		5.9e7		5.2380633354187	High	0	1.038E-09
High	[K].GLNEHGYIIPGLGDAGDKIFGTK.[-]		0.000241796	0	1	2	4	A6TCB0	A6TCB0 [186-208]	1	2372.22448541	Not Found	High	High		4.6e7		4.61678791046143	High	0	4.308E-07
High	[R].IETLFTNDLDHGPYISETVR.[V]		2.3965E-05	0	1	2	8	A6TGP0	A6TGP0 [333-352]	0	2320.14556637	High	High	High		8.5e7		5.23767566680908	High	0	1.753E-09
High	[R].IETLFTNDLDHGPYISETVR.[V]	1xDeamidated [N7]	0.00917715	0	1	2	1	A6TGP0	A6TGP0 [333-352]	0	2321.12958237	Not Found	High	Not Found				4.87320423126221	High	0	2.451E-05
High	[K].IQLVGDDLFVTNTK.[I]		3.43959E-05	0	1	2	491	A6TD53	A6TD53 [312-325]	0	1562.84244888	High	High	High	1.1e10	1.6e9	1.6e9	5.39617872238159	High	0	3.51E-09
High	[K].IQLVGDDLFVTNTK.[I]	1xDeamidated [Q/N]	0.0283291	0	1	2	3	A6TD53	A6TD53 [312-325]	0	1563.82646488	Not Found	Not Found	High				4.09738445281982	High	0	0.0001987
High	[K].IQLVGDDLFVTNTK.[I]	2xDeamidated [Q2; N12]	0.00512439	0	1	2	2	A6TD53	A6TD53 [312-325]	0	1564.81048088	High	Not Found	Not Found				4.61461687088013	High	0	1.112E-05
High	[K].LTLGSALAAPQRQQFVDWLKGNTTGNHR.[I]		2.07966E-06	0	1	1	58	Q9F663	Q9F663 [192-219]	2	3079.61842408	High	High	High	7.0e8	2.3e8	8.6e8	6.57383632659912	High	0	1.607E-11
High	[K].LTLGSALAAPQRQQFVDWLKGNTTGNHR.[I]	1xDeamidated [Q/N]	1.11681E-06	0	1	1	65	Q9F663	Q9F663 [192-219]	2	3080.60244008	High	High	High	3.9e8	7.8e7	4.2e7	6.38121891021729	High	0	1.53E-12
High	[R].TASITGACVALADALNK.[L]	1xCarbamidomethyl [C8]	6.30368E-05	0	1	1	2	B5XTF9	B5XTF9 [127-143]	0	1675.8683463	Not Found	Not Found	High			3.3e7	4.56075000762939	High	0	2.537E-09
High	[R].AKLESLVEDLVNR.[S]		0.00027178	0	1	2	72	A6T4F4	A6T4F4 [303-315]	1	1485.82713319	High	High	High	4.5e8	2.4e8	4.4e8	4.25907897949219	High	0	2.108E-07
High	[K].ALLDTLLR.[R]		0.0220273	0	1	2	8	A6TG37	A6TG37 [214-221]	0	914.56694308	High	High	High	8.6e7	1.6e8	1.2e8	2.5310800075531	High	0	0.0008204
High	[R].DLLGATNPANALAGTLR.[A]		6.48425E-06	0	1	1	18	A6TCD7	A6TCD7 [88-104]	0	1667.90750869	High	High	High	5.8e8	8.8e8	9.6e7	4.78955984115601	High	0	6.509E-11
High	[R].QPDLIPLLR.[T]		0.0196223	0	1	1	14	B5XZL9	B5XZL9 [42-50]	0	1064.64625598	High	High	High	2.9e8	2.5e7	4.2e7	2.83694100379944	High	0	0.0006257
High	[R].AASDEYNWDLNYGEIAK.[I]		2.13209E-05	0	1	1	28	P41576	P41576 [342-358]	0	1958.87666192	High	High	High	2.5e8	7.8e7	1.4e8	5.8339991569519	High	0	1.548E-08
High	[R].AASDEYNWDLNYGEIAK.[I]	1xDeamidated [N11]	0.00114079	0	1	1	1	P41576	P41576 [342-358]	0	1959.86067792	High	Not Found	Not Found				4.57984590530396	High	0	5.263E-07
High	[K].IIEVSGVDPQTTDLDGKPLADHLLAPTR.[I]		0.00101497	0	1	2	4	A6TCB3	A6TCB3 [200-227]	0	2971.57349048	High	Not Found	High	9.7e7			2.3853394985199	High	0	0.0001874
High	[K].IIEVSGVDPQTTDLDGKPLADHLLAPTR.[I]	1xDeamidated [Q10]	0.020358	0	1	2	2	A6TCB3	A6TCB3 [200-227]	0	2972.55750648	High	Not Found	Not Found				3.04593586921692	High	0	0.0001075
High	[R].IGTTGAIQPHINVGDVLVTTASVR.[L]		2.16567E-08	0	1	1	464	P52671	P52671 [96-119]	0	2419.3303474	High	High	High	6.2e8	2.7e8	3.3e8	6.24808263778687	High	0	5.263E-12
High	[R].IGTTGAIQPHINVGDVLVTTASVR.[L]	1xDeamidated [N/Q]	1.76086E-05	0	1	1	242	P52671	P52671 [96-119]	0	2420.3143634	High	High	High	3.0e8	2.4e8	1.2e8	5.74816370010376	High	0	5.658E-08
High	[R].VVYDISGKPPATIEWE.[-]		0.00131672	0	1	2	12	A6TCC2	A6TCC2 [510-525]	0	1803.91634201	High	High	High			6.5e7	4.44372034072876	High	0	3.954E-06
High	[R].GLAIDTALPSGEEFPR.[F]		4.43895E-05	0	1	1	4	B5XXK6	B5XXK6 [172-187]	0	1672.85407614	Not Found	Not Found	High			2.6e8	4.03112602233887	High	0	5.659E-07
High	[R].IAQFNVVSEAHNEGTIVSVSDGVIR.[I]	1xDeamidated [Q/N]	0.000299057	0	1	2	32	A6TG38	A6TG38 [16-40]	0	2642.34203458	High	High	High	5.7e6		1.3e7	4.66766309738159	High	0	4.48E-08
High	[K].IVDAQGNDVLIPGTDMPAQYFLPGK.[A]		3.64664E-05	0	1	1	25	A6TGP1	A6TGP1 [1080-1104]	0	2659.34361414	High	High	High	2.1e8	2.4e8	1.9e8	5.40347719192505	High	0	8.732E-07
High	[K].IVDAQGNDVLIPGTDMPAQYFLPGK.[A]	1xDeamidated [Q/N]	0.0107551	0	1	1	7	A6TGP1	A6TGP1 [1080-1104]	0	2660.32763014	Not Found	High	High		2.6e7	5.5e7	4.57950210571289	High	0	3.27E-05
High	[K].SGIGPVTAADITHDGDVEIVKPQHVICHLTDENAAISMR.[I]	1xCarbamidomethyl [C27]	4.3456E-05	0	1	1	5	A6TEU8	A6TEU8 [105-143]	0	4167.05975098	High	Not Found	High	7.8e7		2.1e8	3.34900498390198	High	0	2.391E-05
High	[K].SGIGPVTAADITHDGDVEIVKPQHVICHLTDENAAISMR.[I]	1xDeamidated [Q/N]; 1xCarbamidomethyl [C27]	0.00054804	0	1	1	7	A6TEU8	A6TEU8 [105-143]	0	4168.04376698	Not Found	High	Not Found		1.1e8		4.92033910751343	High	0	1.877E-07
High	[K].SGIGPVTAADITHDGDVEIVKPQHVICHLTDENAAISMR.[I]	2xDeamidated [Q23; N33]; 1xCarbamidomethyl [C27]	2.43019E-07	0	1	1	4	A6TEU8	A6TEU8 [105-143]	0	4169.02778298	High	High	Not Found	1.1e8	1.0e8		6.49578523635864	High	0	9.219E-14
High	[R].LFSVPNPGAEEDFLAVINPDSLVIK.[Q]		0.0732905	0	1	1	7	B5XZG7	B5XZG7 [477-501]	0	2684.41815925	High	High	High	1.6e7	2.9e7	1.0e7	2.98642563819885	High	0.001395	0.0418
High	[R].IAQFNVVSEAHNEGTIVSVSDGVIR.[I]		0.000646162	0	1	2	11	A6TG38	A6TG38 [16-40]	0	2641.35801858	High	High	High	9.6e7	4.3e7		4.25690841674805	High	0	5.927E-07
High	[K].IELSSAQQTDVNLPYITADATGPK.[H]		1.39607E-06	0	1	2	68	A6T4F4	A6T4F4 [271-294]	0	2532.28278797	High	High	High	3.8e7	9.6e7	9.7e7	6.36411333084106	High	0	2.308E-12
High	[K].IELSSAQQTDVNLPYITADATGPK.[H]	1xDeamidated [Q/N]	1.22686E-05	0	1	2	45	A6T4F4	A6T4F4 [271-294]	0	2533.26680397	High	High	High	3.0e7	8.2e7	1.2e8	5.94384431838989	High	0	1.253E-10
High	[K].IELSSAQQTDVNLPYITADATGPK.[H]	2xDeamidated [Q7; N12]	0.000514189	0	1	2	1	A6T4F4	A6T4F4 [271-294]	0	2534.25081997	Not Found	High	Not Found				3.98740124702454	High	0	1.212E-07
High	[K].LGAMATINQVIDQETAQLVAEEMGHK.[V]		3.42029E-08	0	1	2	33	A6TEI7	A6TEI7 [345-370]	0	2797.38588954	High	High	High	9.0e7	1.4e8	6.9e7	6.98735857009888	High	0	2.49E-15
High	[K].LGAMATINQVIDQETAQLVAEEMGHK.[V]	1xDeamidated [Q/N]	2.96314E-08	0	1	2	56	A6TEI7	A6TEI7 [345-370]	0	2798.36990554	High	High	High	1.3e7	3.5e7	3.0e7	7.06071472167969	High	0	1.897E-11
High	[R].SNNTEPSWFPDSQNLAFTSDQAGRPQVYK.[V]		5.23386E-05	0	1	1	7	B5XZC1	B5XZC1 [288-316]	0	3284.52430833	High	High	Not Found	3.3e8	1.0e8		4.97718620300293	High	0	1.674E-07
High	[R].SNNTEPSWFPDSQNLAFTSDQAGRPQVYK.[V]	1xDeamidated [Q/N]	0.000479872	0	1	1	8	B5XZC1	B5XZC1 [288-316]	0	3285.50832433	High	High	High				5.16764354705811	High	0	1.07E-07
High	[R].LTGLEGEQLGIVSLR.[E]		1.34285E-05	0	1	1	12	P33318	P33318 [26-40]	0	1584.89554706	High	High	High		1.3e8	1.7e8	5.25523710250854	High	0	3.752E-09
High	[R].GASGIDGLIATAAGVQR.[A]		0.0744147	0	1	2	8	A6TBV8	A6TBV8 [414-430]	0	1556.83909482	High	High	High	1.0e8	7.2e7		3.73902797698975	High	5.96E-05	0.002453
High	[K].LWSAEIPNLYR.[A]		0.00456009	0	1	2	14	A6TI29	A6TI29 [301-311]	0	1361.72121171	High	High	High	3.5e8		4.0e7	3.37547755241394	High	0	6.72E-06
High	[K].TSLLDYIR.[S]		0.0155643	0	1	2	16	A6TEI7	A6TEI7 [411-418]	0	980.54112222	High	High	High	1.2e8			2.84961700439453	High	0	9.764E-05
High	[R].SNTPIVVDGKDVMPEVNAVLEK.[M]		0.0017172	0	1	2	8	A6TGT4	A6TGT4 [105-126]	1	2354.22718749	High	High	High	1.7e8	6.6e7		5.68522024154663	High	0	2.796E-06
High	[R].YVESQVYQGVVENLASEQAAR.[M]	1xDeamidated [Q/N]	4.18692E-05	0	1	2	4	A6TG37	A6TG37 [223-243]	0	2341.13064497	Not Found	Not Found	High				6.07714462280273	High	0	1.625E-09
High	[R].TETMILRDPFDA.[-]		0.0100407	0	1	2	12	A6TH93	A6TH93 [421-432]	1	1408.67769184	High	High	High	1.8e8		1.0e8	3.97449827194214	High	0	2.887E-05
High	[R].FAPLNSWPDNVSLDK.[A]		0.010985	0	1	1	4	A6T9H9	A6T9H9 [127-141]	0	1702.84351148	High	High	High				4.14051485061646	High	0	3.432E-05
High	[K].IGIFQDLVER.[V]		0.00292017	0	1	2	15	A6TB02	A6TB02 [36-45]	0	1189.65754887	High	High	High	5.5e7	1.0e8	1.5e8	3.42240500450134	High	0	2.951E-06
High	[K].LGLDTLGIETVER.[M]		0.000317057	0	1	2	6	A6TB43	A6TB43 [564-576]	0	1415.77403501	High	High	High	1.3e8	2.4e8	6.9e7	4.24546813964844	High	0	4.994E-08
High	[R].MLQEAVDALLDNGRR.[G]	1xDeamidated [N12]	0.0137135	0	1	1	2	A6TGP1	A6TGP1 [298-312]	1	1701.85884436	Not Found	Not Found	High			6.4e7	2.90567135810852	High	0	5.13E-05
High	[R].ELPELTEEFIK.[R]		0.00434752	0	1	2	10	A6T5H9	A6T5H9 [244-254]	0	1347.70422417	High	High	High	1.1e9	1.2e9	1.1e8	3.45399618148804	High	0	2.574E-05
High	[R].YVESQVYQGVVENLASEQAAR.[M]		3.355E-06	0	1	2	12	A6TG37	A6TG37 [223-243]	0	2340.14662897	High	High	High	2.2e7			6.14998722076416	High	0	3.882E-11
High	[K].NPDMSADELENLAK.[V]		0.000315377	0	1	2	4	A6TB43	A6TB43 [409-422]	0	1546.70536302	High	Not Found	High	1.6e8		5.4e7	4.34802055358887	High	0	5.248E-08
High	[K].YDENGNPWSAYGGDFGDTPNDR.[Q]	2xDeamidated [N4; N6]	0.0146098	0	1	2	2	A6TI29	A6TI29 [579-600]	0	2448.9487178	High	Not Found	Not Found	6.4e7			3.19884705543518	High	0	5.777E-05
High	[K].YDENGNPWSAYGGDFGDTPNDR.[Q]		5.88292E-05	0	1	2	8	A6TI29	A6TI29 [579-600]	0	2446.9806858	High	High	High	2.7e8		9.0e7	4.1055850982666	High	0	2.251E-09
High	[R].TLTIADNGIGMNREEVIDHLGTIAK.[S]	1xDeamidated [N]	0.0105301	0	1	1	22	A6T5N6	A6T5N6 [75-99]	1	2682.37670552	High	High	High	3.0e8	3.3e8	1.1e8	3.50239562988281	High	0	0.0003445
High	[R].TLTIADNGIGMNREEVIDHLGTIAK.[S]	2xDeamidated [N7; N12]	0.00875033	0	1	1	1	A6T5N6	A6T5N6 [75-99]	1	2683.36072152	Not Found	High	Not Found		8.8e7		2.33091020584106	High	0	2.246E-05
High	[K].GIDTVLAELR.[A]		0.00231188	0	1	1	32	A6TFM8	A6TFM8 [63-72]	0	1086.61534972	High	High	High	1.2e9	2.1e9	2.2e9	3.97496223449707	High	0	5.029E-06
High	[R].AAGDKPENGVFWESAGEGEYTVADITK.[A]		0.0273101	0	1	1	4	A6T5N6	A6T5N6 [143-169]	0	2841.32135818	High	High	Not Found	2.4e7			3.66099810600281	High	0.006997	0.1719
High	[R].AAGDKPENGVFWESAGEGEYTVADITK.[A]	1xDeamidated [N8]	0.00719363	0	1	1	3	A6T5N6	A6T5N6 [143-169]	0	2842.30537418	Not Found	Not Found	High			5.2e5	2.95406484603882	High	0	0.0008906
High	[R].GLAQGTDVSFGTFGLK.[A]		2.10955E-05	0	1	1	30	A6TEW5	A6TEW5 [19-34]	0	1597.82204779	High	High	High	8.0e8		4.3e7	5.48792743682861	High	0	1.203E-09
High	[R].ERQEQQEQEAAELQAVTAIAEGR.[R]		5.68707E-07	0	1	1	35	B5XTE8	B5XTE8 [68-90]	1	2584.25976105	High	High	High	1.7e8	3.3e7	1.1e8	6.93492412567139	High	0	4.032E-10
High	[K].YDENGNPWSAYGGDFGDTPNDR.[Q]	1xDeamidated [N]	0.000345191	0	1	2	9	A6TI29	A6TI29 [579-600]	0	2447.9647018	Not Found	High	High				3.58711194992065	High	0	9.338E-08
High	[R].ERQEQQEQEAAELQAVTAIAEGR.[R]	1xDeamidated [Q]	3.55103E-05	0	1	1	17	B5XTE8	B5XTE8 [68-90]	1	2585.24377705	Not Found	High	High		2.7e7	4.2e7	6.19283819198608	High	0	8.842E-10
High	[K].KLLDNAAADLAAISGQKPLITK.[A]		0.000195498	0	1	1	2	A6TEW0	A6TEW0 [48-69]	1	2251.30200748	Not Found	Not Found	High				5.64492273330688	High	0	2.046E-08
High	[K].FTGEVSLTGQPFVMEPSK.[S]		1.92734E-05	0	1	1	28	A6T4X2	A6T4X2 [223-240]	0	1953.96264021	High	High	High	6.7e7			5.1799201965332	High	0	2.876E-10
High	[R].AAPSYEELSSSQELLETGIK.[V]		3.95581E-06	0	1	2	22	A6TG36	A6TG36 [113-132]	0	2152.06558473	High	High	High	3.8e8	2.3e8		5.79351758956909	High	0	6.322E-10
High	[K].VIDLMCPFAK.[G]	1xCarbamidomethyl [C6]	0.00808245	0	1	2	10	A6TG36	A6TG36 [133-142]	0	1193.60571338	High	High	High	1.8e8	1.6e8		3.37462544441223	High	0	0.0001054
High	[R].GEGIACEAVALLR.[K]	1xCarbamidomethyl [C6]	0.0486516	0	1	2	2	A6TD38	A6TD38 [143-155]	0	1358.70966101	Not Found	Not Found	High				2.18375182151794	High	0	0.0005475
High	[R].DADTLLELTDASQR.[A]		0.00370784	0	1	2	6	A6T4S9	A6T4S9 [247-260]	0	1547.75475601	Not Found	High	High		2.0e8		4.12583255767822	High	0	4.593E-06
High	[K].LYNIIPYGIDESGK.[I]		0.00126866	0	1	2	4	A6TCG5	A6TCG5 [139-152]	0	1581.81589979	High	Not Found	High	2.3e8			2.89513611793518	High	0	0.000253
High	[K].IALESVLLGDKE.[-]		0.00509729	0	1	1	9	B5Y274	B5Y274 [228-239]	1	1286.7202086	High	High	High	2.3e9	5.1e8	1.4e9	4.34145832061768	High	0	8.256E-06
High	[R].EQLQSWDTTSEALSLLDVVR.[N]		5.27055E-06	0	1	1	18	A6T9K7	A6T9K7 [360-379]	0	2290.15613103	High	High	High	6.3e7	6.8e7	1.1e8	5.54548311233521	High	0	2.645E-11
High	[R].SLDINPFSPIGVDAQQVR.[F]	1xDeamidated [Q]	0.00671491	0	1	2	2	A6TCV4	A6TCV4 [331-348]	0	1957.00253157	High	Not Found	Not Found				4.24929094314575	High	0	1.379E-05
High	[K].VYQGLNPGGALVLSEK.[F]		7.43249E-05	0	1	2	8	A6TB39	A6TB39 [150-165]	0	1644.89554706	High	High	High	8.1e7	5.2e7	4.4e7	4.03951263427734	High	0	3.443E-09
High	[K].AVLLSFR.[I]		0.0668768	0	1	1	6	B5Y1K5	B5Y1K5 [62-68]	0	805.49304995	High	High	High	2.9e7	5.1e7	4.0e7	2.10509753227234	High	0.0002547	0.006614
High	[K].SLTEIKDVLASR.[G]		0.000205074	0	1	1	14	A6TEU8	A6TEU8 [299-310]	1	1331.75290569	High	High	High	1.4e9	1.6e9	1.8e9	3.27556920051575	High	0	5.829E-05
High	[R].GYLADVELAK.[I]		0.0693049	0	1	2	12	A6TG38	A6TG38 [454-463]	0	1078.5779016	High	High	High	4.5e8	6.0e8	2.0e8	2.96221899986267	High	0	0.001091
High	[K].GMPIATPVFDGAK.[E]		0.0177554	0	1	2	6	A6TGP0	A6TGP0 [1179-1191]	0	1303.67148435	High	High	High	6.8e8	6.6e8	5.8e8	2.74289560317993	High	0.0005792	0.01698
High	[K].LCAAATELLSR.[A]	1xCarbamidomethyl [C2]	0.00401498	0	1	1	4	A6TF98	A6TF98 [165-175]	0	1204.63543351	Not Found	High	High		9.4e7		3.37146258354187	High	0	5.323E-06
High	[K].LTVLDSLSK.[I]		0.0212321	0	1	1	12	B5XUB8	B5XUB8 [198-206]	0	975.57208797	High	High	High	9.4e9	1.2e10	4.8e9	2.60281133651733	High	0	0.001077
High	[K].SNILLIGPTGSGK.[T]		0.000851765	0	1	2	6	A6T5I1	A6T5I1 [113-125]	0	1256.72087734	High	High	High	6.5e8	7.6e8	5.8e8	4.20731544494629	High	0	3.672E-06
High	[K].VGEEVEIVGIK.[E]		0.00210116	0	1	1	314	A6TEX7	A6TEX7 [239-249]	0	1171.65688013	High	High	High	5.9e9	7.4e9	5.9e9	3.96002769470215	High	0	5.644E-06
High	[R].EAGVPVLIDPK.[G]		0.00988261	0	1	2	2	A6TE31	A6TE31 [169-179]	0	1137.65140087	Not Found	Not Found	High			1.1e8	2.72575330734253	High	0	2.815E-05
High	[R].VEALEGEVAELK.[A]		0.00174478	0	1	2	2	A6T7E0	A6T7E0 [194-205]	0	1286.68382308	Not Found	Not Found	High			8.6e7	3.88151550292969	High	0	2.996E-06
High	[K].DAALSCDQFFVNHR.[W]	1xCarbamidomethyl [C6]	0.000249629	0	1	1	10	A6T4X1	A6T4X1 [82-95]	0	1679.75946462	High	High	High	2.0e9	3.2e9	1.2e8	4.11640167236328	High	0	5.297E-07
High	[K].DAALSCDQFFVNHR.[W]	1xDeamidated [N12]; 1xCarbamidomethyl [C6]	0.0296943	0	1	1	6	A6T4X1	A6T4X1 [82-95]	0	1680.74348062	High	High	Not Found	1.1e8	4.2e7		3.19359469413757	High	0	0.0003219
High	[K].IALFCNVPEK.[A]	1xCarbamidomethyl [C5]	0.0202512	0	1	2	4	A6TD54	A6TD54 [224-233]	0	1190.62380625	Not Found	High	High		3.7e8	2.0e8	3.02978539466858	High	0	0.0003256
High	[R].ALLNIPSNYK.[V]		0.0181333	0	1	1	5	A6T700	A6T700 [59-68]	0	1132.63608518	High	High	High	6.3e8	7.4e8	5.8e8	3.13068413734436	High	0.001074	0.03111
High	[K].VLSESDFQVNQLLDILR.[A]		1.00956E-06	0	1	2	27	A6T5G0	A6T5G0 [50-66]	0	1989.06513138	High	High	High	2.2e8	4.0e8	2.4e8	5.37944793701172	High	0	9.651E-11
High	[R].TGAQDGDMIFFGADNKK.[V]		0.000479872	0	1	2	6	A6TB35	A6TB35 [384-400]	1	1814.8377741	High	High	High	1.1e8	1.6e8	1.0e8	4.40721273422241	High	0	1.066E-07
High	[K].AIDEAKDEDTADIFTAASR.[D]		2.36647E-07	0	1	2	26	A6T6Q6	A6T6Q6 [135-153]	1	2038.95636868	High	High	High	9.0e8	2.1e9	6.3e8	6.81696510314941	High	0	1.924E-12
High	[K].AADMTGADIEAMTR.[S]		2.59534E-05	0	1	2	16	A6TGN5	A6TGN5 [114-127]	0	1452.64573974	High	High	High	8.5e8	3.8e8	4.1e8	4.92133378982544	High	0	8.676E-09
High	[R].RGELEGKPGQTLLLHHVPNILSER.[I]		0.00526207	0	1	2	3	A6THI2	A6THI2 [49-72]	1	2693.48455654	Not Found	High	High			1.2e8	3.1112654209137	High	0	8.799E-06
High	[K].SLQEAVMEEIIKPILPTEWLNASTK.[F]	1xDeamidated [Q/N]	1.64333E-05	0	1	1	28	A6TDV1	A6TDV1 [198-222]	0	2841.49542363	High	High	High	9.5e7		2.7e7	5.67436695098877	High	0	2.858E-10
High	[K].LADSGLNIIAAK.[S]		0.00107035	0	1	1	6	A6T6F6	A6T6F6 [361-372]	0	1185.68376359	High	High	High	4.4e8	3.8e8	2.6e8	3.90466260910034	High	0	1.202E-06
High	[R].NHPSVIIWSLGNESGHGANHDALYR.[W]		7.72711E-06	0	1	2	4	A6TI29	A6TI29 [450-474]	0	2744.32878417	Not Found	High	High		1.3e8		4.87394952774048	High	0	5.379E-11
High	[R].ALPAILAGTTDERPQDHSQATYVGR.[R]		2.01104E-05	0	1	1	5	A6TF98	A6TF98 [176-200]	0	2667.34851652	High	High	Not Found		2.1e8		3.86322593688965	High	0	8.962E-09
High	[R].ALPAILAGTTDERPQDHSQATYVGR.[R]	1xDeamidated [Q]	0.000185381	0	1	1	7	A6TF98	A6TF98 [176-200]	0	2668.33253252	Not Found	High	High				3.40245890617371	High	0	1.852E-08
High	[K].HIAETFLEDVR.[E]		0.000422421	0	1	1	2	B5Y274	B5Y274 [28-38]	0	1329.67974079	Not Found	Not Found	High			7.2e8	3.53173685073853	High	0	8.426E-08
High	[R].GMLGFTGTYK.[G]		0.0322824	0	1	2	6	B5Y274	B5Y274 [45-54]	0	1074.52884298	High	High	High			1.7e8	2.63447237014771	High	0	0.000253
High	[K].VLSESDFQVNQLLDILR.[A]	1xDeamidated [Q/N]	0.000127798	0	1	2	3	A6T5G0	A6T5G0 [50-66]	0	1990.04914738	High	Not Found	Not Found	1.4e7			5.28385162353516	High	0	9.332E-09
High	[K].TLGEFIVEK.[Q]		0.0221432	0	1	2	6	A6THE3	A6THE3 [3-11]	0	1035.57208797	High	High	High	2.9e8	2.8e8	2.0e8	2.66967701911926	High	0	0.0001254
High	[K].AVVAQLEQHPLLGAGFAHK.[I]		1.04607E-05	0	1	2	6	A6TES6	A6TES6 [68-86]	0	1986.09195535	High	High	High	1.0e8	1.4e8	1.4e8	4.8055248260498	High	0	1.144E-10
High	[R].ELLSQYDFPGDDTPIVR.[G]		5.35525E-06	0	1	1	27	A6TEX7	A6TEX7 [156-172]	0	1964.95999762	High	High	High	1.9e10		1.8e9	5.81954050064087	High	0	2.767E-10
High	[K].AVIVCDEPSTMELK.[V]	1xCarbamidomethyl [C5]	0.000172091	0	1	2	6	A6T6C1	A6T6C1 [235-248]	0	1591.77060616	High	High	High	8.1e7	1.3e8	6.9e7	4.31561899185181	High	0	0.0001675
High	[K].WTLNQDTSLLHQHALR.[H]		0.00407939	0	1	2	2	A6T533	A6T533 [239-254]	0	1933.00386862	Not Found	Not Found	High				3.75107073783875	High	0	5.5E-06
High	[K].WTLNQDTSLLHQHALR.[H]	1xDeamidated [Q12]	0.0248526	0	1	2	2	A6T533	A6T533 [239-254]	0	1933.98788462	Not Found	High	Not Found				3.72147393226624	High	0	0.0001561
High	[K].LQTLGLTQGTVVTLSAEGEDEQK.[A]		5.09504E-08	0	1	1	1295	P16481	P16481 [50-72]	0	2417.24058882	High	High	High	3.6e7	1.0e8	2.6e8	5.95033073425293	High	0	1.243E-09
High	[K].LQTLGLTQGTVVTLSAEGEDEQK.[A]	1xDeamidated [Q]	1.58332E-05	0	1	1	254	P16481	P16481 [50-72]	0	2418.22460482	High	High	High	1.2e8		1.2e7	6.13743162155151	High	0	0.0003009
High	[K].VSQALDILTYTNKK.[A]		0.000568806	0	1	1	14	A6TEW7	A6TEW7 [29-42]	1	1593.88464803	High	High	High	3.1e9	3.2e9	3.4e9	3.91058373451233	High	0	5.072E-06
High	[K].SLQEAVMEEIIKPILPTEWLNASTK.[F]		7.07144E-07	0	1	1	41	A6TDV1	A6TDV1 [198-222]	0	2840.51140763	High	High	High	1.4e8	4.9e7	8.6e7	6.14746713638306	High	0	6.604E-13
High	[R].AAVLLADSFK.[A]		0.00630124	0	1	2	4	A6T518	A6T518 [33-42]	0	1034.5880724	High	Not Found	High	3.0e8		3.5e8	2.9639790058136	High	0	1.22E-05
High	[R].ILENGTVQPLDVK.[V]	1xDeamidated [N4]	8.57915E-05	0	1	2	11	A6TH52	A6TH52 [48-60]	0	1426.77878647	High	High	High	9.3e9	8.3e9	8.3e9	5.22109746932983	High	0	4.503E-09
High	[R].QMQVGGKDPLVPEENDKTTVIALR.[E]		1.3572E-05	0	1	1	7	B5XTE8	B5XTE8 [29-52]	2	2638.38687589	High	High	High	2.3e8	1.6e8	4.8e8	5.26241302490234	High	0	1.633E-09
High	[R].QMQVGGKDPLVPEENDKTTVIALR.[E]	1xDeamidated [N15]	0.00957389	0	1	1	1	B5XTE8	B5XTE8 [29-52]	2	2639.37089189	Not Found	Not Found	High				2.76658511161804	High	0	2.636E-05
High	[R].YVDEQAPWVVAK.[Q]		0.00405781	0	1	2	12	A6TBK7	A6TBK7 [455-466]	0	1404.71579194	High	High	High	6.9e8	3.9e8	5.4e8	3.64088416099548	High	0	0.000276
High	[R].LLVDACYSPVER.[I]	1xCarbamidomethyl [C6]	0.00126194	0	1	1	13	A6TEU8	A6TEU8 [171-182]	0	1421.70932664	High	High	High		1.7e8	1.3e8	3.7856125831604	High	0	1.417E-06
High	[K].VLPAVAMLEER.[A]		0.00132373	0	1	1	26	B5XUB8	B5XUB8 [374-384]	0	1227.67656975	High	High	High	1.4e9	4.6e8	1.1e7	3.32388472557068	High	0	6.874E-07
High	[K].VLPAVAMLEER.[A]	1xOxidation [M7]	0.0354584	0	1	1	5	B5XUB8	B5XUB8 [374-384]	0	1243.67148475	High	High	High	1.1e8	1.4e8	1.3e8	2.8815062046051	High	0	0.0003031
High	[K].NNTAPAPWTYDNIAYMK.[N]		0.000625889	0	1	2	7	A6T6A3	A6T6A3 [93-109]	0	1969.91127337	High	High	Not Found	7.4e7	1.6e8		3.94717192649841	High	0	1.83E-05
High	[K].NNTAPAPWTYDNIAYMK.[N]	1xDeamidated [N12]	0.00264002	0	1	2	2	A6T6A3	A6T6A3 [93-109]	0	1970.89528937	Not Found	Not Found	High				4.0544958114624	High	0	2.459E-06
High	[R].QALVDALQQVAPGSK.[V]		0.00473257	0	1	1	2	O85746	O85746 [324-338]	0	1524.83803222	High	Not Found	Not Found	4.2e7			3.49523091316223	High	0	4.122E-05
High	[R].VLNQFDDAGIVTR.[H]		0.000811998	0	1	1	6	P45599	P45599 [58-70]	0	1447.75396829	High	High	High	5.3e8	3.1e8	6.1e7	3.98358607292175	High	0	2.816E-07
High	[K].IPVTAEGLAAIK.[ML]		0.000761847	0	1	2	6	A6TGD7	A6TGD7 [86-97]	0	1182.70925008	High	High	High	1.1e8	1.0e8	8.5e7	3.25513315200806	High	0	0.0001753
High	[R].DGGAQHFADCISAIR.[E]	1xCarbamidomethyl [C10]	0.0105301	0	1	1	7	B5XZS6	B5XZS6 [143-157]	0	1617.74381456	High	High	High	1.9e8			3.42014050483704	High	0	3.153E-05
High	[K].DIGAQYIIIGHSER.[R]		0.000106675	0	1	1	19	Q7X222	Q7X222 [85-98]	0	1571.81763113	High	High	High	2.1e8	2.2e8	1.8e8	5.04989433288574	High	0	6.709E-09
High	[K].IVSYAQGFSQLR.[A]		0.000565792	0	2	2	12	P00350; P41576	P00350 [330-341]; P41576 [330-341]	0	1368.72702534	High	High	High	1.8e9	2.4e8	4.3e8	4.67108249664307	High	0	2.888E-07
High	[R].AALIDCLAPDR.[R]	1xCarbamidomethyl [C6]	0.00126866	0	1	1	12	P24017	P24017 [316-326]	0	1214.61978345	High	High	High	1.6e9	1.4e9	8.3e8	3.54305028915405	High	0	4.358E-05
High	[R].VSDYDGYNQFLVHR.[S]		3.10928E-05	0	1	1	10	B5XZC1	B5XZC1 [184-197]	0	1712.8027093	High	High	High	3.2e8	7.8e7		4.12323379516602	High	0	6.923E-10
High	[K].YSDHIALPVEIEK.[R]		0.00036018	0	1	1	10	A6T5N6	A6T5N6 [200-212]	0	1513.78968507	High	High	High	3.2e8	2.2e8	5.1e8	3.8779308795929	High	0	1.162E-05
High	[K].VEWFAAPR.[R]		0.0295395	0	1	2	6	A6TFH4	A6TFH4 [45-52]	0	975.50467721	High	High	High	2.8e8	2.2e8	2.1e8	2.8615665435791	High	0	0.0003172
High	[K].DEEGLEIIR.[H]		0.0528338	0	1	1	2	B5XQC6	B5XQC6 [64-72]	0	1073.54732971	Not Found	Not Found	High			4.0e8	2.72573161125183	High	0	0.0006415
High	[-].MNIIEANVATPDAR.[V]		0.000112497	0	1	1	8	A6T5E8	A6T5E8 [1-14]	0	1514.76315274	High	High	High	9.0e7	3.3e8	2.9e8	4.42993497848511	High	0	3.007E-07
High	[K].QASQNAILNANYIATR.[L]		2.70805E-05	0	1	2	6	A6TDR5	A6TDR5 [780-795]	0	1747.90857129	High	High	High	2.6e8	3.0e8	2.0e8	4.66260242462158	High	0	1.286E-09
High	[K].SLYEADLVDEAK.[R]		0.0012959	0	1	1	17	B5XUB8	B5XUB8 [232-243]	0	1352.65800222	High	High	High		1.4e9	2.2e7	3.92199349403381	High	0	0.0006106
High	[K].KLPADTPVAAQASTGDNAEIVENTVR.[Y]		2.57219E-06	0	1	1	6	B5XXK6	B5XXK6 [438-463]	1	2667.35841244	High	High	Not Found	3.6e7	2.1e8		6.4651951789856	High	0	7.056E-12
High	[K].KLPADTPVAAQASTGDNAEIVENTVR.[Y]	1xDeamidated [Q/N]	5.54891E-05	0	1	1	5	B5XXK6	B5XXK6 [438-463]	1	2668.34242844	Not Found	Not Found	High				5.15437698364258	High	0	8.518E-07
High	[R].YGTVPHSGFGLGFER.[L]		0.00493767	0	1	1	6	A6T726	A6T726 [426-440]	0	1623.79141641	High	High	High	2.7e7		3.5e7	2.67655611038208	High	0	7.829E-06
High	[K].QLAMHVAASKPEFVKPEDVSAEVVEK.[E]		0.00211234	0	1	1	9	A6T4X2	A6T4X2 [168-193]	0	2838.47060545	High	High	High				3.97577738761902	High	0	1.637E-06
High	[R].ILENGTVQPLDVK.[V]		0.00020837	0	1	2	2	A6TH52	A6TH52 [48-60]	0	1425.79477047	High	Not Found	Not Found	5.9e9			4.56161546707153	High	0	2.289E-08
High	[R].NWVSPVDAIVER.[D]		0.0686027	0	1	2	4	A6T6A3	A6T6A3 [584-595]	0	1384.72193994	Not Found	High	High		9.9e7	5.7e7	2.92753887176514	High	0	0.001052
High	[R].EAHALEHYLPDAFGPK.[D]		2.5859E-06	0	1	2	13	A6TBN1	A6TBN1 [153-168]	0	1794.8809596	High	High	High	4.0e7	6.8e7	1.3e8	5.90185546875	High	0	1.676E-11
High	[K].IIGTGSYLPEQVR.[T]		0.000383893	0	1	1	4	A6T7F1	A6T7F1 [5-17]	0	1432.77945478	Not Found	High	High		4.8e8	5.1e8	4.13756084442139	High	0	5.746E-07
High	[K].KVSQALDILTYTNK.[K]		1.01864E-05	0	1	1	11	A6TEW7	A6TEW7 [28-41]	1	1593.88464803	High	High	High		3.4e8	5.6e8	5.60142946243286	High	0	8.93E-11
High	[R].FATTHTDSSAQTVSLEEYVSR.[M]		0.000166691	0	1	1	16	A6T5N6	A6T5N6 [402-422]	0	2329.09425902	High	High	High	1.0e8	1.8e8	9.2e7	4.94745922088623	High	0	1.87E-08
High	[R].FATTHTDSSAQTVSLEEYVSR.[M]	1xDeamidated [Q11]	0.00870415	0	1	1	7	A6T5N6	A6T5N6 [402-422]	0	2330.07827502	High	High	High			4.0e7	4.51629781723022	High	0	2.215E-05
High	[K].LYELCEIAR.[E]	1xCarbamidomethyl [C5]	0.00626794	0	1	1	12	B5Y275	B5Y275 [190-198]	0	1166.58742073	High	High	High	7.7e8	7.5e8	6.3e8	3.48167634010315	High	0	1.213E-05
High	[K].VLAEAHNLPVFQPSSLRPQDNQR.[L]		0.00158571	0	1	1	5	A6TEU1	A6TEU1 [54-76]	0	2616.36410709	High	High	High	1.0e8	4.2e7		3.6514368057251	High	0	9.671E-07
High	[K].SVDAMIPIGR.[G]		0.00727024	0	1	2	4	A6TG38	A6TG38 [152-161]	0	1058.5662911	High	Not Found	High	5.1e8		4.3e8	3.25684380531311	High	0	7.607E-05
High	[R].MIPGFEDGIK.[G]		0.0196223	0	1	2	6	A6T5H9	A6T5H9 [194-203]	0	1106.5550577	High	High	High	1.7e9	1.2e9	9.7e8	2.24086093902588	High	0	0.0001003
High	[K].ITVSIPLK.[V]		0.0559081	0	1	2	4	A6TGC7	A6TGC7 [25-32]	0	870.56588048	High	Not Found	High				2.19116568565369	High	0	0.0007092
High	[R].VNAEYVEAFTK.[G]		0.00451197	0	1	2	12	A6TG38	A6TG38 [304-314]	0	1270.63139364	High	High	High	3.0e8	7.5e8	7.9e8	4.10714244842529	High	0	9.973E-06
High	[K].QLLEYDDVANDQR.[R]		0.000467292	0	1	2	6	A6T4P1	A6T4P1 [644-656]	0	1578.73944032	High	High	High	2.5e8	2.2e8		4.48594903945923	High	0	3.631E-07
High	[R].VVGQLGQVLGPR.[G]		0.000329072	0	1	2	6	A6TGN6	A6TGN6 [123-134]	0	1222.72663148	High	High	High	1.5e10	1.6e10	1.8e10	3.44318962097168	High	0	9.104E-08
High	[K].LQLVGVGYR.[A]		0.00296704	0	1	2	6	A6TEV7	A6TEV7 [87-95]	0	1004.58874114	High	High	High	1.3e9	1.4e9	1.5e9	3.66929817199707	High	0	3.046E-06
High	[K].LADVLAAAEAR.[A]		0.000160604	0	1	1	17	A6THB4	A6THB4 [58-68]	0	1099.61059869	High	High	High	7.2e9	7.1e9	6.5e9	4.90070199966431	High	0	5.932E-08
High	[R].DHTLFALTDGK.[V]		0.00134499	0	1	1	6	B5XSV6	B5XSV6 [56-66]	0	1217.61607795	High	High	High	6.3e9	6.7e9	5.9e9	3.90719056129456	High	0	7.088E-07
High	[K].KVLESAIANAEHNDGADIDDLK.[V]		6.43711E-08	0	1	1	20	A6TEW7	A6TEW7 [49-70]	1	2338.15210823	High	High	High	6.3e8	5.1e8	1.9e8	6.24551439285278	High	0	4.179E-13
High	[K].TFILHDGPPYANGSIHIGHSVNK.[I]	1xDeamidated [N]	3.47634E-05	0	1	1	6	B5Y235	B5Y235 [50-72]	0	2475.24153287	High	High	High	1.9e8	1.3e8		3.90324974060059	High	0	1.01E-09
High	[K].TFILHDGPPYANGSIHIGHSVNK.[I]	2xDeamidated [N12; N22]	0.00758488	0	1	1	1	B5Y235	B5Y235 [50-72]	0	2476.22554887	Not Found	High	Not Found				2.77147221565247	High	0	1.722E-05
High	[K].AFNEMQPIVDR.[Q]		0.00852181	0	1	2	4	B5Y237	B5Y237 [50-60]	0	1319.64124683	High	Not Found	High	4.5e9		4.2e9	4.07298421859741	High	0	2.815E-05
High	[K].AFNEMQPIVDR.[Q]	1xOxidation [M5]	0.0164933	0	1	2	4	B5Y237	B5Y237 [50-60]	0	1335.63616183	High	High	Not Found	8.8e7	8.7e7		3.44874334335327	High	0	0.0001065
High	[R].SHDALTAVTSLSVDK.[T]		3.26704E-06	0	1	1	80	A6T7E9	A6T7E9 [18-32]	0	1543.79622693	High	High	High	4.0e8	5.1e8	3.5e8	5.54805612564087	High	0	2.167E-10
High	[R].GFEGGQMPLYR.[R]		0.00229964	0	1	1	6	B5XNB2	B5XNB2 [49-59]	0	1254.59356842	High	High	High	3.0e9	3.0e9	1.7e9	4.23272228240967	High	0	1.91E-06
High	[K].HIEVPVEYIAGK.[V]		0.000226859	0	1	2	10	A6TGP0	A6TGP0 [284-295]	0	1354.7365274	High	High	High	2.2e9	1.6e9	7.9e8	4.16972732543945	High	0	2.685E-08
High	[K].AVTSTHGLLTTIACGPR.[G]	1xCarbamidomethyl [C14]	3.12584E-05	0	1	2	5	A6TFR2	A6TFR2 [280-296]	0	1754.92177885	High	High	High	8.9e7	8.8e7	4.7e7	3.96363615989685	High	0	7.018E-10
High	[R].NVAGMENANSTEFVPDCK.[Y]	1xCarbamidomethyl [C17]	2.46514E-06	0	1	2	6	A6TD54	A6TD54 [392-409]	0	1982.85825175	High	High	High	2.1e8	2.6e8	9.3e7	5.19054555892944	High	0	6.516E-12
High	[K].AKPGQDFFPLTVNYQER.[T]	2xDeamidated [Q5; N/Q]	0.0301636	0	1	2	4	A6TEI3	A6TEI3 [50-66]	0	2011.97598291	Not Found	High	Not Found				3.76985788345337	High	0	0.0002236
High	[K].AKPGQDFFPLTVNYQER.[T]	1xDeamidated [Q/N]	0.000487582	0	1	2	7	A6TEI3	A6TEI3 [50-66]	0	2010.99196691	High	High	Not Found	5.2e7	1.9e8		4.24167537689209	High	0	1.099E-07
High	[K].AKPGQDFFPLTVNYQER.[T]		0.000129852	0	1	2	25	A6TEI3	A6TEI3 [50-66]	0	2010.00795091	High	High	High		8.3e7	8.3e7	3.69722104072571	High	0	8.155E-08
High	[R].ETIIVHEIPYQVNK.[A]		2.6511E-05	0	1	1	12	P14829	P14829 [257-270]	0	1682.91119712	High	High	High	2.6e8	3.1e8	1.8e8	5.00372409820557	High	0	5.2E-10
High	[R].VNSDVLTVSTVNSQDQVTQKPLR.[D]	1xDeamidated [N/Q]	1.70845E-06	0	1	2	8	B5XND7	B5XND7 [6-28]	0	2529.31548549	Not Found	Not Found	High				5.48448944091797	High	0	3.348E-12
High	[K].IPGGFFR.[R]		0.0570682	0	1	2	6	A6TEI3	A6TEI3 [73-79]	0	793.43553511	High	High	High	2.3e8	2.0e8	2.3e7	1.82785451412201	High	8.879E-05	0.002901
High	[R].ETIGDSLLR.[H]		0.0222598	0	1	2	6	A6T710	A6T710 [172-180]	0	1003.54185045	High	High	High	9.7e7	1.3e8	2.3e7	2.54484939575195	High	0	0.0003925
High	[K].GASPLAAGNVTNDLSHVR.[K]		0.00504352	0	1	1	2	Q9XBM7	Q9XBM7 [361-378]	0	1778.91438492	Not Found	High	Not Found		5.7e7		3.21403551101685	High	0	8.106E-06
High	[R].VALTGLTMAEK.[F]		0.00384814	0	1	2	6	A6TG36	A6TG36 [220-230]	0	1133.62347157	High	High	High	9.1e8	9.4e8	9.1e8	3.37731266021729	High	0	4.921E-06
High	[K].AIGIEQPSLVR.[T]		0.000803416	0	1	1	6	B5XWN4	B5XWN4 [55-65]	0	1182.68409796	High	High	High	3.5e8	3.8e8	3.6e8	3.44452285766602	High	0	4.143E-07
High	[K].DGSAVVLGYTDR.[I]		0.000786523	0	1	1	15	P24017	P24017 [250-261]	0	1252.61680618	High	High	High	4.6e7		2.7e8	3.88186478614807	High	0	2.714E-06
High	[R].DDEVIVLTGK.[D]		0.00616908	0	1	2	12	A6TEW1	A6TEW1 [8-17]	0	1088.58338086	High	High	High	4.8e8	1.1e8	1.8e8	3.8583390712738	High	0	6.056E-05
High	[K].VANLGSLGDQVNVK.[A]		7.0105E-05	0	2	2	8	A6THB4; B5Y305	A6THB4 [9-22]; B5Y305 [9-22]	0	1413.76961835	High	High	High	1.1e10	1.2e10	1.0e10	4.8321328163147	High	0	1.221E-08
High	[K].LAGNLVVLR.[D]		0.0251145	0	1	2	6	A6TFH4	A6TFH4 [614-622]	0	954.6094766	High	High	High	2.3e8	2.8e8	2.3e8	2.87266993522644	High	0	0.0002337
High	[R].IILLGAPGAGK.[G]		0.000888744	0	1	1	6	A6T5N7	A6T5N7 [3-13]	0	1009.64044235	High	High	High	9.2e8	9.1e8	8.9e8	2.77202868461609	High	0	3.313E-07
High	[K].ANAITWLK.[E]		0.0427507	0	1	2	4	A6TCW1	A6TCW1 [304-311]	0	916.5250783	Not Found	High	High		2.9e8	1.5e8	2.59244346618652	High	5.96E-05	0.002656
High	[K].EQGLTPVLCIGETEAENEAGKTEEVCAR.[Q]	2xCarbamidomethyl [C9; C26]	3.81771E-07	0	1	1	20	Q7X222	Q7X222 [118-145]	1	3090.43541889	High	High	High	1.3e9	1.7e9		6.58198165893555	High	0	2.117E-13
High	[K].EQGLTPVLCIGETEAENEAGKTEEVCAR.[Q]	1xDeamidated [Q2]; 2xCarbamidomethyl [C9; C26]	1.39374E-05	0	1	1	7	Q7X222	Q7X222 [118-145]	1	3091.41943489	High	High	High	5.3e7		3.1e8	5.25772285461426	High	0	1.586E-10
High	[K].VSQALIAAGAPADCEPQVR.[Q]	1xCarbamidomethyl [C14]	2.96407E-05	0	1	2	4	A6TB43	A6TB43 [11-29]	0	1952.98583555	High	High	High	6.1e8	6.1e8	4.1e8	4.4057469367981	High	0	6.385E-10
High	[R].QLDPLVVGQEHYDTAR.[G]		8.50272E-06	0	1	2	6	A6TG36	A6TG36 [344-359]	0	1840.91880158	High	High	High	2.7e8	2.7e8	1.5e8	4.64354515075684	High	0	3.543E-10
High	[R].GIVALLGPNNK.[A]		0.0036687	0	1	9	6	P37323	P37323 [219-229]	0	1095.65206961	High	High	High	2.0e9	1.7e9	1.4e9	3.97193074226379	High	0	4.51E-06
High	[K].AVIAAVEELK.[A]		0.00221574	0	1	3	90	A6TH53	A6TH53 [123-132]	0	1042.61428712	High	High	High	3.8e9	2.7e9	6.1e9	3.34828639030457	High	0	5.235E-06
High	[K].SDVFHLGLTK.[N]		0.00569761	0	1	1	12	P52671	P52671 [4-13]	0	1116.60478506	High	High	High	3.7e9	3.5e9	2.8e9	3.50361704826355	High	0	0.0002214
High	[K].NVNPETTLFLVASK.[T]		0.000390061	0	1	2	21	A6TGT4	A6TGT4 [195-208]	0	1532.83188422	High	High	High	4.4e7		9.0e7	3.86220669746399	High	0	4.699E-07
High	[K].LPATIILR.[A]		0.0479038	0	1	2	6	A6TGP0	A6TGP0 [204-211]	0	896.59276394	High	High	High	1.8e8	2.0e8	1.7e8	2.82922768592834	High	0	0.0009421
High	[R].IFSFTALTVVGDGNGR.[V]	1xDeamidated [N14]	0.00425624	0	1	1	24	A6TEV5	A6TEV5 [30-45]	0	1654.84351191	High	High	High	8.0e5	8.6e6	4.0e7	4.22007846832275	High	0	5.947E-06
High	[R].ILTEPNASITVQYK.[A]		0.00554857	0	1	2	5	B5XZ37	B5XZ37 [344-357]	0	1576.85809894	High	Not Found	High	6.3e7		4.5e7	3.01663589477539	High	0	9.71E-06
High	[R].EIELEDKFENMGAQMVK.[E]		3.51936E-06	0	1	3	46	A6TH53	A6TH53 [59-75]	1	2010.9510892	High	High	High	1.3e8		4.6e7	6.55126285552979	High	0	9.928E-11
High	[R].GATIVGHWPTAGYHFEASK.[G]		3.88675E-05	0	1	1	4	O07026	O07026 [113-131]	0	2028.99263522	High	Not Found	High			3.6e8	4.69266653060913	High	0	2.348E-09
High	[R].YDGLVEQLGGR.[A]		0.000820671	0	1	1	10	B5XNL6	B5XNL6 [288-298]	0	1206.61132692	High	High	High	3.6e8	2.9e8	1.1e8	3.95904541015625	High	0	5.085E-07
High	[R].LIQQFADAGIR.[K]		0.002057	0	1	2	2	A6TEI7	A6TEI7 [20-30]	0	1231.67934693	Not Found	Not Found	High			9.9e7	3.48076438903809	High	0	1.556E-06
High	[K].HSQVFSTAEDNQSAVTIHVLQGER.[K]		5.22185E-10	0	1	2	40	A6T4F4	A6T4F4 [422-445]	0	2653.29648094	High	High	High	4.3e8	1.9e8	7.4e8	7.97804641723633	High	0	6.851E-15
High	[K].HSQVFSTAEDNQSAVTIHVLQGER.[K]	1xDeamidated [Q/N]	5.02281E-09	0	1	2	16	A6T4F4	A6T4F4 [422-445]	0	2654.28049694	High	High	High			3.1e6	7.34397506713867	High	0	7.36E-17
High	[R].KIAEELDLITAK.[K]		0.0103643	0	1	2	4	A6T7K3	A6T7K3 [180-191]	1	1343.77805781	High	Not Found	High	7.9e7			3.04748272895813	High	0	3.076E-05
High	[R].DIADAVTAAGVK.[V]		0.000266064	0	2	2	10	A6THB4; B5Y305	A6THB4 [98-109]; B5Y305 [98-109]	0	1130.60517892	High	High	High	5.6e9	5.1e9	3.5e9	4.37596368789673	High	0	3.506E-07
High	[R].ASGAMALFGEK.[Y]		0.00227535	0	1	1	4	A6TCV9	A6TCV9 [638-648]	0	1081.53465661	High	Not Found	High	2.1e8		1.6e8	3.67748951911926	High	0	1.219E-05
High	[K].QEVETLLHLIR.[K]		0.00340604	0	1	1	6	B5XWN4	B5XWN4 [121-131]	0	1350.77397552	Not Found	High	High		2.8e7	1.5e7	2.85693573951721	High	0	3.949E-06
High	[K].SFGVPLVR.[I]		0.0459639	0	1	1	6	B5XZ20	B5XZ20 [385-392]	0	874.51451364	High	High	High	9.5e7	8.9e7	7.9e7	2.29000806808472	High	0	0.000525
High	[K].YFNELEAENIK.[G]		0.00395159	0	1	2	6	A6T6C1	A6T6C1 [254-264]	0	1369.66342199	High	High	High	2.6e8	2.9e8	1.3e8	4.23045587539673	High	0	7.749E-06
High	[R].LSVPVICTVIGEGGSGGALAIGVGDK.[V]	1xCarbamidomethyl [C7]	0.0319472	0	1	2	4	A6T4Y7	A6T4Y7 [191-216]	0	2426.29593604	High	Not Found	Not Found	2.6e7			4.77487468719482	High	0	0.0002476
High	[K].SVAEGQHAPVALVFGR.[E]		5.06962E-05	0	1	1	2	A6TCF3	A6TCF3 [100-115]	0	1637.87581471	Not Found	Not Found	High				3.94010305404663	High	0	1.699E-09
High	[R].ASVIAEAAHAEPGTIVAATK.[Q]		1.46446E-06	0	1	1	12	A6TEU1	A6TEU1 [251-270]	0	1907.0232666	High	High	High	2.0e8	2.2e8	1.6e8	5.78055095672607	High	0	6.894E-11
High	[R].ADIDYNTSEAHTTYGVIGVK.[V]	1xDeamidated [N6]	0.000240514	0	1	1	62	B5XNA0	B5XNA0 [180-199]	0	2155.01896935	High	High	High	2.0e7	1.8e7		4.30333614349365	High	0	3E-08
High	[R].DDAILTHPVFNR.[Y]		0.00947313	0	1	2	4	A6TDR5	A6TDR5 [470-481]	0	1397.71718891	High	Not Found	High	1.3e8			2.8291118144989	High	0	0.0005615
High	[R].AFFENDLR.[F]		0.0408014	0	1	2	2	A6TAI3	A6TAI3 [314-321]	0	1011.48942101	Not Found	Not Found	High			1.5e8	2.40002298355103	High	0	0.0003914
High	[K].IVDLLTER.[A]		0.0144565	0	1	2	6	A6TH93	A6TH93 [20-27]	0	958.55677228	High	High	High	1.4e9	1.4e9	9.8e8	2.79020619392395	High	0	0.0001421
High	[R].FCVPNQEVMPER.[G]	1xCarbamidomethyl [C2]	0.000870058	0	1	1	6	B5XVC4	B5XVC4 [40-51]	0	1505.68754534	High	High	High	4.5e8	4.6e8	2.5e8	3.3664288520813	High	0	8.129E-06
High	[R].LIDQSTAEIVETAK.[R]		3.26159E-05	0	1	1	38	A6TEX3	A6TEX3 [17-30]	0	1517.80572899	High	High	High	8.5e9	8.1e9	4.9e9	5.09977436065674	High	0	3.682E-09
High	[K].VTIEGWNGPVEVEQIK.[G]		7.36626E-06	0	1	2	16	A6TCB0	A6TCB0 [52-67]	0	1797.93814007	High	High	High	2.4e8		2.6e7	5.34345483779907	High	0	1.756E-07
High	[K].IANLEAQLAEAQK.[R]		0.000220912	0	1	2	6	A6TCM1	A6TCM1 [44-56]	0	1398.75871932	High	High	High	9.9e8	1.0e9	8.6e7	4.83366680145264	High	0	2.563E-08
High	[K].VAFTALVEK.[A]		0.0326211	0	1	1	18	B5XQC9	B5XQC9 [104-112]	0	977.56660871	High	High	High	2.0e9	1.7e9	1.4e9	2.71752858161926	High	0	0.0002584
High	[K].AGIALNDNFVK.[L]		0.00425624	0	1	1	21	P24164	P24164 [291-301]	0	1161.62624875	High	High	High	2.2e10	2.8e10	1.1e10	3.73931670188904	High	0	2.682E-05
High	[K].RGIEGTSLDVPEDIVHSGK.[T]		0.0110432	0	1	2	4	A6T5G0	A6T5G0 [72-90]	1	2009.02980846	Not Found	High	High		2.1e8	7.1e7	3.6545045375824	High	0	8.745E-05
High	[R].LGEPVFDVK.[E]		0.0150003	0	1	2	10	A6TGP0	A6TGP0 [75-83]	0	1003.54587325	High	High	High	2.3e8	2.0e8	2.2e7	2.9223153591156	High	0	0.0003402
High	[R].LITIAVPR.[I]		0.058551	0	1	2	6	A6TEW0	A6TEW0 [103-110]	0	882.57711388	High	High	High	1.8e9	1.6e9	1.3e9	2.88724136352539	High	0.0008969	0.02667
High	[K].TALGNDYHALFSFDDALANR.[L]		0.0172941	0	1	2	2	A6TCE4	A6TCE4 [311-330]	0	2211.04652112	Not Found	High	Not Found				3.45294499397278	High	0	7.9E-05
High	[K].VLESAIANAEHNDGADIDDLK.[V]		1.90636E-08	0	1	1	46	A6TEW7	A6TEW7 [50-70]	0	2210.05714527	High	High	High	4.9e9	3.5e9	2.2e9	6.9310474395752	High	0	2.148E-14
High	[K].VLESAIANAEHNDGADIDDLK.[V]	1xDeamidated [N]	6.86306E-05	0	1	1	11	A6TEW7	A6TEW7 [50-70]	0	2211.04116127	High	High	Not Found	2.7e8	1.2e8		5.75451564788818	High	0	2.975E-09
High	[R].ADIDYNTSEAHTTYGVIGVK.[V]		3.20366E-07	0	1	1	598	B5XNA0	B5XNA0 [180-199]	0	2154.03495335	High	High	High	1.2e9	1.3e9	2.2e9	5.53875637054443	High	0	1.757E-11
High	[K].AGIALNDNFVK.[L]	1xDeamidated [N]	0.00708022	0	1	1	33	P24164	P24164 [291-301]	0	1162.61026475	High	High	High	1.4e9	1.2e9	2.3e7	3.7128119468689	High	0	2.188E-05
High	[R].LAQMQQLSHQSDDEAAAQDLAAQTGER.[K]		9.28814E-08	0	1	1	6	A6T4P1	A6T4P1 [851-877]	0	2912.34390123	Not Found	High	High		2.1e8	9.9e7	6.48251676559448	High	0	3.206E-09
High	[K].TPMWAEIDR.[Q]		0.0184219	0	1	1	6	Q48436	Q48436 [187-195]	0	1118.52990558	High	High	High		4.2e7	6.8e7	3.18034219741821	High	0	8.94E-05
High	[R].FGIDDFQK.[G]		0.0232145	0	1	2	6	A6TFL2	A6TFL2 [316-323]	0	969.46762295	High	High	High	3.6e8	2.8e8	7.7e7	2.77913498878479	High	0	0.000137
High	[K].DAQSALTVSETTFGR.[D]		8.39872E-05	0	1	1	165	A6TEX1	A6TEX1 [7-21]	0	1582.77074044	High	High	High	1.5e8	4.0e8	3.1e8	5.2148699760437	High	0	1.76E-07
High	[R].MNVPFQLADSALDK.[L]		0.0136413	0	1	2	3	A6T700	A6T700 [298-311]	0	1548.7726548	High	High	High				3.03494548797607	High	0	5.077E-05
High	[K].ITLNMGVGEAIADKK.[L]		0.000445472	0	1	2	109	A6TEW0	A6TEW0 [34-48]	1	1559.84615407	High	High	High	3.0e7	4.2e6	5.4e7	4.18688201904297	High	0	1.805E-06
High	[K].GLPLYAHIAELNGTPGK.[Y]		3.65273E-06	0	1	2	32	A6TD53	A6TD53 [127-143]	0	1750.94864524	High	High	High	2.4e9	1.0e9	7.5e8	5.10913944244385	High	0	9.736E-10
High	[K].GLPLYAHIAELNGTPGK.[Y]	1xDeamidated [N12]	1.42606E-06	0	1	2	34	A6TD53	A6TD53 [127-143]	0	1751.93266124	High	High	High	3.7e9	1.9e9	2.2e9	5.94002342224121	High	0	3.49E-12
High	[R].FATSDLNDLYR.[R]		0.00932397	0	1	1	14	A6TGP1	A6TGP1 [260-270]	0	1314.63245624	High	High	High	1.4e9	1.1e9	1.3e8	3.63319158554077	High	0	3.269E-05
High	[-].MNIQALLSEK.[V]		0.0452563	0	1	2	2	A6TB43	A6TB43 [1-10]	0	1146.61872054	High	Not Found	Not Found				2.62216019630432	High	0	0.0004768
High	[R].RGQTVLDLAGGTGDLTAK.[F]		0.00847683	0	1	2	2	A6TGL3	A6TGL3 [63-80]	1	1772.9501017	Not Found	High	Not Found		7.8e7		4.94445657730103	High	0	2.107E-05
High	[R].SLLRDEIEGSGILSK.[D]		8.76345E-05	0	1	2	18	A6TGP0	A6TGP0 [408-422]	1	1616.88537626	High	High	High		1.9e8	1.8e8	4.50256681442261	High	0	5.485E-05
High	[R].GIEVGHIFQLGTK.[Y]		0.00509729	0	1	2	9	A6T4Z7	A6T4Z7 [408-420]	0	1398.77397552	High	High	High	2.8e7	1.9e8	8.2e7	3.41758227348328	High	0	8.313E-06
High	[K].ADESLDKLADEVDESTK.[E]		9.14402E-05	0	1	1	19	A6T5N6	A6T5N6 [486-502]	1	1864.86582238	High	High	High	6.3e7	1.2e8	7.5e7	5.06853771209717	High	0	5.057E-09
High	[K].AVGESVAKPLEYYDNNVTGTLK.[L]		2.96902E-06	0	1	1	12	P45602	P45602 [85-106]	0	2368.20308121	High	High	High	3.3e8	2.6e8	3.7e8	6.16838216781616	High	0	9.217E-12
High	[R].EIEEGLINNQILDVR.[E]		7.97745E-06	0	1	1	26	B5XTE8	B5XTE8 [53-67]	0	1754.92830364	High	High	High	2.8e8	5.9e8	2.8e8	5.3255410194397	High	0	4.217E-09
High	[K].SLTDAAQQVVAAVEGK.[-]		3.04388E-05	0	1	1	30	A6T6F6	A6T6F6 [373-388]	0	1586.83842608	High	High	High	8.1e8	2.3e8	8.2e7	5.62720918655396	High	0	5.392E-09
High	[K].STWVNPQAESANEVNAHLTAPLSR.[E]	1xDeamidated [N/Q]	6.82669E-05	0	1	1	4	A6TG45	A6TG45 [482-505]	0	2593.26411865	Not Found	Not Found	High			9.7e7	4.09792613983154	High	0	2.939E-09
High	[K].NILMIGPTGVGK.[T]		0.0118912	0	1	2	8	B5XZ37	B5XZ37 [52-63]	0	1199.68165515	High	High	High	2.6e8	3.3e8	2.4e8	3.39323329925537	High	0	0.0002076
High	[K].IGVMFGNPETTTGGNALK.[F]		0.000197587	0	1	2	6	A6TCW1	A6TCW1 [200-217]	0	1806.90545974	High	High	High	2.4e8	2.5e8	1.5e8	4.40700244903564	High	0	4.79E-07
High	[R].DWYVVDATGK.[T]		0.00708022	0	1	1	16	B5XSS1	B5XSS1 [14-23]	0	1153.55241511	High	High	High	1.7e8	5.5e8		3.79228258132935	High	0	0.0001035
High	[R].VIESLIHSGEPLGLEAGSK.[A]		5.51778E-08	0	1	1	6	B5XUB1	B5XUB1 [108-126]	0	1936.03858229	Not Found	High	High		2.9e8	1.2e8	5.54027938842773	High	0	7.324E-11
High	[K].GGGRPDMAQAGGTDASALPAALASVK.[G]		5.14091E-07	0	1	1	12	A6TCV9	A6TCV9 [843-868]	0	2369.18778228	High	High	High	5.9e8	2.8e8	3.6e8	6.35313701629639	High	0	3.674E-13
High	[K].GGGRPDMAQAGGTDASALPAALASVK.[G]	1xDeamidated [Q9]	0.000176724	0	1	1	3	A6TCV9	A6TCV9 [843-868]	0	2370.17179828	Not Found	High	High				5.1016206741333	High	0	7.694E-08
High	[R].AQSVVDYLVAK.[G]		0.00682249	0	1	1	12	P24017	P24017 [276-286]	0	1192.6572145	High	High	High	8.4e8	8.0e8	4.0e8	3.32117986679077	High	0	4.004E-05
High	[R].YAIALNLER.[D]		0.0362045	0	1	2	17	A6TG38	A6TG38 [60-68]	0	1062.5942204	High	High	High	4.4e7	5.3e7		3.04037356376648	High	0.002868	0.07576
High	[K].LDVLDGLK.[E]		0.0251145	0	1	2	12	A6TH93	A6TH93 [333-340]	0	872.5087595	High	High	High	1.5e8	2.7e8	1.8e8	2.45683741569519	High	0.0001451	0.00406
High	[K].RIINEPTAAALAYGLDK.[E]		0.000649604	0	1	2	8	A6T4F4	A6T4F4 [167-183]	1	1815.99632365	High	High	High	6.2e7	5.7e7		4.10709762573242	High	0	2.466E-07
High	[R].LATLPTYEEAIAR.[L]		0.000761847	0	1	1	17	P0A297	P0A297 [126-138]	0	1447.77912041	High	High	High		8.9e9	4.2e9	3.55256175994873	High	0	4.185E-06
High	[R].EISSCSNVWDFQAR.[R]	1xCarbamidomethyl [C5]	0.0015117	0	1	2	2	A6T6Z0	A6T6Z0 [355-368]	0	1698.75404485	High	Not Found	Not Found	1.7e8			3.53416109085083	High	0	8.832E-07
High	[K].QIAAVAEDGEPCVTYIGADGAGHYVK.[M]	1xCarbamidomethyl [C12]	3.2325E-06	0	1	1	14	P41576	P41576 [158-183]	0	2691.27190601	High	High	High	2.1e9	2.5e9	2.5e8	5.84730434417725	High	0	1.081E-11
High	[R].LLETSHIPVTSTYQAAGAVNQDNFSR.[F]		3.4146E-07	0	1	1	13	P27696	P27696 [230-255]	0	2819.39586056	High	High	High	7.4e8	7.2e8	1.6e8	6.22315311431885	High	0	1.836E-13
High	[R].LLETSHIPVTSTYQAAGAVNQDNFSR.[F]	1xDeamidated [Q/N]	2.244E-07	0	1	1	10	P27696	P27696 [230-255]	0	2820.37987656	High	High	High	3.2e7	1.8e8	1.7e8	6.21818399429321	High	0	2.483E-11
High	[R].NIADTFLPALSK.[Q]		0.0030307	0	1	2	6	B5Y169	B5Y169 [264-275]	0	1289.70997831	High	High	High	5.0e7	1.6e8		3.09482979774475	High	0	3.181E-06
High	[R].DAQNIDELMGER.[T]		0.0278879	0	1	2	6	A6TEI3	A6TEI3 [361-372]	0	1390.62671886	High	High	High	2.6e8	2.7e8	1.2e8	2.99890160560608	High	1.52E-05	0.001817
High	[R].LAAETIDVSLPGR.[R]		0.00200311	0	1	2	12	A6TAI3	A6TAI3 [87-99]	0	1341.73725563	High	High	High	1.6e8	3.1e8	1.1e8	4.05207347869873	High	0	4.14E-05
High	[K].MAALIQSGLDLSPIITHR.[F]		9.71075E-06	0	1	2	16	A6TFL2	A6TFL2 [298-315]	0	1936.06844271	High	High	High	5.7e7	9.5e7	1.4e8	5.25698518753052	High	0	1.861E-09
High	[R].DVTSLLEDPK.[A]		0.0287772	0	1	2	4	A6T5N2	A6T5N2 [30-39]	0	1116.57829546	Not Found	High	High		1.9e8	6.5e7	3.19963264465332	High	0	0.001188
High	[K].QIAAVAEDGEPCVTYIGADGAGHYVK.[M]	1xDeamidated [Q1]; 1xCarbamidomethyl [C12]	5.34629E-05	0	1	1	7	P41576	P41576 [158-183]	0	2692.25592201	High	Not Found	High				5.38625907897949	High	0	1.874E-09
High	[K].VDFDKDFFGK.[E]		0.00380752	0	1	1	6	A6T726	A6T726 [195-204]	1	1217.58371523	High	High	High	5.7e7	5.1e7	2.8e7	2.81190538406372	High	0	2.09E-05
High	[R].LINYLVDEFKK.[D]		0.00144114	0	1	2	37	A6T4F4	A6T4F4 [236-246]	1	1381.77257855	High	High	High	5.5e7	1.4e8		3.74953317642212	High	1.52E-05	0.001705
High	[R].KDVNPDEAVAIGAAVQGGVLTGDVK.[D]	1xDeamidated [Q/N]	0.000218576	0	1	2	68	A6T4F4	A6T4F4 [363-387]	1	2424.26165908	High	High	High		3.1e7	7.2e6	6.34050559997559	High	0	2.509E-08
High	[K].MLDALDIPR.[A]		0.0120175	0	1	2	6	A6TFR2	A6TFR2 [204-212]	0	1043.55539207	High	High	High	1.2e8	8.5e7	4.7e7	3.44150829315186	High	0	4.022E-05
High	[K].LIVGLANPGAEYAATR.[H]		0.000237972	0	1	1	4	B5XW43	B5XW43 [5-20]	0	1615.88023137	Not Found	High	High		2.4e8		3.60298466682434	High	0	2.933E-08
High	[R].GRPIVNLLPLEANER.[Y]	1xDeamidated [N13]	0.000667092	0	1	1	20	P14829	P14829 [615-629]	0	1691.94389464	High	High	High	1.7e8	1.0e8	8.4e7	3.81736612319946	High	0	1.955E-07
High	[K].LLVSELTGVEPK.[M]		0.000794925	0	1	1	10	A6TCV9	A6TCV9 [773-784]	0	1284.74094406	High	High	High	1.0e9	8.4e8	4.2e8	4.46209859848022	High	0	5.199E-07
High	[K].GFLAAAVLAR.[S]		0.00218072	0	1	1	22	Q9F663	Q9F663 [73-82]	0	988.59382654	High	High	High	2.3e7	3.7e7	4.3e7	3.36991786956787	High	0	1.73E-06
High	[R].GLDITITTTAK.[S]		0.00295133	0	1	2	176	A6TEW0	A6TEW0 [151-161]	0	1133.64123007	High	High	High			4.7e7	3.57208847999573	High	0	5.055E-05
High	[K].ETPADAEVISHQLMLR.[A]		0.000352606	0	1	2	4	A6T4Z7	A6T4Z7 [13-28]	0	1809.91635877	High	Not Found	High	3.9e8			4.0962553024292	High	0	6.072E-08
High	[R].AAVEEGVVAGGGVALVR.[V]		1.04226E-06	0	1	3	815	A6TH53	A6TH53 [405-421]	0	1553.86458131	High	High	High	1.2e8	4.6e7	5.4e7	5.46163702011108	High	0	4.63E-12
High	[R].AVQLGGVALGTTQVINSK.[T]		1.07033E-06	0	1	2	69	A6T6Q6	A6T6Q6 [84-101]	0	1755.99632365	High	High	High	1.9e9	1.4e9	1.3e9	5.77039098739624	High	0	4.178E-11
High	[R].GFGVPTLIAVHPENDPK.[G]		0.000753795	0	1	2	9	A6TGG1	A6TGG1 [168-184]	0	1790.94355984	High	High	High	2.1e8	1.7e8	1.3e8	3.88889694213867	High	0	1.58E-06
High	[R].DALVAYLEQFTDKLDEDSK.[R]		0.000273228	0	1	1	9	B5XNL6	B5XNL6 [179-197]	1	2200.06558473	High	Not Found	High				4.31233930587769	High	0	3.78E-08
High	[K].MVPCDFIAPAITHNPLSDHHQK.[L]	1xCarbamidomethyl [C4]	3.51349E-05	0	1	1	7	A6TGT4	A6TGT4 [398-419]	0	2528.21730864	High	High	High	8.3e8	6.5e8	3.1e8	4.68844842910767	High	0	8.664E-10
High	[K].MVPCDFIAPAITHNPLSDHHQK.[L]	1xDeamidated [N/Q]; 1xCarbamidomethyl [C4]	0.00563752	0	1	1	5	A6TGT4	A6TGT4 [398-419]	0	2529.20132464	High	High	Not Found				3.8712899684906	High	0.0005553	0.01504
High	[K].VPSEQLTLLVR.[E]		0.0099877	0	1	2	8	A6TDV1	A6TDV1 [321-331]	0	1254.7416128	High	High	High				3.31912589073181	High	0	5.147E-05
High	[R].SVEENLALFEK.[M]		0.0464416	0	2	2	6	A6T6C3; B5XZG7	A6T6C3 [150-160]; B5XZG7 [150-160]	0	1278.65760836	Not Found	High	High			2.3e7	3.17795991897583	High	0	0.0005021
High	[K].LGTSTVSPVELENAVR.[G]		3.47634E-05	0	1	2	10	A6TE31	A6TE31 [298-313]	0	1671.89118989	High	High	High	2.9e8	4.7e8	2.3e8	4.29153060913086	High	0	6.121E-09
High	[K].ADESLDKLADEVDESTKEAEK.[A]		1.8502E-06	0	1	1	2	A6T5N6	A6T5N6 [486-506]	2	2322.08308511	Not Found	Not Found	High				6.31093740463257	High	0	3.855E-12
High	[R].IEVAAPLLDPR.[L]		0.00249027	0	1	1	4	Q07411	Q07411 [619-629]	0	1193.68884899	Not Found	High	High		1.8e8	1.6e8	3.18487095832825	High	0	0.0001981
High	[K].ATLLGLGLR.[R]		0.0200394	0	1	1	20	A6TEV4	A6TEV4 [22-30]	0	913.58292751	High	High	High	5.3e8	1.1e9	1.0e9	2.83781933784485	High	0.000402	0.009109
High	[R].WELELNSAIPGDAR.[D]		4.51029E-05	0	1	1	43	Q9F663	Q9F663 [164-177]	0	1570.78599664	High	High	High			4.5e7	4.94874286651611	High	0	2.283E-08
High	[R].GLVAQVTDEEALAER.[L]		0.00211234	0	1	2	5	A6T9Y5	A6T9Y5 [18-32]	0	1600.81769062	High	High	High		9.6e7		3.44248986244202	High	0	1.632E-06
High	[R].NEETLEPVPYFQK.[L]		0.000282079	0	1	2	13	A6TCB0	A6TCB0 [104-116]	0	1593.77951427	High	High	High	8.7e8	8.0e8		5.46618032455444	High	0	1.652E-07
High	[K].GFTSEITVTSNGK.[S]	1xDeamidated [N11]	0.00110501	0	1	1	22	P16481	P16481 [28-40]	0	1341.65325162	High	High	High	2.6e8	1.1e8	7.9e7	4.37506198883057	High	0	2.215E-06
High	[K].VTVELTPYDLSK.[G]		0.00152784	0	1	1	15	A6T6Y1	A6T6Y1 [53-64]	0	1364.73077326	High	High	High		1.4e8	3.3e7	3.84359288215637	High	0	8.991E-07
High	[K].IDGQWVTHQWLK.[K]		0.0154824	0	1	1	10	B5Y1K5	B5Y1K5 [49-60]	0	1510.78012352	High	High	High	2.4e8			3.49518942832947	High	0	0.0001006
High	[R].MPSAVGYQPTLAEEMGVLQER.[I]		1.55002E-05	0	1	2	10	A6TG36	A6TG36 [262-282]	0	2306.11552863	High	High	Not Found	1.5e8			5.93845272064209	High	0	2.765E-10
High	[R].KDVNPDEAVAIGAAVQGGVLTGDVK.[D]		5.41246E-06	0	1	2	111	A6T4F4	A6T4F4 [363-387]	1	2423.27764308	High	High	High	1.5e8	1.6e8	9.7e6	6.2606315612793	High	0	3.781E-09
High	[R].FMGEPEFTIDHADQYPQILLER.[G]		0.00160265	0	1	2	3	A6TFH4	A6TFH4 [191-212]	0	2649.26536384	Not Found	High	High		7.7e7	4.0e7	4.29206132888794	High	0	9.856E-07
High	[R].WETELNEALPGDAR.[AD]		9.79801E-05	0	1	9	12	P37323	P37323 [140-153]	0	1600.76017578	High	High	High	3.0e8		8.2e7	4.3153920173645	High	0	5.738E-09
High	[R].YQAFTQADLTNLR.[K]		0.000277618	0	1	3	14	A6TFL4	A6TFL4 [272-284]	0	1540.77543198	High	High	High	7.6e8	7.1e8	2.2e7	4.81020498275757	High	0	1.643E-07
High	[K].DIFLLSPDDGAKPGQQVK.[-]		0.000318746	0	1	2	8	A6TBK7	A6TBK7 [660-677]	0	1928.01236757	High	High	High	3.3e8	1.6e8	1.0e8	4.23323106765747	High	0	5.019E-08
High	[K].YIFELNPAHQLVK.[R]		0.00106467	0	1	1	19	A6T5N6	A6T5N6 [566-578]	0	1571.85803945	High	High	High	5.4e8	3.8e8	6.2e7	3.80732464790344	High	0	4.61E-07
High	[R].DTINAPAEELGPEQLAQR.[A]		1.89686E-05	0	1	2	10	A6TCE4	A6TCE4 [112-129]	0	1951.97195925	High	High	High	6.8e8	5.8e8	5.2e8	5.96821784973145	High	0	1.19E-08
High	[K].VLPASGAPQMGAAPDDAIDQVAK.[L]		2.33367E-05	0	1	1	3	P27696	P27696 [180-202]	0	2222.11215781	High	Not Found	High	1.1e8		1.8e8	4.60201787948608	High	0	4.095E-10
High	[K].VLPASGAPQMGAAPDDAIDQVAK.[L]	1xDeamidated [Q]	0.000379835	0	1	1	2	P27696	P27696 [180-202]	0	2223.09617381	Not Found	Not Found	High			5.6e7	4.96949338912964	High	0	6.946E-08
High	[R].FMGEPEFTIDHADQYPQILLER.[G]	1xDeamidated [Q]	0.0802843	0	1	2	2	A6TFH4	A6TFH4 [191-212]	0	2650.24937984	Not Found	High	Not Found				3.49334478378296	High	0	0.001421
High	[R].SANIALVLYK.[D]		0.00988261	0	1	1	14	A6TEW9	A6TEW9 [88-97]	0	1091.64592161	High	High	High				3.10127282142639	High	0	0.0001537
High	[K].ILEVLQEPDNHHVSAEDLYK.[R]		0.0360166	0	1	1	2	P45599	P45599 [22-41]	0	2349.17211546	Not Found	High	High		2.4e8		2.2163302898407	High	0	0.0003101
High	[R].ASIYNAMPLDGVK.[TA]		0.00368822	0	1	2	8	A6T700	A6T700 [336-348]	0	1378.7035127	High	High	High	3.9e8	3.4e8	2.7e8	4.07705020904541	High	0	4.56E-06
High	[K].ANPELAPMVEGIELTLK.[S]		2.48732E-05	0	1	1	26	A6TCM1	A6TCM1 [112-128]	0	1824.97756204	High	High	High	1.9e7	2.3e8	9.8e7	4.67718601226807	High	0	1.533E-08
High	[R].SVITVGPYLR.[L]		0.0280342	0	1	1	5	A6TGP1	A6TGP1 [353-362]	0	1104.64117058	High	High	High	8.3e8	4.4e8	8.6e8	2.57382011413574	High	0	0.001068
High	[K].EGVQEDILEILLNLK.[G]		0.000131938	0	1	1	29	A6TEU8	A6TEU8 [72-86]	0	1725.96329219	High	High	High	7.7e6	1.7e7	3.4e6	4.30767011642456	High	0	3.593E-07
High	[K].VTDYLQMGQEVPVK.[V]		0.000639332	0	1	2	6	A6TEI3	A6TEI3 [662-675]	0	1606.81451958	High	High	High	3.8e8	4.0e8		4.08593940734863	High	0	1.817E-07
High	[R].IAVLEGDVLGSYQHGAR.[I]		1.7732E-06	0	1	1	85	A6T4X2	A6T4X2 [135-151]	0	1784.92897238	High	High	High	1.9e9	1.1e9	1.6e9	5.46845817565918	High	0	8.166E-11
High	[K].YSPVEGATANELADQVPEEVKEER.[W]		0.00145653	0	1	2	3	A6T6T1	A6T6T1 [336-359]	1	2660.26859437	High	High	Not Found	1.9e8	2.8e8		3.49011421203613	High	0	8.249E-07
High	[K].YSPVEGATANELADQVPEEVKEER.[W]	1xDeamidated [N/Q]	0.00664413	0	1	2	6	A6T6T1	A6T6T1 [336-359]	1	2661.25261037	High	Not Found	High	1.1e8		1.9e7	3.4020369052887	High	0	2.809E-05
High	[R].FLDALAGESDPEAK.[R]		2.1779E-05	0	1	1	11	A6TCC2	A6TCC2 [294-307]	0	1462.706015	High	High	High	1.4e9	1.2e9	6.6e7	5.02355289459229	High	0	3.614E-10
High	[K].VIVEGINLVK.[K]		0.0120812	0	1	2	8	A6TEW1	A6TEW1 [34-43]	0	1083.67722173	High	High	High	7.0e9		3.7e9	2.7676956653595	High	0	0.0002206
High	[R].APIVLAVYTR.[A]		0.00153598	0	1	1	43	Q9F663	Q9F663 [255-264]	0	1102.66190604	High	High	High		6.0e7		3.96072196960449	High	0	9.096E-07
High	[K].FESEVYILSK.[D]		0.00198195	0	1	1	745	A6TEX7	A6TEX7 [305-314]	0	1214.63033104	High	High	High	1.6e8	2.1e8	1.0e8	3.84832715988159	High	0	1.163E-05
High	[R].QAVTNPQNTLFAIK.[R]		0.000417956	0	1	2	15	A6T4F4	A6T4F4 [57-70]	0	1544.84311762	High	High	High	5.0e9	4.3e9	3.0e9	4.40791797637939	High	0	1.011E-07
High	[R].LIPLVTAEQVGK.[W]		0.0102553	0	1	2	4	A6T6C1	A6T6C1 [3-14]	0	1267.76201389	High	Not Found	High	2.9e8		2.4e8	2.72374248504639	High	0	3.004E-05
High	[K].ITVVPILR.[A]		0.0298499	0	1	2	4	A6TCB0	A6TCB0 [71-78]	0	910.608414	High	Not Found	High	4.6e8		4.5e8	2.23456811904907	High	0.0002281	0.00553
High	[K].GILDSFK.[A]		0.0345467	0	1	2	6	A6TG38	A6TG38 [502-508]	0	779.42978097	High	High	High		5.0e7	8.7e7	2.1049370765686	High	0	0.0004959
High	[R].FTAEGVQEIDYK.[D]		0.000927329	0	1	1	485	B5Y306	B5Y306 [13-24]	0	1399.67398665	High	High	High	5.4e7	1.6e7	9.9e7	4.048912525177	High	0	1.372E-06
High	[K].VDVSDRDQVFAAVEQAR.[K]		1.09732E-05	0	1	1	27	Q48436	Q48436 [58-74]	1	1904.9460789	High	High	High	3.8e8	4.6e8	3.0e8	5.4391016960144	High	0	1.016E-10
High	[R].LSLGDLDTLMPQDMINAKPISAAVK.[E]	1xDeamidated [N/Q]	3.78484E-05	0	1	2	6	A6TGP0	A6TGP0 [479-503]	0	2642.37795114	Not Found	High	High		3.7e7		4.48434352874756	High	0	9.919E-10
High	[R].LSLGDLDTLMPQDMINAKPISAAVK.[E]		9.25726E-06	0	1	2	17	A6TGP0	A6TGP0 [479-503]	0	2641.39393514	High	High	High	8.3e7	2.6e8	1.3e8	5.16722059249878	High	0	7.493E-11
High	[K].KGPFIDLHLLK.[K]		0.00115912	0	1	1	45	B5XN98	B5XN98 [7-17]	1	1280.77251906	High	High	High	4.5e8	2.5e9	2.7e9	4.32581901550293	High	0	5.387E-07
High	[K].ITTVQAAIDYINGHQA.[-]		3.62014E-07	0	1	1	57	B5XXH6	B5XXH6 [63-78]	0	1714.8758742	High	High	High		3.4e8	3.5e8	5.91568803787231	High	0	1.707E-11
High	[K].ITTVQAAIDYINGHQA.[-]	1xDeamidated [N/Q]	8.94899E-08	0	1	1	251	B5XXH6	B5XXH6 [63-78]	0	1715.8598902	High	High	High	2.6e8	4.6e8	4.9e8	6.29269552230835	High	0	6.063E-12
High	[K].LVADSITSQLER.[R]		0.000734036	0	1	1	6	B5XNA0	B5XNA0 [115-126]	0	1331.71652017	High	High	High	1.2e10	6.6e9	1.0e9	4.6586389541626	High	0	2.481E-07
High	[R].ETLLDAVEHPEK.[Y]		0.000472284	0	1	1	32	A6TCJ1	A6TCJ1 [81-92]	0	1380.70053574	High	High	High	5.1e9	4.5e9	2.6e9	4.01871681213379	High	0	1.191E-06
High	[R].IGQAHDIQIHVPYLEK.[T]		0.000334359	0	1	2	2	A6T4J7	A6T4J7 [600-615]	0	1860.99665802	Not Found	Not Found	High				3.54627990722656	High	0	5.485E-08
High	[R].SAVLPANLIQAQR.[D]		0.00444074	0	1	1	5	P41576	P41576 [433-445]	0	1380.79577358	High	High	High	6.4e9	5.2e9	5.6e9	3.2708740234375	High	0	7.117E-06
High	[R].ATLESIAFQTR.[D]		0.00782973	0	1	1	8	A6TFR2	A6TFR2 [380-390]	0	1236.6582771	High	High	High	6.2e7		3.8e7	3.22203040122986	High	0	1.825E-05
High	[R].GETQALVTATLGTAR.[D]		7.0854E-05	0	1	2	17	A6TEI3	A6TEI3 [346-360]	0	1488.8016467	High	High	High		5.5e7	4.5e7	4.95202970504761	High	0	4.142E-09
High	[K].AANDDLLNSFWLLDSEK.[G]		5.13236E-06	0	1	1	31	A6TCJ1	A6TCJ1 [10-26]	0	1950.94434756	High	High	High	2.8e9	3.0e9	1.6e9	6.34177684783936	High	0	4.627E-10
High	[K].AANDDLLNSFWLLDSEK.[G]	1xDeamidated [N]	9.25726E-06	0	1	1	30	A6TCJ1	A6TCJ1 [10-26]	0	1951.92836356	High	High	High	2.6e8	2.1e7	1.8e8	5.81400918960571	High	0	5.969E-09
High	[R].DGHPLFAGFVK.[A]		0.00191979	0	1	2	6	A6TD54	A6TD54 [524-534]	0	1187.62076949	High	High	High	2.2e7			3.50762796401978	High	0	6.08E-06
High	[R].FGQEDAAPVVAPAPAPAPEVATK.[H]		2.80045E-06	0	1	1	7	P24017	P24017 [189-211]	0	2233.14992354	High	High	High	2.1e8	1.9e8	9.1e7	5.83724403381348	High	0	1.526E-10
High	[R].IAQAAWQVNETTENIGAR.[R]		8.59356E-06	0	1	2	17	B5XZ37	B5XZ37 [377-394]	0	1971.98827805	High	High	High	3.7e7	2.5e8	1.5e8	5.8735499382019	High	0	3.023E-10
High	[R].IAQAAWQVNETTENIGAR.[R]	1xDeamidated [N/Q]	4.75644E-05	0	1	2	3	B5XZ37	B5XZ37 [377-394]	0	1972.97229405	High	Not Found	Not Found				6.51773166656494	High	0	1.661E-09
High	[R].VPTPNVSVVDLTVR.[L]		3.29644E-05	0	1	1	26	P24164	P24164 [227-240]	0	1495.84786865	High	High	High	8.7e9	1.2e10	2.5e9	3.87442374229431	High	0	5.184E-08
High	[R].LPLPTQYQTAIK.[V]		0.00342416	0	1	2	2	A6T4J7	A6T4J7 [438-449]	0	1372.78347758	Not Found	Not Found	High				3.12843298912048	High	0	3.976E-06
High	[R].YGLPAPVGYACTTPR.[E]	1xCarbamidomethyl [C11]	0.000175788	0	1	1	6	A6T6F6	A6T6F6 [15-29]	0	1622.79953857	High	High	High	4.1e8	3.3e8	1.5e8	3.2345187664032	High	0	1.656E-07
High	[K].VGFDILK.[S]		0.0418735	0	1	2	4	A6TCD4	A6TCD4 [250-256]	0	791.46616649	Not Found	High	High		2.6e7		2.71157836914063	High	0	0.0004107
High	[R].VVEPLITLAK.[T]		0.0603791	0	1	1	6	A6TEU7	A6TEU7 [47-56]	0	1082.68197276	High	High	High		1.1e10		2.70069575309753	High	0	0.0008223
High	[K].LSGEALQGSEGFGIDASILDR.[M]	1xDeamidated [Q7]	0.000270339	0	1	1	28	A6T4X3	A6T4X3 [16-36]	0	2136.04551844	High	High	High	5.7e5	4.6e6		4.49873542785645	High	0	3.699E-08
High	[K].ILNICDMPIGIEGR.[M]	1xCarbamidomethyl [C5]	0.0367742	0	1	1	5	Q9AGA6	Q9AGA6 [165-178]	0	1600.81855945	High	High	High		5.1e7		3.27875971794128	High	0.0005185	0.0132
High	[R].ETFADIGQTIAK.[Y]		0.00198195	0	1	1	12	B5Y275	B5Y275 [382-393]	0	1293.66850739	High	High	High	2.2e9	1.7e9	1.9e8	3.8498842716217	High	0	1.271E-05
High	[R].QGNALGWATAGGSGFR.[G]		6.41571E-06	0	1	1	23	A6TEV0	A6TEV0 [38-53]	0	1549.75061423	High	High	High	2.6e9	3.9e7	4.1e8	4.80170154571533	High	0	5.305E-11
High	[-].MFTINAEVR.[K]		0.0343672	0	2	2	8	B5XP25; A6TBR5	B5XP25 [1-9]; A6TBR5 [1-9]	0	1080.55064104	High	High	High	5.7e7			2.67763137817383	High	0	0.0002835
High	[R].GGLVPGALLAR.[E]		0.0327917	0	1	1	6	A6T532	A6T532 [38-48]	0	1023.63094029	High	High	High	8.5e8	9.2e8	7.8e8	2.2888286113739	High	7.415E-05	0.002717
High	[K].LMDLTTLNDDDTNEK.[V]		4.83287E-05	0	1	1	11	B5Y277	B5Y277 [14-28]	0	1737.78473541	High	High	High	6.1e8	3.0e8	4.8e8	4.74431562423706	High	0	4.203E-08
High	[K].LSGEALQGSEGFGIDASILDR.[M]		1.07996E-05	0	1	1	126	A6T4X3	A6T4X3 [16-36]	0	2135.06150244	High	High	High	3.1e7	3.9e7	7.3e6	5.4209566116333	High	0	2.585E-09
High	[R].LTVMVANLAPR.[K]		0.0168445	0	1	2	4	A6TBK7	A6TBK7 [630-640]	0	1184.68198952	Not Found	Not Found	High			4.4e7	2.33004403114319	High	0	8.194E-05
High	[R].VDLAELVK.[A]		0.0206815	0	1	1	12	B5XUB1	B5XUB1 [44-51]	0	886.52440956	High	High	High	1.9e8	1.6e8	1.7e8	2.50401043891907	High	0	0.0005569
High	[K].NDLQGATLAIVPGDPERVEK.[I]		6.97335E-05	0	1	1	18	P52671	P52671 [14-33]	1	2122.11387239	High	High	High	1.0e9	9.0e8	7.9e8	5.43559503555298	High	0	2.653E-07
High	[R].GIEGTSLDVPEDIVHSGK.[T]		1.5362E-06	0	1	2	18	A6T5G0	A6T5G0 [73-90]	0	1852.9286975	High	High	High	8.6e8	7.7e8	5.6e8	5.76246500015259	High	0	7.095E-12
High	[K].SDVLFNFNK.[A]		0.033834	0	1	1	18	P24017	P24017 [217-225]	0	1083.54693585	High	High	High		1.1e9		3.40149021148682	High	0	0.0009926
High	[R].ENELEEAVMSDR.[D]		0.00903262	0	1	2	8	A6TEI7	A6TEI7 [376-387]	0	1421.62129909	High	High	High			1.1e8	3.69142055511475	High	0	2.37E-05
High	[-].MIPVVALVGRPNVGK.[S]		0.00434752	0	1	1	3	A6TCD0	A6TCD0 [1-15]	0	1549.92467925	High	High	High	1.1e8	1.7e8	8.3e7	2.44398069381714	High	0	3.453E-05
High	[R].GIVYIDEIDK.[I]		0.0642012	0	1	2	6	A6T5I1	A6T5I1 [179-188]	0	1164.61468098	High	High	High	1.3e8	8.2e7	8.9e7	2.74030327796936	High	3.021E-05	0.001942
High	[K].GLNEHGYIIPGLGDAGDK.[I]		2.62745E-06	0	1	2	6	A6TCB0	A6TCB0 [186-203]	0	1825.90790255	High	High	High	2.4e8	1.8e8	1.1e8	5.26264905929565	High	0	7.354E-12
High	[R].SLDINPFSPIGVDAQQVR.[F]		0.0044881	0	1	2	4	A6TCV4	A6TCV4 [331-348]	0	1956.01851557	High	Not Found	High			9.7e7	4.62690448760986	High	0	1.774E-05
High	[K].EATFEEMIAR.[R]		0.00446436	0	1	1	17	B5XSS1	B5XSS1 [86-95]	0	1196.56159956	High	High	High		6.8e8	3.9e7	3.54781913757324	High	0	2.375E-05
High	[R].ADDMQFFAER.[V]		0.0108121	0	1	1	6	A6T726	A6T726 [282-291]	0	1229.52554841	High	High	High	4.9e7	1.4e8	3.8e7	3.34308815002441	High	0	3.324E-05
High	[R].VLDVLIPPAK.[N]		0.00893753	0	1	1	18	B5XZ37	B5XZ37 [131-140]	0	1064.6714081	High	High	High	4.0e8	4.1e8	3.2e8	2.81474828720093	High	0	2.334E-05
High	[R].FQQAGHKPVALVGGATGLIGDPSFK.[A]		7.4698E-08	0	1	2	18	A6T9Y5	A6T9Y5 [65-89]	0	2495.3405182	High	High	High	2.7e8	1.8e8	1.5e8	5.42824792861938	High	0	9.385E-12
High	[R].FQQAGHKPVALVGGATGLIGDPSFK.[A]	1xDeamidated [Q]	2.27248E-05	0	1	2	12	A6T9Y5	A6T9Y5 [65-89]	0	2496.3245342	High	High	High	1.9e8		8.7e7	5.15221071243286	High	0	6.413E-10
High	[K].LMEIAQQQHAQQQAGSADAQASNAKDDDVVDAEFEEVK.[D]		1.36898E-07	0	1	2	8	A6T4F4	A6T4F4 [598-635]	1	4114.88943357	High	High	Not Found	2.0e8	4.3e8		7.16110515594482	High	0	3.211E-14
High	[K].LMEIAQQQHAQQQAGSADAQASNAKDDDVVDAEFEEVK.[D]	1xDeamidated [Q/N]	8.79E-10	0	1	2	66	A6T4F4	A6T4F4 [598-635]	1	4115.87344957	High	High	High	5.7e7		1.7e8	9.48346042633057	High	0	3.698E-17
High	[K].LMEIAQQQHAQQQAGSADAQASNAKDDDVVDAEFEEVK.[D]	2xDeamidated [Q/N]	5.20612E-05	0	1	2	3	A6T4F4	A6T4F4 [598-635]	1	4116.85746557	High	Not Found	Not Found	2.4e7			5.8974757194519	High	0	1.785E-09
High	[K].SAVEQWSAGATGLGVR.[T]		1.61734E-05	0	1	2	17	A6TCE4	A6TCE4 [404-419]	0	1588.8077947	High	High	High	5.5e8	3.4e8	2.4e7	5.94404125213623	High	0	1.603E-09
High	[K].LFVEPNPIPVK.[W]		0.0597637	0	1	1	6	A6TCA1	A6TCA1 [243-253]	0	1252.72998554	High	High	High	8.9e8	5.7e8	3.3e8	3.08503651618958	High	0.000402	0.009556
High	[R].CDGQIINIGNPDNEASIK.[E]	1xCarbamidomethyl [C1]	3.04897E-06	0	1	1	6	A6TF98	A6TF98 [558-575]	0	1957.9283802	High	High	High	8.4e7	6.9e7		5.27381944656372	High	0	9.715E-12
High	[K].EFADNLDSDFK.[V]		0.0107551	0	1	1	16	B5XNA0	B5XNA0 [28-38]	0	1300.56918726	High	High	High	3.7e9	5.2e9	2.9e9	3.4220860004425	High	0	0.0001179
High	[K].TEFDVILK.[A]		0.0242095	0	1	2	82	A6TGN9	A6TGN9 [53-60]	0	964.53497422	High	High	High	4.8e7	1.4e8	4.9e7	2.39643430709839	High	1.52E-05	0.001827
High	[K].DPLVPEENDKTTVIALR.[E]		0.000562794	0	1	1	6	B5XTE8	B5XTE8 [36-52]	1	1910.02293223	Not Found	High	High		1.3e8	7.8e7	2.87352418899536	High	0	7.339E-06
High	[K].VLQLLGLPYRK.[V]		0.00770634	0	1	2	6	A6T6Z0	A6T6Z0 [315-325]	1	1299.81471821	High	High	High	9.8e7	1.4e8	1.0e8	2.91845440864563	High	0	2.633E-05
High	[R].FDGNACVILNNNSEQPIGTR.[I]	1xCarbamidomethyl [C6]	2.94253E-07	0	1	1	59	A6TEW2	A6TEW2 [79-98]	0	2219.05095485	High	High	High	1.9e7	6.6e7	9.0e7	5.67965316772461	High	0	6.049E-10
High	[R].FDGNACVILNNNSEQPIGTR.[I]	1xDeamidated [N/Q]; 1xCarbamidomethyl [C6]	1.27336E-05	0	1	1	55	A6TEW2	A6TEW2 [79-98]	0	2220.03497085	High	High	High		6.6e7		5.91207551956177	High	0	5.049E-10
High	[K].DTTTIIDGVGEESAIQGR.[V]		3.44534E-06	0	1	3	95	A6TH53	A6TH53 [328-345]	0	1861.91377567	High	High	High	1.4e9	1.5e8	1.3e9	5.84686183929443	High	0	1.228E-10
High	[K].GPLNLPNLTR.[L]		0.0261897	0	1	1	6	B5Y275	B5Y275 [49-58]	0	1094.63166852	High	High	High	2.4e8	1.7e8	3.1e8	2.83094549179077	High	0	0.0002083
High	[R].VNSDVLTVSTVNSQDQVTQKPLR.[D]		6.81324E-07	0	1	2	10	B5XND7	B5XND7 [6-28]	0	2528.33146949	High	High	High	3.7e8	4.0e8	2.9e8	5.64507007598877	High	0	6.17E-13
High	[R].LAFDEFDELAGDR.[A]		0.000325593	0	1	2	16	A6T4Y7	A6T4Y7 [81-93]	0	1497.68561391	High	High	High	2.6e8	2.0e8	2.2e7	4.44734621047974	High	0	2.11E-07
High	[K].LGPEEITADIPNVGEAALSK.[L]		8.10564E-06	0	1	2	6	A6TGP0	A6TGP0 [845-864]	0	2024.05462621	High	Not Found	High				5.28713798522949	High	0	2.128E-10
High	[K].TVGADSLNALIGQIVPQDIQLATPPQVGDATTEFAALAELK.[A]	1xDeamidated [Q/N]	0.0163204	0	1	2	35	A6TDR5	A6TDR5 [32-72]	0	4177.19145992	High	High	High	1.1e7	5.3e6	8.5e6	3.99824810028076	High	0	0.0008411
High	[K].DGTIFSGSYAENAAFNPTLPPLQGALNLLSLNGYDYPAIQR.[A]	1xDeamidated [N/Q]	0.000703491	0	1	2	40	A6TBN1	A6TBN1 [219-259]	0	4370.16155677	High	High	High	1.8e7	6.3e6	6.6e6	4.46406984329224	High	0	2.842E-07
High	[K].DGTIFSGSYAENAAFNPTLPPLQGALNLLSLNGYDYPAIQR.[A]	2xDeamidated [Q/N]	0.000932268	0	1	2	51	A6TBN1	A6TBN1 [219-259]	0	4371.14557277	High	High	High	2.9e6	3.0e7	3.0e6	4.74224948883057	High	0	1.207E-06
High	[K].DGTIFSGSYAENAAFNPTLPPLQGALNLLSLNGYDYPAIQR.[A]	3xDeamidated [N/Q]	0.00770634	0	1	2	6	A6TBN1	A6TBN1 [219-259]	0	4372.12958877	Not Found	High	High				4.04343938827515	High	0	0.0003971
High	[R].ALTEETGTTIEIEDDGTVK.[I]		0.0259167	0	1	2	17	A6TEI3	A6TEI3 [578-596]	0	2021.97610103	High	High	High	6.5e6	8.6e5		3.08854818344116	High	0	0.0004056
High	[K].IEGNYGYILEVNCQTDFVAK.[D]	1xCarbamidomethyl [C13]	0.00879677	0	1	1	113	A6T4X2	A6T4X2 [66-85]	0	2333.11182375	High	High	High	1.7e7	1.4e7	2.5e6	4.27283191680908	High	0	6.211E-05
High	[K].IEGNYGYILEVNCQTDFVAK.[D]	1xDeamidated [N/Q]; 1xCarbamidomethyl [C13]	0.0198298	0	1	1	55	A6T4X2	A6T4X2 [66-85]	0	2334.09583975	High	High	High	4.0e6	1.3e7		4.11097860336304	High	1.52E-05	0.001837
High	[R].QALDCLLAGCEAITLPLDVAQQMLGTPAVESAIEK.[F]	2xCarbamidomethyl [C5; C10]	0.0319472	0	1	2	2	A6TGD7	A6TGD7 [172-206]	0	3725.87984482	Not Found	Not Found	High				3.63054156303406	High	1.52E-05	0.001643
High	[R].QALDCLLAGCEAITLPLDVAQQMLGTPAVESAIEK.[F]	1xDeamidated [Q1]; 2xCarbamidomethyl [C5; C10]	0.0319472	0	1	2	2	A6TGD7	A6TGD7 [172-206]	0	3726.86386082	Not Found	Not Found	High				3.30425977706909	High	0	0.0002484
High	[K].VETDFAAEVAAMSK.[Q]		0.0212321	0	1	1	2	A6T4X2	A6T4X2 [268-281]	0	1468.69882116	High	Not Found	High	1.3e6			2.51684761047363	High	0	0.0001156
High	[K].ITLNMGVGEAIADK.[K]		0.050701	0	1	2	31	A6TEW0	A6TEW0 [34-47]	0	1431.75119111	High	High	High	1.7e6	2.2e6	3.2e5	3.21569609642029	High	0.001298	0.03722
High	[K].GDVYTGLQAETLTEDDFDFAQQHLR.[M]		0.0240828	0	1	1	2	A6T4E6	A6T4E6 [85-109]	0	2869.32750618	Not Found	High	Not Found		3.9e7		3.672287940979	High	0	0.000147
High	[K].GDVYTGLQAETLTEDDFDFAQQHLR.[M]	1xDeamidated [Q]	0.00049018	0	1	1	3	A6T4E6	A6T4E6 [85-109]	0	2870.31152218	Not Found	High	Not Found				4.62063121795654	High	0	1.104E-07
High	[K].DYLDGVEVAAGELVVLENVR.[F]		0.000539374	0	1	1	20	B5XUB8	B5XUB8 [94-113]	0	2160.11828905	High	High	High	6.5e6			4.47750520706177	High	1.52E-05	0.001714
High	[K].WDEVGVDVVAEATGIFLTDETAR.[K]		0.000149885	0	1	1	184	P24164	P24164 [79-101]	0	2493.2143741	High	High	High	4.1e6	6.1e6	1.7e6	4.39286851882935	High	0	1.714E-06
High	[K].TVGADSLNALIGQIVPQDIQLATPPQVGDATTEFAALAELK.[A]		0.00152784	0	1	2	3	A6TDR5	A6TDR5 [32-72]	0	4176.20744392	High	High	Not Found				3.91386747360229	High	0	9.013E-07
High	[R].KGTEIVANAIADSEGFSIAGGGDTLAAIDLFGIADK.[I]	1xDeamidated [N8]	5.46115E-05	0	1	1	188	B5XUB8	B5XUB8 [320-355]	1	3508.76934944	High	High	High	5.2e6	7.6e6	4.4e6	6.88911390304565	High	0	8.646E-08
High	[R].KGTEIVANAIADSEGFSIAGGGDTLAAIDLFGIADK.[I]		2.15487E-05	0	1	1	156	B5XUB8	B5XUB8 [320-355]	1	3507.78533344	High	High	High	2.1e6	6.5e5	3.0e6	6.27923107147217	High	0	1.43E-06
High	[R].YWGAPIPMVTLEDGTVLPTPEDQLPVILPEDVVMDGITSPIK.[A]	1xDeamidated [Q23]	0.00437064	0	1	2	12	A6T6A3	A6T6A3 [427-468]	0	4547.3227333	High	Not Found	High	6.5e6		8.1e6	3.3916027545929	High	0.0004667	0.0115
High	[K].KVSISTTMGAGVAVDQAGLNASAN.[-]		0.019417	0	1	2	1	A6TGN6	A6TGN6 [211-234]	1	2262.13943513	High	Not Found	Not Found	1.0e7			2.74338531494141	High	0	9.783E-05
High	[R].DNPLLMGQLHLSQIL.[-]		0.056196	0	1	1	5	P27696	P27696 [545-559]	0	1691.91490231	High	High	Not Found	4.5e7	8.3e7		3.79501414299011	High	0	0.0007216
High	[K].IAPDLLPEELIQVADSLVR.[H]		0.00451197	0	1	2	5	A6T739	A6T739 [218-236]	0	2091.1695964	Not Found	High	High				3.22267079353333	High	0	6.639E-06
High	[R].AEADLAVALEENNIPFEYQLGEGAFYGPK.[I]		0.0114594	0	1	1	8	B5XQC6	B5XQC6 [437-465]	0	3155.52078616	High	High	Not Found	1.0e7			4.04958534240723	High	0	0.001477
High	[R].AEADLAVALEENNIPFEYQLGEGAFYGPK.[I]	1xDeamidated [N/Q]	0.0106984	0	1	1	20	B5XQC6	B5XQC6 [437-465]	0	3156.50480216	Not Found	High	High		1.5e7		4.86588048934937	High	7.415E-05	0.002791
High	[R].ASYITPVPGGVGPMTVATLIQNTLQACEEYHDVEEA.[-]	2xDeamidated [Q21; Q/N]; 1xCarbamidomethyl [C27]	0.0616283	0	1	1	3	A6T5R4	A6T5R4 [253-288]	0	3862.803763	Not Found	High	High				4.91061973571777	High	0	0.0008557
High	[K].LVDAVVNAIEHYNEIKPQLLTNGGTSDGR.[F]	1xDeamidated [N/Q]	0.00607177	0	1	1	6	A6TC94	A6TC94 [300-328]	0	3124.5909318	High	Not Found	Not Found				4.1688175201416	High	0	1.14E-05
High	[K].GAVPYAYTANLGQPDEDDYDAIPR.[R]		0.00152784	0	1	2	4	A6TEJ0	A6TEJ0 [35-58]	0	2611.19470124	High	High	Not Found	5.6e7	3.4e7		3.33525919914246	High	0	2.398E-06
High	[K].GGLALSNEELAQTFTEWNEGELSSYLIDITK.[D]		0.0131464	0	1	1	5	P41576	P41576 [206-236]	0	3428.67438605	High	Not Found	High	1.5e7			5.05184316635132	High	0	4.86E-05
High	[K].GGLALSNEELAQTFTEWNEGELSSYLIDITK.[D]	2xDeamidated [N18; Q/N]	0.00983048	0	1	1	2	P41576	P41576 [206-236]	0	3430.64241805	High	Not Found	Not Found				4.10283851623535	High	0	2.795E-05
High	[R].SAEDAQQFLAIADELFGADWADSR.[H]		9.74608E-05	0	1	1	7	B5Y277	B5Y277 [208-231]	0	2626.20560027	High	High	High			1.4e7	5.72761201858521	High	0	5.697E-09
High	[R].SAEDAQQFLAIADELFGADWADSR.[H]	1xDeamidated [Q]	0.000313706	0	1	1	8	B5Y277	B5Y277 [208-231]	0	2627.18961627	High	High	High	9.0e6	5.8e6		5.17208528518677	High	0	4.34E-07
High	[K].FGVSAAAAVAVAAGPVEAAEEKTEFDVILK.[A]		5.60645E-08	0	1	1	399	A6TGN9	A6TGN9 [31-60]	1	2960.56152885	High	High	High	4.4e7	1.1e7	1.3e7	6.70078134536743	High	0	1.079E-09
High	[R].DALAFEQAAIAEETALQALLVR.[E]		0.000865448	0	1	1	2	A6TD37	A6TD37 [270-291]	0	2343.25545116	High	Not Found	Not Found	3.6e6			3.54411673545837	High	0	3.163E-07
High	[R].DALAFEQAAIAEETALQALLVR.[E]	1xDeamidated [Q7]	0.00636838	0	1	1	2	A6TD37	A6TD37 [270-291]	0	2344.23946716	Not Found	Not Found	High				4.47025108337402	High	0	1.246E-05
High	[R].YWGAPIPMVTLEDGTVLPTPEDQLPVILPEDVVMDGITSPIK.[A]		0.0459639	0	1	2	2	A6T6A3	A6T6A3 [427-468]	0	4546.3387173	High	Not Found	Not Found	1.6e7			3.62839937210083	High	0.0004273	0.01035
High	[K].GGLALSNEELAQTFTEWNEGELSSYLIDITK.[D]	1xDeamidated [N/Q]	0.00102581	0	1	1	19	P41576	P41576 [206-236]	0	3429.65840205	Not Found	High	High		1.4e7	5.5e6	4.86453151702881	High	0	1.909E-06
High	[R].SEDDPQAQELAALIADKGPQAALAQISGLDAASDVVAEAVNDYNAEK.[-]	2xDeamidated [Q/N]	0.00372757	0	1	3	5	A6TFJ4	A6TFJ4 [336-382]	1	4784.29085218	High	High	Not Found				5.29556941986084	High	0	0.000513
High	[K].GAVPYAYTANLGQPDEDDYDAIPR.[R]	1xDeamidated [N10]	0.0267441	0	1	2	2	A6TEJ0	A6TEJ0 [35-58]	0	2612.17871724	High	Not Found	Not Found	3.1e7			3.10033130645752	High	3.021E-05	0.002055
High	[R].EYCIKPMNCPGHVQIFNQGLK.[S]	1xDeamidated [N/Q]; 2xCarbamidomethyl [C3; C9]	0.0264655	0	1	1	3	B5XQC6	B5XQC6 [326-346]	0	2534.19888214	Not Found	High	Not Found				3.38579297065735	High	0	0.0001749
High	[R].APNKDDK.[H]		0.0459639	0	1	1	2	Q9F663	Q9F663 [265-271]	1	787.39445805	Not Found	High	Not Found		1.2e6		2.45304608345032	High	0	0.0004939
High	[R].TGAQVR.[G]		0.0638741	0	1	1	8	A6TEX3	A6TEX3 [32-37]	0	631.35219941	High	High	Not Found	9.6e5	2.8e6		2.09524250030518	High	0	0.0009214
High	[R].EDFANETADDSEAGDSEE.[-]		1.02034E-06	0	1	2	4	A6THB1	A6THB1 [114-131]	0	1930.69445944	High	High	Not Found	8.4e7	1.1e8		5.77391624450684	High	0	6.365E-12
High	[K].QNQLEQLAEQYDELKHEFEK.[K]		0.0235828	0	1	2	2	A6TGP0	A6TGP0 [1008-1027]	1	2519.20487204	Not Found	High	Not Found				2.91782069206238	High	0	0.0001413
High	[K].VPVWDVLPR.[L]		0.0431961	0	1	1	2	A6TGD7	A6TGD7 [37-45]	0	1080.62004126	High	Not Found	Not Found	3.9e7			2.23569226264954	High	0	0.0004358
High	[R].SNQNTCINQMPCVSLGEPIER.[G]	2xCarbamidomethyl [C6; C12]	0.000249629	0	1	2	4	A6TGP0	A6TGP0 [759-779]	0	2447.11118884	High	High	Not Found	9.4e7	1.0e8		4.24200677871704	High	0	3.215E-08
High	[R].HYGALQGLNK.[A]		0.00488558	0	1	1	2	B5XZB2	B5XZB2 [91-100]	0	1100.58471834	High	Not Found	Not Found	1.6e9			3.73315215110779	High	0	7.676E-06
High	[K].DVADVHDIAK.[S]		0.0199343	0	1	1	2	O07026	O07026 [29-38]	0	1082.54766408	High	Not Found	Not Found	8.5e8			3.01976895332336	High	5.96E-05	0.002361
High	[K].CDGPSALPLDK.[L]	1xCarbamidomethyl [C1]	0.0259167	0	1	1	2	A6TAN5	A6TAN5 [249-259]	0	1172.56159987	Not Found	High	Not Found		8.5e7		2.72353839874268	High	0	0.0001679
High	[R].HLESVVTNK.[I]		0.0229721	0	1	1	3	B5Y1K6	B5Y1K6 [106-114]	0	1026.55783488	High	High	Not Found	3.0e8	1.7e8		2.72203993797302	High	0	0.0001451
High	[R].HGETQWNAER.[R]		0.0349086	0	1	2	1	A6TI09	A6TI09 [9-18]	0	1227.55012365	Not Found	High	Not Found		1.9e7		2.64513945579529	High	0	0.0002918
High	[K].YVPHFKPGK.[E]		0.0287772	0	1	2	4	A6T704	A6T704 [76-84]	0	1072.59382654	High	High	Not Found	2.0e8	1.5e8		1.78004157543182	High	0	0.0002047
High	[R].LVHGEEGLEAAKR.[I]		0.00197145	0	1	2	4	A6T9Y5	A6T9Y5 [314-326]	1	1408.75430266	High	High	Not Found	2.0e8	2.3e8		4.02976894378662	High	0	1.436E-06
High	[R].SACTYVGASR.[L]	1xCarbamidomethyl [C3]	0.00432452	0	1	2	2	A6T4P6	A6T4P6 [314-323]	0	1071.48876934	Not Found	High	Not Found		9.5e7		3.45008778572083	High	0	6.093E-06
High	[R].QSPQHQYQPPYER.[Q]		0.0661981	0	1	1	1	A6TC48	A6TC48 [87-99]	0	1657.77174355	Not Found	High	Not Found		2.5e7		3.00077247619629	High	0	0.0009812
High	[R].ITWEGSQNQDADVSADGK.[T]		0.0675621	0	1	1	2	B5XZC1	B5XZC1 [327-344]	0	1920.85698906	Not Found	Not Found	High				1.93686664104462	High	0	0.00102
High	[R].HNAGAWYVDLLADR.[H]	1xDeamidated [N2]	0.0823359	0	1	1	2	B5XW43	B5XW43 [21-34]	0	1601.77068138	Not Found	Not Found	High				0.234949097037315	High	0	0.001497
High	[K].GMVIGTTGFDDAGK.[Q]		0.00251685	0	1	3	2	A6T4H8	A6T4H8 [98-111]	0	1368.64639172	High	Not Found	Not Found	5.5e7			3.02214813232422	High	0	0.0001721
High	[K].FTESVDVAVNLGIDAR.[K]		3.43959E-05	0	1	1	12	A6TGN6	A6TGN6 [38-53]	0	1705.87553983	High	High	High		5.7e6	3.8e6	4.30035734176636	High	0	4.412E-08
High	[K].YPTLALVDSTQELR.[L]		0.033834	0	1	2	6	A6T5F3	A6T5F3 [8-21]	0	1605.84826251	High	High	Not Found	9.9e7	6.4e7		3.23980474472046	High	0	0.0002761
High	[K].AADDNAELFTGSDR.[K]		0.00045263	0	1	1	4	A6T9H9	A6T9H9 [655-668]	0	1481.65029099	High	High	Not Found	1.2e8	9.3e7		4.7050666809082	High	0	9.568E-08
High	[R].LEEVNAELEQPDVWNEPER.[A]		0.000387994	0	1	1	4	B5XUF3	B5XUF3 [34-52]	0	2296.07279533	Not Found	High	Not Found				4.70376777648926	High	0	7.193E-08
High	[R].LEEVNAELEQPDVWNEPER.[A]	1xDeamidated [Q/N]	0.000345191	0	1	1	3	B5XUF3	B5XUF3 [34-52]	0	2297.05681133	High	Not Found	Not Found	5.3e7			4.50590801239014	High	0	3.509E-06
High	[R].KIGGQADLSESLLEEVTSLVEWPVVLTAK.[F]		0.00603968	0	1	2	1	A6TFH4	A6TFH4 [236-264]	1	3111.68237216	Not Found	High	Not Found				3.96924424171448	High	0	1.133E-05
High	[R].AAEGSHIHLGAQNVDVNLSGAFTGETSAEMLK.[D]		0.000674218	0	1	1	23	Q7X222	Q7X222 [53-84]	0	3254.57462933	High	High	High	1.1e7	6.4e6	5.0e6	4.67723417282104	High	0	1.449E-05
High	[R].AAEGSHIHLGAQNVDVNLSGAFTGETSAEMLK.[D]	1xDeamidated [N/Q]	0.00640222	0	1	1	25	Q7X222	Q7X222 [53-84]	0	3255.55864533	High	High	High	1.9e7	1.1e7		5.01938390731812	High	0	0.0009984
High	[K].HIAHDYSDPLTWSHNR.[V]		9.04735E-05	0	1	1	2	A6T5N6	A6T5N6 [252-267]	0	1948.90488286	High	Not Found	Not Found	3.3e8			3.844566822052	High	0	4.93E-09
High	[R].EAEANAESDRKFEELVQTR.[N]		0.0573619	0	1	2	2	A6T4F4	A6T4F4 [518-536]	2	2222.06837867	Not Found	High	Not Found		3.7e7		2.58003807067871	High	0	0.0007513
High	[K].IIEFVEKPANPPAMPTDPTK.[S]	1xDeamidated [N10]	0.000248306	0	1	2	3	A6TF49	A6TF49 [189-208]	0	2196.1256831	High	Not Found	Not Found	3.0e7			4.22452592849731	High	0	3.17E-08
High	[R].LDLAAGVDVQISLG.[-]		0.00159416	0	1	1	106	A6TEX3	A6TEX3 [90-103]	0	1370.75257132	High	High	High	4.2e6		3.3e5	4.39569234848022	High	0	3.796E-05
High	[R].AVVELHTADGTLIEAEACDVGFR.[E]	1xCarbamidomethyl [C18]	0.00255725	0	1	2	14	A6TI29	A6TI29 [312-334]	0	2473.20276391	High	High	Not Found	3.9e6	1.4e6		4.55908060073853	High	0	2.331E-06
High	[R].AGNEANRQELLTTLQNLSNDELLPVAR.[A]	1xDeamidated [Q/N]	0.00834328	0	1	1	3	B5XZ20	B5XZ20 [47-73]	1	2980.53341696	Not Found	High	Not Found		4.6e7		4.91581106185913	High	0	2.064E-05
High	[K].AKIELSSAQQTDVNLPYITADATGPK.[H]		0.0108694	0	1	2	2	A6T4F4	A6T4F4 [269-294]	1	2731.41486468	Not Found	High	Not Found		1.2e6		3.78103947639465	High	0	3.335E-05
High	[K].HPQQEFLQVDTSK.[I]		0.0238315	0	1	2	2	A6T5I1	A6T5I1 [230-242]	0	1556.77034658	Not Found	High	Not Found		1.9e7		3.2876501083374	High	0	0.0001442
High	[-].MSVVPVADVLQGR.[V]		0.0165804	0	1	1	4	A6T726	A6T726 [1-13]	0	1370.74604622	High	High	Not Found	1.4e8	1.5e8		2.90730595588684	High	0.0001168	0.003745
High	[K].IIEFVEKPANPPAMPTDPTK.[S]		0.00103677	0	1	2	2	A6TF49	A6TF49 [189-208]	0	2195.1416671	High	Not Found	Not Found				3.48850703239441	High	0	1.764E-06
High	[R].REGRPSEGETLIAR.[L]		0.0224948	0	1	2	4	A6TEI3	A6TEI3 [80-93]	1	1570.82959276	High	High	Not Found	1.3e8	1.1e8		2.64790415763855	High	0	0.0001285
High	[R].SEDDPQAQELAALIADKGPQAALAQISGLDAASDVVAEAVNDYNAEK.[-]	1xDeamidated [Q/N]	0.00187944	0	1	3	20	A6TFJ4	A6TFJ4 [336-382]	1	4783.30683618	High	High	High	5.2e6		1.4e7	5.5369086265564	High	0	1.32E-06
High	[K].IIGSGVGGITETDATLAAASNAILVGFNVR.[A]		1.68758E-05	0	1	2	70	A6TEI7	A6TEI7 [726-755]	0	2887.55236116	High	High	High	1.1e7	6.6e6	2.7e5	5.93860340118408	High	0	4.057E-09
High	[K].WTSQSSLDLGEPLSLITESVFAR.[Y]	1xDeamidated [Q4]	3.26159E-05	0	1	1	7	P41576	P41576 [265-287]	0	2537.27697477	High	High	High	1.5e8			5.8910551071167	High	0	7.588E-10
High	[R].RAAGELPAAPQVSVEEASANLAELLNAGLGGSDND.[-]		0.00534643	0	1	1	7	A6TGP1	A6TGP1 [1373-1407]	1	3406.67209459	Not Found	High	High		1.8e7	1.2e7	4.07376480102539	High	0	6.635E-05
High	[R].RAAGELPAAPQVSVEEASANLAELLNAGLGGSDND.[-]	1xDeamidated [Q/N]	0.0375474	0	1	1	3	A6TGP1	A6TGP1 [1373-1407]	1	3407.65611059	Not Found	Not Found	High			1.2e7	4.54292869567871	High	0	0.0003355
High	[K].KCDVVLPLVAIATPIEYTR.[N]	1xCarbamidomethyl [C2]	0.000922416	0	1	2	2	A6TF98	A6TF98 [382-400]	1	2158.19403736	High	Not Found	Not Found				4.59607458114624	High	0	3.549E-07
High	[R].FNNFINDSLLEGAIDALK.[R]	2xDeamidated [N3; N]	0.0122741	0	1	1	7	A6T5E8	A6T5E8 [22-39]	0	1995.99096423	High	High	High		3.1e7	1.3e7	4.24311780929565	High	0	0.0008264
High	[K].NAALPILFSALLAEEPVEIQNVPK.[L]		8.47175E-07	0	1	2	44	A6TEK8	A6TEK8 [23-46]	0	2576.43341545	High	High	High	8.1e7	2.4e7	3.4e7	5.81344699859619	High	0	2.605E-11
High	[K].NAALPILFSALLAEEPVEIQNVPK.[L]	1xDeamidated [N/Q]	5.52874E-06	0	1	2	10	A6TEK8	A6TEK8 [23-46]	0	2577.41743145	High	High	High				5.28196477890015	High	0	2.886E-11
High	[R].SLYIPYAGPVLLEFPLLNK.[G]		0.000270339	0	1	2	23	A6T9K7	A6T9K7 [10-28]	0	2147.21509012	High	High	High	3.2e7	2.5e7	1.9e7	3.92653679847717	High	0	1.977E-05
High	[R].ACLDDAVELAPGATTLLPTGLAIHIADPSLAAVILPR.[S]	1xCarbamidomethyl [C2]	0.000851765	0	1	2	14	A6TFN1	A6TFN1 [35-71]	0	3736.03535761	High	High	High	4.4e7	3.0e7		4.23807764053345	High	0	3.066E-07
High	[R].QASITQELTEIVSGAAAV.[-]		0.0202512	0	1	1	15	A6TG37	A6TG37 [270-287]	0	1787.93853393	High	High	High	2.1e7	1.9e7	2.0e7	4.43445539474487	High	0.007174	0.1752
High	[R].SDLSADINEHLIVELYSK.[-]		0.000596665	0	1	1	103	B5XNB5	B5XNB5 [189-206]	0	2046.03897615	High	High	High	3.5e7	1.0e7	3.2e6	3.76076364517212	High	0	6.978E-05
High	[R].LLDVPFTMADATTLTEAGYVGEDVENIIQK.[L]		6.04132E-05	0	1	2	11	A6T5I1	A6T5I1 [135-164]	0	3253.6184512	High	High	High	3.0e7	2.4e7	2.4e7	6.09795141220093	High	0	2.353E-09
High	[R].LLDVPFTMADATTLTEAGYVGEDVENIIQK.[L]	1xDeamidated [Q/N]	0.000130544	0	1	2	26	A6T5I1	A6T5I1 [135-164]	0	3254.6024672	High	High	High		8.1e6		5.84477138519287	High	0	6.498E-08
High	[K].SFVVADIPGLIEGAAEGAGLGIR.[F]		0.000257715	0	1	2	46	A6TEK2	A6TEK2 [208-230]	0	2212.19720809	High	High	High	8.3e7	4.1e7	6.9e7	4.78031969070435	High	0	2.164E-06
High	[R].LPVVATLNELSEEALIQILKEPK.[N]		0.00030065	0	1	2	4	A6T5I1	A6T5I1 [308-330]	1	2547.4643812	Not Found	Not Found	High			1.5e7	3.79843783378601	High	0	4.51E-08
High	[K].WTSQSSLDLGEPLSLITESVFAR.[Y]		2.5902E-07	0	1	1	93	P41576	P41576 [265-287]	0	2536.29295877	High	High	High	4.7e8	2.3e8	3.6e8	6.6700553894043	High	0	1.017E-11
High	[R].LFSVPNPGAADDFLAVINPESLVIK.[Q]	1xDeamidated [N]	3.47634E-05	0	1	1	8	A6T6C3	A6T6C3 [477-501]	0	2627.39669599	High	High	High	1.1e7	1.2e7	8.9e6	5.69523286819458	High	0	8.491E-10
High	[R].LFSVPNPGAADDFLAVINPESLVIK.[Q]		1.95118E-06	0	1	1	56	A6T6C3	A6T6C3 [477-501]	0	2626.41267999	High	High	High	2.0e8	1.6e8	1.8e7	6.87349033355713	High	0	4.259E-12
High	[R].SYPITIAAGLFNDPASFLPLK.[S]	1xDeamidated [N12]	0.00143351	0	1	2	3	A6TF13	A6TF13 [12-32]	0	2236.18999792	Not Found	High	High				4.53457450866699	High	0	8.008E-07
High	[K].EANNLGIPVFAIVDTNSDPDGVDFVIPGNDDAIR.[A]	3xDeamidated [N4; N16; N]	4.03404E-05	0	1	2	5	A6T4X1	A6T4X1 [175-208]	0	3572.69149386	High	Not Found	Not Found	1.3e7			5.64927959442139	High	0	1.116E-09
High	[K].LDLDTASTQLAEGVYEVVLR.[V]		2.76075E-07	0	1	1	115	B5XTJ1	B5XTJ1 [42-61]	0	2192.14450377	High	High	High	1.9e8	2.6e8	4.0e8	6.48642206192017	High	0	9.052E-11
High	[K].LDLDTASTQLAEGVYEVVLR.[V]	1xDeamidated [Q9]	6.76585E-06	0	1	1	1	B5XTJ1	B5XTJ1 [42-61]	0	2193.12851977	High	Not Found	Not Found				6.18561172485352	High	0	4.194E-11
High	[K].LVPYYTVQEFVESLETPR.[R]		1.8768E-05	0	1	1	91	P41576	P41576 [51-68]	0	2170.10666179	High	High	High	1.9e8	7.4e7	2.2e8	5.10710096359253	High	0	1.199E-08
High	[K].LVPYYTVQEFVESLETPR.[R]	1xDeamidated [Q8]	0.00237408	0	1	1	1	P41576	P41576 [51-68]	0	2171.09067779	Not Found	High	Not Found				4.96921348571777	High	0	2.02E-06
High	[R].VDGGAVANNFLMQFQSDILGTR.[V]		0.000229283	0	1	2	14	A6TFR2	A6TFR2 [409-430]	0	2353.16050496	High	High	High		1.5e7		4.61095762252808	High	0	1.66E-07
High	[R].LTNGFEVTSYIGGEGHNLQEHSVILIR.[G]		1.74806E-07	0	1	1	134	A6TEY0	A6TEY0 [57-83]	0	2983.52720904	High	High	High	1.8e7	8.1e6	3.0e6	6.56229400634766	High	0	3.176E-11
High	[R].DDGYLPEALLNYLVR.[L]		0.000133348	0	1	2	14	A6TC43	A6TC43 [252-266]	0	1750.90102632	High	High	High	5.8e7	2.6e7	3.9e7	4.54446268081665	High	0	1.009E-08
High	[R].LTNGFEVTSYIGGEGHNLQEHSVILIR.[G]	1xDeamidated [N/Q]	8.53108E-08	0	1	1	427	A6TEY0	A6TEY0 [57-83]	0	2984.51122504	High	High	High	2.5e7	2.1e7	1.4e7	5.92696189880371	High	0	5.65E-10
High	[K].TALAIDAIINQR.[D]		0.00186949	0	1	2	12	A6TG38	A6TG38 [176-187]	0	1298.7426754	High	High	Not Found				3.61883759498596	High	0	3.905E-06
High	[K].AMLQDIATLTGGTVISEEIGMELEK.[A]		3.70524E-05	0	1	3	140	A6TH53	A6TH53 [287-311]	0	2649.33614542	High	High	High	1.4e7	2.0e7	8.3e6	5.70676851272583	High	0	1.476E-08
High	[K].AMLQDIATLTGGTVISEEIGMELEK.[A]	1xDeamidated [Q4]	0.00045263	0	1	3	123	A6TH53	A6TH53 [287-311]	0	2650.32016142	High	High	High		6.0e5	6.5e6	5.30108118057251	High	0	1.278E-06
High	[R].AVAPLVPAADALVLDSTELNIEQVIEK.[A]		1.38867E-06	0	1	2	33	A6T702	A6T702 [189-215]	0	2818.54481619	High	High	High	8.0e7	6.4e7	2.8e7	5.42881059646606	High	0	1.112E-11
High	[R].AVAPLVPAADALVLDSTELNIEQVIEK.[A]	1xDeamidated [N/Q]	3.9492E-05	0	1	2	4	A6T702	A6T702 [189-215]	0	2819.52883219	Not Found	High	High			1.7e7	5.30130815505981	High	0	1.083E-09
High	[R].DITATVDSIPLITASILAK.[K]		1.04607E-05	0	1	2	31	A6THZ7	A6THZ7 [172-190]	0	1942.11068459	High	High	High	2.7e8	1.8e7	1.3e8	4.51635456085205	High	0	4.427E-09
High	[R].SYPITIAAGLFNDPASFLPLK.[S]		0.00111089	0	1	2	15	A6TF13	A6TF13 [12-32]	0	2235.20598192	High	High	High	2.0e7	8.0e6	7.5e6	3.94230985641479	High	0	2.467E-05
High	[R].LTNGFEVTSYIGGEGHNLQEHSVILIR.[G]	2xDeamidated [N17; N/Q]	4.18692E-05	0	1	1	112	A6TEY0	A6TEY0 [57-83]	0	2985.49524104	High	High	High	1.6e7	2.7e7	1.0e7	5.17316007614136	High	0	1.536E-06
High	[K].IIGSGVGGITETDATLAAASNAILVGFNVR.[A]	1xDeamidated [N]	6.3817E-06	0	1	2	58	A6TEI7	A6TEI7 [726-755]	0	2888.53637716	High	High	High	8.3e6	9.8e6	5.7e6	6.02694320678711	High	0	1.04E-09
High	[K].YLTTGMTVAELSAAAVQYSDNAAANLLLK.[E]		4.57988E-10	0	1	1	321	Q9F663	Q9F663 [111-139]	0	2999.53941318	High	High	High	4.6e8	2.1e8	1.4e8	8.43730163574219	High	0	1.655E-17
High	[K].YLTTGMTVAELSAAAVQYSDNAAANLLLK.[E]	1xDeamidated [N/Q]; 1xOxidation [M6]	0.000436105	0	1	1	3	Q9F663	Q9F663 [111-139]	0	3016.51834418	Not Found	Not Found	High			1.1e7	4.56936645507813	High	0	9.941E-06
High	[K].EGIPTLGTAVYSASQGLLAALAGAK.[Y]		4.7644E-06	0	1	2	49	A6TGD7	A6TGD7 [102-126]	0	2359.28675128	High	High	High	4.1e7	1.2e7	2.4e7	6.04491186141968	High	0	4.437E-11
High	[K].EGIPTLGTAVYSASQGLLAALAGAK.[Y]	1xDeamidated [Q15]	1.63462E-05	0	1	2	16	A6TGD7	A6TGD7 [102-126]	0	2360.27076728	High	High	High	2.1e7	1.3e7	7.1e6	5.36391925811768	High	0	2.913E-10
High	[R].LADGEEFTVGQNISVELFADVK.[K]		1.20746E-05	0	1	1	557	A6TEX2	A6TEX2 [84-105]	0	2381.18709678	High	High	High	5.9e6	4.4e6	6.9e6	4.96044015884399	High	0	2.748E-09
High	[R].LADGEEFTVGQNISVELFADVK.[K]	1xDeamidated [Q/N]	4.36875E-05	0	1	1	206	A6TEX2	A6TEX2 [84-105]	0	2382.17111278	High	High	High	1.7e6	2.0e6	3.7e6	5.06803607940674	High	0	3.553E-09
High	[K].YEIISEAEAEVAEIQEQFQSGLVTAGER.[Y]		2.50058E-05	0	1	1	38	A6TGP1	A6TGP1 [651-678]	0	3096.50077893	High	High	High	3.5e7	5.9e7	3.0e7	6.14280986785889	High	0	4.647E-10
High	[K].YEIISEAEAEVAEIQEQFQSGLVTAGER.[Y]	1xDeamidated [Q]	6.15893E-07	0	1	1	23	A6TGP1	A6TGP1 [651-678]	0	3097.48479493	High	High	High	1.2e7	6.7e7		8.13006782531738	High	0	5.082E-13
High	[R].GTFPQLNLAPVNFDALFMNYLQQQAGEGAEQHQDA.[-]		4.91875E-06	0	1	1	7	B5XTJ1	B5XTJ1 [121-155]	0	3862.81296189	High	High	High	1.6e8			5.41442632675171	High	0	2.334E-11
High	[R].GTFPQLNLAPVNFDALFMNYLQQQAGEGAEQHQDA.[-]	1xDeamidated [Q/N]	2.0611E-07	0	1	1	31	B5XTJ1	B5XTJ1 [121-155]	0	3863.79697789	High	High	High	1.0e8	5.2e7	3.8e7	6.74720335006714	High	0	1.897E-13
High	[R].GTFPQLNLAPVNFDALFMNYLQQQAGEGAEQHQDA.[-]	2xDeamidated [Q/N]	1.78916E-05	0	1	1	2	B5XTJ1	B5XTJ1 [121-155]	0	3864.78099389	Not Found	High	Not Found				6.24892282485962	High	0	2.508E-10
High	[K].AIVQLEDGVQISSGDTLAR.[I]		2.59534E-05	0	1	1	16	A6TGP1	A6TGP1 [1105-1123]	0	1972.03455949	High	High	High	8.2e6	5.5e6	6.1e5	4.53585290908813	High	0	5.002E-10
High	[R].VLLLDNLSDYIKPGMSVEAIQGIIASMK.[S]		0.00585063	0	1	1	2	B5XPI0	B5XPI0 [42-69]	0	3018.62539147	Not Found	Not Found	High				3.08413219451904	High	0	0.001198
High	[R].AAGELPAAPQVSVEEASANLAELLNAGLGGSDND.[-]		3.12486E-08	0	1	1	28	A6TGP1	A6TGP1 [1374-1407]	0	3250.57098363	High	High	High	1.6e8	6.6e8	1.4e8	7.53139781951904	High	0	2.107E-15
High	[R].AAGELPAAPQVSVEEASANLAELLNAGLGGSDND.[-]	1xDeamidated [N/Q]	3.54991E-08	0	1	1	33	A6TGP1	A6TGP1 [1374-1407]	0	3251.55499963	High	High	High		6.4e7	1.4e7	8.19051074981689	High	0	2.667E-15
High	[K].ASDEAQVAALLDAAAYEALLEDE.[-]		1.19034E-06	0	1	1	46	A6TDR6	A6TDR6 [107-129]	0	2378.12455603	High	High	High	7.4e7	6.4e7	1.8e7	7.70565319061279	High	0	1.438E-10
High	[K].ASDEAQVAALLDAAAYEALLEDE.[-]	1xDeamidated [Q6]	0.000703491	0	1	1	8	A6TDR6	A6TDR6 [107-129]	0	2379.10857203	High	High	High	1.6e7		2.8e6	5.87021207809448	High	0	2.167E-07
High	[R].GGTAHFEYVAGGASNGLAHVAQDSEIPVAFGVLTTESIEQAIER.[A]	3xDeamidated [N15; Q22; Q40]	0.00678644	0	1	1	3	A6T5E8	A6T5E8 [85-128]	0	4502.16340795	High	Not Found	Not Found	7.2e6			4.59465360641479	High	0	1.4E-05
High	[R].GGTAHFEYVAGGASNGLAHVAQDSEIPVAFGVLTTESIEQAIER.[A]	2xDeamidated [Q22; Q/N]	0.00031039	0	1	1	48	A6T5E8	A6T5E8 [85-128]	0	4501.17939195	High	High	High	1.7e7	1.3e7	7.5e6	5.63300943374634	High	0	2.945E-05
High	[R].GGTAHFEYVAGGASNGLAHVAQDSEIPVAFGVLTTESIEQAIER.[A]	1xDeamidated [N/Q]	0.00397261	0	1	1	10	A6T5E8	A6T5E8 [85-128]	0	4500.19537595	High	High	Not Found				4.59770345687866	High	0	5.228E-06
High	[K].SATEVEVPVIGGHSGVTILPLLSQIPGVSFSDQEIADLTK.[R]	1xDeamidated [Q]	0.0111605	0	1	1	7	A6TEQ3	A6TEQ3 [165-204]	0	4105.1590972	High	Not Found	High	2.3e7		6.1e6	3.55259013175964	High	0	0.0001498
High	[R].NVGEHEVDFQVHSEVFAK.[V]		0.000612728	0	1	1	22	B5Y305	B5Y305 [124-141]	0	2070.98794368	High	High	High	1.6e7	9.3e6		5.1084771156311	High	0	1.332E-05
High	[K].DYIDEATGELICPANMELSLDLLAK.[L]	1xCarbamidomethyl [C12]	0.00870415	0	1	2	13	A6TGP0	A6TGP0 [300-324]	0	2794.35252402	High	High	High			5.3e7	3.24559617042542	High	0	0.0004565
High	[K].DYIDEATGELICPANMELSLDLLAK.[L]	1xDeamidated [N15]; 1xCarbamidomethyl [C12]	0.0763247	0	1	2	8	A6TGP0	A6TGP0 [300-324]	0	2795.33654002	High	High	High		1.3e7		3.42218780517578	High	0	0.001287
High	[K].AQSVTLDYK.[A]		0.0827521	0	1	2	3	A6TCI3	A6TCI3 [56-64]	0	1024.53095142	High	High	Not Found	1.9e7			2.38207626342773	High	0	0.001504
High	[R].AVPVLNIGLPDYFIPQGTQEEIR.[A]		0.000726278	0	1	2	6	A6T5F3	A6T5F3 [579-601]	0	2569.36606418	High	High	Not Found	3.0e7	7.4e7		3.79211282730103	High	0	2.284E-07
High	[R].ITESLFNGNLSDLSEADFEQLAQDGVPMIEMEK.[G]	1xDeamidated [N]	0.00154416	0	1	1	4	A6T9Y5	A6T9Y5 [327-359]	0	3671.69790027	Not Found	High	Not Found				4.7431263923645	High	0	9.327E-07
High	[R].ITESLFNGNLSDLSEADFEQLAQDGVPMIEMEK.[G]	2xDeamidated [N9; Q20]	0.0710903	0	1	1	1	A6T9Y5	A6T9Y5 [327-359]	0	3672.68191627	Not Found	Not Found	High			9.2e6	2.78575134277344	High	0	0.001123
High	[K].YLTTGMTVAELSAAAVQYSDNAAANLLLK.[E]	1xDeamidated [N/Q]	3.17507E-08	0	1	1	260	Q9F663	Q9F663 [111-139]	0	3000.52342918	High	High	High	1.2e8	4.9e7	1.8e7	7.04590749740601	High	0	2.178E-15
High	[K].KYEIISEAEAEVAEIQEQFQSGLVTAGER.[Y]		0.00932397	0	1	1	17	A6TGP1	A6TGP1 [650-678]	1	3224.59574189	High	High	High	9.3e6	1.1e7	4.1e6	4.82964420318604	High	0	9.709E-05
High	[K].IAEQVIIQYGGSVNAGNAAELFTQPDIDGALVGGASLK.[A]		5.94393E-08	0	1	1	641	Q7X222	Q7X222 [201-238]	0	3786.95485827	High	High	High	3.6e7	4.6e6	2.4e7	8.29819107055664	High	0	2.225E-12
High	[K].IAEQVIIQYGGSVNAGNAAELFTQPDIDGALVGGASLK.[A]	1xDeamidated [Q/N]	6.86095E-08	0	1	1	649	Q7X222	Q7X222 [201-238]	0	3787.93887427	High	High	High	3.1e7	2.0e7	1.8e7	8.27000713348389	High	0	1.112E-11
High	[K].IAEQVIIQYGGSVNAGNAAELFTQPDIDGALVGGASLK.[A]	2xDeamidated [Q/N]	1.49592E-06	0	1	1	63	Q7X222	Q7X222 [201-238]	0	3788.92289027	High	High	High			9.0e6	7.722487449646	High	0	7.5E-12
High	[K].IAEQVIIQYGGSVNAGNAAELFTQPDIDGALVGGASLK.[A]	3xDeamidated [Q4; Q8; Q24]	0.00264002	0	1	1	2	Q7X222	Q7X222 [201-238]	0	3789.90690627	Not Found	High	Not Found		2.1e6		5.64717721939087	High	0	2.464E-06
High	[K].TTAAACLMTEAPSFANPAALGELGIQVVEK.[E]	1xDeamidated [Q/N]; 1xCarbamidomethyl [C6]	0.0147648	0	1	2	11	A6TB35	A6TB35 [557-586]	0	3061.52204928	High	High	High		1.7e7		4.04921054840088	High	0	0.001229
High	[R].LVTYQTDANGQPVNQILVEAATDIDKELYLGAVVDR.[S]	1xDeamidated [Q/N]	0.00734766	0	1	1	28	A6T6F6	A6T6F6 [81-116]	1	3933.0127674	High	High	High				5.58560180664063	High	0	1.63E-05
High	[K].SATEVEVPVIGGHSGVTILPLLSQIPGVSFSDQEIADLTK.[R]		0.000484999	0	1	1	5	A6TEQ3	A6TEQ3 [165-204]	0	4104.1750812	High	High	High	7.5e7	4.6e7	4.8e7	5.08605575561523	High	0	2.654E-07
High	[K].KYEIISEAEAEVAEIQEQFQSGLVTAGER.[Y]	1xDeamidated [Q]	0.00912872	0	1	1	22	A6TGP1	A6TGP1 [650-678]	1	3225.57975789	High	Not Found	High	3.0e6			4.39131736755371	High	0.0005915	0.018
High	[K].AIMVNGR.[V]	1xDeamidated [N5]	0.0774928	0	1	1	4	B5XNB5	B5XNB5 [122-128]	0	761.39743544	High	High	Not Found	7.4e7	3.5e7		1.94154286384583	High	0	0.001322
High	[R].VGGEMNLSK.[T]		0.0629022	0	1	2	4	A6TB02	A6TB02 [46-54]	0	934.46624274	High	High	Not Found	2.5e8	2.5e8		2.93398070335388	High	0	0.0008946
High	[R].EYAQLSDVAR.[C]		0.0252465	0	1	2	2	A6TAN9	A6TAN9 [41-50]	0	1151.56912777	Not Found	High	Not Found		7.7e7		2.9108738899231	High	0	0.0001601
High	[K].LFGYAQSGLLSASSATGLPQVENLENK.[G]	1xDeamidated [Q/N]	0.000147514	0	1	2	6	A6TEJ0	A6TEJ0 [419-445]	0	2795.40977971	Not Found	High	Not Found		5.5e7		4.33821630477905	High	0	1.216E-08
High	[R].LLQDDNYEIYGLDIGSDAISR.[F]		8.76345E-05	0	1	2	4	A6TF98	A6TF98 [335-355]	0	2370.14596023	High	Not Found	Not Found	1.1e8			4.53358936309814	High	0	4.662E-09
High	[R].LLQDDNYEIYGLDIGSDAISR.[F]	1xDeamidated [N/Q]	0.000108966	0	1	2	4	A6TF98	A6TF98 [335-355]	0	2371.12997623	Not Found	High	Not Found				4.35435724258423	High	0	2.817E-08
High	[R].YTQPELLEYSQQLIGIAR.[K]		0.0196223	0	1	2	2	A6T4E6	A6T4E6 [22-39]	0	2122.11789519	Not Found	High	Not Found		5.9e7		3.70951271057129	High	0	0.0001002
High	[R].WVSLPGEGGHVDFAPNSEEEGIILEELR.[A]		0.050181	0	1	2	3	A6TC33	A6TC33 [151-178]	0	3079.50071944	High	High	Not Found				4.06220769882202	High	0	0.000581
High	[R].STIFPNMIGLTIAVHNGR.[Q]	1xDeamidated [N16]	0.018229	0	1	1	1	B5XN98	B5XN98 [38-55]	0	1942.02149296	Not Found	High	Not Found				2.82175159454346	High	0	8.716E-05
High	[R].VFSSTEDAESIFDYQPWLIQK.[A]		0.013786	0	1	2	4	A6TCL6	A6TCL6 [31-51]	0	2503.20274684	Not Found	High	Not Found		1.8e7		3.17737674713135	High	0	0.001064
High	[K].STEPFQLLETTPQFVYQAQSGLTGR.[D]		0.0106984	0	1	2	4	A6TG08	A6TG08 [92-116]	0	2798.39954899	High	High	Not Found	6.8e7	7.0e7		3.3752236366272	High	0.0003511	0.007446
High	[K].STEPFQLLETTPQFVYQAQSGLTGR.[D]	1xDeamidated [Q]	0.00803977	0	1	2	11	A6TG08	A6TG08 [92-116]	0	2799.38356499	High	High	Not Found	4.5e7	2.9e7		4.41520977020264	High	0	4.049E-05
High	[R].DTVLVENTPIDYLDFASPVSGLGSK.[M]		0.00242503	0	1	2	4	A6TGM1	A6TGM1 [423-447]	0	2637.32940378	High	High	Not Found	1.6e7	1.4e7		3.62202620506287	High	0	3.886E-05
High	[R].DTVLVENTPIDYLDFASPVSGLGSK.[M]	1xDeamidated [N7]	0.0341885	0	1	2	2	A6TGM1	A6TGM1 [423-447]	0	2638.31341978	Not Found	High	Not Found				3.91847658157349	High	0	0.000338
High	[K].FSSQGEIVQALQEEGFENINQSK.[V]		0.00660902	0	1	1	4	A6TEQ4	A6TEQ4 [23-45]	0	2582.23690039	High	Not Found	Not Found				4.375901222229	High	0	1.336E-05
High	[R].VAEQLEGLEDCPEDLYLIEGDPQSFDDSVFSVDELEK.[A]	1xCarbamidomethyl [C11]	0.0164933	0	1	2	2	A6T716	A6T716 [720-756]	0	4229.91185155	High	Not Found	Not Found				3.15350532531738	High	0	0.001036
High	[R].VAEQLEGLEDCPEDLYLIEGDPQSFDDSVFSVDELEK.[A]	1xDeamidated [Q]; 1xCarbamidomethyl [C11]	0.0103097	0	1	2	3	A6T716	A6T716 [720-756]	0	4230.89586755	Not Found	High	Not Found		1.5e7		3.30479907989502	High	0	3.029E-05
High	[K].TGSITSVQAVYVPADDLTDPSPATTFAHLDATVVLSR.[Q]	1xDeamidated [Q8]	0.0345467	0	1	2	9	A6TG36	A6TG36 [288-324]	0	3816.91780444	High	High	Not Found	6.0e6			3.59166216850281	High	0.000402	0.009596
High	[K].LFGYAQSGLLSASSATGLPQVENLENK.[G]		0.000774087	0	1	2	8	A6TEJ0	A6TEJ0 [419-445]	0	2794.42576371	High	High	Not Found	4.7e7			4.95290946960449	High	0	3.884E-07
High	[R].ALLDNSIVPVINENDAVATAEIK.[V]	1xDeamidated [N]	0.0130083	0	1	2	3	A6T562	A6T562 [123-145]	0	2410.27116114	High	Not Found	Not Found				4.47750568389893	High	0	4.647E-05
High	[R].ALLDNSIVPVINENDAVATAEIK.[V]		0.00165454	0	1	2	2	A6T562	A6T562 [123-145]	0	2409.28714514	Not Found	High	Not Found				3.94295716285706	High	0	1.044E-06
High	[K].FGLIPEFIGR.[L]		0.00357265	0	1	2	10	A6T5I1	A6T5I1 [298-307]	0	1148.64625598	High	High	Not Found	7.5e7			2.774085521698	High	0	1.783E-05
High	[R].INAFKPTADRPFVLGLPTGGTPLTAYK.[A]		0.0252465	0	1	2	2	A6T6C1	A6T6C1 [24-50]	0	2845.5610755	High	High	Not Found	2.3e7			2.38436770439148	High	0	0.0001607
High	[K].LADLLDEALER.[A]		0.00427888	0	1	2	4	A6TB43	A6TB43 [390-400]	0	1257.66850739	High	High	Not Found	5.2e8	2.0e8		3.49386501312256	High	0	3.027E-05
High	[R].HIYAQVIAPNGSEVLVAASTVEK.[A]		0.0186168	0	1	2	7	A6TEV6	A6TEV6 [34-56]	0	2396.28200025	High	Not Found	Not Found	1.3e7			3.19867992401123	High	0	9.119E-05
High	[R].HIYAQVIAPNGSEVLVAASTVEK.[A]	1xDeamidated [N10]	6.9112E-06	0	1	2	16	A6TEV6	A6TEV6 [34-56]	0	2397.26601625	High	High	Not Found	7.4e7	7.4e7		5.04772853851318	High	0	7.795E-07
High	[R].HIYAQVIAPNGSEVLVAASTVEK.[A]	2xDeamidated [Q5; N10]	0.00142591	0	1	2	5	A6TEV6	A6TEV6 [34-56]	0	2398.25003225	High	High	Not Found		2.7e7		5.44296979904175	High	0	7.911E-07
High	[K].VMDLAAFTLAR.[D]		0.000851765	0	1	1	6	A6T4X3	A6T4X3 [199-209]	0	1207.65035503	High	High	Not Found	9.0e7			4.05461406707764	High	0	3.072E-07
High	[K].QWGMQPSELPASILK.[R]		0.0117042	0	1	1	2	Q48485	Q48485 [159-173]	0	1684.87270316	Not Found	High	Not Found		1.1e8		3.35988879203796	High	0	0.0001143
High	[R].DQVDYMDVSTQQVVSVGASLIPFLEHDDANR.[A]	1xDeamidated [Q/N]	0.00362998	0	1	2	17	A6TGP0	A6TGP0 [648-678]	0	3449.61655403	High	High	Not Found		3.1e6		4.09192371368408	High	0	4.428E-06
High	[R].EVLLPVADVLR.[Y]		0.0181333	0	1	1	2	A6TGG8	A6TGG8 [190-200]	0	1223.73579917	Not Found	High	Not Found				2.766357421875	High	0	8.659E-05
High	[R].YLGPEVPKEDLIWQDPLPAATHQPSAEDIASLK.[T]		0.000332587	0	1	1	4	A6T9H9	A6T9H9 [422-454]	1	3628.85335345	High	High	Not Found	2.4e7			4.40246248245239	High	0	5.437E-08
High	[R].YLGPEVPKEDLIWQDPLPAATHQPSAEDIASLK.[T]	1xDeamidated [Q23]	0.00242503	0	1	1	1	A6T9H9	A6T9H9 [422-454]	1	3629.83736945	High	Not Found	Not Found	1.6e8			4.17206192016602	High	0	2.1E-06
High	[R].TEFDKDNGFTVLDAGQVNDR.[S]	1xDeamidated [N/Q]	0.0171128	0	1	1	3	B5XUB2	B5XUB2 [188-207]	1	2242.02584558	High	Not Found	Not Found	3.2e7			3.34926223754883	High	3.021E-05	0.001943
High	[K].QALSEQGYYLQLPPPSENLLK.[K]		0.0175694	0	1	2	2	A6TAX2	A6TAX2 [62-82]	0	2388.24455213	Not Found	High	Not Found		3.1e7		3.40971660614014	High	0.0001451	0.004043
High	[R].ELSAEGFNFIGTGVSGGEEGALKGPSIMPGGQK.[E]		0.000337931	0	2	2	10	P00350; P41576	P00350 [114-146]; P41576 [114-146]	1	3221.57831776	High	High	Not Found	5.8e7	6.2e7		4.84435844421387	High	0	5.899E-06
High	[K].GQAMVEIGPGLAALTEPVGER.[L]		9.29096E-05	0	1	2	2	A6T4I7	A6T4I7 [38-58]	0	2095.08521486	Not Found	High	Not Found		4.6e7		4.784339427948	High	0	5.187E-09
High	[R].IIFPSTSEVYGMCTDKNFDEDSSNLVVGPINK.[Q]	1xDeamidated [N]; 1xCarbamidomethyl [C13]	0.00678644	0	1	1	4	A6TF98	A6TF98 [427-458]	1	3577.671292	Not Found	High	Not Found		3.7e7		4.15681219100952	High	0	0.001404
High	[R].DNIPVPDYQPDAEGIPNTFVPGR.[N]		0.000711006	0	1	2	5	A6T5I7	A6T5I7 [77-99]	0	2511.21504284	High	High	Not Found		1.2e8		3.86032438278198	High	0	0.0004557
High	[R].LDYCLVGEPSSTEVVGDVVK.[N]	1xCarbamidomethyl [C4]	0.00210116	0	1	2	4	A6TC94	A6TC94 [155-174]	0	2166.0634766	High	High	Not Found	6.0e7	3.5e7		4.22542238235474	High	0	0.0001631
High	[K].TIIGDDVFVGSDTQLVAPVTVGNGVTIAAGTTVTR.[N]	1xDeamidated [N/Q]	0.0209	0	1	2	28	A6TG34	A6TG34 [395-429]	0	3445.80606933	High	High	Not Found	2.9e6	3.4e6		3.7768452167511	High	0	0.0001125
High	[R].GIEIEADVVLK.[A]		0.0499229	0	1	1	3	A6T4X3	A6T4X3 [153-163]	0	1185.67253019	Not Found	High	Not Found				2.41553378105164	High	3.021E-05	0.00194
High	[K].IAIDPLAGPMPYQGR.[E]		0.00036018	0	1	1	2	A6T6F6	A6T6F6 [147-161]	0	1598.83592378	High	Not Found	Not Found	2.3e8			4.06014251708984	High	0	6.319E-08
High	[R].TWAAHGDNDFAHLIK.[D]		0.00198195	0	1	2	2	A6TGM5	A6TGM5 [261-275]	0	1695.82377913	High	Not Found	Not Found	3.2e7			2.87303113937378	High	0.004665	0.1193
High	[K].LVIENYPQGESEMVVMPNHPNKPEMGSR.[E]	1xDeamidated [Q/N]	0.00711783	0	1	1	2	A6T6C3	A6T6C3 [352-379]	0	3183.49076561	High	Not Found	Not Found	5.0e7			3.96186208724976	High	0	1.528E-05
High	[K].YGYVPPSNDPHTEASWNDTFAK.[A]		0.013216	0	1	1	1	Q9AGA6	Q9AGA6 [226-247]	0	2496.11024345	High	Not Found	Not Found	6.5e7			2.91408777236938	High	0	4.788E-05
High	[R].TAAGQPVLVGTISIEK.[S]		0.0613137	0	1	2	2	A6T4P1	A6T4P1 [446-461]	0	1583.90029809	High	Not Found	Not Found	4.0e7			3.19264817237854	High	4.508E-05	0.002279
High	[R].ILLDAPCSATGVIR.[R]	1xCarbamidomethyl [C7]	0.0496661	0	1	2	2	A6TEU2	A6TEU2 [319-332]	0	1485.809375	High	Not Found	Not Found	4.0e7			3.48688650131226	High	0	0.0005665
High	[R].LIAGESDGLPGVTIDR.[F]		0.000205074	0	1	2	2	A6T766	A6T766 [108-123]	0	1612.85407614	High	Not Found	Not Found	1.1e8			3.98285269737244	High	0	8.07E-08
High	[R].NMDLEQECEQLREELNETNSETKR.[K]	1xCarbamidomethyl [C8]	0.0414414	0	1	1	3	A6TGP1	A6TGP1 [191-214]	2	2995.33676719	High	Not Found	Not Found	2.6e7			3.74318671226501	High	0	0.0004035
High	[R].IYPLAGVTTNPSIIAAGK.[TV]		0.0019925	0	1	2	2	A6TGD7	A6TGD7 [19-36]	0	1786.01091111	High	Not Found	Not Found	2.1e8			3.69646692276001	High	0	5.351E-05
High	[K].LISDAFDSEYFATK.[V]		0.0136413	0	1	2	4	A6TFR2	A6TFR2 [323-336]	0	1606.76352984	High	Not Found	Not Found	1.4e8			3.26001262664795	High	0	5.123E-05
High	[K].DFDALNILRPDSEPR.[A]		0.0326211	0	1	1	2	A6T5R2	A6T5R2 [99-113]	0	1757.88168783	High	Not Found	Not Found	9.5e7			3.14314556121826	High	0	0.0002586
High	[K].TFTDAAESIGEAWDSR.[E]		0.000565792	0	1	2	2	A6TBK7	A6TBK7 [421-436]	0	1755.78203333	High	Not Found	Not Found	2.1e8			4.00175189971924	High	0	1.449E-07
High	[K].VIQQALQECGLPAAAVQAIESPDR.[A]	1xDeamidated [Q]; 1xCarbamidomethyl [C9]	0.00231188	0	1	1	7	B5Y169	B5Y169 [158-181]	0	2565.2977273	High	Not Found	Not Found				5.60479640960693	High	0	1.927E-06
High	[R].FPSLPLFGR.[A]		0.0256465	0	1	1	2	A6T716	A6T716 [772-780]	0	1033.58292751	High	Not Found	Not Found				2.42235422134399	High	0	0.0004164
High	[K].DTNGVYVVPAFTGLGAPYWDPYAR.[G]	1xDeamidated [N3]	0.0292322	0	1	2	6	A6TFR2	A6TFR2 [339-362]	0	2630.25617982	High	Not Found	Not Found	1.8e7			3.58172535896301	High	3.021E-05	0.001921
High	[K].VVGFVLGKPPASEQK.[L]		0.00163706	0	1	1	2	B5XW43	B5XW43 [146-160]	0	1555.88425417	High	Not Found	Not Found	2.8e7			4.12814569473267	High	0	6.174E-06
High	[R].LSPIAEQLDK.[I]		0.0270257	0	1	2	2	A6THI2	A6THI2 [28-37]	0	1113.61501535	High	Not Found	Not Found	1.6e8			2.71164584159851	High	0	0.001082
High	[K].KGIHPNYDEITATCSCGNVMK.[I]	2xCarbamidomethyl [C14; C16]	0.0202512	0	1	1	2	A6TGC6	A6TGC6 [3-23]	1	2395.08391152	High	Not Found	Not Found	5.8e7			3.60525512695313	High	0	0.0001062
High	[K].ASTWLNHFDADSLR.[Y]		0.075939	0	1	2	2	A6TBK7	A6TBK7 [344-357]	0	1632.77649458	High	Not Found	Not Found	3.4e7			3.101802110672	High	0.0002281	0.005598
High	[R].VTITIAADSIENAVK.[S]		0.00202449	0	1	2	4	A6T5H9	A6T5H9 [15-29]	0	1544.85301354	High	High	Not Found	1.8e8			3.06625247001648	High	0	1.507E-06
High	[R].NAVDNASR.[E]		0.0469242	0	1	2	2	A6T5G0	A6T5G0 [17-24]	0	846.40641968	High	Not Found	Not Found	5.3e5			1.89815819263458	High	0	0.0005212
High	[R].ENEPFDVALR.[R]		0.0287772	0	1	1	1	B5XU21	B5XU21 [8-17]	0	1189.58477783	High	Not Found	Not Found	1.7e9			2.54249930381775	High	0	0.0002048
High	[R].EVCSGQTGHAEAVR.[V]	1xCarbamidomethyl [C3]	0.000113699	0	1	1	2	B5Y2Y3	B5Y2Y3 [85-98]	0	1500.68596535	High	Not Found	Not Found	3.2e7			4.18588066101074	High	0	7.548E-09
High	[K].IDKPEADPDR.[V]		0.0103643	0	1	2	2	A6TEI7	A6TEI7 [506-515]	0	1155.56404237	High	Not Found	Not Found	8.8e7			2.30090856552124	High	0	3.077E-05
High	[K].QGNEFGATTGR.[R]		0.00675058	0	1	2	1	A6TH93	A6TH93 [294-304]	0	1137.52832559	High	Not Found	Not Found	5.7e8			2.91372513771057	High	0	1.396E-05
High	[R].ELSDDLCSLR.[A]	1xCarbamidomethyl [C7]	0.0416569	0	1	2	2	A6T7Z4	A6T7Z4 [265-274]	0	1207.5623281	High	Not Found	Not Found				2.95447301864624	High	0	0.0004066
High	[K].TIIGDDVFVGSDTQLVAPVTVGNGVTIAAGTTVTR.[N]	2xDeamidated [Q14; N23]	0.0140801	0	1	2	20	A6TG34	A6TG34 [395-429]	0	3446.79008533	High	High	Not Found	3.8e6	1.8e6		4.70446157455444	High	0	0.0001229
High	[K].KVALVTGAGQGIGK.[A]		0.0234594	0	1	1	2	Q48436	Q48436 [3-16]	1	1298.77906092	High	Not Found	Not Found	4.0e7			3.66531276702881	High	0	0.0009375
High	[K].GMDGINSPVAK.[F]		0.0121452	0	1	2	2	A6TB35	A6TB35 [360-370]	0	1088.54047024	High	Not Found	Not Found	2.0e8			3.12462019920349	High	0	0.001116
High	[K].VAGVAGEFDK.[L]		0.0331356	0	1	1	2	B5XNR7	B5XNR7 [329-338]	0	992.5047367	High	Not Found	Not Found				2.36335635185242	High	0	0.0002652
High	[R].LAFAGLK.[F]		0.0616283	0	1	1	2	Q48473	Q48473 [97-103]	0	719.44503717	High	Not Found	Not Found	3.4e7			2.12288999557495	High	3.021E-05	0.001941
High	[R].CHAPYSHSPSGVALELK.[D]	1xCarbamidomethyl [C1]	0.00782973	0	1	2	2	A6TBN1	A6TBN1 [202-218]	0	1852.90104339	High	Not Found	Not Found	8.5e7			3.31895065307617	High	0	1.825E-05
High	[K].VAEPVKEVNAEIQR.[I]		0.000599844	0	1	2	4	A6TEU0	A6TEU0 [17-30]	1	1581.85949591	High	Not Found	Not Found	9.4e7			4.00039672851563	High	0	4.28E-06
High	[R].VPLIVGR.[N]		0.0806907	0	1	2	2	A6T7Y5	A6T7Y5 [169-175]	0	753.49813535	High	Not Found	Not Found	4.9e7			1.5826598405838	High	0.0003904	0.008521
High	[R].LTTGCSVIVTGK.[V]	1xCarbamidomethyl [C5]	0.0136413	0	1	1	2	A6T726	A6T726 [68-79]	0	1235.66639926	High	Not Found	Not Found	3.5e7			2.87211275100708	High	0	5.124E-05
High	[K].HYDEDEAFAER.[A]		0.0347272	0	1	2	2	A6TB43	A6TB43 [199-209]	0	1381.56549883	High	Not Found	Not Found	2.3e7			3.09799480438232	High	0.0002959	0.007032
High	[R].VVPYWNETILPR.[L]		0.00439388	0	1	1	5	B5XZB2	B5XZB2 [161-172]	0	1486.80527564	High	High	Not Found	7.3e8	1.7e8		3.14368104934692	High	0	6.288E-05
High	[R].DLLPLVEGCTVSTK.[H]	1xCarbamidomethyl [C9]	0.000371847	0	1	2	4	B5XZ37	B5XZ37 [281-294]	0	1531.80362086	High	High	Not Found	1.3e8	2.8e8		3.65756583213806	High	0	6.83E-07
High	[R].LLTEEEQGLPLIGR.[V]		0.00116529	0	1	1	4	A6TGV2	A6TGV2 [68-81]	0	1567.86899797	High	High	Not Found	1.3e8	8.8e7		3.4987096786499	High	0	0.000112
High	[R].SPAGAIQFEAK.[D]		0.00766564	0	1	1	4	A6T9H9	A6T9H9 [343-353]	0	1118.5840496	High	High	Not Found	2.1e7	2.7e7		3.16197085380554	High	0	1.753E-05
High	[R].LPLAEFHR.[N]		0.0142295	0	1	2	4	A6TCE4	A6TCE4 [345-352]	0	982.54687636	High	High	Not Found	7.3e7	6.9e7		2.20566368103027	High	7.415E-05	0.002755
High	[R].DTQTGGLSTMHTFR.[G]		0.0015117	0	1	2	4	A6TG08	A6TG08 [206-219]	0	1551.72201619	High	High	Not Found	5.3e7	5.1e7		3.30704236030579	High	0	3.255E-05
High	[R].LKTEDAAAANAMAAHLR.[K]		0.00251685	0	1	1	2	A6T5R2	A6T5R2 [369-385]	1	1753.90137745	High	Not Found	Not Found	1.6e8			3.12557196617126	High	0	2.749E-06
High	[K].LIDDAVDEAAR.[C]		0.00186949	0	1	1	2	B5XW43	B5XW43 [161-171]	0	1187.59025709	Not Found	High	Not Found		7.8e7		3.78164768218994	High	0	1.303E-06
High	[K].SSLSVLAPGGR.[L]		0.0164066	0	1	2	2	A6T4M5	A6T4M5 [225-235]	0	1043.58438397	Not Found	High	Not Found		6.4e7		2.83240151405334	High	0	7.176E-05
High	[K].CDFVSVPTHPTITK.[L]	1xCarbamidomethyl [C1]	0.018913	0	1	2	2	A6TE31	A6TE31 [93-106]	0	1601.7992042	Not Found	High	Not Found		6.1e7		2.1012122631073	High	0	9.335E-05
High	[R].VNADGTLATTGHPPALGSALTHK.[W]		0.010985	0	1	1	1	A6TCV4	A6TCV4 [33-55]	0	2229.16221954	Not Found	High	Not Found				3.19926071166992	High	0	3.413E-05
High	[K].TQRPSTCNTVETLLVHR.[N]	1xCarbamidomethyl [C7]	0.0015117	0	1	2	2	B5Y169	B5Y169 [247-263]	0	2012.0341827	Not Found	High	Not Found		8.4e7		2.95483088493347	High	0.001395	0.04162
High	[R].LGLDTLK.[V]		0.0559081	0	1	2	2	A6TD24	A6TD24 [458-464]	0	759.46108109	Not Found	High	Not Found				2.13208341598511	High	0	0.0007131
High	[R].LGIFTPK.[Q]		0.0564853	0	1	2	4	A6TCI3	A6TCI3 [237-243]	0	775.47125189	High	High	Not Found	6.3e7	8.6e7		2.28277969360352	High	0	0.0007235
High	[K].YIVALDQGTTSSR.[A]		0.000295896	0	1	2	4	A6TFR2	A6TFR2 [6-18]	0	1410.7223338	High	High	Not Found	4.0e7	4.2e7		4.47640752792358	High	0	4.379E-08
High	[R].KNGTLPWLRPDAK.[S]	1xDeamidated [N2]	0.056196	0	1	2	2	A6TDV1	A6TDV1 [154-166]	1	1496.82198873	High	Not Found	Not Found	2.7e8			2.78292298316956	High	0	0.0007207
High	[K].IDAIIKPFK.[L]		0.00172635	0	1	2	4	P0A9Z1	P0A9Z1 [4-12]	0	1044.64519338	High	High	Not Found	4.2e7	3.0e7		2.87775039672852	High	0	4.008E-05
High	[R].IGVITQYQSHTLVQHIQR.[G]		2.20117E-05	0	1	2	4	A6TF49	A6TF49 [69-86]	0	2121.15634642	High	High	Not Found	7.1e7	5.3e7		3.06234908103943	High	0	1.269E-09
High	[K].KIDAIIKPFK.[L]		0.0547708	0	1	2	4	P0A9Z1	P0A9Z1 [3-12]	1	1172.74015634	High	High	Not Found		3.9e7		2.55736899375916	High	0	0.0006837
High	[R].ILEHVCPQIPADKPR.[Y]	1xCarbamidomethyl [C6]	3.0601E-05	0	1	1	3	A6T5D8	A6T5D8 [227-241]	0	1772.94759971	High	High	Not Found	6.4e7	4.0e7		4.05534315109253	High	0	6.765E-10
High	[R].TSHITVVVSDR.[-]		0.00700561	0	1	1	2	A6TEW7	A6TEW7 [100-110]	0	1213.65352607	Not Found	High	Not Found		8.3e6		2.95373034477234	High	0	1.493E-05
High	[K].GEVDDIDHLGNR.[R]		0.00509729	0	1	2	2	A6TGP0	A6TGP0 [440-451]	0	1339.62368241	Not Found	High	Not Found		1.1e8		3.60420060157776	High	0	0.0001084
High	[R].EVESSDYYGK.[G]		0.0319472	0	1	2	4	A6TF98	A6TF98 [602-611]	0	1176.50552442	High	High	Not Found	1.5e8	1.6e8		2.56573891639709	High	0	0.0005034
High	[K].IDRPEEYADIATK.[C]		0.00569761	0	1	1	4	B5XXG3	B5XXG3 [102-114]	0	1520.75911318	High	High	Not Found	7.2e7	7.4e7		3.51678037643433	High	0	1.019E-05
High	[K].DLANDGYR.[A]		0.0810991	0	1	1	4	A6TEX2	A6TEX2 [39-46]	0	923.42173537	High	High	Not Found	1.3e9	1.2e9		2.59977173805237	High	0	0.001453
High	[R].YYEQDDASALPR.[N]		0.00287403	0	1	2	4	A6TGF8	A6TGF8 [246-257]	0	1427.64374913	High	High	Not Found	1.1e8	8.1e7		3.21075177192688	High	0	2.89E-06
High	[R].GCGITVDQAER.[L]	1xCarbamidomethyl [C2]	0.00257086	0	1	2	4	A6TFH4	A6TFH4 [97-107]	0	1205.55791144	High	High	Not Found	4.3e8	4.6e8		3.6410059928894	High	0	3.606E-06
High	[R].LLLETDAPYLLPR.[D]		0.0277424	0	1	1	1	B5XYH5	B5XYH5 [198-210]	0	1513.86245611	High	Not Found	Not Found				2.95308446884155	High	0	0.0001909
High	[K].SFGAPTITKDGVSVAR.[E]		0.00337008	0	1	3	1	A6TH53	A6TH53 [43-58]	1	1605.85949591	Not Found	High	Not Found		3.3e7		3.26014161109924	High	0	3.876E-06
High	[K].LGMKPGEAIEHPWVTK.[A]		0.013427	0	1	2	3	A6T4P1	A6T4P1 [610-625]	0	1792.9414514	High	High	Not Found				2.11912727355957	High	0	4.948E-05
High	[R].IYGTAWADKK.[A]		0.00501685	0	1	1	6	B5XQC6	B5XQC6 [218-227]	1	1152.60478506	High	High	Not Found	3.2e8	3.2e8		2.85264801979065	High	0	0.001416
High	[R].TGEGVEVLR.[N]		0.045491	0	1	1	2	B5XZP4	B5XZP4 [361-369]	0	959.51563573	Not Found	High	Not Found		6.3e7		2.57897114753723	High	0	0.0009736
High	[K].GEGMVLTGPK.[E]		0.0112197	0	1	1	4	A6TGP1	A6TGP1 [522-531]	0	988.51319292	High	High	Not Found	4.4e8	4.1e8		2.86438536643982	High	0	3.561E-05
High	[K].NVIGSIFSR.[F]		0.0183252	0	1	1	4	A6TCD7	A6TCD7 [18-26]	0	992.55235562	High	High	Not Found	4.1e7			2.79065942764282	High	0	0.0001149
High	[K].AEMSEYLFDK.[L]		0.045491	0	1	1	2	A6TAI1	A6TAI1 [6-15]	0	1232.55036616	Not Found	High	Not Found				2.94055461883545	High	0	0.0005675
High	[K].THLVAQADALPGR.[N]		0.00126194	0	1	1	4	B5Y2Y3	B5Y2Y3 [7-19]	0	1348.73317334	High	High	Not Found	7.0e7	6.8e7		3.93826627731323	High	0	6.546E-07
High	[K].TEEFDAIK.[I]		0.0790765	0	1	1	4	A6TGP1	A6TGP1 [14-21]	0	952.46220318	High	High	Not Found	7.8e8	7.3e8		2.54441905021667	High	0	0.001392
High	[K].HVMVSTGTSDADFEK.[T]		2.23654E-05	0	1	2	2	A6T4P6	A6T4P6 [98-112]	0	1623.73191211	Not Found	High	Not Found		6.3e7		4.27489042282104	High	0	3.773E-10
High	[K].DIALGEDFVNK.[-]		0.0622621	0	1	2	2	A6TEQ3	A6TEQ3 [302-312]	0	1220.61574358	High	Not Found	Not Found	1.5e8			2.90196990966797	High	0.0002682	0.006732
High	[R].VEAFPAEPPFDGVISR.[A]		0.0286271	0	1	2	2	B5XZL6	B5XZL6 [124-139]	0	1730.8748116	High	Not Found	Not Found	6.7e7			3.46620178222656	High	0	0.0002025
High	[K].KIGVLTSGGDAPGMNAAIR.[G]		0.000514189	0	1	1	4	A6TGB8	A6TGB8 [4-22]	1	1827.97454235	High	High	Not Found	2.5e7	1.7e7		4.22158622741699	High	0	1.214E-07
High	[R].ALIDADLAR.[L]		0.0397561	0	1	1	2	A6TGB9	A6TGB9 [72-80]	0	957.53637119	Not Found	High	Not Found		1.2e8		2.41818189620972	High	0	0.0003754
High	[K].LMEIAQQQHAQQQAGSADAQASNAKDDDVVDAEFEEVKDK.[K]		0.00207896	0	1	2	2	A6T4F4	A6T4F4 [598-637]	2	4358.01133948	High	Not Found	Not Found	1.5e8			3.348961353302	High	0	4.415E-05
High	[K].LMEIAQQQHAQQQAGSADAQASNAKDDDVVDAEFEEVKDK.[K]	1xDeamidated [Q]	2.27248E-05	0	1	2	7	A6T4F4	A6T4F4 [598-637]	2	4358.99535548	High	High	Not Found		7.9e7		5.61734676361084	High	0	1.69E-07
High	[R].LTTDKGEWLLYR.[A]		0.0190127	0	1	2	2	A6TFH4	A6TFH4 [108-119]	1	1494.79510484	Not Found	High	Not Found		8.5e6		3.35800409317017	High	0	9.473E-05
High	[K].AMMDNLQTETVINR.[D]		0.000870058	0	1	1	2	A6TGP1	A6TGP1 [696-709]	0	1635.78290185	Not Found	High	Not Found		1.9e8		3.32768940925598	High	0	3.195E-07
High	[R].FKGDDIVDTVTLTR.[R]		0.014006	0	1	2	2	A6TBQ0	A6TBQ0 [56-69]	1	1579.83261245	Not Found	High	Not Found				2.90365982055664	High	0	5.367E-05
High	[K].CKSPDQYGDNCEVCGATYSPTELIDPK.[S]	3xCarbamidomethyl [C1; C11; C14]	0.0186168	0	1	2	2	A6TBK7	A6TBK7 [149-175]	1	3104.328177	High	Not Found	Not Found	3.5e7			4.41863918304443	High	0	0.0001405
High	[K].CKSPDQYGDNCEVCGATYSPTELIDPK.[S]	1xDeamidated [Q/N]; 3xCarbamidomethyl [C1; C11; C14]	0.0215694	0	1	2	4	A6TBK7	A6TBK7 [149-175]	1	3105.312193	Not Found	High	Not Found		3.7e7		4.1491813659668	High	0	0.0001451
High	[R].AGGPALLFENPK.[G]		0.0201451	0	1	2	2	A6TGM1	A6TGM1 [42-53]	0	1213.65754887	Not Found	High	Not Found		1.1e8		2.08014798164368	High	1.52E-05	0.001679
High	[K].GAAQYLLQQGFDK.[V]		0.0393453	0	1	2	2	A6TF44	A6TF44 [73-85]	0	1438.7325046	Not Found	High	Not Found		2.9e7		3.2831597328186	High	5.96E-05	0.002486
High	[K].HQQQFFQFSLSGR.[T]		0.0362045	0	1	2	2	A6TI29	A6TI29 [623-635]	0	1609.78699975	Not Found	High	Not Found		4.1e7		2.73841142654419	High	0	0.0004608
High	[R].RETLLDAVEHPEKYPQLTIR.[V]		0.00020948	0	1	1	5	A6TCJ1	A6TCJ1 [80-99]	2	2408.29323365	High	High	Not Found		4.4e7		4.91249132156372	High	0	2.321E-08
High	[R].LALCDLASGEISR.[A]	1xCarbamidomethyl [C4]	0.00211234	0	1	2	4	A6TC33	A6TC33 [17-29]	0	1404.71514027	High	High	Not Found	1.0e8			3.83818602561951	High	0	1.638E-06
High	[R].EAFPGDVFYLHSR.[L]		0.00183994	0	1	2	4	A6TG38	A6TG38 [284-296]	0	1537.74340363	High	High	Not Found		4.2e7		3.19403862953186	High	0	1.263E-06
High	[R].QGGAQIDYLEQENYPPLR.[L]		0.000677809	0	1	2	5	B5XY87	B5XY87 [135-152]	0	2091.0141584	High	High	Not Found	7.1e7	4.3e7		4.98010206222534	High	0	2.009E-07
High	[K].ASNNSPVIFDVTHALQCR.[D]	1xCarbamidomethyl [C17]	8.76345E-05	0	1	1	11	A6TAN5	A6TAN5 [190-207]	0	2028.99198355	High	High	Not Found	1.9e8	9.3e7		4.54602956771851	High	0	4.672E-09
High	[R].AGLGMMEGVLEHVPSAR.[I]		0.000212846	0	1	2	6	A6TCB0	A6TCB0 [79-95]	0	1753.87238555	High	High	Not Found	4.5e7	5.1e7		4.56538963317871	High	0	2.872E-07
High	[K].NGNIDLADLR.[E]	1xDeamidated [N3]	0.010927	0	1	2	4	A6TDR5	A6TDR5 [627-636]	0	1101.55347814	High	High	Not Found	8.6e7	5.5e7		3.07456064224243	High	0	3.375E-05
High	[K].EANNLGIPVFAIVDTNSDPDGVDFVIPGNDDAIR.[A]	2xDeamidated [N]	1.5119E-06	0	1	2	25	A6T4X1	A6T4X1 [175-208]	0	3571.70747786	High	High	High		2.4e7		6.91907358169556	High	0	2.655E-12
High	[R].IGAENSGHVILLDK.[T]		0.00351623	0	1	1	2	B5XSW5	B5XSW5 [322-335]	0	1465.80091847	High	Not Found	Not Found	6.4e7			3.48903274536133	High	0	4.156E-06
High	[R].APVAAPAQLATSGAVNDIHTSPYTK.[E]	1xDeamidated [Q8]	1.58596E-06	0	1	1	1	A6TD49	A6TD49 [209-233]	0	2481.26199345	Not Found	High	Not Found				4.82428741455078	High	0	2.916E-12
High	[R].ALALADAIK.[L]		0.0164933	0	1	1	4	P26420	P26420 [177-185]	0	885.54039399	High	High	Not Found	1.5e8	1.7e8		2.49281454086304	High	0	0.0004017
High	[K].VEGDTKPELELTLK.[Y]		0.0197258	0	1	1	3	A6TEV8	A6TEV8 [51-64]	0	1571.85267917	Not Found	High	Not Found		2.5e8		2.35490489006042	High	0	0.0001011
High	[K].AVEDPALMDYLAEHR.[I]		0.00512439	0	1	1	1	A6T9W8	A6T9W8 [225-239]	0	1729.82139581	Not Found	High	Not Found		3.5e7		3.1996853351593	High	0	8.328E-06
High	[K].EATFIEGDIR.[N]		0.0714526	0	1	1	2	P45602	P45602 [51-60]	0	1150.5738788	Not Found	High	Not Found				1.80987954139709	High	0.0004667	0.01134
High	[R].LEEQNEVVAEAVDRQEENEAR.[A]		0.000888744	0	1	2	2	A6T716	A6T716 [364-384]	1	2457.14881366	Not Found	High	Not Found		7.2e7		2.80663180351257	High	0	3.311E-07
High	[K].QVLGSYGYSEIR.[L]		0.00483403	0	1	1	4	B5XNL6	B5XNL6 [31-42]	0	1371.69030545	High	High	Not Found	2.1e8			3.66555190086365	High	0	7.484E-06
High	[R].KLIDEYGNFVK.[I]		0.00326447	0	1	2	4	A6TB35	A6TB35 [332-342]	1	1325.70997831	High	High	Not Found	2.8e8	3.4e8		3.83876347541809	High	0	3.639E-06
High	[R].GFAVTPPELTK.[D]		0.0102553	0	1	1	4	B5XZB2	B5XZB2 [118-128]	0	1159.63575081	High	High	Not Found	1.1e9	9.6e8		2.75245642662048	High	0.001395	0.04145
High	[K].GVHVVTVNDYLAQR.[D]		0.000422421	0	1	2	2	A6T4P1	A6T4P1 [125-138]	0	1570.83361556	Not Found	High	Not Found		1.1e8		3.50663471221924	High	0	8.452E-08
High	[R].LAIVPDHPLLK.[D]		0.00485974	0	1	2	4	A6T7Z4	A6T7Z4 [97-107]	0	1215.74596997	High	High	Not Found	6.5e7	6.7e7		2.77281498908997	High	0	7.591E-06
High	[R].YATATNLVFNR.[T]		0.0450227	0	1	1	2	A6T6C3	A6T6C3 [532-542]	0	1269.65861147	Not Found	High	Not Found		6.5e8		3.53107643127441	High	0	0.0005836
High	[R].ASGSQLVTLAMK.[R]		0.013427	0	1	2	2	A6TGP7	A6TGP7 [32-43]	0	1205.65583429	Not Found	High	Not Found		5.4e7		2.53354573249817	High	0	0.0001605
High	[K].HLDVLVADEDLSR.[F]		0.000438428	0	1	2	6	B5XZ37	B5XZ37 [429-441]	0	1481.75944755	High	High	Not Found	1.0e8	4.7e7		4.28136110305786	High	0	9.019E-08
High	[R].VVAAAIEQNFDDR.[G]		0.000646162	0	1	2	3	A6T4Z7	A6T4Z7 [451-463]	0	1447.71758277	High	High	Not Found		1.2e8		3.94813299179077	High	0	1.84E-07
High	[R].EGYFCLDSR.[Y]	1xCarbamidomethyl [C5]	0.0827521	0	2	2	4	A6T6C3; B5XZG7	A6T6C3 [523-531]; B5XZG7 [523-531]	0	1146.48843497	High	High	Not Found	7.7e7	5.8e7		2.75946307182312	High	0	0.001514
High	[R].APVAAPAQLATSGAVNDIHTSPYTK.[E]		1.00755E-08	0	1	1	3	A6TD49	A6TD49 [209-233]	0	2480.27797745	High	High	Not Found	2.3e8	1.8e8		6.5295786857605	High	0	9.525E-16
High	[R].DLLGITK.[A]		0.0613137	0	1	1	4	A6TGP1	A6TGP1 [1305-1311]	0	759.46108109	High	High	Not Found	1.4e8	1.6e8		2.24143886566162	High	0	0.0008479
High	[R].EPEIVDTANFLNALGAK.[I]		2.70805E-05	0	1	2	4	A6TEK8	A6TEK8 [188-204]	0	1801.93305467	High	Not Found	High	7.7e7		1.4e8	4.64473724365234	High	0	1.382E-09
High	[K].EANNLGIPVFAIVDTNSDPDGVDFVIPGNDDAIR.[A]	1xDeamidated [N]	4.89268E-06	0	1	2	72	A6T4X1	A6T4X1 [175-208]	0	3570.72346186	High	High	High	1.3e8	1.2e7	6.8e7	6.37624073028564	High	0	4.885E-08
High	[R].SIVEAALLDTMYDLPSMEDVEK.[V]		0.00349762	0	1	1	2	A6T5I1	A6T5I1 [374-395]	0	2469.17751962	Not Found	Not Found	High				3.16492795944214	High	0	4.153E-06
High	[R].KTLGGFDVIVNNAGVAPSTPIESITPEIVDK.[V]	1xDeamidated [N]	0.00273996	0	1	1	4	Q48436	Q48436 [75-105]	1	3182.68310082	Not Found	Not Found	High				4.20586490631104	High	0	2.633E-06
High	[R].DSVGAVVMGPYADLAEGMK.[V]		3.33166E-05	0	1	2	15	A6TG38	A6TG38 [69-87]	0	1909.90341079	High	High	High	3.1e7	1.2e8	1.2e8	5.28475952148438	High	0	7.903E-10
High	[K].VINDNFGIVEGLMTTVHATTATQK.[T]		8.27714E-09	0	1	1	504	P24164	P24164 [155-178]	0	2560.30756299	High	High	High	2.0e10	1.5e10	5.9e8	7.33963632583618	High	0	5.376E-16
High	[K].VINDNFGIVEGLMTTVHATTATQK.[T]	1xDeamidated [N/Q]	3.03786E-07	0	1	1	193	P24164	P24164 [155-178]	0	2561.29157899	High	High	High		3.2e8	3.0e8	5.91049575805664	High	0	6.061E-11
High	[R].ENVTSIIGNGVVLSPAALMK.[E]		6.48425E-06	0	1	2	15	A6TH93	A6TH93 [63-82]	0	2013.10488772	High	High	High	2.9e8	2.8e8	1.3e8	6.0024242401123	High	0	7.285E-10
High	[R].ENVTSIIGNGVVLSPAALMK.[E]	1xDeamidated [N9]	6.09382E-07	0	1	2	17	A6TH93	A6TH93 [63-82]	0	2014.08890372	High	High	High		2.0e8	4.4e7	5.9014253616333	High	0	3.079E-10
High	[R].DANGIDPVSLIAFDK.[V]		0.000330825	0	1	1	6	A6TEX1	A6TEX1 [171-185]	0	1574.80606336	High	High	High	5.4e8	1.5e8	1.3e8	4.50081443786621	High	0	6.205E-08
High	[R].DANGIDPVSLIAFDK.[V]	1xDeamidated [N3]	0.000898237	0	1	1	2	A6TEX1	A6TEX1 [171-185]	0	1575.79007936	Not Found	Not Found	High				3.94605040550232	High	0	3.392E-07
High	[K].LLLLTDQPGLFTADPR.[S]		0.00103677	0	1	2	5	A6T562	A6T562 [165-180]	0	1769.97961099	High	High	High	1.9e8	1.3e8		3.98241448402405	High	0	2.431E-06
High	[K].AVEDSASPLVALLVR.[G]		3.36726E-05	0	1	1	21	A6T4Z7	A6T4Z7 [285-299]	0	1539.87408337	High	High	High	7.0e8	1.7e8	3.9e8	5.22451210021973	High	0	2.092E-06
High	[K].VTAIPADFVTVASTDNCPFAIMANEEKR.[F]	1xCarbamidomethyl [C17]	0.0126026	0	1	1	2	A6TCC2	A6TCC2 [147-174]	1	3067.48633207	High	High	Not Found	3.8e7	8.7e7		3.86507105827332	High	0	4.387E-05
High	[K].VTAIPADFVTVASTDNCPFAIMANEEKR.[F]	1xDeamidated [N]; 1xCarbamidomethyl [C17]	0.00937343	0	1	1	7	A6TCC2	A6TCC2 [147-174]	1	3068.47034807	High	High	High		1.6e8	1.4e8	3.81749510765076	High	0.0001168	0.003572
High	[R].ELAAFSQFASDLDDATR.[K]		5.79958E-06	0	1	2	30	A6TG38	A6TG38 [402-418]	0	1856.86609726	High	High	High	1.3e8	8.7e7	2.8e8	6.21312665939331	High	0	3.172E-11
High	[R].NGFLLDGFPR.[T]	1xDeamidated [N1]	0.000692368	0	1	1	8	A6T5N7	A6T5N7 [79-88]	0	1136.57348537	High	High	High	3.1e8			4.15162086486816	High	0	2.663E-07
High	[R].TFLDQTGGLWASGALYGK.[I]		2.42615E-06	0	1	1	205	B5XXP0	B5XXP0 [89-106]	0	1884.9490391	High	High	High	6.4e7	2.7e7	5.6e6	6.20583868026733	High	0	7.275E-11
High	[R].KTLGGFDVIVNNAGVAPSTPIESITPEIVDK.[V]		0.000283581	0	1	1	4	Q48436	Q48436 [75-105]	1	3181.69908482	Not Found	High	High		7.5e7	1.6e8	4.86360311508179	High	0	4.061E-08
High	[K].AYGLFNEESELAQALR.[L]		0.000562794	0	1	2	10	A6TBS0	A6TBS0 [53-68]	0	1810.89700352	High	High	High	5.7e7			4.32771921157837	High	0	8.034E-05
High	[K].GPLENDGFSAVEAIAPGVIER.[Q]	1xDeamidated [N5]	5.24262E-06	0	1	2	6	A6TG38	A6TG38 [119-139]	0	2142.0713393	High	High	High				6.48377132415771	High	0	2.669E-11
High	[K].GPLENDGFSAVEAIAPGVIER.[Q]		6.21239E-09	0	1	2	35	A6TG38	A6TG38 [119-139]	0	2141.0873233	High	High	High	1.0e9	2.0e8	1.6e8	6.95181465148926	High	0	7.532E-14
High	[R].DFNEALVHQVVVAYAAGAR.[Q]		5.79958E-06	0	1	1	27	A6TEX1	A6TEX1 [22-40]	0	2030.04539903	High	High	High	6.7e7	1.1e8	6.2e7	5.79671764373779	High	0	3.89E-10
High	[R].AVIDAPPVLVR.[D]		0.0184219	0	1	1	4	A6TD24	A6TD24 [410-420]	0	1149.69901979	High	High	Not Found	1.1e8	7.8e7		2.35909271240234	High	0.0001027	0.003428
High	[K].DITLAMDCAASEFYK.[D]	1xCarbamidomethyl [C8]	4.41543E-05	0	1	2	275	A6TD53	A6TD53 [240-254]	0	1734.77133439	High	High	High	1.1e8	9.1e7	1.1e8	5.59257316589355	High	0	1.464E-08
High	[R].LPSEFDLSAFLHAGENR.[L]		5.95573E-06	0	1	2	39	A6TI29	A6TI29 [168-184]	0	1902.93445164	High	High	High	2.1e8	4.7e7	8.4e7	5.46494245529175	High	0	9.63E-11
High	[R].SALQYAASVAGLMITTECMVTDLPK.[SG]	1xCarbamidomethyl [C18]	1.70845E-06	0	1	3	95	A6TH53	A6TH53 [502-526]	0	2670.3187216	High	High	High	1.4e6	3.5e6	3.0e6	6.21901273727417	High	0	5.034E-10
High	[R].SALQYAASVAGLMITTECMVTDLPK.[SG]	1xDeamidated [Q4]; 1xCarbamidomethyl [C18]	1.75153E-05	0	1	3	109	A6TH53	A6TH53 [502-526]	0	2671.3027376	High	High	High	3.9e6	1.2e7	9.5e6	5.90984106063843	High	0	1.561E-08
High	[K].ASLATESFISAASFQETTR.[V]	1xDeamidated [Q15]	0.033483	0	1	1	5	A6TGP1	A6TGP1 [1312-1330]	0	2017.97129094	High	High	High	1.0e8	4.1e7	1.7e8	3.39405012130737	High	1.52E-05	0.001674
High	[R].TFLDQTGGLWASGALYGK.[I]	1xDeamidated [Q5]	0.000745829	0	1	1	28	B5XXP0	B5XXP0 [89-106]	0	1885.9330551	High	High	High	7.0e6	2.0e6	1.0e6	4.71429681777954	High	0	1.076E-05
High	[K].GTEIVANAIADSEGFSIAGGGDTLAAIDLFGIADK.[I]		0.00434752	0	1	1	11	B5XUB8	B5XUB8 [321-355]	0	3379.69037048	High	High	Not Found	1.6e6	2.6e6		3.42000222206116	High	0.0001168	0.003486
High	[R].ILGLGDQGIGGMGIPIGK.[L]		1.7638E-06	0	1	2	7	A6T9K7	A6T9K7 [158-175]	0	1695.94620243	High	High	High	2.8e8	3.3e8	1.8e8	4.78129005432129	High	0	3.549E-12
High	[R].ANPQQILASDAEDIHSWVEGK.[L]		0.000125777	0	1	2	2	A6TGE4	A6TGE4 [71-91]	0	2308.12041425	High	High	Not Found	5.1e7	5.4e7		4.89428424835205	High	0	9.124E-09
High	[R].ANPQQILASDAEDIHSWVEGK.[L]	1xDeamidated [N2]	0.000230505	0	1	2	1	A6TGE4	A6TGE4 [71-91]	0	2309.10443025	Not Found	Not Found	High			3.8e7	5.07012128829956	High	0	2.763E-08
High	[K].DMGGLPDALFVIDADHEHIAIK.[E]		0.000289673	0	1	2	12	A6T4X1	A6T4X1 [153-174]	0	2377.18565708	High	High	High	5.6e7	6.3e7	6.2e7	4.46349143981934	High	0	4.227E-08
High	[K].GLPIPVVITVYADR.[S]		0.000317057	0	1	2	70	A6TGN5	A6TGN5 [52-65]	0	1512.87844054	High	High	High	2.2e8	1.0e8	7.9e7	3.85448813438416	High	0	4.98E-08
High	[K].LFIDYLSPLK.[Q]		0.00766564	0	1	2	8	A6TEU0	A6TEU0 [142-151]	0	1208.69253742	High	High	High	8.7e7	2.5e7		3.40875029563904	High	0	5.284E-05
High	[R].ISVVEVMGR.[Y]		0.0127364	0	1	1	4	A6TGB8	A6TGB8 [164-172]	0	989.54482741	High	High	Not Found	4.6e8	5.2e8		3.26188135147095	High	0	4.474E-05
High	[K].GTEIVANAIADSEGFSIAGGGDTLAAIDLFGIADK.[I]	1xDeamidated [N7]	0.0613137	0	1	1	19	B5XUB8	B5XUB8 [321-355]	0	3380.67438648	High	High	Not Found	1.8e6	1.8e6		3.80814218521118	High	0.0002547	0.006564
High	[R].NYTPDVELVGDIAGTLNK.[L]		3.0601E-05	0	1	1	33	P27696	P27696 [313-330]	0	1918.97564768	High	High	High	1.1e8	6.3e7	1.8e8	4.4460597038269	High	0	6.725E-10
High	[K].TLTATLPAYLNALTGK.[G]		3.12584E-05	0	1	2	21	A6T4P1	A6T4P1 [109-124]	0	1647.93159821	High	High	High	4.1e8	1.8e8	4.5e7	4.29973649978638	High	0	5.126E-08
High	[R].LHSLLDEGSLVELGSELEPK.[D]		7.04569E-08	0	1	1	38	A6TC02	A6TC02 [61-80]	0	2165.13360474	High	High	High	2.6e8	2.0e8	2.1e8	6.65529108047485	High	0	3.757E-12
High	[K].VALQDAGLSVSDINDVILVGGQTR.[M]		3.81771E-07	0	1	2	201	A6T4F4	A6T4F4 [322-345]	0	2440.30419217	High	High	High	2.9e8	4.3e8	2.1e8	5.89928293228149	High	0	3.509E-12
High	[K].VALQDAGLSVSDINDVILVGGQTR.[M]	1xDeamidated [Q/N]	3.44534E-06	0	1	2	207	A6T4F4	A6T4F4 [322-345]	0	2441.28820817	High	High	High	8.8e6	8.4e6	9.5e7	6.30226182937622	High	0	1.217E-11
High	[R].SLAESFAANVTAELDNAGLAHGK.[V]	1xDeamidated [N]	0.00600775	0	1	2	8	A6TFH4	A6TFH4 [22-44]	0	2287.12008031	High	High	High	3.1e8			4.47048377990723	High	0	0.0001156
High	[K].TAIESALTALESSLKGEDK.[A]		0.000140626	0	1	1	19	A6T4F4	A6T4F4 [563-581]	1	1963.02299172	High	High	High	5.8e7	1.6e8	6.2e7	5.00443744659424	High	0	4.808E-08
High	[R].VLGANYDGSK.[H]		0.0227322	0	1	1	2	A6T9H9	A6T9H9 [618-627]	0	1023.51055033	High	Not Found	Not Found	1.5e8			2.55206775665283	High	0	0.000132
High	[R].QVAENLAASSSGMATLAVPIHDAEEAFNPNAVK.[V]		0.00922583	0	1	1	2	A6T710	A6T710 [111-143]	0	3352.64779423	Not Found	Not Found	High				5.07901859283447	High	0	3.996E-05
High	[R].FGASSLLASLLK.[A]		0.000336141	0	1	1	51	B5Y277	B5Y277 [235-246]	0	1206.70925008	High	High	High	4.9e8	3.6e8	4.8e8	4.60023021697998	High	0	4.59E-07
High	[R].LTEMGFPCIGLPGTIDNDIK.[G]	1xCarbamidomethyl [C8]	0.000180521	0	1	1	4	A6TGB8	A6TGB8 [113-132]	0	2191.07735259	High	Not Found	High				5.10156202316284	High	0	5.815E-06
High	[K].VLPDVLEQFIHLR.[A]		8.39872E-05	0	1	2	22	A6TG39	A6TG39 [88-100]	0	1578.9002386	High	High	High	2.5e7	8.0e7	2.8e7	3.64452958106995	High	0	3.873E-08
High	[R].HIGPDAQQQQEMLK.[T]		2.54076E-05	0	1	2	2	A6TDR5	A6TDR5 [18-31]	0	1622.79551546	High	Not Found	Not Found	1.7e8			4.83809804916382	High	0	4.797E-10
High	[K].EGVITVEDGTGLEDELDVVEGMQFDR.[G]		1.09732E-05	0	1	3	622	A6TH53	A6TH53 [172-197]	0	2852.31422383	High	High	High	1.2e8	1.3e8	7.4e7	5.71862554550171	High	0	4.387E-08
High	[K].EGVITVEDGTGLEDELDVVEGMQFDR.[G]	1xDeamidated [Q23]	0.000103878	0	1	3	192	A6TH53	A6TH53 [172-197]	0	2853.29823983	High	High	High	1.3e6	3.7e7	5.9e7	5.33437395095825	High	0	3.771E-07
High	[R].VTPAEQIDIITGALAGTANK.[T]		2.21289E-05	0	1	1	2	A6TGE3	A6TGE3 [67-86]	0	1983.07569604	Not Found	Not Found	High			8.7e7	4.4584493637085	High	0	3.722E-10
High	[R].FQDSLSPLPAAPALVLIK.[V]		5.43221E-05	0	1	2	10	A6TEC2	A6TEC2 [94-111]	0	1880.08916141	High	High	High	1.4e8	1.1e8	5.9e7	4.68156766891479	High	0	7.009E-08
High	[R].GVLAVMPTIEEFPYTVR.[V]		0.000236711	0	1	1	8	A6TEI3	A6TEI3 [410-426]	0	1922.00919653	High	Not Found	High			8.7e7	4.06293964385986	High	0	1.738E-05
High	[K].ANEIDVPAALIDSEIDVLR.[R]	1xDeamidated [N2]	2.99574E-05	0	1	2	9	A6T5H9	A6T5H9 [297-315]	0	2054.0651913	High	High	High		1.9e9	1.2e8	5.75058126449585	High	0	6.462E-10
High	[K].ANEIDVPAALIDSEIDVLR.[R]		2.76075E-07	0	1	2	46	A6T5H9	A6T5H9 [297-315]	0	2053.0811753	High	High	High	1.5e9	1.1e9	2.0e9	6.53841304779053	High	0	1.077E-12
High	[K].INPIEDMPHDANGTPVDIVLNPLGVPSR.[M]	2xDeamidated [N12; N]	8.73166E-06	0	1	2	10	A6TGP0	A6TGP0 [1079-1106]	0	2982.48771283	High	Not Found	High			3.4e7	5.96850442886353	High	0	1.077E-10
High	[K].INPIEDMPHDANGTPVDIVLNPLGVPSR.[M]	1xDeamidated [N]	7.67093E-08	0	1	2	17	A6TGP0	A6TGP0 [1079-1106]	0	2981.50369683	High	High	High	1.7e8	4.6e8	2.5e8	6.32344198226929	High	0	1.974E-14
High	[R].YQPGDALGVWYQNDPQLVK.[E]		0.00515164	0	1	1	2	A6TD49	A6TD49 [270-288]	0	2191.08184404	High	Not Found	Not Found				4.0132007598877	High	0	8.436E-06
High	[R].TTDVTGTIELPEGVEMVMPGDNIK.[M]		7.67093E-08	0	1	1	51	A6TEX7	A6TEX7 [335-358]	0	2546.23643143	High	High	High	2.7e9	6.4e8	2.1e8	6.67643547058105	High	0	3.758E-14
High	[R].TTDVTGTIELPEGVEMVMPGDNIK.[M]	1xDeamidated [N22]	8.39872E-05	0	1	1	7	A6TEX7	A6TEX7 [335-358]	0	2547.22044743	High	High	High	3.2e8		1.2e5	5.80683422088623	High	0	4.333E-09
High	[R].TTDVTGTIELPEGVEMVMPGDNIK.[M]	1xOxidation [M]	0.0331356	0	1	1	10	A6TEX7	A6TEX7 [335-358]	0	2562.23134643	High	High	Not Found	5.9e7	1.0e8		4.10151433944702	High	0.0004273	0.01007
High	[R].DVAGYAAGLELFDR.[R]		0.000322152	0	1	1	24	B5Y275	B5Y275 [314-327]	0	1496.73798386	High	High	High	9.3e7			4.85184144973755	High	0	5.111E-08
High	[R].ALLNSMVIGVTEGFTK.[K]		5.05961E-07	0	1	2	66	A6TEV7	A6TEV7 [70-85]	0	1679.90366891	High	High	High	2.9e8	3.5e8	1.6e8	5.93387794494629	High	0	3.548E-13
High	[K].FGVSAAAAVAVAAGPVEAAEEK.[T]		1.19431E-08	0	1	1	1415	A6TGN9	A6TGN9 [31-52]	0	2015.04439592	High	High	High	5.8e7	1.5e8	1.1e8	6.78758811950684	High	0	4.011E-14
High	[K].GNTGENLLALLEGR.[L]		0.00010278	0	1	1	42	B5XNB5	B5XNB5 [84-97]	0	1456.77543198	High	High	High	8.6e8	1.2e9	4.3e8	4.36791372299194	High	0	8.186E-08
High	[R].IFTEDGVSIPVTVIEVEANR.[V]		2.27627E-06	0	1	1	21	A6TEX2	A6TEX2 [14-33]	0	2188.14958917	High	High	High	1.1e9	4.2e8	2.6e8	5.10956382751465	High	0	9.552E-11
High	[K].KTAEDYLGEPVTEAVITVPAYFNDAQR.[Q]	1xDeamidated [Q/N]	0.000479872	0	1	2	20	A6T4F4	A6T4F4 [125-151]	1	2998.46802278	High	High	High	3.2e8	3.6e7	4.2e7	6.4035120010376	High	0	1.072E-07
High	[R].EALGDDIPLAVISGPTFAK.[E]		6.69433E-06	0	1	2	14	A6TFK3	A6TFK3 [126-144]	0	1914.02186963	High	High	High	1.9e8	3.0e7	1.0e8	4.62551832199097	High	0	3.309E-05
High	[K].MPIITFIDTPGAYPGVGAEER.[G]		0.000171179	0	1	2	11	A6T4Y7	A6T4Y7 [155-175]	0	2234.11618061	High	High	High	5.7e7	4.3e7	6.4e7	5.28330945968628	High	0	3.056E-08
High	[R].WLLPDPIETLK.[A]		0.010927	0	1	2	8	A6TGP7	A6TGP7 [104-114]	0	1324.75111486	High	High	High	5.5e7		4.0e7	2.67966437339783	High	0	3.685E-05
High	[R].IQQALGSIGALVLSDYAK.[G]		0.000145955	0	1	2	4	A6TE31	A6TE31 [137-154]	0	1847.0272894	High	Not Found	High			3.3e7	4.21730947494507	High	0	7.253E-06
High	[K].SELETLLAEIR.[D]		0.00200311	0	1	2	38	A6T6Z0	A6T6Z0 [87-97]	0	1273.69980751	High	High	High	1.9e8	3.0e8	9.8e7	4.58799600601196	High	0	1.718E-05
High	[K].INPIEDMPHDANGTPVDIVLNPLGVPSR.[M]		1.19034E-06	0	1	2	10	A6TGP0	A6TGP0 [1079-1106]	0	2980.51968083	High	High	High	4.6e8	2.2e8	9.8e7	5.42278289794922	High	0	2.107E-11
High	[K].KTAEDYLGEPVTEAVITVPAYFNDAQR.[Q]		3.45792E-05	0	1	2	23	A6T4F4	A6T4F4 [125-151]	1	2997.48400678	High	High	High		1.6e8		6.76059484481812	High	0	8.425E-10
High	[R].VDALALITHNDNAPYR.[G]		0.00626794	0	1	2	2	A6TCI3	A6TCI3 [492-507]	0	1782.91332232	Not Found	High	Not Found				3.18339896202087	High	0	3.822E-05
High	[K].QEAIDAVEQHGIVFIDEIDK.[I]		0.0588519	0	1	2	2	B5XZ37	B5XZ37 [241-260]	0	2269.13466734	Not Found	Not Found	High				2.72595357894897	High	0	0.0007838
High	[K].AYVQDIPVYLIVHDNPGLLGSGAHLR.[Q]		0.000932268	0	1	1	2	A6TC33	A6TC33 [289-314]	0	2817.50462326	Not Found	Not Found	High			4.7e7	2.86875772476196	High	0	3.637E-07
High	[K].AANIIGVQIEFAK.[V]		0.0185191	0	1	1	13	B5XNB2	B5XNB2 [97-109]	0	1373.77872655	Not Found	High	High		3.1e6	7.7e5	2.97079253196716	High	0.000173	0.004434
High	[R].IQLTDAIAELAK.[K]		0.00215769	0	1	1	8	Q48447	Q48447 [238-249]	0	1285.73619303	High	Not Found	High			1.9e7	3.52751278877258	High	0	1.693E-06
High	[R].ADAGDIVAQQAVAIGADDAALTLHR.[K]		1.09697E-08	0	1	1	22	A6TF98	A6TF98 [139-163]	0	2462.26338999	High	High	High	9.9e7	1.5e8	1.4e8	6.58592414855957	High	0	1.408E-15
High	[R].ADAGDIVAQQAVAIGADDAALTLHR.[K]	1xDeamidated [Q]	1.14497E-05	0	1	1	4	A6TF98	A6TF98 [139-163]	0	2463.24740599	High	Not Found	High				5.71059894561768	High	0	1.1E-10
High	[K].VLVLVAAPEGIAALEK.[A]		1.56659E-05	0	1	2	10	A6TCB0	A6TCB0 [156-171]	0	1592.9621701	High	High	High			6.4e7	4.67673826217651	High	0	5.956E-08
High	[K].AGEEFTIDVTFPEEYHAENLK.[G]		0.00154416	0	1	2	24	A6T5H9	A6T5H9 [207-227]	0	2439.1350612	High	High	High	3.8e7	3.1e7	3.0e7	4.17288064956665	High	0	9.164E-07
High	[K].AGEEFTIDVTFPEEYHAENLK.[G]	1xDeamidated [N19]	0.0810991	0	1	2	3	A6T5H9	A6T5H9 [207-227]	0	2440.1190772	High	Not Found	High	5.0e7			3.84076619148254	High	0.0002682	0.006879
High	[K].GLNNPDLDAAVGEDLAQQLR.[D]		8.01995E-06	0	1	1	4	A6THZ0	A6THZ0 [209-228]	0	2109.05708578	High	Not Found	High	4.4e7			5.69587564468384	High	0	5.721E-11
High	[K].NELSQYGILPEEWGGESQFVHVSAK.[A]		0.0474116	0	1	2	11	A6TEI7	A6TEI7 [518-542]	0	2804.35259881	High	High	High			3.7e7	3.76767635345459	High	0.00288	0.07618
High	[K].SYIGMGYTAVQLPPVIQR.[N]		0.00395159	0	1	2	13	A6TDR5	A6TDR5 [83-100]	0	1993.05754368	High	High	High	9.4e7	4.8e7	3.8e7	2.8292555809021	High	0	5.158E-06
High	[K].IIGIDLGTTNSCVAIMDGTTAR.[V]	1xCarbamidomethyl [C12]	3.11447E-06	0	1	2	15	A6T4F4	A6T4F4 [4-25]	0	2279.13699263	Not Found	High	High		8.3e7		5.6124382019043	High	0	3.444E-10
High	[K].IIGIDLGTTNSCVAIMDGTTAR.[V]	1xDeamidated [N10]; 1xCarbamidomethyl [C12]	3.43959E-05	0	1	2	8	A6T4F4	A6T4F4 [4-25]	0	2280.12100863	High	High	High			6.9e7	5.42111587524414	High	0	1.847E-09
High	[R].DAPYFGFEIPNAPGK.[Y]		6.4391E-05	0	1	2	15	A6TBK7	A6TBK7 [235-249]	0	1622.78493404	High	High	High	3.4e8		1.4e8	4.43836688995361	High	0	1.868E-07
High	[K].ETDLAGAIK.[S]		0.0333089	0	1	2	3	A6TGT4	A6TGT4 [72-80]	0	917.49383767	High	High	Not Found	5.9e8	6.1e8		2.58710289001465	High	0	0.0002676
High	[R].GDVLADGPSTDLGELALGQNMR.[V]		1.31201E-07	0	1	2	14	A6TGP0	A6TGP0 [780-801]	0	2229.08158592	High	High	High	3.4e8			6.85349893569946	High	0	3.612E-12
High	[K].EAQQLLALETPLPLPAYER.[I]	1xDeamidated [Q]	0.0648604	0	1	2	2	A6TFH5	A6TFH5 [229-247]	0	2153.14886137	Not Found	Not Found	High				3.45599508285522	High	0	0.0009461
High	[K].EAQQLLALETPLPLPAYER.[I]		2.06863E-06	0	1	2	23	A6TFH5	A6TFH5 [229-247]	0	2152.16484537	High	High	High	1.0e9	4.9e8	4.4e8	6.46451377868652	High	0	2.177E-09
High	[R].ASIWALGPLVAR.[F]		0.002057	0	1	2	12	A6TEK8	A6TEK8 [92-103]	0	1253.73646791	High	High	High	2.4e7		7.8e7	3.42606258392334	High	0	9.73E-05
High	[R].LGIQAFEPVLIEGK.[A]		9.95546E-05	0	1	1	25	A6TGP1	A6TGP1 [432-445]	0	1513.86245611	High	High	High	9.6e7	2.5e8	7.0e7	4.4048285484314	High	0	4.621E-08
High	[K].YGLNIKPVILAADGSEPDLSEQALTEK.[G]		1.23301E-08	0	1	1	21	A6T6A3	A6T6A3 [352-378]	0	2871.49859424	High	High	High	7.1e8	2.4e8		6.04235935211182	High	0	2.216E-10
High	[K].YGLNIKPVILAADGSEPDLSEQALTEK.[G]	1xDeamidated [N/Q]	1.09332E-06	0	1	1	7	A6T6A3	A6T6A3 [352-378]	0	2872.48261024	High	High	High	3.5e8			5.57920169830322	High	0	1.465E-12
High	[R].FDDTNPVKEDIEYVESIK.[N]		3.33166E-05	0	2	2	29	A6T6C3; B5XZG7	A6T6C3 [66-83]; B5XZG7 [66-83]	1	2141.02847098	High	High	High	5.7e7	6.5e7	7.1e7	5.07249927520752	High	0	1.072E-08
High	[R].FDDTNPVKEDIEYVESIK.[N]	1xDeamidated [N5]	0.00105903	0	2	2	4	A6T6C3; B5XZG7	A6T6C3 [66-83]; B5XZG7 [66-83]	1	2142.01248698	Not Found	High	High				4.48435258865356	High	0	0.0002141
High	[R].SQDLASQAEESFVEAE.[-]		4.55848E-05	0	1	2	20	A6T4X1	A6T4X1 [226-241]	0	1739.76062913	High	High	High		4.1e7	3.0e7	5.33300399780273	High	0	3.647E-08
High	[K].NVLQPIGWDAFGLPAEGAAVK.[N]		4.92695E-07	0	1	2	20	A6T6A3	A6T6A3 [72-92]	0	2153.13896502	High	High	High	3.7e8	1.7e8	5.1e7	5.69136428833008	High	0	9.323E-13
High	[K].GNVVNLALGFSHPVDHQLPAGITAECPTQTEIVLK.[G]	1xCarbamidomethyl [C26]	1.32823E-08	0	1	1	53	A6TEV7	A6TEV7 [100-134]	0	3725.93195519	High	High	High	3.0e8	3.4e8		7.06223583221436	High	0	2.661E-13
High	[R].GDVLADGPSTDLGELALGQNMR.[V]	1xDeamidated [Q/N]	0.00273996	0	1	2	2	A6TGP0	A6TGP0 [780-801]	0	2230.06560192	Not Found	High	Not Found		2.0e8		5.80369710922241	High	0	2.637E-06
High	[K].GNVVNLALGFSHPVDHQLPAGITAECPTQTEIVLK.[G]	1xDeamidated [Q/N]; 1xCarbamidomethyl [C26]	2.13142E-08	0	1	1	85	A6TEV7	A6TEV7 [100-134]	0	3726.91597119	High	High	High	3.8e7	2.3e8	1.5e8	7.60095596313477	High	0	1.386E-15
High	[R].TPEDGRLDWELPAQTLHNLVR.[A]		0.0375474	0	1	1	2	A6TF98	A6TF98 [202-222]	1	2460.26299613	Not Found	High	Not Found				3.54305171966553	High	0	0.0009219
High	[R].NGHAVDYQTGPIIWGEPGTNGQHAFYQLIHQGTK.[M]	2xDeamidated [Q/N]	0.00025635	0	1	2	10	A6TGT4	A6TGT4 [364-397]	0	3736.77789795	High	Not Found	High				4.7670202255249	High	0	2.678E-06
High	[R].NGHAVDYQTGPIIWGEPGTNGQHAFYQLIHQGTK.[M]	3xDeamidated [N/Q]	0.00397261	0	1	2	11	A6TGT4	A6TGT4 [364-397]	0	3737.76191395	High	High	High			7.8e7	4.54358148574829	High	0	5.207E-06
High	[K].ANEIDVPAALIDSEIDVLRR.[Q]		3.64664E-05	0	1	2	30	A6T5H9	A6T5H9 [297-316]	1	2209.18228626	High	High	High	1.7e8	1.7e8	1.3e8	4.4454402923584	High	0	1.774E-09
High	[K].TVPMFNEALAELNK.[I]		0.00255725	0	1	2	4	A6T4X1	A6T4X1 [46-59]	0	1576.80395492	High	Not Found	High				3.56322813034058	High	0	2.327E-06
High	[R].DLAPLGITVNGYCPGIVK.[T]	1xCarbamidomethyl [C13]	5.34629E-05	0	1	1	10	Q48436	Q48436 [169-186]	0	1887.00444581	High	High	High	2.5e7	3.3e8	1.5e8	4.22109460830688	High	0	1.455E-07
High	[R].DLAPLGITVNGYCPGIVK.[T]	1xDeamidated [N10]; 1xCarbamidomethyl [C13]	9.64305E-05	0	1	1	19	Q48436	Q48436 [169-186]	0	1887.98846181	High	High	High	1.4e8	5.0e8	1.3e8	4.94955921173096	High	0	1.08E-08
High	[K].GNVVNLALGFSHPVDHQLPAGITAECPTQTEIVLK.[G]	2xDeamidated [Q/N]; 1xCarbamidomethyl [C26]	6.72999E-06	0	1	1	7	A6TEV7	A6TEV7 [100-134]	0	3727.89998719	High	High	Not Found	2.4e8			6.18841600418091	High	0	4.155E-11
High	[K].VPLFVQIGEVIK.[V]		0.000268907	0	1	1	53	A6TH65	A6TH65 [164-175]	0	1341.81404947	High	High	High	1.1e8		1.2e8	4.0785117149353	High	0	5.977E-08
High	[K].VDGVFTADPAKDPSATMYDQLTYSEVLEK.[E]		0.000977923	0	1	1	2	A6T4X3	A6T4X3 [167-195]	1	3190.51365181	Not Found	Not Found	High				5.57465839385986	High	0	1.112E-06
High	[R].QSLGGLIEAYEEVAHR.[L]		0.000467292	0	1	1	7	A6TC99	A6TC99 [216-231]	0	1771.89733789	High	High	High	5.1e7	4.0e7	7.9e7	4.45802354812622	High	0	1.013E-07
High	[K].ATLKPEGQQALDQLYTQLSNMDPK.[D]	1xDeamidated [Q/N]	0.000136213	0	1	1	23	P24017	P24017 [226-249]	0	2690.334172	High	High	High			1.2e8	5.79266977310181	High	0	1.056E-08
High	[K].ATGLDALFDATIK.[E]		0.000119268	0	1	1	52	B5Y275	B5Y275 [275-287]	0	1335.71545757	High	High	High	4.8e7	5.7e7	1.5e8	4.59339618682861	High	0	6.491E-08
High	[R].AFSQFLNLANTAEQYHSISPNGEAASNPEVIAR.[T]		0.00194029	0	1	1	1	B5XZ20	B5XZ20 [74-106]	0	3546.72479891	High	Not Found	Not Found	6.5e7			4.58074426651001	High	0	1.394E-06
High	[R].AFSQFLNLANTAEQYHSISPNGEAASNPEVIAR.[T]	1xDeamidated [Q/N]	0.000230505	0	1	1	2	B5XZ20	B5XZ20 [74-106]	0	3547.70881491	High	Not Found	Not Found				5.0819034576416	High	0	2.768E-08
High	[R].AFSQFLNLANTAEQYHSISPNGEAASNPEVIAR.[T]	2xDeamidated [Q/N]	3.10928E-05	0	1	1	10	B5XZ20	B5XZ20 [74-106]	0	3548.69283091	High	High	High				5.87444829940796	High	0	1.394E-08
High	[K].EEKPEFDPILLRPVDDLELTVR.[S]		6.34788E-06	0	1	1	61	A6TEU8	A6TEU8 [244-265]	0	2623.39775816	High	High	High	3.3e8	2.3e8	1.1e8	4.14637517929077	High	0	3.051E-09
High	[K].IADQISDAVLDAILEQDPK.[A]		2.05017E-07	0	1	2	35	A6TDV1	A6TDV1 [19-37]	0	2054.06519087	High	High	High	4.2e8	1.9e9	5.9e8	6.15172147750854	High	0	2.584E-08
High	[K].IADQISDAVLDAILEQDPK.[A]	1xDeamidated [Q]	3.0928E-05	0	1	2	5	A6TDV1	A6TDV1 [19-37]	0	2055.04920687	High	Not Found	High	7.2e7		2.5e7	5.33173036575317	High	0	3.663E-08
High	[K].TISALLGASPGASTAAPITLNVLK.[Q]		2.50475E-06	0	1	1	12	O32719	O32719 [11-34]	0	2266.30167311	High	High	High	8.2e7	7.0e7	1.3e8	5.03897428512573	High	0	6.732E-12
High	[K].TAIESALTALESSLKGEDKADIEAK.[M]		1.31461E-05	0	1	1	39	A6T4F4	A6T4F4 [563-587]	2	2590.34578207	High	High	High	3.4e8	2.5e8	3.4e8	6.05243635177612	High	0	7.462E-10
High	[K].AANDDLLNSFWLLDSEKGEAR.[C]		4.66419E-06	0	1	1	136	A6TCJ1	A6TCJ1 [10-30]	1	2364.14662897	High	High	High	8.7e9	7.5e9	7.5e9	7.04240369796753	High	0	7.361E-11
High	[K].AANDDLLNSFWLLDSEKGEAR.[C]	1xDeamidated [N]	0.000922416	0	1	1	12	A6TCJ1	A6TCJ1 [10-30]	1	2365.13064497	High	High	High			8.7e7	5.21931982040405	High	0	2.249E-06
High	[K].AANDDLLNSFWLLDSEKGEAR.[C]	2xDeamidated [N3; N8]	0.00115298	0	1	1	2	A6TCJ1	A6TCJ1 [10-30]	1	2366.11466097	Not Found	Not Found	High				4.55157232284546	High	0	5.361E-07
High	[K].FPLPVEVIPMAR.[S]		0.013786	0	1	1	13	A6TDS5	A6TDS5 [129-140]	0	1368.77080448	High	High	High		3.1e8	2.4e7	3.4505352973938	High	0	0.0001367
High	[R].ALDILTVTPPDVFNHNLENVPR.[L]		8.57915E-05	0	1	1	4	B5XZS6	B5XZS6 [179-200]	0	2474.30379831	Not Found	High	High		6.1e7	1.7e8	4.68823194503784	High	0	0.0002346
High	[K].ATLKPEGQQALDQLYTQLSNMDPK.[D]		3.24972E-06	0	1	1	71	P24017	P24017 [226-249]	0	2689.350156	High	High	High	1.9e8	1.3e8	4.2e8	6.21855640411377	High	0	3.209E-10
High	[R].LAAEQGIPVWAPEDVNHPLWIER.[I]	1xDeamidated [N16]	0.0147648	0	1	2	5	A6TF98	A6TF98 [48-70]	0	2641.34091249	High	High	High		4.5e7		2.93108749389648	High	0.001444	0.04283
High	[R].LAAEQGIPVWAPEDVNHPLWIER.[I]		2.08725E-05	0	1	2	12	A6TF98	A6TF98 [48-70]	0	2640.35689649	High	High	High	3.1e7	3.2e7	1.7e8	4.56082820892334	High	0	3.327E-10
High	[K].GESTEALLPNMIASSLAK.[L]		0.000506058	0	1	2	5	A6TFH4	A6TFH4 [124-141]	0	1831.94699015	High	High	High				3.93297505378723	High	0	1.177E-07
High	[R].VLLHLIDIDPIDGSDPVENAR.[I]		0.00130974	0	1	1	4	A6TEK2	A6TEK2 [240-260]	0	2301.20850098	High	Not Found	High			2.0e8	3.53961038589478	High	0	0.000293
High	[K].QYDINEAIALLK.[E]		0.0017728	0	1	1	30	A6TGN6	A6TGN6 [20-31]	0	1390.75765672	High	High	High	2.4e8	3.8e8	3.0e8	4.09901666641235	High	0	3.48E-06
High	[K].QYDINEAIALLK.[E]	1xDeamidated [N5]	0.011399	0	1	1	2	A6TGN6	A6TGN6 [20-31]	0	1391.74167272	High	High	Not Found	7.8e7	1.7e7		3.52994585037231	High	0	3.652E-05
High	[R].EGLNVLQYFISTHGAR.[K]		0.000237972	0	1	1	14	A6TGP1	A6TGP1 [765-780]	0	1804.93405778	High	High	High	7.9e7		8.0e7	4.51232481002808	High	0	2.052E-07
High	[R].ELSAEGFNFIGTGVSGGEEGALK.[G]		2.05767E-06	0	2	2	98	P00350; P41576	P00350 [114-136]; P41576 [114-136]	0	2269.09828182	High	High	High	1.4e8	4.6e6	2.4e6	5.8405327796936	High	0	1.232E-11
High	[R].ELSAEGFNFIGTGVSGGEEGALK.[G]	1xDeamidated [N8]	1.38636E-05	0	2	2	44	P00350; P41576	P00350 [114-136]; P41576 [114-136]	0	2270.08229782	High	High	High	8.5e6	5.3e6	7.5e5	5.51619052886963	High	0	1.573E-10
High	[R].GIEDSLTADGKPLLDVWMSHGDK.[V]		0.0059444	0	1	2	3	A6TCC2	A6TCC2 [124-146]	0	2484.20751463	High	High	High	1.8e7	6.4e7		3.51000571250916	High	0	0.0003415
High	[K].VDGVFTADPAKDPSATMYDQLTYSEVLEK.[E]	1xDeamidated [Q20]	0.000327328	0	1	1	12	A6T4X3	A6T4X3 [167-195]	1	3191.49766781	High	High	High		5.8e7	6.7e7	5.85463428497314	High	0	2.701E-07
High	[R].ELLLNNQDAKPDFVVDGNDAEETEQDF.[-]		0.0022633	0	1	1	13	A6TCW1	A6TCW1 [326-352]	0	3065.38580874	High	High	High	1.3e8	1.1e8		4.63758754730225	High	0	1.565E-05
High	[R].IGLLLDMPLR.[D]		0.00591298	0	1	1	4	A6TGP1	A6TGP1 [124-133]	0	1140.68092692	High	Not Found	High	1.2e8			3.25916433334351	High	0	1.09E-05
High	[R].GSWQPDSEAIAQQITLLK.[D]		0.00103677	0	1	1	3	A6T7Z4	A6T7Z4 [324-341]	0	1985.03383126	High	Not Found	High				3.70337104797363	High	0	4.397E-07
High	[R].GSWQPDSEAIAQQITLLK.[D]	1xDeamidated [Q]	0.016668	0	1	1	3	A6T7Z4	A6T7Z4 [324-341]	0	1986.01784726	High	Not Found	Not Found				4.3169116973877	High	0	0.0001715
High	[K].MALELFKPFIYGK.[L]		0.000175788	0	1	1	4	A6TGP1	A6TGP1 [372-384]	0	1556.85453404	High	Not Found	High	2.4e7			3.42174005508423	High	0	3.877E-08
High	[K].GIAAASLAAILEAR.[G]		0.00323	0	1	2	30	A6TD54	A6TD54 [19-32]	0	1326.77397552	High	High	High	2.6e8	9.6e8	6.6e8	3.74027156829834	High	0	3.558E-06
High	[K].IISLAPEVL.[-]		0.0414414	0	1	1	3	A6TEW2	A6TEW2 [115-123]	0	954.5870098	Not Found	High	High		6.8e7	5.7e7	2.48149156570435	High	0.006137	0.1524
High	[K].YLVDVILDEAANK.[G]		8.44347E-05	0	1	1	18	P41576	P41576 [248-260]	0	1462.77878604	High	Not Found	High				5.79394483566284	High	0	2.083E-08
High	[R].ELLLNNQDAKPDFVVDGNDAEETEQDF.[-]	1xDeamidated [N/Q]	0.0207905	0	1	1	21	A6TCW1	A6TCW1 [326-352]	0	3066.36982474	High	High	High	3.2e7		9.7e7	4.66359901428223	High	0	0.0001118
High	[R].ADPLEQGAGDQGLMFGYATNETDVLMPAPVTYAHR.[L]	1xDeamidated [N/Q]	0.00126866	0	1	2	9	A6TDV1	A6TDV1 [110-144]	0	3736.72578684	High	High	High		5.9e7		5.03774261474609	High	0	1.127E-05
High	[K].AAPEEAVANAYDMVINGYEVGGGSVR.[I]	1xDeamidated [N]	0.0181333	0	1	2	5	A6TB35	A6TB35 [464-489]	0	2640.22462158	High	Not Found	Not Found	1.7e7			3.95261168479919	High	0	8.661E-05
High	[R].ELLSGVATNSAYLDGLMKPYLSR.[Q]		4.70616E-05	0	1	2	3	A6T5E9	A6T5E9 [50-72]	0	2498.29593573	High	Not Found	High			2.7e7	4.42553853988647	High	0	1.487E-09
High	[K].GDLGLVIACLPYA.[-]	1xCarbamidomethyl [C9]	0.000629223	0	1	1	14	B5XQC8	B5XQC8 [53-65]	0	1361.71334944	High	High	High	1.4e8	2.2e7	1.2e7	3.64112901687622	High	0	6.732E-06
High	[K].EGDNFVVLSDILGDEDHLGDMDFK.[V]		0.000182449	0	1	2	12	A6TEI3	A6TEI3 [471-494]	0	2680.20830235	High	High	High	2.8e7	2.8e7	1.0e8	4.92464303970337	High	0	1.348E-06
High	[K].ATVNGQVFSLPINLHTINQFFSK.[T]		0.0036687	0	1	1	12	Q48485	Q48485 [88-110]	0	2575.36673292	High	High	High	1.9e7	2.8e7	2.7e7	3.62246060371399	High	0	4.511E-06
High	[K].ATVNGQVFSLPINLHTINQFFSK.[T]	1xDeamidated [N/Q]	0.0303216	0	1	1	4	Q48485	Q48485 [88-110]	0	2576.35074892	Not Found	Not Found	High			1.2e7	3.56648874282837	High	5.96E-05	0.002566
High	[K].VAIANVLKEEGFIEDFKVEGDTKPELELTLK.[Y]		0.000226859	0	1	1	14	A6TEV8	A6TEV8 [34-64]	2	3474.86179291	High	High	High	2.9e7	5.5e7	2.1e7	4.97562551498413	High	0	0.0001358
High	[K].VAIANVLKEEGFIEDFKVEGDTKPELELTLK.[Y]	1xDeamidated [N5]	0.0347272	0	1	1	2	A6TEV8	A6TEV8 [34-64]	2	3475.84580891	Not Found	Not Found	High			1.3e7	4.08672094345093	High	0	0.0002898
High	[K].LGVDIDNLLCSQPDTGEQALEICDALAR.[S]	2xCarbamidomethyl [C10; C23]	0.0154824	0	1	2	6	A6TCW1	A6TCW1 [108-135]	0	3086.47688981	Not Found	High	High				3.8015034198761	High	0	6.448E-05
High	[R].EVLEAGPSIPVEILGLSGVPAAGDEVTVVR.[D]		2.34146E-07	0	1	2	33	A6TEI7	A6TEI7 [622-651]	0	2973.61429266	High	High	High	3.5e8	2.2e8	2.3e8	6.77143287658691	High	0	2.163E-12
High	[R].GNPTVEAEVHLEGGFVGMAAAPSGASTGSR.[E]		1.07782E-07	0	1	2	318	A6TD53	A6TD53 [17-46]	0	2856.35809483	High	High	High	8.2e7	7.1e6	1.4e7	6.52970886230469	High	0	2.548E-09
High	[R].GNPTVEAEVHLEGGFVGMAAAPSGASTGSR.[E]	1xDeamidated [N2]	0.000192406	0	1	2	71	A6TD53	A6TD53 [17-46]	0	2857.34211083	High	High	High	6.3e7	3.7e7		7.1099100112915	High	0	1.298E-07
High	[R].LAQGPIALYCGFDPTADSLHLGHLVPLLCLK.[R]	1xDeamidated [Q3]; 2xCarbamidomethyl [C10; C29]	0.0790765	0	1	2	1	A6T9Y5	A6T9Y5 [33-63]	0	3390.7588662	Not Found	Not Found	High				2.70984387397766	High	0	0.001387
High	[K].AGIAEIMTALATLQAK.[N]		0.000164054	0	1	1	10	B5XSP2	B5XSP2 [143-158]	0	1601.89310425	High	High	High	2.7e7	1.7e7		4.41231679916382	High	0	1.214E-07
High	[R].FEVGEGIEKVETDFAAEVAAMSK.[Q]		8.57653E-08	0	1	1	121	A6T4X2	A6T4X2 [259-281]	1	2457.1853822	High	High	High	1.2e8	2.0e8	1.1e8	6.92522764205933	High	0	1.571E-12
High	[R].VEATPQNILSWTDGEALVATGSPFSPVTVK.[G]		0.00803977	0	1	1	18	A6T9K7	A6T9K7 [423-452]	0	3114.59937083	High	High	High	7.0e7	7.7e7		3.95857429504395	High	0.0003511	0.007486
High	[R].VEATPQNILSWTDGEALVATGSPFSPVTVK.[G]	1xDeamidated [Q/N]	0.00463323	0	1	1	8	A6T9K7	A6T9K7 [423-452]	0	3115.58338683	High	Not Found	High				4.04761171340942	High	0	9.198E-06
High	[R].ELASEVGSLLTYEATADLETEK.[V]		4.41543E-05	0	1	1	305	A6TCB0	A6TCB0 [30-51]	0	2369.16060718	High	High	High	3.9e7	4.1e7	5.2e6	5.68057537078857	High	0	2.533E-06
High	[R].VTIDFTGSVDGEEFEGGK.[A]		3.42136E-05	0	1	2	547	A6T5H9	A6T5H9 [164-181]	0	1886.86542852	High	High	High	2.1e7	5.5e7	4.4e7	4.74234628677368	High	0	2.945E-07
High	[K].LEQDFGGSIGVYAMDTGSGATVSYR.[A]	1xDeamidated [Q3]	1.94084E-06	0	1	1	234	Q9F663	Q9F663 [36-60]	0	2582.1715234	High	High	High	3.2e7	7.1e7	4.7e7	6.20034122467041	High	0	4.074E-11
High	[K].LEQDFGGSIGVYAMDTGSGATVSYR.[A]		2.45616E-07	0	1	1	1154	Q9F663	Q9F663 [36-60]	0	2581.1875074	High	High	High	5.0e7	5.7e7	4.8e7	6.74891471862793	High	0	3.446E-13
High	[R].VDALPEQTDVESFDLLQPLADGFR.[N]	1xDeamidated [Q]	0.000126447	0	1	1	6	A6T9H9	A6T9H9 [557-580]	0	2676.30391772	High	High	High				4.72120571136475	High	0	8.176E-08
High	[K].GDGEQVAGGETVANWDPHTMPVITEVSGFIR.[F]		0.000500709	0	1	1	6	A6TGP1	A6TGP1 [1006-1036]	0	3269.55316564	High	High	Not Found	4.4e7			4.90004205703735	High	0	6.586E-06
High	[K].GDGEQVAGGETVANWDPHTMPVITEVSGFIR.[F]	1xDeamidated [N/Q]	0.000993633	0	1	1	15	A6TGP1	A6TGP1 [1006-1036]	0	3270.53718164	High	High	High	3.9e7			5.4470386505127	High	0	2.611E-06
High	[R].TLQYGEALDDLLSGIK.[N]		0.0484011	0	1	2	6	A6T739	A6T739 [183-198]	0	1735.91125661	Not Found	High	High		2.6e7		2.71001744270325	High	0.0005792	0.0166
High	[K].GETLESLIPEAFAVVR.[E]		7.43249E-05	0	1	1	22	A6T4P1	A6T4P1 [57-72]	0	1730.93232644	High	High	High	4.1e7	6.4e7	6.3e7	4.95653581619263	High	0	4.457E-08
High	[K].ITAYADELLNDLDKLDHWPDTVK.[T]		0.0319472	0	1	2	1	A6T6A3	A6T6A3 [195-217]	1	2685.34063718	Not Found	Not Found	High				2.93633103370667	High	0	0.0002477
High	[K].SVEELNAELLNLLR.[E]		1.98584E-07	0	1	1	82	B5XNA2	B5XNA2 [10-23]	0	1612.89046166	High	High	High	1.1e9	1.1e9	2.0e9	5.76186609268188	High	0	5.294E-13
High	[K].FSPVIADDVYPILSLQSCLEK.[R]	1xCarbamidomethyl [C18]	0.00249027	0	1	1	7	A6TGE4	A6TGE4 [413-433]	0	2394.2261252	High	High	High	1.3e7	4.7e7	1.7e7	4.46471977233887	High	0	2.212E-06
High	[R].VGAGPFPTELFDETGEFLCK.[Q]	1xCarbamidomethyl [C19]	6.52967E-07	0	1	2	31	A6TH93	A6TH93 [274-293]	0	2214.04234728	High	High	High	1.1e8	3.9e8	8.6e7	5.87398624420166	High	0	6.427E-10
High	[R].LESGDLPLEEALSEFER.[G]		2.03253E-05	0	1	1	12	B5Y0W9	B5Y0W9 [25-41]	0	1933.93892779	High	High	High	1.2e8		4.0e7	5.09677219390869	High	0	2.226E-08
High	[R].QLDEIIAIAEQELNEK.[G]		0.00671491	0	1	2	2	A6T4S9	A6T4S9 [221-236]	0	1855.96474865	Not Found	Not Found	High				3.41001796722412	High	0	1.379E-05
High	[R].GYLSPYFINKPDTGAVELESPFILLADK.[K]		2.75616E-06	0	1	3	49	A6TH53	A6TH53 [198-225]	0	3097.61323006	High	High	High	1.7e8	8.7e7	4.0e7	6.82386541366577	High	0	2.381E-10
High	[R].GYLSPYFINKPDTGAVELESPFILLADK.[K]	1xDeamidated [N9]	4.29966E-05	0	1	3	8	A6TH53	A6TH53 [198-225]	0	3098.59724606	High	Not Found	High				5.37518548965454	High	0	1.266E-09
High	[K].ANLDLASVTPELDMYDQNWPIR.[T]		0.00206795	0	1	2	6	A6TF49	A6TF49 [286-307]	0	2561.23406372	High	High	Not Found	4.1e7	3.3e7		3.59556484222412	High	0	0.0002872
High	[K].ANLDLASVTPELDMYDQNWPIR.[T]	1xDeamidated [N/Q]	0.000210596	0	1	2	13	A6TF49	A6TF49 [286-307]	0	2562.21807972	High	Not Found	High	4.3e7			4.8094539642334	High	0	2.354E-08
High	[K].STAETIVYSALETLAQR.[S]		2.25972E-08	0	1	1	144	A6TEX9	A6TEX9 [37-53]	0	1852.96508302	High	High	High	8.3e8	1.2e9	1.8e9	6.08927154541016	High	0	1.854E-09
High	[K].GVDLGEFPIMTFAEAER.[R]		4.27687E-05	0	1	1	2	A6TB35	A6TB35 [261-277]	0	1881.90512537	Not Found	Not Found	High				4.66715908050537	High	0	1.247E-09
High	[R].VDALPEQTDVESFDLLQPLADGFR.[N]		8.01995E-06	0	1	1	34	A6T9H9	A6T9H9 [557-580]	0	2675.31990172	High	High	High	1.9e8	9.3e7	1.2e8	5.45527648925781	High	0	6.106E-09
High	[K].ISYISTGGGAFLEFVEGK.[V]		1.33573E-05	0	1	1	69	B5XUB8	B5XUB8 [356-373]	0	1874.95345576	High	High	High		3.2e7	2.4e7	4.65030145645142	High	0	1.471E-10
High	[K].YSMPVPMMNIINGGEHADNNVDIQEFMIQPVGAPTLK.[E]	1xDeamidated [Q/N]	0.0155643	0	1	2	6	A6TD53	A6TD53 [144-180]	0	4071.93229083	Not Found	Not Found	High				4.10519504547119	High	0.0001027	0.00344
High	[R].EVTTTPLAADNWEGIEPIYETMPGWSETTFGVK.[E]	1xDeamidated [N11]	1.51743E-05	0	1	2	9	A6TH93	A6TH93 [355-387]	0	3670.71453668	High	High	High	7.1e7	6.7e7	5.9e7	5.66742086410522	High	0	2.026E-06
High	[R].ELDVPVVADLGSGSLVDLSQYGLPK.[E]		1.51743E-05	0	1	1	4	A6TFJ1	A6TFJ1 [250-274]	0	2571.35522464	Not Found	High	High		4.7e7		5.14241361618042	High	0	3.268E-10
High	[K].NVHLSGGVGIGGVLEPLQANPTIIEDNCFIGAR.[S]	1xCarbamidomethyl [C28]	2.60917E-05	0	1	1	79	B5Y1K5	B5Y1K5 [155-187]	0	3417.75834807	High	High	High	1.2e7	8.6e6	9.8e6	6.68647480010986	High	0	5.212E-07
High	[K].NVHLSGGVGIGGVLEPLQANPTIIEDNCFIGAR.[S]	1xDeamidated [N/Q]; 1xCarbamidomethyl [C28]	2.09837E-05	0	1	1	221	B5Y1K5	B5Y1K5 [155-187]	0	3418.74236407	High	High	High	5.5e6	2.7e7	2.2e7	6.64538526535034	High	0	3.366E-10
High	[K].NVHLSGGVGIGGVLEPLQANPTIIEDNCFIGAR.[S]	2xDeamidated [N/Q]; 1xCarbamidomethyl [C28]	0.000426934	0	1	1	10	B5Y1K5	B5Y1K5 [155-187]	0	3419.72638007	High	High	Not Found		4.2e6		6.31694889068604	High	0	1.114E-07
High	[R].VLESLTSALAADAALLSAAER.[Q]		7.32722E-06	0	1	1	8	A6TCE7	A6TCE7 [539-559]	0	2072.12337445	High	High	High		5.3e7		5.86713314056396	High	0	2.361E-10
High	[R].NELLDVSDVSETINSIREDVFK.[A]		0.000297472	0	1	2	11	A6T4P1	A6T4P1 [664-685]	1	2522.26205251	High	Not Found	High			2.0e7	4.58827209472656	High	0	3.455E-06
High	[R].NQILTEEQYLDALEEFGDEFDAK.[M]		9.50652E-06	0	1	1	38	A6TGP1	A6TGP1 [157-179]	0	2717.24646194	High	High	High	8.6e7			6.01412487030029	High	0	4.291E-07
High	[R].NQILTEEQYLDALEEFGDEFDAK.[M]	1xDeamidated [Q/N]	5.12378E-05	0	1	1	30	A6TGP1	A6TGP1 [157-179]	0	2718.23047794	High	High	High		2.2e8	2.0e7	6.45036888122559	High	0	1.742E-09
High	[R].AITQLILNLVEGSPIK.[L]		0.000957362	0	1	2	24	A6TF98	A6TF98 [511-526]	0	1709.02074754	High	High	High	8.0e7	7.2e7	6.6e7	4.1767373085022	High	0	6.183E-07
High	[R].FSPAQLDAEALIGLLRPLTPR.[L]		0.0573619	0	1	1	1	A6TD49	A6TD49 [366-386]	0	2278.29177719	Not Found	Not Found	High			1.3e7	3.39054107666016	High	0	0.0007461
High	[K].ELAGWMCDVLDNINDDAVIER.[V]	1xCarbamidomethyl [C7]	2.96407E-05	0	1	1	7	A6TCG5	A6TCG5 [381-401]	0	2448.1169854	High	High	High				5.49223136901855	High	0	6.347E-10
High	[K].ELAGWMCDVLDNINDDAVIER.[V]	1xDeamidated [N]; 1xCarbamidomethyl [C7]	0.0675621	0	1	1	2	A6TCG5	A6TCG5 [381-401]	0	2449.1010014	Not Found	Not Found	High				3.59244394302368	High	0	0.001022
High	[K].DENITVVWVPGAYELPLAAGALAK.[T]		0.000313706	0	1	1	18	A6T5E8	A6T5E8 [46-69]	0	2497.33370146	High	High	High	4.0e7	2.8e7	3.2e7	4.41149234771729	High	0	4.901E-08
High	[K].DENITVVWVPGAYELPLAAGALAK.[T]	1xDeamidated [N3]	0.0243368	0	1	1	3	A6T5E8	A6T5E8 [46-69]	0	2498.31771746	High	High	Not Found	8.7e6			3.72240352630615	High	0	0.00015
High	[R].EVTTTPLAADNWEGIEPIYETMPGWSETTFGVK.[E]		1.38131E-06	0	1	2	14	A6TH93	A6TH93 [355-387]	0	3669.73052068	High	High	High	6.5e7			5.92999887466431	High	0	4.607E-08
High	[R].FGGEAVLAGSIIVR.[Q]		3.805E-05	0	1	1	660	B5XSV6	B5XSV6 [26-39]	0	1388.78962558	High	High	High	2.5e7	1.9e7	2.2e7	4.66120433807373	High	0	3.329E-09
High	[K].LSDSELNTLGDLIGEQDIEPLLQAANSDREDAQAAR.[Q]	1xDeamidated [Q/N]	1.94793E-05	0	1	1	4	A6T4J7	A6T4J7 [365-400]	1	3868.86828792	Not Found	Not Found	High				5.57955408096313	High	0	6.543E-08
High	[K].LSDSELNTLGDLIGEQDIEPLLQAANSDREDAQAAR.[Q]		3.02775E-05	0	1	1	8	A6T4J7	A6T4J7 [365-400]	1	3867.88427192	High	High	Not Found				4.67177867889404	High	0	6.593E-10
High	[K].YSMPVPMMNIINGGEHADNNVDIQEFMIQPVGAPTLK.[E]	2xDeamidated [Q/N]	0.000323868	0	1	2	13	A6TD53	A6TD53 [144-180]	0	4072.91630683	High	Not Found	High			3.8e7	5.82369756698608	High	0	5.437E-08
High	[K].YSMPVPMMNIINGGEHADNNVDIQEFMIQPVGAPTLK.[E]	3xDeamidated [N12; N19; N]	0.000816323	0	1	2	3	A6TD53	A6TD53 [144-180]	0	4073.90032283	Not Found	Not Found	High				5.42267942428589	High	0	2.848E-07
High	[R].DDVMGESLYNPMLPGIVADLK.[A]		0.00161118	0	1	2	4	A6TB43	A6TB43 [253-273]	0	2277.11413166	Not Found	Not Found	High				4.03206014633179	High	0	9.953E-07
High	[K].VSISTTMGAGVAVDQAGLNASAN.[-]		0.000118007	0	1	2	378	A6TGN6	A6TGN6 [212-234]	0	2134.04447217	High	High	High	4.3e7	3.6e7	3.3e7	4.6020941734314	High	0	6.506E-07
High	[K].VSISTTMGAGVAVDQAGLNASAN.[-]	1xDeamidated [Q/N]	0.00723183	0	1	2	16	A6TGN6	A6TGN6 [212-234]	0	2135.02848817	High	High	High	1.2e7	2.7e6		4.44537210464478	High	0	0.0006754
High	[R].CFTDISDGIEALFR.[I]	1xCarbamidomethyl [C1]	0.00169006	0	1	2	10	A6TF98	A6TF98 [536-549]	0	1643.77338334	High	High	High	1.8e7	2.1e7	2.6e7	3.19064569473267	High	0	5.714E-05
High	[K].TILWNGPVGVFEFPNFR.[K]		1.36443E-05	0	1	1	51	B5XUB8	B5XUB8 [303-319]	0	1993.03304354	High	High	High	3.9e7		3.5e7	5.45473623275757	High	0	2.021E-10
High	[K].YSMPVPMMNIINGGEHADNNVDIQEFMIQPVGAPTLK.[E]		0.00509729	0	1	2	2	A6TD53	A6TD53 [144-180]	0	4070.94827483	High	Not Found	Not Found	2.2e7			4.2532639503479	High	0	8.289E-06
High	[K].TILWNGPVGVFEFPNFR.[K]	1xDeamidated [N]	0.000193431	0	1	1	3	B5XUB8	B5XUB8 [303-319]	0	1994.01705954	High	High	Not Found				6.17789030075073	High	0	2.013E-08
High	[R].VIPLNPDGTLQLDVVPGLFDPR.[T]		0.00908054	0	1	2	6	A6TAE4	A6TAE4 [143-164]	0	2375.29692208	High	High	High	1.7e7			3.39756321907043	High	0	5.758E-05
High	[R].NVGEHEVNFQVHSEVFAK.[V]		7.13511E-06	0	1	1	542	A6THB4	A6THB4 [124-141]	0	2070.00392811	High	High	High	2.7e7	3.5e7	6.2e6	5.64905738830566	High	0	2.586E-08
High	[R].NVGEHEVNFQVHSEVFAK.[V]	1xDeamidated [Q/N]	0.000392139	0	1	1	47	A6THB4	A6THB4 [124-141]	0	2070.98794411	High	High	High	1.6e7	9.3e6	5.7e5	5.1084771156311	High	0	1.332E-05
High	[K].EEGFIEDFKVEGDTKPELELTLK.[Y]		0.00421133	0	1	1	35	A6TEV8	A6TEV8 [42-64]	1	2666.34471947	High	High	High	3.1e7	5.7e5	5.7e6	4.36557292938232	High	0	5.837E-06
High	[R].TTALLTDMNQVLASSAGNAVEVR.[E]		1.07603E-06	0	1	2	2	A6THZ7	A6THZ7 [235-257]	0	2361.207849	Not Found	High	Not Found		8.5e7		5.70671653747559	High	0	1.424E-12
High	[R].WDLPLSDMYTPYVFPSENGLR.[C]		0.0150003	0	1	2	10	A6TI29	A6TI29 [919-939]	0	2500.18532271	High	High	High	2.7e7	1.8e7	1.9e7	4.09058046340942	High	0	6.075E-05
High	[R].WDLPLSDMYTPYVFPSENGLR.[C]	1xDeamidated [N18]	0.000907832	0	1	2	22	A6TI29	A6TI29 [919-939]	0	2501.16933871	High	High	High	3.3e7	2.0e7	2.5e7	4.65350341796875	High	0	6.033E-06
High	[K].TILWNGPVGVFEFPNFR.[K]	2xDeamidated [N5; N15]	0.00711783	0	1	1	6	B5XUB8	B5XUB8 [303-319]	0	1995.00107554	High	High	High	3.6e7			4.9645037651062	High	0	0.0001726
High	[K].FADVACAGPLLAAELDALGK.[A]	1xCarbamidomethyl [C6]	1.84961E-09	0	1	1	97	B5XUB8	B5XUB8 [157-176]	0	2002.03138876	High	High	High	3.6e9	7.4e9	2.6e9	7.19735288619995	High	0	1.285E-10
High	[K].LAAISDWTAENVHHAIQATADELEVGMGK.[V]	1xDeamidated [N/Q]	6.30368E-05	0	1	1	6	A6TC43	A6TC43 [395-423]	0	3078.4836896	Not Found	High	High			3.0e7	4.61131620407104	High	0	2.541E-09
High	[K].LAAISDWTAENVHHAIQATADELEVGMGK.[V]		0.00750497	0	1	1	4	A6TC43	A6TC43 [395-423]	0	3077.4996736	Not Found	High	Not Found		2.1e7		3.60384583473206	High	0	1.688E-05
High	[R].EAVNQVIALLDSGALR.[V]		4.1717E-06	0	1	1	41	B5Y1K5	B5Y1K5 [29-44]	0	1668.92790978	High	High	High	2.1e9	1.5e9	1.1e9	5.41505336761475	High	0	1.723E-11
High	[K].FAGDLFHTRPLEEEADSSNYALIPTAEVPLTNLVR.[D]		0.000282079	0	1	2	7	A6T6Z0	A6T6Z0 [213-247]	0	3885.9657573	Not Found	High	High		1.6e8		5.46776628494263	High	0	3.999E-08
High	[K].FAGDLFHTRPLEEEADSSNYALIPTAEVPLTNLVR.[D]	1xDeamidated [N]	0.00151975	0	1	2	23	A6T6Z0	A6T6Z0 [213-247]	0	3886.9497733	High	High	High	1.0e8	1.5e8	4.1e8	4.82241344451904	High	0	2.044E-05
High	[K].FAGDLFHTRPLEEEADSSNYALIPTAEVPLTNLVR.[D]	2xDeamidated [N19; N32]	0.00932397	0	1	2	3	A6T6Z0	A6T6Z0 [213-247]	0	3887.9337893	High	Not Found	High	1.8e8		5.0e7	5.25399589538574	High	0	4.568E-05
High	[R].LAQQALSEITGEFTSDDLLGR.[I]		0.000749801	0	1	2	4	B5XZP4	B5XZP4 [425-445]	0	2264.14048097	High	Not Found	High				4.091712474823	High	0	4.954E-07
High	[R].QVCNLADPVGQVIDGGLLDSGLR.[I]	1xCarbamidomethyl [C3]	2.22468E-05	0	1	2	4	B5Y169	B5Y169 [82-104]	0	2396.22383374	Not Found	High	High		1.9e8	1.8e8	4.93953371047974	High	0	5.677E-08
High	[K].TQLPSGSELSLYDIAPVTPGVAVDLSHIPTDVK.[I]		2.09422E-07	0	1	2	4	A6TEQ3	A6TEQ3 [22-54]	0	3419.79444164	Not Found	High	High				5.63520431518555	High	0	1.039E-11
High	[K].TQLPSGSELSLYDIAPVTPGVAVDLSHIPTDVK.[I]	1xDeamidated [Q2]	8.36824E-06	0	1	2	3	A6TEQ3	A6TEQ3 [22-54]	0	3420.77845764	Not Found	High	High			3.4e8	4.67216873168945	High	0	2.952E-09
High	[R].EVLEAGPSIPVEILGLSGVPAAGDEVTVVRDEK.[K]		2.20047E-08	0	1	2	10	A6TEI7	A6TEI7 [622-654]	1	3345.77879158	High	High	High	3.2e8	4.6e8	5.9e8	5.8291015625	High	0	1.11E-15
High	[R].NELNEAAETLANFLQDEANIHAIQR.[A]		2.65026E-08	0	1	2	50	A6T518	A6T518 [8-32]	0	2824.38602413	High	High	High	1.7e8	1.8e8	1.4e8	7.37094116210938	High	0	1.566E-15
High	[R].NELNEAAETLANFLQDEANIHAIQR.[A]	1xDeamidated [N/Q]	3.4146E-07	0	1	2	19	A6T518	A6T518 [8-32]	0	2825.37004013	High	High	High		1.8e7	8.6e6	6.37474536895752	High	0	1.732E-13
High	[R].ILLSNDDGIHAPGIQTLAK.[A]		0.000392139	0	1	1	4	B5XV37	B5XV37 [3-21]	0	1976.08111581	High	Not Found	Not Found	1.9e8			3.70760107040405	High	0	7.336E-08
High	[R].ASPSLLDGIVVEYYGTPTPLR.[Q]		5.83048E-06	0	1	1	23	B5Y1J9	B5Y1J9 [32-52]	0	2248.18597469	High	High	High	3.8e7	4.9e7	1.3e8	5.54805374145508	High	0	4.911E-10
High	[K].TIAELVEQFNLPIEK.[T]		2.96407E-05	0	1	1	28	A6T4Z7	A6T4Z7 [262-276]	0	1743.95272753	High	High	High	3.7e8		7.9e7	5.33728408813477	High	0	3.354E-09
High	[K].ELAAGLPTAISLAATDPQFAEDLQR.[L]		9.97221E-06	0	1	1	12	A6TFK3	A6TFK3 [145-169]	0	2598.34097155	High	High	High	1.1e8	1.0e8		5.61422395706177	High	0	9.283E-09
High	[R].NGMASGAVIESFLDK.[G]	1xDeamidated [N1]	0.000268907	0	1	2	10	A6TEI7	A6TEI7 [568-582]	0	1539.73593534	High	High	High	6.4e7	4.9e7	3.4e7	5.01148748397827	High	0	1.236E-07
High	[R].NIYTDPLNVLQAELLHR.[S]		2.63705E-05	0	1	1	24	B5XZ20	B5XZ20 [833-849]	0	2009.08145018	High	High	High	1.6e8	4.1e7	9.1e7	4.95448350906372	High	0	5.898E-09
High	[K].AHYVLMNVEAPQEAIDELETNFR.[F]	1xDeamidated [Q/N]	3.21001E-05	0	1	1	35	A6THB1	A6THB1 [57-79]	0	2690.27665716	High	High	High	9.4e7	2.7e8	7.8e7	6.78262948989868	High	0	1.733E-08
High	[K].AHYVLMNVEAPQEAIDELETNFR.[F]		5.34463E-08	0	1	1	63	A6THB1	A6THB1 [57-79]	0	2689.29264116	High	High	High	5.4e8	1.9e8	2.1e8	6.55700063705444	High	0	2.463E-12
High	[R].ELLSGVATNSAYLDGLMKPYLSR.[Q]	1xDeamidated [N9]	8.53368E-05	0	1	2	4	A6T5E9	A6T5E9 [50-72]	0	2499.27995173	Not Found	High	High				4.4846305847168	High	0	4.465E-09
High	[R].ILLSSMPGCAVTEVEIDGVLHEYSTK.[E]	1xCarbamidomethyl [C9]	0.00515164	0	1	1	13	A6TEU8	A6TEU8 [46-71]	0	2848.4107076	High	High	High	6.4e7	4.7e7	6.4e7	4.53136825561523	High	0	0.0002938
High	[R].VTVSLWQGETQVASGTAPFGGEIIDER.[G]		0.00496392	0	1	2	12	A6TI29	A6TI29 [257-283]	0	2847.41592728	High	High	Not Found	3.9e7	1.7e7		4.41809177398682	High	0	0.0001031
High	[R].VTVSLWQGETQVASGTAPFGGEIIDER.[G]	1xDeamidated [Q]	0.00181086	0	1	2	26	A6TI29	A6TI29 [257-283]	0	2848.39994328	High	High	High	6.4e7	4.7e7		4.1227822303772	High	0.0003904	0.008528
High	[K].ATAAPVTGPLADDPIQETITFDDFAK.[V]		4.60718E-05	0	1	2	6	A6TBK7	A6TBK7 [553-578]	0	2704.33521741	Not Found	High	High		3.2e7	9.4e7	5.03402328491211	High	0	1.429E-09
High	[K].LEAIPGFDIFPDDNR.[F]		0.00560771	0	1	2	4	A6THZ7	A6THZ7 [127-141]	0	1718.83842608	Not Found	High	High		3.4e7		3.6934962272644	High	0	1.646E-05
High	[K].EGIITSGTFSPTLGYSIALAR.[V]		0.0469242	0	1	1	2	A6TDR7	A6TDR7 [309-329]	0	2154.14410991	High	Not Found	High				2.80012178421021	High	0	0.0005132
High	[K].ELAAGLPTAISLAATDPQFAEDLQR.[L]	1xDeamidated [Q]	0.00114687	0	1	1	3	A6TFK3	A6TFK3 [145-169]	0	2599.32498755	High	Not Found	Not Found				4.89492797851563	High	0	5.33E-07
High	[R].LIAGILPDLLVK.[G]		0.00158571	0	1	2	4	A6TE31	A6TE31 [420-431]	0	1264.8238859	Not Found	High	High		1.6e8		3.13880586624146	High	0	3.136E-06
High	[K].TQNAPVATPQELAEYDAIIFGTPTR.[F]		7.09729E-06	0	1	1	50	B5XXP0	B5XXP0 [55-79]	0	2703.36243524	High	High	High	6.3e8	4.4e8	3.2e8	6.28139734268188	High	0	2.319E-10
High	[K].TQNAPVATPQELAEYDAIIFGTPTR.[F]	1xDeamidated [Q/N]	0.0183252	0	1	1	2	B5XXP0	B5XXP0 [55-79]	0	2704.34645124	High	Not Found	Not Found				4.59509658813477	High	0	0.0001596
High	[R].NFFDHVDIPAENINLLNGNAPDIDAECR.[R]	1xDeamidated [N]; 1xCarbamidomethyl [C27]	0.00128221	0	1	2	15	A6T6C1	A6T6C1 [92-119]	0	3184.46401705	High	High	High	2.3e7	5.2e7		5.94026708602905	High	0	0.0003322
High	[R].NFFDHVDIPAENINLLNGNAPDIDAECR.[R]	2xDeamidated [N17; N]; 1xCarbamidomethyl [C27]	0.0150003	0	1	2	3	A6T6C1	A6T6C1 [92-119]	0	3185.44803305	High	Not Found	Not Found				4.90851783752441	High	0	6.09E-05
High	[R].SGAVDVIVVDSVAALTPK.[A]		2.02175E-05	0	1	2	4	A6TCW1	A6TCW1 [136-153]	0	1740.97419122	Not Found	Not Found	High			8.5e7	5.00759840011597	High	0	3.142E-10
High	[R].KLGVDIDNLLCSQPDTGEQALEICDALAR.[S]	2xCarbamidomethyl [C11; C24]	0.00282863	0	1	2	4	A6TCW1	A6TCW1 [107-135]	1	3214.57185277	High	Not Found	High				5.31417274475098	High	0	3.239E-05
High	[R].KLGVDIDNLLCSQPDTGEQALEICDALAR.[S]	1xDeamidated [Q/N]; 2xCarbamidomethyl [C11; C24]	0.0248526	0	1	2	4	A6TCW1	A6TCW1 [107-135]	1	3215.55586877	Not Found	Not Found	High				4.19217538833618	High	0.003623	0.09546
High	[K].FVNELLPVIDSLDR.[A]		0.00237408	0	1	2	35	A6TCM1	A6TCM1 [91-104]	0	1629.88464803	High	High	High	2.4e9	1.8e9	1.3e9	4.30431461334229	High	0	1.948E-05
High	[K].DLDAILIPGGFGYR.[G]		0.0736635	0	1	2	3	A6TD54	A6TD54 [343-356]	0	1506.79510484	High	Not Found	High				3.57623934745789	High	0	0.001206
High	[K].GADLLQALVDSELQPSR.[G]		1.13476E-06	0	1	1	18	A6T9Y5	A6T9Y5 [360-376]	0	1811.94976733	High	High	High	3.7e8	1.1e8	1.2e8	5.2057728767395	High	0	6.638E-10
High	[K].EFFGSSQLSQFMDQNNPLSEITHK.[R]		8.73166E-06	0	1	2	31	A6TGP0	A6TGP0 [504-527]	0	2784.29336939	High	High	High	7.3e7	5.7e7	5.1e7	5.36309146881104	High	0	1.05E-09
High	[R].AIDKPFLLPIEDVFSISGR.[G]		2.11307E-06	0	1	1	838	A6TEX7	A6TEX7 [206-224]	0	2117.16411714	High	High	High	5.0e9	3.4e9	1.3e9	5.393714427948	High	0	1.251E-10
High	[K].TAIESALTALESSLK.[G]		3.19299E-05	0	1	1	30	A6T4F4	A6T4F4 [563-577]	0	1533.83702911	High	High	High	9.2e7	1.2e8	1.2e8	5.31406688690186	High	0	3.683E-09
High	[R].FNNFINDSLLEGAIDALKR.[I]		4.77234E-07	0	1	1	84	A6T5E8	A6T5E8 [22-40]	1	2150.12404319	High	High	High	1.2e8	2.9e8	1.9e8	6.17291641235352	High	0	6.776E-12
High	[R].FNNFINDSLLEGAIDALKR.[I]	1xDeamidated [N]	0.00225132	0	1	1	3	A6T5E8	A6T5E8 [22-40]	1	2151.10805919	Not Found	High	Not Found				3.27553629875183	High	0	1.844E-06
High	[K].GVLGYTEDDVVSTDFNGEVCTSVFDAK.[A]	1xCarbamidomethyl [C20]	5.58603E-09	0	1	1	836	P24164	P24164 [264-290]	0	2924.31422414	High	High	High	6.0e7	8.4e7	9.5e6	7.59581422805786	High	0	3.645E-12
High	[K].GVLGYTEDDVVSTDFNGEVCTSVFDAK.[A]	1xDeamidated [N16]; 1xCarbamidomethyl [C20]	1.68704E-08	0	1	1	203	P24164	P24164 [264-290]	0	2925.29824014	High	High	High		5.7e7	1.4e8	7.64070320129395	High	0	6.78E-16
High	[R].IDGSGQMAITVDVEVASNTPHPAR.[I]		0.00526207	0	1	2	20	A6TI29	A6TI29 [859-882]	0	2465.2089116	High	High	Not Found	4.2e6	2.0e6		4.70568132400513	High	0	8.8E-06
High	[K].VQQAIDTITLLQMEIEELKEK.[N]	1xDeamidated [Q]	0.00105903	0	1	2	2	A6TFR0	A6TFR0 [15-35]	1	2473.31058311	High	Not Found	Not Found	9.2e7			5.17027473449707	High	0	4.594E-07
High	[R].IDGSGQMAITVDVEVASNTPHPAR.[I]	1xDeamidated [Q/N]	0.033834	0	1	2	15	A6TI29	A6TI29 [859-882]	0	2466.1929276	High	High	Not Found	1.9e6	1.3e6		4.7357006072998	High	0	0.0002755
High	[R].IEITQGVDSARPIGVVPFQWAGQGAAPEDVGGIVAADLR.[N]	1xDeamidated [Q]	3.19833E-06	0	1	1	25	B5XZC1	B5XZC1 [25-63]	0	3961.045405	High	High	High	6.6e7	4.4e7	7.9e7	6.72198247909546	High	0	3.734E-08
High	[K].AGAGTDSAIDSLKPYLDKGDIIIDGGNTFFQDTIR.[R]		7.21134E-06	0	1	1	21	P41576	P41576 [76-110]	1	3684.83915985	High	High	High	2.3e8	2.4e8		6.89471912384033	High	0	1.422E-10
High	[K].AGAGTDSAIDSLKPYLDKGDIIIDGGNTFFQDTIR.[R]	1xDeamidated [Q/N]	4.1565E-07	0	1	1	25	P41576	P41576 [76-110]	1	3685.82317585	High	High	High	5.5e7	2.1e8	8.9e7	7.78007173538208	High	0	2.483E-13
High	[K].AGAGTDSAIDSLKPYLDKGDIIIDGGNTFFQDTIR.[R]	2xDeamidated [N27; Q31]	0.000207265	0	1	1	8	P41576	P41576 [76-110]	1	3686.80719185	High	High	Not Found		1.9e8		5.84150409698486	High	0	2.12E-07
High	[K].QYPIVSIEDGLDESDWEGFAYQTK.[V]		5.32686E-06	0	1	1	977	A6TD53	A6TD53 [283-306]	0	2790.27809643	High	High	High	3.9e7	1.3e7	4.8e7	6.1876106262207	High	0	4.982E-09
High	[K].QYPIVSIEDGLDESDWEGFAYQTK.[V]	1xDeamidated [Q]	1.81791E-05	0	1	1	362	A6TD53	A6TD53 [283-306]	0	2791.26211243	High	High	High	3.4e7	5.4e7	1.0e8	6.1391077041626	High	0	1.234E-05
High	[K].AFTSEEFTHFLEELTK.[Q]		3.69176E-06	0	1	1	230	A6TD53	A6TD53 [267-282]	0	1928.9276349	High	High	High	5.6e8	5.7e8	7.9e8	6.08632564544678	High	0	3.151E-11
High	[R].IEITQGVDSARPIGVVPFQWAGQGAAPEDVGGIVAADLR.[N]		6.6477E-05	0	1	1	6	B5XZC1	B5XZC1 [25-63]	0	3960.061389	High	High	High	9.9e7			5.64823627471924	High	0	2.156E-08
High	[K].EANNLGIPVFAIVDTNSDPDGVDFVIPGNDDAIR.[A]		7.10912E-07	0	1	2	39	A6T4X1	A6T4X1 [175-208]	0	3569.73944586	High	High	High	9.1e8	3.2e8	6.6e8	6.74630546569824	High	0	7.723E-13
High	[K].VQQAIDTITLLQMEIEELKEK.[N]		0.000173929	0	1	2	9	A6TFR0	A6TFR0 [15-35]	1	2472.32656711	High	High	High	3.6e7		2.6e8	4.67232704162598	High	0	1.642E-08
High	[R].DLALIEINPLVITK.[Q]		0.000782356	0	1	1	14	A6T6F6	A6T6F6 [192-205]	0	1551.93562101	High	High	High	1.4e8	9.3e7	3.9e7	4.74417448043823	High	0	2.992E-07
High	[K].EFFGSSQLSQFMDQNNPLSEITHK.[R]	1xDeamidated [Q/N]	0.00015474	0	1	2	22	A6TGP0	A6TGP0 [504-527]	0	2785.27738539	High	High	High	6.3e7	5.1e7	1.7e8	5.32696437835693	High	0	1.335E-08
High	[K].ELLQLGDLPTSGQITLFDGR.[T]		2.80045E-06	0	1	2	29	A6TGP0	A6TGP0 [1197-1216]	0	2173.14992354	High	High	High	1.3e9	5.7e8	6.7e8	6.40849113464355	High	0	1.416E-10
High	[K].DVPVEFPEGLGLVTICER.[D]	1xCarbamidomethyl [C16]	0.0155643	0	1	2	3	A6TGI8	A6TGI8 [84-101]	0	2030.02630336	Not Found	High	High		7.2e7	3.2e7	3.14766621589661	High	0	6.519E-05
High	[K].NPDVQALLNDAPALGDYLDEESK.[A]		1.68143E-06	0	1	1	24	B5XNL6	B5XNL6 [212-234]	0	2487.18855324	High	High	High	2.2e8	8.7e7	3.0e8	7.02123594284058	High	0	8.671E-09
High	[R].LVLADGLIDASAQKPELIIDAATLTGAAK.[T]		0.000874692	0	1	1	4	A6TCE4	A6TCE4 [282-310]	0	2878.61356443	High	Not Found	High	4.3e7			4.35563182830811	High	0	1.127E-05
High	[R].LVLADGLIDASAQKPELIIDAATLTGAAK.[T]	1xDeamidated [Q13]	0.00255725	0	1	1	4	A6TCE4	A6TCE4 [282-310]	0	2879.59758043	Not Found	High	High			5.4e7	4.0049786567688	High	0	2.314E-06
High	[K].TAEDYLGEPVTEAVITVPAYFNDAQR.[Q]		3.67831E-07	0	1	2	47	A6T4F4	A6T4F4 [126-151]	0	2869.38904382	High	High	High	3.3e8	3.6e8	7.5e7	6.01724624633789	High	0	1.981E-13
High	[R].IYVGNVPIGDGAPIAVQSMTNTR.[T]		0.000216266	0	1	2	4	A6TCD4	A6TCD4 [15-37]	0	2373.2231052	High	High	Not Found	6.1e7	1.4e8		4.7962007522583	High	0	1.622E-06
High	[K].TAEDYLGEPVTEAVITVPAYFNDAQR.[Q]	1xDeamidated [N/Q]	0.000769986	0	1	2	7	A6T4F4	A6T4F4 [126-151]	0	2870.37305982	High	Not Found	High			1.6e8	4.73182725906372	High	0	2.558E-07
High	[K].TLGGFDVIVNNAGVAPSTPIESITPEIVDK.[V]	1xDeamidated [N]	0.00127541	0	1	1	21	Q48436	Q48436 [76-105]	0	3054.58813786	High	High	High	4.0e7	9.0e7	1.5e8	4.57496500015259	High	0	3.347E-06
High	[K].GMNTAVGDEGGYAPNLGSNAEALAVIAEAVK.[A]		1.11274E-07	0	1	2	54	A6TD53	A6TD53 [201-231]	0	2989.45714008	High	High	High	1.3e9	7.4e8	3.9e8	7.24893808364868	High	0	1.46E-13
High	[K].GMNTAVGDEGGYAPNLGSNAEALAVIAEAVK.[A]	1xDeamidated [N]	7.99075E-07	0	1	2	37	A6TD53	A6TD53 [201-231]	0	2990.44115608	High	High	High		1.3e7	1.3e8	6.43977737426758	High	0	1.614E-11
High	[K].GMNTAVGDEGGYAPNLGSNAEALAVIAEAVK.[A]	2xDeamidated [N15; N]	0.00020948	0	1	2	7	A6TD53	A6TD53 [201-231]	0	2991.42517208	High	High	Not Found	4.6e7	3.2e7		5.85773181915283	High	0	2.333E-08
High	[K].AGDGNYGYNAATEEYGNMIDFGILDPTK.[V]		6.70548E-07	0	1	3	40	A6TH53	A6TH53 [471-498]	0	2996.32545723	High	High	High	2.4e8	3.7e8	5.2e7	5.98535823822021	High	0	8.729E-12
High	[K].AGDGNYGYNAATEEYGNMIDFGILDPTK.[V]	1xDeamidated [N]	8.27978E-06	0	1	3	46	A6TH53	A6TH53 [471-498]	0	2997.30947323	High	High	High	1.6e8	5.5e7	4.4e7	5.66464042663574	High	0	6.088E-11
High	[R].ALLAAFDFPFR.[K]		0.00218072	0	1	2	16	A6TEW0	A6TEW0 [168-178]	0	1267.68336973	High	High	High	4.1e7		5.6e7	3.96270275115967	High	0	2.943E-06
High	[K].TLGGFDVIVNNAGVAPSTPIESITPEIVDK.[V]		5.94577E-05	0	1	1	3	Q48436	Q48436 [76-105]	0	3053.60412186	Not Found	High	Not Found		1.7e8		5.12244749069214	High	0	2.289E-09
High	[K].VTALFIDGK.[A]		0.0165804	0	1	1	6	A6TCV9	A6TCV9 [470-478]	0	963.55095865	High	High	High	2.0e8	2.1e8	8.3e7	2.96525955200195	High	0	0.0002295
High	[K].VYVTFLNDKDEAAVK.[A]		0.000217418	0	1	1	10	B5XSX5	B5XSX5 [52-66]	1	1711.89012729	High	High	High	2.1e8	2.8e8	1.1e8	4.12295198440552	High	0	3.989E-08
High	[R].HVDTVCISSYDHDNQR.[E]	1xCarbamidomethyl [C6]	1.16106E-07	0	1	1	15	A6T532	A6T532 [54-69]	0	1945.84571324	High	High	High	6.9e8	6.4e8	2.1e8	6.02461099624634	High	0	1.542E-12
High	[R].YRAEELAEER.[V]		0.0547708	0	1	1	6	B5XZ37	B5XZ37 [121-130]	1	1265.61205515	High	High	High	4.7e8	2.9e8	4.0e8	3.90324735641479	High	0	0.0006964
High	[R].YSVSDMINR.[G]		0.0143804	0	1	1	5	A6TGB8	A6TGB8 [56-64]	0	1084.50917012	High	High	High	5.4e8	5.2e8	1.8e8	2.91187810897827	High	0	0.0002593
High	[R].IEDTDLER.[S]		0.0379399	0	1	2	4	A6TC43	A6TC43 [41-48]	0	990.47383044	Not Found	High	High		4.1e8	4.0e8	2.90895938873291	High	0	0.0004757
High	[R].HGAVSVMQYR.[D]		0.00386861	0	1	2	2	A6TC43	A6TC43 [242-251]	0	1147.56768807	High	Not Found	Not Found	2.5e8			3.37770986557007	High	0	5.115E-06
High	[K].KSTAETIVYSALETLAQR.[S]	1xDeamidated [Q17]	0.00517903	0	1	1	1	A6TEX9	A6TEX9 [36-53]	1	1982.04406198	Not Found	High	Not Found				4.63395547866821	High	0	8.56E-06
High	[K].NINPTQTSAWQALQK.[H]		0.000159753	0	1	2	7	A6TGT4	A6TGT4 [3-17]	0	1699.87620857	High	High	High	7.6e8	6.9e8		4.63582897186279	High	0	4.547E-07
High	[K].LDNVTPVQSR.[V]		0.0144565	0	1	2	6	B5XZL6	B5XZL6 [114-123]	0	1128.60076226	High	High	High	7.4e7	8.5e7	5.9e7	3.30882716178894	High	0	0.0007487
High	[K].AEVVAHGR.[G]		0.00774725	0	1	1	18	B5XSV5	B5XSV5 [61-68]	0	838.452976	High	High	High	9.3e6	7.6e6	5.5e6	2.45701336860657	High	0	1.787E-05
High	[K].VPMNIVAQR.[Y]		0.0259167	0	1	1	6	A6T5H9	A6T5H9 [49-57]	0	1027.57171087	High	High	High	1.1e9	1.3e9	9.0e8	3.21515464782715	High	0	0.0001682
High	[K].EQVQQALNAR.[K]		0.00908054	0	1	2	6	A6TAI3	A6TAI3 [65-74]	0	1156.60691026	High	High	High	5.9e8	7.2e8	7.5e8	3.51160573959351	High	0	7.02E-05
High	[R].QKEISDGLASAER.[A]		0.000259089	0	1	2	6	B5XZM0	B5XZM0 [37-49]	1	1403.71249737	High	High	High	1.3e8	1.3e8	1.1e8	3.87040781974792	High	0	2.28E-07
High	[R].LGAELVDLGK.[N]		0.0314508	0	1	1	2	A6THE7	A6THE7 [42-51]	0	1014.582987	Not Found	Not Found	High			3.9e7	2.27251434326172	High	0	0.0005383
High	[R].IGSEAYNQQLSEK.[R]		0.000112497	0	1	1	5	P24017	P24017 [262-274]	0	1466.712163	High	High	High	5.9e9	7.1e9		5.15176391601563	High	0	1.294E-05
High	[R].VSTLDLENLPR.[N]		0.00675058	0	1	1	8	A6T726	A6T726 [179-189]	0	1256.68449182	High	High	High	8.6e8	9.9e8	6.9e8	3.49969935417175	High	0.0002152	0.004881
High	[K].ASSGLNEEEIQK.[M]		0.00636838	0	1	2	6	A6T4F4	A6T4F4 [503-514]	0	1304.6328501	High	High	High	3.4e9	3.9e9	3.9e9	4.01254034042358	High	0	1.248E-05
High	[R].NQIFLINER.[Q]		0.033658	0	1	1	4	Q07411	Q07411 [105-113]	0	1146.62658312	Not Found	High	High		1.2e8	9.7e7	2.73885416984558	High	3.021E-05	0.001993
High	[R].VLTEAAVAGK.[R]		0.013786	0	1	1	6	A6TGP1	A6TGP1 [1331-1340]	0	958.55677228	High	High	High	7.0e8	7.6e8	7.1e8	2.87262368202209	High	0	0.000109
High	[R].NLLGDEILNLAPK.[G]		0.000291216	0	1	2	28	A6TF98	A6TF98 [86-98]	0	1409.79985587	High	High	High	2.0e8		3.7e7	4.42532444000244	High	0	5.527E-07
High	[K].ALTTHDFER.[I]		0.0408014	0	1	2	6	B5XZ37	B5XZ37 [335-343]	0	1089.53234839	High	High	High	2.5e8	2.5e8	1.5e8	3.00653672218323	High	0	0.0004126
High	[R].SFAQALQSSINDDPAH.[-]		0.00111681	0	1	1	2	A6TBS1	A6TBS1 [60-75]	0	1700.7874531	Not Found	Not Found	High				4.09760284423828	High	0	5.028E-07
High	[K].IVAADNGDAWLDVK.[G]		0.00024699	0	1	2	156	A6T4F4	A6T4F4 [93-106]	0	1486.75363392	High	High	High	4.0e7	3.6e7	6.9e7	4.47331380844116	High	0	7.332E-08
High	[K].IVAADNGDAWLDVK.[G]	1xDeamidated [N6]	0.000168472	0	1	2	23	A6T4F4	A6T4F4 [93-106]	0	1487.73764992	High	High	High		5.6e7	1.7e8	4.66581964492798	High	0	2.13E-07
High	[R].KGSALQQGFQKPAQAVNR.[D]		2.32517E-06	0	1	2	10	A6TEI7	A6TEI7 [297-314]	1	1928.04606777	High	High	High	4.0e7	4.6e8	4.6e8	5.86004972457886	High	0	5.902E-12
High	[K].TRDEILSGVSK.[Q]		0.0124702	0	1	1	6	B5XWN4	B5XWN4 [110-120]	1	1204.6531917	High	High	High	2.2e8	2.5e8	2.0e8	3.99416851997375	High	0	0.0003225
High	[K].LHDYYKDEVVK.[K]		0.00174478	0	1	1	21	A6TEW0	A6TEW0 [4-14]	1	1408.71070654	High	High	High	2.4e9	2.7e9	2.6e9	4.60139560699463	High	0	0.0001829
High	[K].EQAAAQESANLSSK.[A]		0.011399	0	1	1	9	A6TCV9	A6TCV9 [751-764]	0	1433.68667651	High	High	High	1.1e8	5.0e8	5.1e8	3.05479669570923	High	0	0.0002971
High	[K].ALSVPCSDSK.[A]	1xCarbamidomethyl [C6]	0.050701	0	1	3	5	A6TH53	A6TH53 [133-142]	0	1063.50883606	High	High	High	4.7e9	5.0e9	4.2e9	2.59675002098084	High	0	0.0005899
High	[K].AGNVAADGVIK.[T]		0.00147208	0	1	1	6	A6T4X2	A6T4X2 [53-63]	0	1014.55783488	High	High	High	2.0e9	2.1e9	1.9e9	3.31267023086548	High	0	8.402E-07
High	[K].VGAATEVEMK.[E]		0.00456009	0	1	3	25	A6TH53	A6TH53 [381-390]	0	1034.51867218	High	High	High			1.2e8	3.86828899383545	High	0	7.354E-06
High	[R].IQNAGTEVVEAK.[A]		0.00463323	0	1	2	6	A6TEQ3	A6TEQ3 [206-217]	0	1258.66375636	High	High	High	2.5e8	3.1e8	2.4e8	3.62872505187988	High	0	1.868E-05
High	[R].LALAGQFAEAR.[A]		0.0018302	0	1	1	4	A6TCA1	A6TCA1 [220-230]	0	1146.62658312	Not Found	High	High			4.5e7	3.70488786697388	High	0	1.255E-06
High	[K].GQIEGAVSSSDASTEK.[L]		1.18206E-05	0	1	2	14	A6TDS5	A6TDS5 [44-59]	0	1565.72893515	High	High	High	2.0e8	1.5e8	9.7e7	5.31898307800293	High	0	1.176E-10
High	[K].SVGGEVIEQPR.[N]		0.00271103	0	1	2	2	A6TB00	A6TB00 [61-71]	0	1170.61132692	Not Found	Not Found	High				3.33339214324951	High	0	5.067E-06
High	[R].GGYADHVTLR.[L]		0.0018205	0	1	2	12	A6TI29	A6TI29 [284-293]	0	1088.54833282	High	High	High	5.2e8	5.6e8	4.5e8	3.41523933410645	High	0	8.902E-06
High	[R].TVGIVGVGNVGGR.[L]		0.000711006	0	1	1	6	B5XNR7	B5XNR7 [118-130]	0	1184.6745959	High	High	High	6.7e7	7.3e7		3.41448354721069	High	0	2.96E-07
High	[R].DQVFAAVEQAR.[K]		0.0686027	0	1	1	4	Q48436	Q48436 [64-74]	0	1233.62222595	High	High	Not Found	9.1e7	8.0e7		2.93768930435181	High	0.002049	0.05723
High	[K].FADYDEAR.[F]		0.0579535	0	1	1	6	B5Y1K5	B5Y1K5 [90-97]	0	986.421401	High	High	High	8.0e8	6.8e8	5.2e8	2.51327705383301	High	0	0.001258
High	[K].LGEQLDAAK.[S]		0.0277424	0	1	2	3	A6T6Z0	A6T6Z0 [78-86]	0	944.5047367	Not Found	High	High		7.1e8	6.9e8	2.86106896400452	High	0	0.0001915
High	[R].AEITGSGK.[K]		0.00488558	0	1	1	32	A6TEX1	A6TEX1 [50-57]	0	762.39920908	High	High	High	2.5e6	2.9e6		2.11125540733337	High	0	0.0001768
High	[K].VMSTGQVYNADR.[L]		0.000765906	0	1	2	6	A6TCI3	A6TCI3 [225-236]	0	1340.626325	High	High	High	2.4e8	2.6e8	1.7e8	4.57226133346558	High	0	3.43E-07
High	[K].IAALMDKPVK.[L]		0.00227535	0	1	1	12	P52671	P52671 [34-43]	0	1085.63872777	High	High	High	1.3e9	1.3e9	1.2e9	3.488853931427	High	0	8.268E-05
High	[K].EGPAEDPSNQEAIAK.[L]	1xDeamidated [N/Q]	0.000235456	0	1	1	8	A6T5N6	A6T5N6 [384-398]	0	1556.70747189	High	Not Found	High				3.7816014289856	High	0	2.44E-06
High	[K].EGPAEDPSNQEAIAK.[L]		1.10904E-05	0	1	1	6	A6T5N6	A6T5N6 [384-398]	0	1555.72345589	High	High	High	2.9e9	2.7e9	2.7e9	4.29320621490479	High	0	3.076E-10
High	[K].TSVAPNVDHAEIAK.[F]		8.48845E-05	0	1	2	6	A6TBT7	A6TBT7 [6-19]	0	1451.74888289	High	High	High	1.1e8	1.0e8	6.0e7	3.68485164642334	High	0	3.873E-08
High	[K].QGADIVFGSAQR.[F]		0.000400563	0	1	2	6	A6TDR5	A6TDR5 [261-272]	0	1248.63312498	High	High	High	1.4e8	1.6e8	5.9e7	3.65572953224182	High	0	8.227E-06
High	[R].QDLDQLQAGAR.[V]		0.00104229	0	1	1	6	A6T5R2	A6T5R2 [158-168]	0	1214.61238952	Not Found	High	High			1.8e8	4.00698137283325	High	0	5.493E-06
High	[R].KDDTIPAIISHNE.[-]	1xDeamidated [N12]	0.00221574	0	1	1	6	P41392	P41392 [31-43]	1	1453.71691446	High	High	High	2.5e8	2.5e8	1.4e8	4.38536500930786	High	0	5.976E-05
High	[R].FGNMSGQMR.[T]		0.0162346	0	1	1	6	B5XXP0	B5XXP0 [80-88]	0	1027.44479581	High	High	High	5.4e8	5.3e8	6.2e8	3.03065800666809	High	0	7.059E-05
High	[K].KSTAETIVYSALETLAQR.[S]		1.47226E-06	0	1	1	97	A6TEX9	A6TEX9 [36-53]	1	1981.06004598	High	High	High	2.7e8	2.8e8	1.8e8	5.85873508453369	High	0	5.229E-10
High	[R].EGRPSEGETLIAR.[L]		0.000642738	0	1	2	9	A6TEI3	A6TEI3 [81-93]	0	1414.7284818	High	High	High	5.4e8	8.8e8	8.3e8	3.9080502986908	High	0	1.369E-05
High	[R].LEALREEQMAK.[G]		0.00588172	0	1	1	10	A6TC43	A6TC43 [105-115]	1	1317.68311161	High	High	High	2.1e8	2.2e8	1.7e8	4.18562078475952	High	0	1.076E-05
High	[K].SNFGANAILAVSLANAK.[A]		3.31954E-06	0	1	2	853	A6TD53	A6TD53 [104-120]	0	1660.90169506	High	High	High	9.3e6	1.1e7	9.3e7	5.75832223892212	High	0	2.6E-09
High	[K].VVMTADAVK.[Q]		0.0186168	0	1	1	6	A6TEX1	A6TEX1 [186-194]	0	933.50737929	High	High	High	2.0e9	2.1e9	2.2e9	2.38770389556885	High	0	9.073E-05
High	[R].SNTPIVVDGK.[D]		0.0271675	0	1	2	6	A6TGT4	A6TGT4 [105-114]	0	1029.55750051	High	High	High	5.3e8	5.9e8	5.9e8	2.94106078147888	High	0	0.0002489
High	[K].KVYAAIEAGDK.[A]		0.0243368	0	1	2	3	B5Y237	B5Y237 [34-44]	1	1164.62591438	High	High	Not Found	3.5e7			3.16567420959473	High	0.003047	0.08064
High	[K].CQDEAQIVER.[G]	1xCarbamidomethyl [C1]	0.00738668	0	1	1	2	A6TE31	A6TE31 [206-215]	0	1247.5684761	Not Found	Not Found	High			8.8e7	3.09069085121155	High	0	1.642E-05
High	[R].APVQEIDNETR.[K]		0.00126866	0	1	2	6	A6TBN8	A6TBN8 [26-36]	0	1271.62261981	High	High	High	4.4e8	5.0e8	4.1e8	3.52911448478699	High	0	2.237E-06
High	[R].VDEDQPFPAVPK.[W]		0.000932268	0	1	2	6	A6TI29	A6TI29 [507-518]	0	1341.66850739	High	High	High	2.3e9	2.1e9		4.28671312332153	High	0	3.636E-07
High	[R].FEQGHPVALNGK.[T]	1xDeamidated [N/Q]	0.000274683	0	1	1	13	A6TEJ0	A6TEJ0 [241-252]	0	1297.6535265	High	High	High	1.7e8	2.0e8	1.4e8	4.34088516235352	High	0	1.981E-07
High	[K].ANDVVSIR.[E]		0.0300064	0	1	1	6	B5XNB5	B5XNB5 [139-146]	0	873.47885635	High	High	High	1.6e9	1.6e9	2.0e9	3.29039096832275	High	0	0.0002628
High	[K].IIDDAVER.[I]		0.0387369	0	1	2	5	A6TCC2	A6TCC2 [213-220]	0	930.48908664	High	High	High	5.1e8	5.8e8	6.4e8	2.99639821052551	High	0	0.0003549
High	[R].MGSEVFHHLAK.[V]		0.00239942	0	1	2	16	A6TD53	A6TD53 [185-195]	0	1255.62520291	High	High	High	2.8e9	3.2e9	2.3e9	4.33381462097168	High	0	2.706E-06
High	[K].QIEEATSDYDR.[E]		0.00229964	0	1	3	6	A6TH53	A6TH53 [352-362]	0	1326.58081452	High	High	High	1.6e9	1.9e9	1.6e9	3.0066089630127	High	0	9.126E-06
High	[R].GGTFLGSAR.[F]		0.0782809	0	1	1	6	A6TGB8	A6TGB8 [65-73]	0	865.45264163	High	High	High	2.5e8	2.4e8	1.6e8	2.39446997642517	High	1.52E-05	0.001757
High	[K].GIANSILIK.[F]		0.0275976	0	1	2	10	A6TD53	A6TD53 [334-342]	0	928.58259314	High	High	High	4.9e9	4.7e9	3.5e9	3.0120837688446	High	0	0.0001885
High	[K].GIANSILIK.[F]	1xDeamidated [N4]	0.0289281	0	1	2	6	A6TD53	A6TD53 [334-342]	0	929.56660914	High	High	High	2.6e8	2.4e8	2.1e8	2.54881715774536	High	3.021E-05	0.002054
High	[K].ANDVVSIR.[E]	1xDeamidated [N2]	0.0771015	0	1	1	6	B5XNB5	B5XNB5 [139-146]	0	874.46287235	High	High	High		5.8e7		2.58822464942932	High	0.0002547	0.006626
High	[R].GLHSAFTVR.[K]		0.075939	0	1	1	20	B5XVK6	B5XVK6 [54-62]	0	987.53703993	High	High	High	7.6e8	8.4e8	7.9e8	2.41048145294189	High	0.0002547	0.006602
High	[R].LVGLTGIDDAAR.[A]		0.0004748	0	1	2	6	A6TE31	A6TE31 [69-80]	0	1200.6582771	High	High	High	3.1e8	3.8e8	3.4e8	3.81095314025879	High	0	1.05E-07
High	[R].TDRPSQESR.[S]		0.0137135	0	1	2	4	A6TI29	A6TI29 [45-53]	0	1075.51267553	High	High	High	1.2e6	1.1e6	1.1e6	2.72078108787537	High	0	5.163E-05
High	[K].HVEGWDDPR.[M]		0.00616908	0	2	2	6	A6T6C3; B5XZG7	A6T6C3 [282-290]; B5XZG7 [282-290]	0	1110.49629724	High	High	High	4.2e8	4.1e8	3.3e8	2.95195198059082	High	0	1.386E-05
High	[K].KVDVTGTSK.[G]		0.0193152	0	1	1	7	A6TEX2	A6TEX2 [106-114]	1	934.52038676	High	High	High	5.5e7	5.2e6	2.6e7	2.86296272277832	High	0	9.765E-05
High	[K].TRAEITGSGK.[K]		0.0120175	0	1	1	9	A6TEX1	A6TEX1 [48-57]	1	1019.54799845	High	High	High	3.2e7	2.7e7	1.8e7	3.96407556533813	High	0	0.0001099
High	[K].VLDAAVAGK.[I]		0.0069686	0	1	1	5	A6T4X2	A6T4X2 [96-104]	0	843.49344381	High	High	High	7.2e8	8.0e8	6.0e8	2.92584538459778	High	0	1.474E-05
High	[R].VIIAAHGNSLR.[A]	1xDeamidated [N8]	0.00569761	0	1	1	2	B5XZB2	B5XZB2 [179-189]	0	1151.65313264	Not Found	High	Not Found				2.93171191215515	High	0	1.011E-05
High	[R].VIIAAHGNSLR.[A]		0.00237408	0	1	1	12	B5XZB2	B5XZB2 [179-189]	0	1150.66911664	High	High	High	5.0e8	5.7e8	5.0e8	2.77920794487	High	0	7.823E-06
High	[K].LKEYQYQEVK.[G]		0.0214564	0	1	1	9	B5XQC6	B5XQC6 [285-294]	1	1327.68924285	High	High	High	2.0e8	2.3e8	2.1e8	3.6933536529541	High	0	0.0001181
High	[R].HHITADGFYR.[G]		0.000402697	0	1	1	40	A6T7E9	A6T7E9 [41-50]	0	1216.58578094	High	High	High	1.4e8	4.7e7	1.2e8	3.40354108810425	High	0	7.97E-08
High	[R].TFEVTEDESKEK.[Y]		0.00211234	0	1	2	10	A6T6A3	A6T6A3 [23-34]	1	1441.66929511	High	High	High	3.9e8	3.3e8	3.7e8	3.82453751564026	High	0	2.059E-06
High	[R].SANQVRPVTLTR.[N]		0.00468263	0	1	1	12	B5XTF9	B5XTF9 [7-18]	0	1341.75972243	High	High	High	2.3e8	2.9e8	2.1e8	2.79637789726257	High	0	7.072E-06
High	[R].SLEQYFGR.[E]		0.033658	0	1	2	11	A6TEN8	A6TEN8 [34-41]	0	999.48942101	High	High	High	1.8e9	2.0e9	1.9e9	2.78504037857056	High	0	0.0002732
High	[K].VTDGSGNAVQDGQGDLWVK.[R]		2.3838E-05	0	1	2	2	A6T6Y8	A6T6Y8 [45-63]	0	1945.92500907	Not Found	Not Found	High			1.7e8	5.42282819747925	High	0	4.26E-10
High	[K].LVSNIDER.[M]		0.0341885	0	1	2	6	A6TCB0	A6TCB0 [117-124]	0	945.49998567	High	High	High	4.9e8	3.9e8	3.4e8	2.95183897018433	High	0	0.0003338
High	[R].GMGESNPVTGNTCDNVK.[A]	1xOxidation [M2]; 1xCarbamidomethyl [C13]	0.000261857	0	1	1	4	P24017	P24017 [297-313]	0	1795.75853816	High	High	Not Found	1.9e7	2.1e7		3.90848517417908	High	0	3.501E-08
High	[R].GMGESNPVTGNTCDNVK.[A]	1xCarbamidomethyl [C13]	1.47226E-06	0	1	1	6	P24017	P24017 [297-313]	0	1779.76362316	High	High	High	1.3e9	1.3e9	9.1e8	5.10228300094604	High	0	1.06E-09
High	[R].AVVMDHDANIVSVSQR.[E]		2.67942E-05	0	1	2	2	A6TFR2	A6TFR2 [19-34]	0	1740.86974296	High	Not Found	Not Found	6.7e7			5.06097412109375	High	0	5.301E-10
High	[K].VQAVQR.[H]		0.0489033	0	2	2	6	B5XP25; A6TBR5	B5XP25 [74-79]; A6TBR5 [74-79]	0	700.41004862	High	High	High	3.2e6	4.4e6	3.4e6	2.10789799690247	High	1.52E-05	0.001885
High	[K].STLNLPETGFPMR.[G]		0.00711783	0	1	1	6	B5Y235	B5Y235 [6-18]	0	1462.73587542	High	Not Found	High			1.0e8	3.5705509185791	High	0	0.001094
High	[K].EIVLVTHSSK.[N]		0.0227322	0	1	1	6	Q48447	Q48447 [53-62]	0	1112.63099978	High	High	High	1.4e8	1.1e8		2.84340453147888	High	7.415E-05	0.002713
High	[R].VHVTDYTNASR.[T]		0.00355374	0	1	2	4	A6TFR2	A6TFR2 [179-189]	0	1262.61238952	High	High	High	1.6e8	1.7e8	1.8e8	2.70408868789673	High	0	1.768E-05
High	[K].LVDEKNGHVVSVGK.[I]	1xDeamidated [N6]	8.26589E-05	0	1	1	12	B5Y275	B5Y275 [246-259]	1	1481.7958335	High	High	High	3.9e8	2.6e8		4.917311668396	High	0	4.723E-09
High	[R].IAYNVEAAR.[V]		0.0114594	0	1	1	4	A6TEU8	A6TEU8 [183-191]	0	1006.53162016	High	High	Not Found	2.9e9	2.9e9		3.2818808555603	High	0	7.877E-05
High	[R].YAVVANDVR.[K]		0.0115201	0	1	2	8	A6T6Q6	A6T6Q6 [125-133]	0	1006.53162016	High	High	High	5.4e9	5.2e9	5.8e8	3.37942385673523	High	0	0.00105
High	[R].IPVIAGTGANATAEAISLTK.[R]		9.14125E-08	0	1	1	22	A6TCA1	A6TCA1 [71-90]	0	1898.05931775	High	High	High	5.7e8	4.7e8	2.3e8	5.17382955551147	High	0	1.521E-14
High	[K].CHPFFTGK.[Q]	1xCarbamidomethyl [C1]	0.00439388	0	1	2	11	A6TGC6	A6TGC6 [40-47]	0	993.46109816	High	High	High	6.1e8	3.9e8	5.3e8	3.00932359695435	High	0	0.001289
High	[R].FWVESEKR.[F]		0.0763247	0	1	2	9	A6TFM8	A6TFM8 [38-45]	1	1080.54727022	High	High	High	1.4e9	1.5e9	1.3e9	3.15093612670898	High	0.0001027	0.003176
High	[K].QSPDINQGVDR.[A]		0.00237408	0	1	2	8	A6TDV1	A6TDV1 [99-109]	0	1228.59165406	High	High	High	1.1e9	4.2e8	6.6e8	2.97898745536804	High	0	5.707E-06
High	[K].LADEVDESTKEAEK.[A]		6.57743E-05	0	1	1	7	A6T5N6	A6T5N6 [493-506]	1	1563.73843721	High	High	High	3.3e8	1.4e8	4.0e8	5.0637321472168	High	0	5.994E-08
High	[R].EYEQPLNVYGYSK.[F]		0.00174478	0	1	3	2	A6TFL4	A6TFL4 [132-144]	0	1589.74821415	High	Not Found	Not Found	5.1e8			4.73925256729126	High	0	1.152E-06
High	[R].DICQCEALWTPAK.[I]	2xCarbamidomethyl [C3; C5]	0.000332587	0	1	2	10	A6TCC2	A6TCC2 [200-212]	0	1591.72432503	High	High	High	3.7e8	3.8e8	2.5e8	3.8751049041748	High	0	5.696E-08
High	[R].KDDQEETVR.[K]		0.023093	0	1	1	4	A6T5N7	A6T5N7 [157-165]	1	1119.52765685	High	Not Found	High	7.9e5		5.6e5	2.68793296813965	High	0	0.0001852
High	[R].ENSQLKEQQQGWQER.[L]		4.14266E-05	0	1	1	8	A6TFR0	A6TFR0 [56-70]	1	1887.89437769	High	High	High		9.1e7	4.3e7	4.92503452301025	High	0	1.174E-09
High	[R].IPVIAGTGANATAEAISLTK.[R]	1xDeamidated [N10]	0.00015392	0	1	1	2	A6TCA1	A6TCA1 [71-90]	0	1899.04333375	High	Not Found	Not Found				4.64272832870483	High	0	5.439E-08
High	[K].ASNLVYTR.[N]		0.0293855	0	1	1	2	A6T6Q6	A6T6Q6 [11-18]	0	923.49450641	Not Found	Not Found	High			8.1e8	3.31299304962158	High	0	0.0002118
High	[R].NLDNDDIEYK.[Y]		0.0196223	0	1	2	6	A6T4Z7	A6T4Z7 [538-547]	0	1238.5535372	High	High	High	4.4e8	4.8e7	2.1e8	3.45171809196472	High	0	0.0001003
High	[R].LANELTDAADNK.[G]		0.000495417	0	1	2	12	A6TEX9	A6TEX9 [120-131]	0	1274.62228544	High	High	High	7.3e9	7.1e9	5.8e9	4.83371686935425	High	0	2.841E-07
High	[R].LANELTDAADNK.[G]	1xDeamidated [N3]	0.0126026	0	1	2	4	A6TEX9	A6TEX9 [120-131]	0	1275.60630144	High	High	High	7.9e8	4.2e8	2.0e8	3.40250706672668	High	0	0.0001024
High	[R].AQNGDVTTTIPR.[W]		0.0100407	0	1	2	2	A6TC15	A6TC15 [349-360]	0	1272.6542543	Not Found	High	Not Found		4.1e7		2.90328669548035	High	0	2.9E-05
High	[R].AQNGDVTTTIPR.[W]	1xDeamidated [N3]	0.00386861	0	1	2	2	A6TC15	A6TC15 [349-360]	0	1273.6382703	Not Found	Not Found	High			2.3e7	3.33537340164185	High	0	4.695E-05
High	[R].WLGGMLTNWK.[T]		0.0146098	0	1	2	36	A6T4X1	A6T4X1 [96-105]	0	1205.61357565	High	High	High			6.7e7	3.01975440979004	High	0	0.0006256
High	[R].KPELDAK.[L]		0.0613137	0	1	1	5	B5XNA0	B5XNA0 [108-114]	0	800.45124466	High	High	High	7.3e6	6.1e6		2.45151376724243	High	0	0.0008484
High	[K].IVNPIMGVK.[F]		0.050963	0	1	2	6	A6TEJ0	A6TEJ0 [216-224]	0	970.5753993	High	High	High	1.2e8	1.3e8	7.9e7	2.47560596466064	High	0	0.0009132
High	[R].NDPLAMQR.[L]		0.065526	0	1	2	6	A6T4F4	A6T4F4 [254-261]	0	944.46182608	High	High	High	7.1e8	7.3e8	5.8e8	2.78051161766052	High	1.52E-05	0.001622
High	[K].DDKHSEAVIAAAAR.[L]		0.00200311	0	1	1	8	Q9F663	Q9F663 [269-282]	1	1453.73938083	Not Found	High	High		2.4e8	2.7e8	3.24103808403015	High	0	1.476E-06
High	[K].VIADYEQR.[K]		0.0517568	0	1	2	2	A6TFH4	A6TFH4 [215-222]	0	993.49998567	Not Found	Not Found	High			2.5e8	2.56494998931885	High	0	0.0006127
High	[R].IIVATDHEDVAR.[A]		0.000121185	0	1	1	6	A6T710	A6T710 [45-56]	0	1338.70120448	High	High	High	1.4e8	1.7e8	1.4e8	4.22172021865845	High	0	9.543E-08
High	[K].SNVPALEACPQKR.[G]	1xCarbamidomethyl [C9]	0.00504352	0	1	1	12	A6TEY0	A6TEY0 [19-31]	1	1469.75292276	High	High	High	2.4e9	2.0e9	2.0e9	3.1319363117218	High	0	0.0001731
High	[R].VDAGDEQLER.[K]		0.00551923	0	1	9	8	P37323	P37323 [59-68]	0	1131.52765685	High	High	High	5.0e7		1.6e9	3.7845938205719	High	0	9.557E-06
High	[R].ICEHYVTVTQK.[L]	1xCarbamidomethyl [C2]	0.00210116	0	1	1	4	A6TAN5	A6TAN5 [37-47]	0	1377.68311192	High	Not Found	High			4.0e8	3.90233469009399	High	0	1.617E-06
High	[R].VAYENVEDAAR.[N]		0.00258455	0	1	2	6	A6T9W8	A6T9W8 [79-89]	0	1236.58550606	High	High	High		5.9e7	9.2e7	3.81691980361938	High	0	2.378E-06
High	[R].GPIPLPTRK.[E]		0.0329632	0	1	1	6	A6TEX3	A6TEX3 [38-46]	1	978.6094766	High	High	High	1.8e8	1.4e8	1.3e8	2.3098828792572	High	0	0.0002631
High	[R].ADKPLVGTGMER.[A]		0.013216	0	1	2	8	A6TGP0	A6TGP0 [695-706]	0	1273.65689689	Not Found	High	High		2.3e8	2.2e8	2.68360161781311	High	0.000173	0.004755
High	[K].AQFQAALTR.[Q]		0.0831702	0	1	1	2	P07094	P07094 [9-17]	0	1005.54760459	Not Found	High	Not Found		7.0e7		2.53618049621582	High	0	0.001516
High	[K].VANLAAAQADR.[E]		0.00165454	0	1	2	2	A6TFH4	A6TFH4 [58-68]	0	1099.58544657	Not Found	Not Found	High				3.91512417793274	High	0	1.038E-06
High	[R].LNTLSPAEGSK.[K]		0.00607177	0	1	1	6	B5XNB2	B5XNB2 [3-13]	0	1116.58952886	High	High	High	2.6e9	2.5e9	1.9e9	3.06849145889282	High	0	1.147E-05
High	[K].ASDFVLAMGQGR.[M]		0.0564853	0	1	2	2	A6T5H9	A6T5H9 [182-193]	0	1251.61503211	Not Found	Not Found	High			2.0e8	3.22423219680786	High	0	0.0007298
High	[R].ANEVRPVLACR.[M]	1xCarbamidomethyl [C10]	0.050963	0	1	1	4	A6T7Z4	A6T7Z4 [275-285]	0	1284.68411503	High	Not Found	High	5.3e7		4.6e7	3.04633903503418	High	0	0.001204
High	[K].LGEFAPTR.[T]		0.045491	0	1	1	6	B5XN98	B5XN98 [71-78]	0	890.47304272	High	High	High	3.8e9	4.4e9	4.1e9	2.60111689567566	High	0.001023	0.03022
High	[R].VPAGSVVVSGNLPSK.[D]		1.1758E-05	0	1	1	9	B5Y1K5	B5Y1K5 [227-241]	0	1410.79510484	High	High	High	4.1e8	2.8e8	1.9e8	4.71052122116089	High	0	1.161E-10
High	[R].AMEAPLR.[Q]		0.0539324	0	1	3	6	A6TH53	A6TH53 [446-452]	0	787.41308507	High	High	High	2.8e8	2.1e8	2.3e8	2.21136212348938	High	0	0.001428
High	[K].AATALQLEQVLR.[E]		0.00829924	0	1	2	2	A6T4J7	A6T4J7 [513-524]	0	1312.75832546	High	Not Found	Not Found	1.2e8			2.69356226921082	High	0.0002281	0.00523
High	[R].DTVVDVQSK.[V]		0.0689529	0	1	1	2	B5XXK6	B5XXK6 [227-235]	0	990.51021596	Not Found	Not Found	High			7.4e7	2.47032713890076	High	0.0001027	0.00345
High	[R].ADLNVPVKDGK.[V]		0.00465787	0	1	1	12	B5XUB8	B5XUB8 [20-30]	1	1155.63681341	High	High	High	2.5e9	2.1e9	2.2e9	4.07615423202515	High	0	7.003E-06
High	[K].HLFTSESVSEGHPDK.[I]		1.48799E-06	0	1	2	10	A6TDV1	A6TDV1 [4-18]	0	1669.78163947	High	High	High	1.5e9	9.8e8	8.4e7	6.1618504524231	High	0	5.997E-12
High	[K].TTVNGQPALR.[E]	1xDeamidated [Q/N]	0.00507034	0	1	2	13	A6T6A3	A6T6A3 [476-485]	0	1057.56364894	High	High	High	1.9e8	8.5e7	6.0e7	2.92207431793213	High	0	8.197E-06
High	[R].ANAEDLAEAR.[A]		0.00962467	0	1	2	2	B5Y169	B5Y169 [45-54]	0	1059.50652753	Not Found	Not Found	High			1.7e8	3.78557848930359	High	0	5.692E-05
High	[R].VDGQRPLAVIHAK.[D]		0.000753795	0	1	1	10	A6THZ7	A6THZ7 [393-405]	0	1403.81175801	High	High	High	3.4e8	4.9e7	3.3e8	3.18530583381653	High	0	6.117E-05
High	[R].KAELEGAALNAR.[L]		0.000317057	0	1	1	11	A6TAI3	A6TAI3 [75-86]	1	1242.68007516	High	High	High	4.1e8	3.3e8	3.5e8	4.19754934310913	High	0	3.953E-05
High	[K].FALVGDVGGTNAR.[L]		0.000503376	0	1	2	5	A6TC33	A6TC33 [4-16]	0	1276.6644251	High	High	Not Found	9.1e7	7.7e7		3.58609533309937	High	0	1.161E-07
High	[R].MGLDFR.[A]		0.0638741	0	1	2	2	A6T4Z7	A6T4Z7 [188-193]	0	738.36032126	Not Found	High	Not Found				1.89443838596344	High	7.415E-05	0.002732
High	[R].QWEPSEETR.[E]		0.0445592	0	1	1	6	B5XZ20	B5XZ20 [444-452]	0	1161.51709219	High	High	High	2.1e8	2.4e8	1.0e8	3.0859580039978	High	0	0.000464
High	[K].HADNALTFGPR.[D]		0.00077821	0	1	2	15	A6TEV7	A6TEV7 [45-55]	0	1198.5963456	High	High	High	7.0e9	8.1e9	4.1e9	3.73465013504028	High	0	2.6E-07
High	[R].VGDAPITPEFVLK.[L]		0.0672186	0	1	1	4	B5XSW5	B5XSW5 [16-28]	0	1385.76749315	High	High	High	6.9e8			2.63753318786621	High	0	0.001007
High	[K].DGSEVSSHDSSTNGLINR.[Y]	1xDeamidated [N]	3.3965E-07	0	1	2	26	A6TGT4	A6TGT4 [526-543]	0	1875.831503	High	High	High	7.8e8	9.6e8	6.9e8	5.93024921417236	High	0	2.705E-09
High	[K].DGSEVSSHDSSTNGLINR.[Y]		6.4264E-07	0	1	2	14	A6TGT4	A6TGT4 [526-543]	0	1874.847487	High	High	High	6.6e8	7.5e8	6.9e8	5.95461130142212	High	0	4.34E-09
High	[K].DENSWQEAAK.[A]		0.0751732	0	1	2	2	A6THZ7	A6THZ7 [406-415]	0	1177.51200679	Not Found	Not Found	High			8.5e7	2.90102171897888	High	0	0.001249
High	[R].MQAASGQLQQTHLLK.[Q]	1xOxidation [M1]	0.000927329	0	1	1	2	B5XNA2	B5XNA2 [30-44]	0	1669.86901513	Not Found	Not Found	High			8.2e7	3.56124901771545	High	0	3.603E-07
High	[R].MQAASGQLQQTHLLK.[Q]		8.77818E-06	0	1	1	10	B5XNA2	B5XNA2 [30-44]	0	1653.87410013	High	High	High	6.3e9	1.8e9	5.6e9	4.79101467132568	High	0	2.475E-09
High	[K].IPAEEVTVR.[F]		0.0721825	0	1	1	4	A6TEJ0	A6TEJ0 [232-240]	0	1013.56258591	Not Found	High	High		4.0e8	2.8e8	2.27884817123413	High	0	0.001158
High	[K].TLNEQGTPDIR.[I]		0.00607177	0	1	1	2	B5Y277	B5Y277 [59-69]	0	1243.62770521	Not Found	Not Found	High			5.3e8	3.38011145591736	High	0	1.144E-05
High	[R].LDGRPVMIIGHQK.[G]		0.00119666	0	1	2	5	A6T4Y7	A6T4Y7 [108-120]	0	1463.81512883	High	High	High	1.8e8	2.1e8	2.1e8	3.40163421630859	High	0	5.746E-07
High	[K].QQQAQVEQVLK.[T]		0.00176341	0	1	1	6	A6TCV9	A6TCV9 [351-361]	0	1298.70628988	High	High	High	7.8e8	8.3e8	9.0e8	3.55173993110657	High	0	2.032E-06
High	[K].TVNMMELIR.[N]		0.0103643	0	1	2	14	A6TG36	A6TG36 [157-165]	0	1106.56966192	High	High	High		1.8e8	1.0e8	2.93193387985229	High	0	0.0002346
High	[R].TIAMGSSDGLR.[R]		0.0251145	0	1	2	2	A6TG36	A6TG36 [54-64]	0	1107.54628387	High	Not Found	Not Found	2.6e8			3.26078224182129	High	0	0.0001587
High	[K].LENSLGGIK.[D]		0.00942315	0	1	2	5	A6T4X1	A6T4X1 [144-152]	0	930.52547216	High	High	High	5.0e8	5.4e8	5.9e8	3.07900047302246	High	0	2.59E-05
High	[R].MSNLVTSVVK.[H]		0.0193152	0	1	1	4	B5XSX5	B5XSX5 [109-118]	0	1077.59725685	High	Not Found	High	1.6e8		1.2e8	3.1247878074646	High	0	9.725E-05
High	[K].SQPVLVQPGQTDK.[L]		0.000749801	0	1	2	6	A6TG08	A6TG08 [290-302]	0	1396.74306926	High	High	High	1.6e8	1.6e8	1.3e8	3.79626941680908	High	0	2.426E-07
High	[K].AGQEADPLLSGR.[H]		0.000438428	0	1	2	6	A6T533	A6T533 [112-123]	0	1213.61714055	High	High	High	1.5e8	1.9e8	8.4e7	4.06182670593262	High	0	3.038E-05
High	[K].LIDSQDVETR.[G]		0.00114687	0	1	2	5	A6TD54	A6TD54 [327-336]	0	1175.59025709	High	High	High	1.1e9	1.1e9	9.2e8	4.17275094985962	High	0	1.366E-06
High	[R].NIPVGSTVHNVEMKPGK.[G]		2.6937E-05	0	1	1	11	A6TEW9	A6TEW9 [134-150]	0	1806.95307866	High	High	High	6.2e9	7.0e9	6.3e9	4.21707916259766	High	0	5.336E-10
High	[K].HGKPSGILAPVEADAR.[R]		0.000893478	0	1	1	6	A6TEE9	A6TEE9 [209-224]	0	1617.87072931	High	High	High	4.4e8	2.2e8	2.8e8	3.14199805259705	High	0	7.91E-07
High	[R].EYAAEQIDGQR.[K]		0.00296704	0	1	1	8	B5Y235	B5Y235 [128-138]	0	1279.59131969	High	High	High	3.9e8	3.3e8	2.9e7	3.91005325317383	High	0	3.043E-06
High	[K].FRPGTDEGDYQVK.[L]		9.74608E-05	0	1	1	10	P33318	P33318 [98-110]	0	1511.71249737	High	High	High	7.7e8	1.1e9	8.1e8	3.98195815086365	High	0	1.756E-07
High	[K].TVVADGVGQGYK.[E]		0.00485974	0	1	1	2	B5Y1K6	B5Y1K6 [56-67]	0	1193.61607795	Not Found	Not Found	High			1.8e8	3.77055025100708	High	0	7.566E-06
High	[K].ATVAYIPK.[D]		0.0600707	0	1	2	6	A6TBN8	A6TBN8 [122-129]	0	862.50328024	High	High	High	6.7e7	7.3e7	7.1e7	2.7659547328949	High	0	0.0008946
High	[K].TTCTGVEMFR.[K]	1xOxidation [M8]; 1xCarbamidomethyl [C3]	0.0242095	0	1	1	6	A6TEX7	A6TEX7 [254-263]	0	1217.52891994	High	High	High	2.1e8	1.3e8		3.14581489562988	High	0	0.0001571
High	[R].YSALIER.[L]		0.070371	0	1	1	7	A6TEI4	A6TEI4 [78-84]	0	851.46214369	High	High	High	3.0e9	3.4e9	3.4e9	2.39669060707092	High	0	0.0011
High	[K].LDNPTGYGR.[I]	1xDeamidated [N3]	0.0434204	0	0	1	4			0	993.46360058	High	Not Found	High	1.5e8		7.0e7	2.90354490280151	High	0	0.0005683
High	[K].LDDPTGYGR.[I]		0.0434204	0	1	1	4	A6TG34	A6TG34 [133-141]	0	993.46360015	High	Not Found	High	1.5e8		7.0e7	2.90354490280151	High	0	0.000568
High	[R].LIDQSTAEIVETAKR.[T]		6.04132E-05	0	1	1	12	A6TEX3	A6TEX3 [17-31]	1	1673.90683995	High	High	High	1.1e9	1.1e9	9.2e8	4.30907726287842	High	0	4.248E-07
High	[R].ELDKLENSLGGIK.[D]		0.000603039	0	1	2	9	A6T4X1	A6T4X1 [140-152]	1	1415.77403501	High	High	High	6.1e9	2.0e9	1.3e9	3.86317420005798	High	0	3.249E-07
High	[R].ELDKLENSLGGIK.[D]	1xDeamidated [N7]	0.000847252	0	1	2	12	A6T4X1	A6T4X1 [140-152]	1	1416.75805101	High	High	High	3.4e8	2.8e8	7.6e7	4.52203845977783	High	0	3.028E-07
High	[R].ALAGAEGAQEPYR.[Y]		8.13517E-05	0	1	1	6	B5XZ20	B5XZ20 [301-313]	0	1332.6542543	High	High	High	4.2e8	4.1e8	4.1e8	4.59759759902954	High	0	2.17E-07
High	[K].GGQQTVQQAYAAAGQPQHK.[V]		0.00456009	0	1	2	2	A6T4N3	A6T4N3 [221-239]	0	1967.96821133	Not Found	Not Found	High				3.72902178764343	High	0	6.768E-06
High	[R].VELENGHVVTAHISGK.[M]		0.000508754	0	1	1	6	A6T6Y1	A6T6Y1 [24-39]	0	1689.89185863	High	High	High	2.0e8	2.4e8	2.4e8	3.85569000244141	High	0	7.435E-07
High	[K].AAQGLIDAAR.[N]		0.00185959	0	1	1	8	A6T4J7	A6T4J7 [898-907]	0	985.54251919	High	High	High	1.1e8	1.3e8	1.2e8	3.3669421672821	High	0	1.287E-06
High	[R].QVGVPYIIVFLNK.[C]		0.00136659	0	1	1	18	A6TEX7	A6TEX7 [125-137]	0	1489.87771231	High	High	High	4.4e7	1.1e8	1.8e8	3.98276853561401	High	0	3.022E-06
High	[R].THEQTTAAER.[Q]		0.0327917	0	1	1	14	B5Y274	B5Y274 [209-218]	0	1143.53889025	High	High	High	9.8e4	1.9e5	3.1e4	1.90485489368439	High	0	0.0002607
High	[K].YITIENSDLLAQLAGQAR.[N]	1xDeamidated [Q/N]	0.000688699	0	1	1	6	Q9AQ50	Q9AQ50 [230-247]	0	1977.02874629	Not Found	Not Found	High				4.91246604919434	High	0	1.382E-05
High	[K].VAEADMATMEK.[K]		0.00585063	0	1	2	2	A6T6A3	A6T6A3 [290-300]	0	1195.53333589	Not Found	Not Found	High			1.5e8	3.86975979804993	High	0	1.066E-05
High	[K].LAGGVAVIK.[V]		0.0110432	0	1	2	11	A6TH53	A6TH53 [372-380]	0	827.53491473	High	High	High	3.4e9	3.3e9	3.3e9	2.46134853363037	High	0	5.95E-05
High	[R].TQQEIPNAETMK.[S]		0.00340604	0	1	1	6	P52671	P52671 [249-260]	0	1389.66785541	High	High	High	4.9e9	5.0e9	4.5e9	3.3811662197113	High	0	0.0005138
High	[K].LVAEGTDPAYAEK.[L]		0.00107035	0	1	2	6	A6TGG1	A6TGG1 [240-252]	0	1363.67398665	High	High	High	2.1e8	2.1e8		4.00086307525635	High	0	2.125E-05
High	[R].EILQDSSVTR.[N]		0.00475773	0	1	1	6	A6T5N6	A6T5N6 [337-346]	0	1147.59534249	High	High	High	1.3e9	1.6e9	1.5e9	3.17905879020691	High	0	8.028E-06
High	[K].LLANQEEGTQIR.[V]		0.00110501	0	1	2	6	B5XTS2	B5XTS2 [15-26]	0	1371.72266817	High	High	High	3.1e8	4.2e8	3.9e8	4.35945463180542	High	0	1.447E-05
High	[K].ETGEKDALVVMK.[G]		0.000270339	0	1	1	6	A6TC02	A6TC02 [101-112]	1	1319.68752827	High	High	High	8.1e7	1.3e8	1.1e8	4.30032205581665	High	0	9.991E-07
High	[R].IAHWVGQGATVSDR.[V]		3.22711E-05	0	1	1	30	A6TCL7	A6TCL7 [57-70]	0	1496.76045066	High	High	High	1.4e8	2.8e8	8.0e8	4.02160453796387	High	0	5.011E-08
High	[K].THGEGGNLVGSPLQGR.[V]		1.58596E-06	0	1	1	11	B5XTG0	B5XTG0 [104-119]	0	1578.79829264	High	High	High	1.5e8	1.4e8	1.8e8	4.97039413452148	High	0	2.963E-11
High	[R].NQIAELVGADPR.[E]		0.00633472	0	1	2	4	A6TCF1	A6TCF1 [56-67]	0	1282.67498976	Not Found	High	High		1.1e8		3.87294983863831	High	0	1.231E-05
High	[K].TDSVANR.[R]		0.0306401	0	1	1	10	A6TEU7	A6TEU7 [57-63]	0	762.37405696	High	High	High	5.7e5	1.0e6	2.6e5	1.86825382709503	High	0	0.0006478
High	[R].SDLFNVNAGIVK.[N]		0.0420911	0	1	4	2	A6TEQ3	A6TEQ3 [88-99]	0	1276.68957722	Not Found	Not Found	High				3.18068385124207	High	0	0.0004181
High	[R].WVGVETEGK.[Y]		0.0345467	0	1	2	3	A6T9S2	A6T9S2 [260-268]	0	1004.5047367	Not Found	High	High		1.5e8	1.4e8	2.56184959411621	High	0	0.000287
High	[R].DYFGAHTYK.[R]		0.00708022	0	2	2	8	P00350; P41576	P00350 [446-454]; P41576 [446-454]	0	1101.49998567	High	High	High	6.8e8	8.5e8	2.0e8	2.24610686302185	High	0.0001027	0.003426
High	[K].AGGGSATLSMGQAAAR.[F]		2.84071E-05	0	1	2	8	A6TEQ3	A6TEQ3 [218-233]	0	1405.68523681	High	High	High	5.7e7	4.6e7		4.45639562606812	High	0	1.345E-09
High	[K].TVEVMNTDAEGR.[L]		0.00210116	0	1	2	4	A6TCE4	A6TCE4 [270-281]	0	1321.60525517	High	Not Found	High	2.5e8		2.4e8	3.70983743667603	High	0	8.199E-06
High	[K].TVASNAVTINGEK.[Q]	1xDeamidated [N10]	0.00188945	0	1	1	4	A6T9Y5	A6T9Y5 [382-394]	0	1304.66923605	High	Not Found	High			6.8e7	3.85311675071716	High	0	1.766E-05
High	[K].MGAEAIQALLR.[N]		0.000264654	0	1	1	14	A6TGP1	A6TGP1 [180-190]	0	1172.645604	High	High	High		1.0e8	1.8e8	4.46043348312378	High	0	2.163E-07
High	[K].ITLSTQPADGR.[W]		0.000790713	0	1	1	6	A6TCE4	A6TCE4 [7-17]	0	1158.61132692	High	High	High	5.5e8	5.6e8	5.5e8	3.68028020858765	High	0	2.687E-07
High	[R].IAGLEVK.[R]		0.0778859	0	1	2	6	A6T4F4	A6T4F4 [160-166]	0	729.45051643	High	High	High	5.9e8	5.2e8	6.0e8	2.33187770843506	High	0.0001451	0.004007
High	[R].VELENGHVVTAHISGK.[M]	1xDeamidated [N5]	1.92734E-05	0	1	1	8	A6T6Y1	A6T6Y1 [24-39]	0	1690.87587463	High	Not Found	High	4.0e8		3.2e8	4.64325284957886	High	0	3.784E-08
High	[R].MQLNEELR.[H]		0.0619444	0	1	2	5	B5XZ37	B5XZ37 [38-45]	0	1032.51425552	High	High	High	1.1e8	1.0e8		2.7820405960083	High	0	0.000862
High	[R].QTDLVEAMAK.[T]		0.0301636	0	1	1	2	A6TAN5	A6TAN5 [121-130]	0	1105.55578593	Not Found	Not Found	High			3.0e8	3.80520534515381	High	0	0.0002228
High	[R].GALAEETGDNDNFR.[V]		0.000206167	0	1	2	2	A6TE42	A6TE42 [386-399]	0	1508.66119002	High	Not Found	Not Found	3.3e7			4.50692701339722	High	0	2.262E-08
High	[R].HFVDAIIK.[E]		0.0206815	0	1	2	11	A6T5H9	A6T5H9 [74-81]	0	942.54072836	High	High	High	2.2e9	2.6e9	1.1e9	3.02077007293701	High	0	0.0005855
High	[R].AAIEAAGGKIEE.[-]		0.0133563	0	1	1	14	B5XNB2	B5XNB2 [133-144]	1	1158.60009352	High	High	High	9.7e8	1.1e9	7.1e8	3.61372041702271	High	0	0.0002086
High	[R].WVGYGQDSR.[L]		0.010642	0	1	2	5	A6TI29	A6TI29 [159-167]	0	1067.49048361	High	High	High	4.9e8	5.8e8	4.5e8	3.41336965560913	High	0	8.142E-05
High	[K].ELGMDPTIHDIR.[F]		0.00370784	0	1	2	2	A6TFH5	A6TFH5 [104-115]	0	1396.68892524	High	Not Found	Not Found				3.30760312080383	High	0	0.0003226
High	[K].NIDIQSPSAR.[G]		0.0143804	0	1	2	5	A6TBQ0	A6TBQ0 [24-33]	0	1100.56946214	High	High	High		1.3e8	6.7e7	3.37055087089539	High	0	0.0006546
High	[K].VGINELLR.[T]		0.0360166	0	1	1	8	B5Y1K5	B5Y1K5 [264-271]	0	913.54654199	High	High	High	1.3e9	1.3e9	1.1e9	2.74898028373718	High	0	0.0004765
High	[R].EAFVDLLAQR.[L]		0.0111605	0	1	2	4	A6T9S2	A6T9S2 [297-306]	0	1161.62624875	High	High	Not Found				3.27925729751587	High	0	0.0002055
High	[R].AITVNYTPCGHCR.[Q]	2xCarbamidomethyl [C9; C12]	0.00122235	0	1	2	8	A6TBN1	A6TBN1 [121-133]	0	1548.70459268	High	High	High	2.8e8	1.8e8	1.3e8	3.67971396446228	High	0	5.935E-07
High	[R].IGSEAYNQQLSEKR.[A]		0.00730885	0	1	1	2	P24017	P24017 [262-275]	1	1622.81327396	High	Not Found	Not Found	1.1e8			2.31888437271118	High	0	1.61E-05
High	[K].LFNELGPR.[F]		0.0162346	0	1	1	8	A6TEU7	A6TEU7 [79-86]	0	945.51524187	High	High	High	3.1e9	2.9e9	1.3e9	3.03075551986694	High	0	7.032E-05
High	[K].TGTCGVYGTANDYAVVWPTGR.[A]	1xCarbamidomethyl [C4]	2.5902E-07	0	1	1	188	Q9F663	Q9F663 [234-254]	0	2245.03424219	High	High	High	1.3e7	4.0e8	1.2e8	5.62515783309937	High	0	2.719E-08
High	[K].LVSSAGTGHFYTTTK.[N]		7.23762E-05	0	1	1	38	B5XTG7	B5XTG7 [11-25]	0	1569.79074767	High	High	High	6.4e9	6.6e9	6.8e9	4.92265129089355	High	0	3.273E-09
High	[K].TGTCGVYGTANDYAVVWPTGR.[A]	1xDeamidated [N11]; 1xCarbamidomethyl [C4]	3.29644E-05	0	1	1	41	Q9F663	Q9F663 [234-254]	0	2246.01825819	High	High	High	4.3e7	2.9e6	2.1e6	4.83323764801025	High	0	3.223E-09
High	[R].ALNAAGFR.[I]		0.0286271	0	1	1	5	A6TEV0	A6TEV0 [99-106]	0	819.44716237	High	High	High	1.6e9	1.7e9	1.4e9	2.68432021141052	High	0	0.000208
High	[K].QLSGAQVMATDLR.[A]		0.000438428	0	1	2	6	A6TEK8	A6TEK8 [359-371]	0	1389.71547433	High	High	High	1.6e8	1.6e8	1.1e8	4.20344257354736	High	0	1.41E-07
High	[R].FIQVPTTLLSQVDSSVGGK.[T]		1.06288E-05	0	1	2	12	A6TF13	A6TF13 [124-142]	0	1976.06988241	High	High	High		4.3e8	5.6e7	4.77080249786377	High	0	1.571E-10
High	[K].LIAEAMDK.[V]		0.0219119	0	1	2	5	A6TH53	A6TH53 [161-168]	0	890.46518014	High	High	High	2.2e9	2.5e9	2.1e9	2.75225257873535	High	0	0.0001224
High	[R].KSTPFAAQVAAER.[C]		8.44347E-05	0	1	1	11	A6TEV0	A6TEV0 [57-69]	1	1375.73283897	High	High	High	1.2e9	5.5e8	2.3e8	4.69992256164551	High	0	4.352E-09
High	[K].LTLVQVVDAPGQVQPMVVSPNK.[E]		4.84096E-06	0	1	2	10	A6T6J6	A6T6J6 [26-47]	0	2319.27407818	High	High	High	2.0e8	1.1e8	1.9e8	5.7190375328064	High	0	3.669E-08
High	[R].AQLQEIAQTK.[A]		0.00682249	0	1	2	19	A6TGN5	A6TGN5 [104-113]	0	1129.62116335	High	High	High	9.1e9	9.8e9	8.1e9	3.75083041191101	High	0	1.412E-05
High	[R].GATLLTPNLSEFEAVVGK.[C]		0.0771015	0	1	2	2	A6TE31	A6TE31 [188-205]	0	1845.99565491	Not Found	Not Found	High			3.6e7	3.36743187904358	High	0	0.001315
High	[R].TSDFIESR.[E]		0.0331356	0	1	3	6	A6TFL4	A6TFL4 [124-131]	0	954.45270112	High	High	High	3.0e8	2.4e8	2.4e8	3.06917476654053	High	0	0.0004085
High	[K].GTQAQFIMEK.[Y]		0.0350909	0	1	1	6	A6T5N7	A6T5N7 [14-23]	0	1152.57177036	High	High	Not Found	1.9e8	1.3e8		3.19258642196655	High	0.0001451	0.004079
High	[K].HQKPVPALNQPGGIVEK.[E]		5.93404E-07	0	1	2	20	A6TEW1	A6TEW1 [45-61]	0	1812.01264245	High	High	High	9.8e9	1.0e10	3.1e9	4.45022821426392	High	0	7.583E-09
High	[R].GGTVQYVDASR.[I]		0.00523424	0	1	2	6	A6TGP0	A6TGP0 [721-731]	0	1152.56437674	High	High	High	4.0e8	4.6e8	4.2e8	3.64246106147766	High	0	0.0001246
High	[R].QELLTTLQNLSNDELLPVAR.[A]		1.91015E-06	0	1	1	26	B5XZ20	B5XZ20 [54-73]	0	2267.22415104	High	High	High	2.2e8	3.2e8	2.7e8	5.70144033432007	High	0	1.715E-11
High	[K].AGVEAGR.[G]		0.0177554	0	1	1	8	A6TEX2	A6TEX2 [71-77]	0	659.34711401	High	High	High	1.6e6	1.6e6	1.1e5	2.69088864326477	High	0	8.424E-05
High	[R].EAFGLAAAK.[L]		0.031287	0	1	1	12	A6TEW5	A6TEW5 [115-123]	0	877.47779375	High	High	High	1.8e9	1.5e9	7.7e8	2.76008129119873	High	0	0.0005055
High	[R].LSASYVGENNER.[Q]		0.000820671	0	1	1	6	B5XQC6	B5XQC6 [493-504]	0	1338.62843344	High	High	High	9.6e8	1.0e9	7.6e8	4.14230680465698	High	0	6.615E-07
High	[R].NKDGIPAVVER.[L]		0.00922583	0	1	1	14	A6TEW9	A6TEW9 [70-80]	1	1197.65861147	High	High	High	2.6e9	3.0e9	1.8e9	3.55014324188232	High	0	2.485E-05
High	[K].GDTAGTGGKPATLSTGAVVK.[V]		1.07782E-07	0	1	1	11	A6TH65	A6TH65 [144-163]	0	1787.94976733	High	High	High	1.3e9	1.2e9	1.1e9	5.47942924499512	High	0	3.785E-14
High	[K].DILGAPVGDTLTAAR.[N]		0.000429208	0	1	2	4	A6TCI3	A6TCI3 [264-278]	0	1469.79583307	Not Found	High	High		3.4e8	2.3e8	3.36568331718445	High	0	8.683E-08
High	[R].SDLWQDPQDLR.[D]		0.0794772	0	1	1	2	P26420	P26420 [161-171]	0	1372.6491689	High	Not Found	Not Found				3.2309844493866	High	0	0.00139
High	[K].VANLAAAQADREVEK.[R]		1.02953E-05	0	1	2	10	A6TFH4	A6TFH4 [58-72]	1	1584.83400942	High	High	High	3.4e8	3.0e8	2.9e7	4.84752655029297	High	0	9.079E-11
High	[R].TLNDAVEVK.[H]		0.0086582	0	1	2	3	A6TEV7	A6TEV7 [36-44]	0	988.53095142	Not Found	High	High		5.1e9	4.5e9	3.24049162864685	High	0	2.191E-05
High	[R].TLNDAVEVK.[H]	1xDeamidated [N3]	0.0295395	0	1	2	6	A6TEV7	A6TEV7 [36-44]	0	989.51496742	High	High	High	2.0e8	2.3e8	1.6e8	2.40095472335815	High	7.415E-05	0.002832
High	[R].ELISNASDAADK.[L]		0.00128904	0	1	1	6	A6T5N6	A6T5N6 [34-45]	0	1233.59573635	High	High	High	9.0e8	8.7e8	7.7e8	3.40810441970825	High	0	8.815E-07
High	[R].VGFGYGK.[A]		0.0718167	0	1	1	6	A6TEV5	A6TEV5 [46-52]	0	727.37735153	High	High	High	1.3e9	1.1e9	9.2e8	1.92488753795624	High	5.96E-05	0.002421
High	[K].KIIGEQLGVK.[Q]		0.0141546	0	1	1	8	B5XXH6	B5XXH6 [10-19]	1	1084.6724707	High	High	High	3.9e9	3.8e9	3.5e9	3.50751066207886	High	0	9.911E-05
High	[R].SALPTPHEIR.[H]		0.00630124	0	1	2	8	A6T5I1	A6T5I1 [62-71]	0	1120.61093306	Not Found	High	High		1.7e8	1.1e8	2.69150233268738	High	0	0.0001493
High	[-].MQEQYRPEEIESK.[V]		0.00187944	0	1	2	12	A6T6A3	A6T6A3 [1-13]	0	1666.77411126	High	High	High	3.8e8	3.5e8	2.6e8	4.71059083938599	High	0	2.621E-06
High	[K].ELITDFGVK.[K]		0.0504404	0	1	2	8	B5Y274	B5Y274 [76-84]	0	1021.55643791	High	High	High	6.6e8		2.5e7	2.4833996295929	High	0	0.000785
High	[R].DPFGAASGGR.[R]		0.00531816	0	1	1	2	A6TAN5	A6TAN5 [208-217]	0	934.4377198	Not Found	Not Found	High			4.1e8	3.44976830482483	High	0	8.915E-06
High	[R].EFRPGIETTER.[N]		0.0184219	0	1	2	4	A6TFR2	A6TFR2 [470-480]	0	1334.66990436	Not Found	High	High		2.1e8	2.0e8	3.67545056343079	High	0	8.935E-05
High	[R].SYVLDDSR.[I]		0.050181	0	1	1	6	B5XUF3	B5XUF3 [325-332]	0	954.45270112	High	High	High	1.8e8	2.1e8	1.0e8	2.49436140060425	High	0	0.0005817
High	[R].KFEELVQTR.[N]		0.0410137	0	1	2	11	A6T4F4	A6T4F4 [528-536]	1	1149.62624875	High	High	High	3.6e9	3.8e9	3.3e9	3.04244947433472	High	0	0.0003959
High	[K].TGAVINVK.[K]		0.0410137	0	1	1	6	A6TAN5	A6TAN5 [131-138]	0	801.48287915	High	High	High	2.1e8	1.8e8	2.5e8	2.70069932937622	High	1.52E-05	0.001787
High	[R].LKENGFIK.[N]	1xDeamidated [N4]	0.0259167	0	1	2	1	A6TBK7	A6TBK7 [114-121]	1	949.53530902	Not Found	High	Not Found				2.59318828582764	High	0	0.0001678
High	[K].GEVDDIDHLGNRR.[I]		0.0579535	0	1	2	5	A6TGP0	A6TGP0 [440-452]	1	1495.72479337	High	High	High	3.2e8	3.5e8	2.4e8	2.65579104423523	High	3.021E-05	0.001958
High	[K].GKVPMNIVAQR.[Y]		0.0108121	0	1	1	4	A6T5H9	A6T5H9 [47-57]	1	1212.68813752	Not Found	High	High		3.6e8	2.9e8	2.77787113189697	High	0	3.992E-05
High	[K].AGVLAEVR.[R]		0.0256465	0	1	1	12	B5XU21	B5XU21 [26-33]	0	814.47812812	High	High	High	1.7e9	1.3e9	9.0e8	3.07273650169373	High	0	0.0001835
High	[R].SVDEAANSDIVDK.[L]		0.000734036	0	1	2	6	B5XZM0	B5XZM0 [139-151]	0	1362.63832936	High	High	High	5.1e8	5.8e8	5.1e8	3.9700984954834	High	0	8.704E-07
High	[R].KGGNLNLSGQAPYK.[L]		0.00314542	0	1	2	2	A6TCD5	A6TCD5 [276-289]	1	1446.76995272	Not Found	High	Not Found				4.27514410018921	High	0	3.397E-06
High	[R].IEIPEVLRPYMR.[G]		0.00255725	0	1	1	8	A6T6Z0	A6T6Z0 [413-424]	0	1515.83519555	Not Found	Not Found	High			7.1e7	2.879634141922	High	0	2.326E-06
High	[K].SNSETIK.[-]		0.0459639	0	1	2	6	A6TEW1	A6TEW1 [98-104]	0	778.39412368	Not Found	High	High		2.2e6	2.2e5	1.83814251422882	High	0.0005185	0.01311
High	[K].AASEGAMK.[G]		0.0185191	0	1	1	10	P24164	P24164 [256-263]	0	764.36071512	High	High	High	6.0e5	3.2e6	2.6e5	1.71794784069061	High	0.0005185	0.01276
High	[K].ADAFAVIVK.[A]		0.00401498	0	1	1	22	Q7X222	Q7X222 [239-247]	0	933.54039399	High	High	High	7.8e8	6.7e8	3.6e7	3.60243773460388	High	0	5.319E-06
High	[R].TVGAGVVAK.[V]		0.0263272	0	1	1	6	A6TEX7	A6TEX7 [383-391]	0	801.48287915	High	High	High	3.0e9	2.8e9	2.9e9	1.9325042963028	High	8.879E-05	0.00293
High	[K].AYSTDSNMLGATHEAK.[D]		0.000146732	0	1	2	6	A6TEJ0	A6TEJ0 [190-205]	0	1695.76427483	High	High	High	9.4e7	7.2e7	1.7e8	4.62700748443604	High	0	1.352E-07
High	[R].ALESFQGTGR.[R]		0.0119542	0	1	2	4	A6T4N4	A6T4N4 [317-326]	0	1065.53234839	High	Not Found	High	1.6e8		1.1e8	3.31077933311462	High	0	3.985E-05
High	[R].AFGNCTTIATNNK.[F]	1xCarbamidomethyl [C5]	0.000348878	0	1	2	4	A6TEC2	A6TEC2 [351-363]	0	1411.66343906	Not Found	High	High		5.6e7		4.36375331878662	High	0	5.924E-08
High	[K].LAIVGRPNVGK.[S]		0.0309619	0	1	1	4	A6TCD0	A6TCD0 [207-217]	0	1123.69460313	High	Not Found	High	1.1e8		7.5e7	2.20008015632629	High	0	0.0005102
High	[R].FDGTVEVK.[D]		0.0295395	0	1	1	23	P24164	P24164 [48-55]	0	894.45672392	High	High	High	4.3e8	4.2e8	4.7e8	2.90192556381226	High	0	0.0002647
High	[K].VEGKDDVTGEELTTR.[K]		1.78916E-05	0	1	1	8	A6T5N7	A6T5N7 [142-156]	1	1648.80243442	High	High	High	4.1e8	4.1e8	5.3e8	4.83769845962524	High	0	1.623E-08
High	[K].LVAAAESCIK.[A]	1xCarbamidomethyl [C8]	0.00983048	0	1	1	4	A6T4W3	A6T4W3 [125-134]	0	1061.56595704	Not Found	High	High		7.1e7	1.2e8	3.31556177139282	High	0	3.605E-05
High	[R].TLEESSALAAANKR.[V]		0.000201831	0	1	2	12	A6TFH4	A6TFH4 [572-585]	1	1460.77034658	High	High	High	6.4e8	6.7e8	5.6e8	3.76046562194824	High	0	8.094E-07
High	[R].RGETPSDALLR.[G]		0.0212321	0	1	2	5	A6TCV4	A6TCV4 [311-321]	1	1214.64877504	High	High	High	1.6e8	1.7e8	1.3e8	3.53477191925049	High	0	0.0001159
High	[K].VGDAVQADVDEARR.[H]		0.0018205	0	1	1	10	A6TCV9	A6TCV9 [544-557]	1	1500.74010906	High	High	High	3.7e8	3.8e8	2.2e8	3.91787242889404	High	0	1.238E-06
High	[K].VQQLTQQQQQTQATTQQVAR.[R]		2.16997E-06	0	1	1	4	P27218	P27218 [61-80]	0	2313.19055946	High	High	Not Found	8.3e7	1.1e8		6.98773097991943	High	0	1.025E-11
High	[R].ANVSTTTVSHVINK.[T]		0.000341542	0	1	2	6	A6TA06	A6TA06 [11-24]	0	1470.79108204	High	High	High	9.1e7	2.4e7	1.3e7	3.73997521400452	High	0	2.085E-06
High	[K].SGLYEDGVR.[K]		0.0343672	0	1	2	6	A6TCD4	A6TCD4 [327-335]	0	995.47925021	High	High	High				2.74480795860291	High	0	0.0004303
High	[K].HNDLENVGYTAR.[H]		0.000114304	0	1	1	6	A6TCV9	A6TCV9 [75-86]	0	1388.6553169	High	High	High	6.8e8	7.2e8	5.7e8	4.32373762130737	High	0	2.365E-07
High	[R].ATQGVISIK.[V]		0.0786777	0	1	1	2	P14829	P14829 [766-774]	0	916.54620762	Not Found	Not Found	High			1.6e8	2.42627739906311	High	0	0.001364
High	[K].VHIINLEK.[T]		0.020358	0	1	2	13	A6T4X1	A6T4X1 [38-45]	0	965.57784211	High	High	High	6.1e9	6.1e9	4.8e9	2.70511651039124	High	0.0001168	0.003752
High	[R].LPSAALTFTPHDGR.[G]		0.0224948	0	1	2	2	A6TFJ1	A6TFJ1 [403-416]	0	1482.76995272	Not Found	High	Not Found				2.55159115791321	High	0	0.000129
High	[R].ADLNVPVK.[D]		0.0327917	0	1	1	6	B5XUB8	B5XUB8 [20-27]	0	855.49344381	High	High	High	1.2e9	1.4e9	1.3e9	3.2728271484375	High	0	0.0002616
High	[K].YVLAGEGNK.[A]		0.00917715	0	1	2	6	A6TD53	A6TD53 [258-266]	0	950.49417204	High	High	High	3.5e9	3.1e9	2.9e9	2.71747064590454	High	0	2.661E-05
High	[K].KHYDEDEAFAER.[A]		0.00620186	0	1	2	5	A6TB43	A6TB43 [198-209]	1	1509.66046179	High	Not Found	High	5.2e7		5.4e7	3.52730631828308	High	0	1.189E-05
High	[R].VCQVTGK.[R]	1xCarbamidomethyl [C2]	0.074793	0	1	2	2	A6TFM8	A6TFM8 [4-10]	0	791.40799998	Not Found	Not Found	High			2.1e6	1.84038853645325	High	0.0002281	0.005424
High	[K].VAEHAEICGR.[C]	1xCarbamidomethyl [C8]	0.00478303	0	1	1	8	B5Y235	B5Y235 [914-923]	0	1141.54186752	High	High	High	1.3e8	1.0e8		2.99120378494263	High	0	1.413E-05
High	[R].EHGTQHSDAILTR.[T]		0.000799159	0	1	2	3	B5Y169	B5Y169 [335-347]	0	1464.71897974	High	High	Not Found	2.3e8			4.39464139938354	High	0	2.715E-07
High	[R].TKPHVNVGTIGHVDHGK.[T]	1xDeamidated [N6]	0.013786	0	1	1	4	A6TEX7	A6TEX7 [9-25]	0	1796.94020621	High	High	Not Found	1.8e8	4.1e7		2.77669215202332	High	0	5.205E-05
High	[R].TKPHVNVGTIGHVDHGK.[T]		2.01439E-06	0	1	1	63	A6TEX7	A6TEX7 [9-25]	0	1795.95619021	High	High	High	1.7e10	2.2e10	2.6e10	4.87798500061035	High	0	1.573E-10
High	[K].GHQVHIIDQR.[D]		0.0114594	0	1	1	7	Q48485	Q48485 [26-35]	0	1202.63887912	High	High	High	2.5e8	1.6e8	1.4e8	3.03383016586304	High	0	6.473E-05
High	[R].HSCAHLLGHAIK.[Q]	1xCarbamidomethyl [C3]	3.02775E-05	0	1	1	7	B5XQC6	B5XQC6 [73-84]	0	1343.70009946	High	High	High	1.7e8	1.5e8		4.50369119644165	High	0	6.604E-10
High	[R].RVVTFRPGQK.[L]		0.033483	0	1	1	3	A6TAI1	A6TAI1 [77-86]	1	1187.70075113	High	High	Not Found	1.6e8	1.0e8		2.9549560546875	High	0	0.0002713
High	[R].SGEQTTVTQESVAAHLR.[T]		6.44989E-06	0	1	1	6	B5XNL6	B5XNL6 [404-420]	0	1813.90387975	High	High	High	1.9e8	2.5e8	9.9e7	5.48483371734619	High	0	3.824E-11
High	[R].ELIPGGVNSPVR.[A]		0.0115201	0	1	2	6	A6T4V8	A6T4V8 [13-24]	0	1237.68991159	High	High	High	3.4e8	4.0e8	3.2e8	2.52280759811401	High	0	3.725E-05
High	[R].FTDMIDGQTITR.[Q]		0.00222753	0	1	1	10	A6TGP1	A6TGP1 [1037-1048]	0	1397.67294081	High	High	High	5.2e8	5.9e8	4.1e8	4.07175779342651	High	0	0.0002581
High	[K].AVTASAGNQTPEK.[T]		0.0032993	0	1	2	6	A6T9S2	A6T9S2 [32-44]	0	1273.63826987	High	High	High	3.5e7	2.6e7	2.1e7	3.98427867889404	High	0	3.695E-06
High	[K].AHKPGSATIALNK.[R]		0.00578893	0	1	1	6	B5XVJ3	B5XVJ3 [6-18]	0	1307.74300977	High	High	High	1.7e8	1.7e8	1.6e8	3.47196984291077	High	0	1.043E-05
High	[-].MQVILLDK.[V]		0.0420911	0	2	2	12	A6THB4; B5Y305	A6THB4 [1-8]; B5Y305 [1-8]	0	959.55941487	High	High	High	8.8e8	1.0e9	5.0e8	2.55555701255798	High	5.96E-05	0.002427
High	[R].HHNQDIIIK.[L]		0.00269667	0	1	2	2	A6TCL6	A6TCL6 [65-73]	0	1117.61126743	Not Found	Not Found	High			5.5e7	2.85261797904968	High	0	2.572E-06
High	[K].TFTAKPETVKR.[D]		0.0658612	0	1	1	5	B5XSS1	B5XSS1 [3-13]	1	1277.72121171	High	High	High	3.6e8	2.6e8	2.1e8	1.94075834751129	High	0	0.001559
High	[K].DDERYPGHDPR.[Y]		0.00884344	0	1	1	5	B5XZB2	B5XZB2 [129-139]	1	1356.59271666	High	High	High	8.1e8	6.4e8	5.6e8	2.97917699813843	High	0	2.282E-05
High	[R].TQQQQLAASVER.[A]		0.00451197	0	1	2	1	A6TGQ5	A6TGQ5 [8-19]	0	1358.70226708	Not Found	High	Not Found		6.7e7		3.93562746047974	High	0	6.611E-06
High	[R].ATVLGHIQR.[G]		0.014533	0	1	1	12	A6TGB8	A6TGB8 [245-253]	0	994.57923908	High	High	High	6.3e8	4.9e8	6.1e8	2.88761949539185	High	0	5.706E-05
High	[K].RRPTGGVESLR.[A]		0.0144565	0	1	1	4	B5XZ20	B5XZ20 [703-713]	1	1227.69164293	Not Found	High	High		1.8e8	5.2e7	2.9632260799408	High	0	5.689E-05
High	[R].LAAEEQAQR.[E]		0.00613647	0	1	2	4	A6TEI7	A6TEI7 [103-111]	0	1015.51669833	High	Not Found	High	2.1e8		2.7e8	2.89674806594849	High	0	0.000116
High	[R].KLEMHQGHLVK.[A]		0.00403634	0	1	1	7	B5XZ36	B5XZ36 [64-74]	1	1319.72525127	High	High	High	1.5e8	6.7e7	1.4e8	3.76477909088135	High	0.008904	0.2116
High	[K].LVHHDIIDAIENMK.[R]		0.000663557	0	1	1	9	A6TGB8	A6TGB8 [292-305]	0	1647.85230207	High	High	High	3.6e7	1.6e8	5.1e7	4.06000089645386	High	0	9.733E-06
High	[K].MYYHHTGHIGGIK.[E]		8.48845E-05	0	1	1	18	B5XSS1	B5XSS1 [73-85]	0	1513.73687853	High	High	High	9.7e8	8.0e8	1.2e9	4.34062194824219	High	0	5.342E-09
High	[K].AASYEEIKK.[A]		0.0840125	0	1	1	5	P24164	P24164 [244-252]	1	1038.54660148	High	High	High	2.8e8	1.3e8		2.65571188926697	High	5.96E-05	0.002453
High	[K].MYYHHTGHIGGIK.[E]	1xOxidation [M1]	0.000514189	0	1	1	6	B5XSS1	B5XSS1 [73-85]	0	1529.73179353	High	Not Found	High	1.1e8		9.4e7	3.72200441360474	High	0	1.212E-07
High	[R].NVVITDVNEYR.[L]		0.00281366	0	1	2	4	A6TFL2	A6TFL2 [190-200]	0	1321.67465539	High	Not Found	High	5.4e8		4.3e8	3.33488988876343	High	0	2.765E-06
High	[R].RDWENPGVTQLNR.[L]		0.00250352	0	1	2	6	A6TI29	A6TI29 [15-27]	1	1584.78772798	High	High	High	3.9e8	3.8e8	2.5e8	4.44608020782471	High	0	0.001219
High	[R].IHSEEDERPIGR.[L]		0.000707239	0	1	1	15	A6TEU8	A6TEU8 [159-170]	0	1437.70808071	High	High	High	2.1e9	1.6e9	1.2e9	3.86031341552734	High	0	5.305E-07
High	[R].INPGNIGNEER.[I]		0.00287403	0	1	2	6	A6TCD4	A6TCD4 [107-117]	0	1212.59673946	High	High	High	3.2e8	3.1e8	3.0e8	3.07430839538574	High	0	2.879E-06
High	[R].GQQSFIIEPGER.[I]		0.0207905	0	1	2	4	A6TFN1	A6TFN1 [105-116]	0	1360.68555442	High	High	Not Found	3.6e9	3.7e9		3.63472771644592	High	0	0.0001113
High	[K].AVESGDKKPLR.[T]		0.00597599	0	1	1	4	B5XN98	B5XN98 [22-32]	1	1199.67426153	High	Not Found	High			4.2e6	3.65683913230896	High	0	1.362E-05
High	[R].TKHAVTEASPMVK.[A]		0.00531816	0	1	2	6	A6THB1	A6THB1 [92-104]	1	1398.74096082	High	High	High	8.1e7	5.8e7	5.9e7	3.92594957351685	High	0	0.0006377
High	[R].EQIIFPEIDYDK.[V]		0.00537485	0	1	2	4	A6TEW0	A6TEW0 [134-145]	0	1509.74715155	Not Found	High	High		1.3e8		3.5075511932373	High	0	9.127E-06
High	[K].FHAGTNVGCGR.[D]	1xCarbamidomethyl [C9]	0.000816323	0	1	1	10	B5XSV6	B5XSV6 [45-55]	0	1175.53745086	High	High	High	1.2e9	1.1e9	1.1e9	3.04574537277222	High	0	2.84E-07
High	[R].KQIEEATSDYDREK.[L]		0.000329072	0	1	3	11	A6TH53	A6TH53 [351-364]	2	1711.81333345	High	High	High	4.8e9	4.8e9	5.4e9	5.06629991531372	High	0	1.465E-06
High	[K].CGVEVTQTK.[V]	1xCarbamidomethyl [C1]	0.018913	0	1	1	5	A6TGP1	A6TGP1 [88-96]	0	1021.4982714	High	High	High	1.3e8	1.0e8	1.0e8	3.18022584915161	High	0	9.31E-05
High	[R].GSWLDFEFDPK.[D]		0.0686027	0	1	2	2	A6TGP0	A6TGP0 [181-191]	0	1340.61574358	High	Not Found	Not Found	3.0e7			3.3582968711853	High	3.021E-05	0.001978
High	[R].ITSESGTAAGVR.[R]		0.00178224	0	1	1	6	A6TCV9	A6TCV9 [682-693]	0	1148.59059146	High	High	High	2.3e8	2.1e8		3.96459197998047	High	0	2.231E-05
High	[R].GATVLPHGTGR.[S]		0.00932397	0	1	2	4	A6TGN6	A6TGN6 [61-71]	0	1065.57996731	High	Not Found	High	1.7e8			2.53563284873962	High	0	2.98E-05
High	[R].QPLELVDMVEK.[L]		0.00491155	0	1	2	11	A6TEN8	A6TEN8 [50-60]	0	1300.68171464	High	High	High	2.9e9		1.5e9	3.59137010574341	High	0	2.032E-05
High	[-].MQQLQNVIESAFER.[R]		0.000464816	0	1	2	12	B5Y1K5	B5Y1K5 [1-14]	0	1692.83738024	High	High	High		2.5e8	1.5e8	4.72547960281372	High	0	8.386E-07
High	[R].CVSNVAGNGEQR.[K]	1xDeamidated [N/Q]; 1xCarbamidomethyl [C1]	0.00338801	0	1	1	8	B5Y235	B5Y235 [924-935]	0	1291.56953913	High	High	High	1.2e8	6.3e7	7.5e7	3.56055974960327	High	0	1.622E-05
High	[R].NMAGSLVR.[H]		0.050181	0	1	1	5	A6TEU7	A6TEU7 [23-30]	0	847.44544779	High	High	High	1.4e9	1.5e9	1.3e9	2.27620363235474	High	0	0.0008502
High	[R].VTAERDPANLK.[W]		0.00370784	0	1	1	10	P24164	P24164 [68-78]	1	1213.65352607	High	High	High	7.7e9	5.1e9	4.8e9	2.68719291687012	High	0	0.0002526
High	[R].RFQDEEVQR.[D]		0.0345467	0	1	2	4	A6T4F4	A6T4F4 [76-84]	1	1206.5861748	High	High	High	4.7e8	3.1e8	3.8e8	3.76609325408936	High	0	0.0002872
High	[R].EAAAAAGQQDEGVR.[R]		2.58159E-05	0	1	2	6	A6TB02	A6TB02 [123-136]	0	1372.6451461	High	High	High	1.3e8	1.9e8	1.4e8	4.73658609390259	High	0	1.441E-09
High	[R].GAQLNQFALHPLR.[I]		0.000183421	0	1	1	8	P27696	P27696 [363-375]	0	1464.80700698	High	High	High	3.5e8	3.2e8	3.3e8	3.80158567428589	High	0	5.17E-08
High	[R].KLQELGATR.[L]		0.0365833	0	1	2	4	A6TEV6	A6TEV6 [17-25]	1	1015.58946937	High	Not Found	High	4.4e8		2.5e8	3.07050657272339	High	0	0.0003189
High	[K].AGSKPQTCPTCHGAGQVQMR.[Q]	2xCarbamidomethyl [C8; C11]	1.35001E-05	0	1	2	11	A6T4F5	A6T4F5 [155-174]	0	2170.99028604	High	High	High	2.5e8	2.8e8	1.6e8	4.44319820404053	High	0	6.607E-08
High	[R].KTLNEQGTPDIR.[I]		0.000219741	0	1	1	6	B5Y277	B5Y277 [58-69]	1	1371.72266817	High	High	High	4.0e8	2.3e8	3.6e8	4.12257242202759	High	0	2.536E-08
High	[K].RVPETMQAEAFAK.[A]		0.000289673	0	1	1	20	B5XXP0	B5XXP0 [38-50]	1	1477.74677445	High	High	High	6.9e8	1.5e7	4.9e7	4.45872068405151	High	0	4.205E-08
High	[R].VLENAEGDR.[T]		0.00623481	0	1	2	6	A6T4F4	A6T4F4 [26-34]	0	1002.48506384	High	High	High	2.5e8	1.5e8	1.4e8	3.3437328338623	High	0	1.37E-05
High	[K].VPVNATPESAR.[I]		0.00410109	0	1	1	6	B5Y277	B5Y277 [173-183]	0	1140.60076226	High	High	High	7.8e8	6.5e8	6.7e8	3.28455209732056	High	0	0.001067
High	[R].VDDALHATR.[A]		0.00942315	0	1	3	8	A6TH53	A6TH53 [396-404]	0	997.50613367	Not Found	High	High		4.3e7		3.30314803123474	High	0	8.248E-05
High	[K].AGELVGMVAQQVGGK.[G]		3.33166E-05	0	1	1	6	A6TCV9	A6TCV9 [828-842]	0	1443.76242451	High	High	High	3.6e8	2.2e7	3.4e7	4.84198904037476	High	0	1.39E-08
High	[K].VRENEPFDVALR.[R]		7.0105E-05	0	1	1	9	B5XU21	B5XU21 [6-17]	1	1444.75430266	High	High	High	6.7e8	7.3e8	7.6e8	4.31323766708374	High	0	3.813E-07
High	[R].TLVALMENYQQADGR.[I]		5.82073E-05	0	1	2	17	A6T6Z0	A6T6Z0 [398-412]	0	1708.83229484	High	High	High	2.4e8	7.9e7	9.0e7	5.19895553588867	High	0	2.015E-06
High	[R].HTLAQALHR.[F]		0.00119666	0	1	1	6	A6T726	A6T726 [142-150]	0	1046.58538708	High	High	High	1.2e8	9.6e7		3.74088740348816	High	0	5.738E-07
High	[K].DAGYTAVISHR.[S]		0.000874692	0	1	2	39	A6TD53	A6TD53 [361-371]	0	1189.59601123	High	High	High	1.1e10	1.1e10	8.1e9	4.33275651931763	High	0	1.635E-06
High	[R].SSYHADLQAK.[G]		0.0123392	0	1	1	4	B5XZS6	B5XZS6 [307-316]	0	1119.54291305	Not Found	High	High		4.8e7		3.11030697822571	High	0	4.241E-05
High	[R].RPTRPADFDAR.[M]		0.0379399	0	1	2	9	A6TFH4	A6TFH4 [553-563]	0	1301.67090747	High	High	High	1.6e9	1.2e9	1.5e9	3.18878984451294	High	0.0008222	0.02335
High	[K].QGYAEPSLAQAEAGK.[A]		7.05968E-06	0	2	2	6	A6T6C3; B5XZG7	A6T6C3 [502-516]; B5XZG7 [502-516]	0	1519.73871209	High	High	High	5.9e8	6.3e8	4.3e8	5.06730937957764	High	0	4.532E-11
High	[K].VTGATDLTNK.[S]		0.00306304	0	1	1	4	A6TCV9	A6TCV9 [270-279]	0	1019.53676505	High	Not Found	High	1.7e8		5.8e7	3.33974146842957	High	0	6.937E-06
High	[R].YIVNEVQDVYR.[L]		0.00238671	0	1	1	13	A6TGP1	A6TGP1 [1232-1242]	0	1397.70595551	High	High	High	1.1e9	5.9e8	1.2e8	3.99417567253113	High	0	2.04E-06
High	[R].KAEQAAAEQALK.[K]		0.000252296	0	1	1	6	A6TCI1	A6TCI1 [210-221]	1	1257.67974079	High	High	High	9.0e7	5.1e7	4.9e7	4.96783781051636	High	0	3.869E-08
High	[R].NGKGEVDDIDHLGNR.[R]	1xDeamidated [N1]	8.76345E-05	0	1	2	14	A6TGP0	A6TGP0 [437-451]	1	1639.76705244	High	High	High	4.6e8	3.9e8	2.6e8	4.59510564804077	High	0	4.209E-07
High	[R].KQVEEAGDKLPADDK.[T]		6.24749E-06	0	1	2	14	A6T4F4	A6T4F4 [548-562]	2	1642.82825528	High	High	High	1.5e9	1.1e9	1.3e9	5.86367702484131	High	0	3.633E-11
High	[R].EAAAAAGQQDEGVRR.[E]		0.000173929	0	1	2	9	A6TB02	A6TB02 [123-137]	1	1528.74625706	High	High	High	1.9e8	8.2e7	1.6e8	3.75500226020813	High	0	0.0002748
High	[R].NQGDHLLHSTR.[K]		0.000250959	0	1	2	15	A6T4F4	A6T4F4 [537-547]	0	1277.63452195	High	High	High	4.7e8	2.0e8	3.1e8	3.94601249694824	High	0	3.236E-08
High	[R].RKAEQAAAEQALK.[K]		0.018715	0	1	1	3	A6TCI1	A6TCI1 [209-221]	2	1413.78085175	Not Found	Not Found	High			1.1e8	4.00025320053101	High	0	0.0003905
High	[R].TLTIADNGIGMNR.[E]	1xDeamidated [N7]	0.00279876	0	1	1	2	A6T5N6	A6T5N6 [75-87]	0	1376.68384027	Not Found	High	Not Found		1.2e8		3.67190217971802	High	0	2.736E-06
High	[R].IEAQIHGGGHER.[G]		0.00473257	0	1	1	6	A6TCF1	A6TCF1 [226-237]	0	1303.65017201	High	High	High	2.4e7	5.2e7	2.8e7	2.39670276641846	High	0	0.0002302
High	[R].HPLVMGNWK.[L]		0.0287772	0	1	1	5	Q7X222	Q7X222 [3-11]	0	1081.56114621	High	High	High	6.0e8	5.5e8	6.0e8	2.93259429931641	High	0	0.0002035
High	[K].AGVHFGHQTR.[Y]		0.00052245	0	1	2	11	A6T4X1	A6T4X1 [12-21]	0	1109.55990059	High	High	High	2.7e8	1.7e8	1.1e8	4.12700271606445	High	0	1.248E-07
High	[R].RVVEGTQFECLK.[D]	1xCarbamidomethyl [C10]	0.00351623	0	1	1	8	P0A297	P0A297 [62-73]	1	1465.74677476	High	High	High	1.8e9	1.6e9	1.2e9	4.31024599075317	High	0	4.162E-06
High	[R].FAAYFQQGNMESNGK.[Y]	1xDeamidated [N13]	0.00316215	0	1	2	2	A6TGT4	A6TGT4 [345-359]	0	1692.73224691	Not Found	High	Not Found		5.7e7		3.45518469810486	High	0	6.056E-06
High	[R].FAAYFQQGNMESNGK.[Y]		0.0324513	0	1	2	2	A6TGT4	A6TGT4 [345-359]	0	1691.74823091	Not Found	High	Not Found		1.0e8		3.37139201164246	High	0	0.000337
High	[R].TQDATHGNSLSHR.[V]		6.4391E-05	0	1	1	13	A6TEX2	A6TEX2 [129-141]	0	1423.66727853	High	High	High	2.3e7	1.8e7	3.4e7	3.17918086051941	High	0	2.643E-09
High	[R].AQASTHGIGK.[F]		0.0017728	0	1	1	5	B5XUB8	B5XUB8 [147-156]	0	969.51121907	Not Found	High	High		1.1e7	1.2e7	2.99806499481201	High	0	1.179E-06
High	[-].MQLNSTEISELIK.[Q]		0.000402697	0	1	2	19	A6TG38	A6TG38 [1-13]	0	1505.78797049	High	High	High	4.1e8		1.9e8	4.21148109436035	High	0	2.808E-07
High	[K].CKIEQAPGQHGAR.[K]	1xDeamidated [Q5]; 1xCarbamidomethyl [C1]	0.0420911	0	1	1	2	B5XNB5	B5XNB5 [32-44]	1	1452.70122198	High	Not Found	Not Found	1.5e7			2.93886089324951	High	0	0.0004158
High	[K].CKIEQAPGQHGAR.[K]	1xCarbamidomethyl [C1]	0.0306401	0	1	1	4	B5XNB5	B5XNB5 [32-44]	1	1451.71720598	Not Found	High	High		6.3e7	3.3e7	2.78208303451538	High	0.0005434	0.0141
High	[R].VHPVTHAPHGAHGEHEAPR.[Q]		3.63337E-06	0	1	2	12	A6TC48	A6TC48 [68-86]	0	2035.99576353	High	High	High	1.5e8	1.2e8	1.5e8	5.17655038833618	High	0	1.176E-10
High	[R].VSGEGHITCGHCR.[N]	2xCarbamidomethyl [C9; C12]	0.000409167	0	1	2	10	A6TFL2	A6TFL2 [85-97]	0	1469.63724141	High	High	High	9.7e7	1.4e8	1.1e8	3.70545077323914	High	0	0.0001483
High	[K].FFINPTGR.[F]		0.0284777	0	1	2	6	A6TDV1	A6TDV1 [223-230]	0	951.50467721	High	High	High	8.5e8	8.0e8	7.3e8	2.57762932777405	High	1.52E-05	0.001607
High	[K].ISVMGHGMGIPSCSIYTK.[E]	1xCarbamidomethyl [C13]	0.0170229	0	1	2	2	B5Y274	B5Y274 [58-75]	0	1937.92818612	Not Found	High	Not Found		3.9e7		3.52428245544434	High	0	7.652E-05
High	[R].HSHEHHADDEPCVVR.[F]	1xCarbamidomethyl [C12]	4.10572E-06	0	1	2	11	A6TC43	A6TC43 [127-141]	0	1824.78305351	High	High	High	3.7e8	4.3e8	5.0e8	5.33243322372437	High	0	6.696E-11
High	[R].QDLAPEAAEAVLHGK.[W]	1xDeamidated [Q1]	0.0447904	0	1	1	202	A6T5I9	A6T5I9 [81-95]	0	1549.7856627	High	High	High			3.6e7	2.56882381439209	High	0.001653	0.04924
High	[R].NLETLSQTHNVTR.[L]		0.000158064	0	1	2	6	A6TGE9	A6TGE9 [332-344]	0	1512.77649458	High	High	High	1.4e8	1.4e8	9.0e7	4.78025436401367	High	0	5.603E-07
High	[R].VDLDGNPCGELEEQHIAHAR.[Q]	1xDeamidated [Q14]; 1xCarbamidomethyl [C8]	0.000243084	0	1	2	2	A6TB02	A6TB02 [81-100]	0	2261.02513442	Not Found	Not Found	High				5.07612895965576	High	0	3.056E-08
High	[K].RGPAIAQAFDAEGKPSK.[A]		1.86006E-06	0	1	2	4	A6TFH4	A6TFH4 [73-89]	1	1742.91840772	Not Found	High	High		6.0e8	4.3e8	6.48336601257324	High	0	3.897E-12
High	[R].VDLDGNPCGELEEQHIAHAR.[Q]	1xCarbamidomethyl [C8]	1.13287E-05	0	1	2	4	A6TB02	A6TB02 [81-100]	0	2260.04111842	High	High	Not Found	5.4e8	5.9e8		4.77660179138184	High	0	2.66E-08
High	[K].TEGVTAVIENTAGQGSNLGFK.[F]		0.0718167	0	1	2	4	A6TBP4	A6TBP4 [137-157]	0	2093.05093778	High	Not Found	Not Found	4.8e7			2.93381571769714	High	0	0.001151
High	[K].KASVEIDRK.[I]		0.0714526	0	1	1	4	B5XQC9	B5XQC9 [85-93]	2	1045.60003403	High	High	High	3.3e7	2.6e7	2.0e7	2.90559816360474	High	0.002025	0.0568
High	[K].AVASEINQAGGR.[A]	2xDeamidated [N7; Q8]	0.00249027	0	1	1	4	Q48436	Q48436 [41-52]	0	1174.56985686	Not Found	High	High				4.22735548019409	High	0	2.21E-06
High	[K].TAFETAPQYEGK.[I]		0.00326447	0	1	2	4	A6TGG1	A6TGG1 [337-348]	0	1341.63212187	High	High	Not Found	2.1e8	1.8e8		4.15011405944824	High	0	0.0001223
High	[K].LVAPLIDVMGSAGDELK.[Q]		3.40323E-05	0	1	1	6	A6TCV9	A6TCV9 [334-350]	0	1727.92479823	High	High	High				4.35827159881592	High	0	3.332E-07
High	[K].SHHNVGGLPK.[E]		0.000506058	0	1	2	4	A6TCC2	A6TCC2 [357-366]	0	1045.55375259	High	High	High	9.0e7	4.4e7	4.1e7	3.20056128501892	High	0	1.43E-06
High	[R].YSQQQLMETSHR.[H]		0.000320444	0	1	2	10	A6TI29	A6TI29 [963-974]	0	1507.69580147	High	High	High	1.2e9	1.4e9	1.2e9	4.29534006118774	High	0	5.075E-08
High	[K].IEQAPGQHGAR.[K]		0.0030307	0	1	1	2	B5XNB5	B5XNB5 [34-44]	0	1163.59159457	Not Found	Not Found	High				2.99594402313232	High	0	3.17E-06
High	[R].EAEANAESDR.[K]		0.00166335	0	1	2	6	A6T4F4	A6T4F4 [518-527]	0	1091.45997121	High	High	High	2.5e7	4.1e7	3.9e7	3.44514989852905	High	0	1.052E-06
High	[K].AVASEINQAGGR.[A]		0.000615992	0	1	1	6	Q48436	Q48436 [41-52]	0	1172.60182486	High	High	High	2.4e9	2.0e9	2.1e9	4.57342720031738	High	0	7.519E-07
High	[R].GTAMNPVDHPHGGGEGR.[N]		1.63735E-06	0	1	1	17	A6TEW9	A6TEW9 [222-238]	0	1688.75577588	High	High	High	3.7e9	2.4e9	2.3e9	4.51980495452881	High	0	1.854E-11
High	[R].GTAMNPVDHPHGGGEGR.[N]	1xOxidation [M4]	0.000753795	0	1	1	2	A6TEW9	A6TEW9 [222-238]	0	1704.75069088	Not Found	Not Found	High				3.44005155563354	High	0	2.461E-07
High	[K].IGLELGLPYDMLYR.[H]		0.000367917	0	1	2	3	A6TCC2	A6TCC2 [387-400]	0	1652.87164056	High	High	Not Found	6.4e7			3.68308758735657	High	0	6.528E-08
High	[R].HKANLTAQINK.[L]		0.00246396	0	1	1	7	B5Y237	B5Y237 [75-85]	1	1237.70114499	High	High	High	1.0e8	2.0e7		3.40750432014465	High	0	2.168E-06
High	[R].AAIEAAGGK.[I]		0.010985	0	1	1	6	B5XNB2	B5XNB2 [133-141]	0	787.43084357	High	High	High	6.7e7	3.8e7		2.70527601242065	High	0	3.416E-05
High	[K].KNVEFFEAR.[R]		0.0290798	0	2	2	8	A6THB4; B5Y305	A6THB4 [42-50]; B5Y305 [42-50]	1	1139.58438397	High	High	High	5.7e8	7.0e8	4.3e7	3.36530470848084	High	0	0.0005054
High	[K].VSLVYGQMNEPPGNR.[L]		0.000115526	0	1	2	8	A6TG36	A6TG36 [203-217]	0	1660.81116552	High	High	High	3.9e8	4.9e8	2.6e8	4.30495929718018	High	0	1.143E-05
High	[R].ENGQVTGIVEHK.[D]	1xDeamidated [N/Q]	0.00517903	0	1	1	8	A6TG34	A6TG34 [145-156]	0	1311.65392036	High	High	Not Found	2.6e7	2.4e7		3.95219159126282	High	0	8.491E-06
High	[R].VTKPEAGHFAK.[A]		0.00113475	0	1	1	10	A6TEX2	A6TEX2 [60-70]	0	1184.64223318	High	High	High	2.0e8	1.1e8	1.3e8	3.40276265144348	High	0	5.19E-07
High	[R].WSDGLHQAVEAK.[E]		0.000404842	0	1	2	6	A6T4P1	A6T4P1 [349-360]	0	1340.6593397	High	High	High	9.9e7	2.1e8	1.1e8	3.92317533493042	High	0	4.75E-07
High	[K].HFSTTPAEK.[N]		0.0284777	0	1	2	3	A6TGT4	A6TGT4 [303-311]	0	1017.49998567	High	Not Found	High	2.8e7			3.07511639595032	High	0	0.0002005
High	[K].GDSTIADPQTFEEQALR.[F]		1.91712E-05	0	1	1	14	Q48485	Q48485 [125-141]	0	1877.88756095	High	High	High	4.0e8	3.8e7	5.3e7	5.36644887924194	High	0	3.282E-10
High	[R].KGPLNLPNLTR.[L]		0.00179173	0	1	1	12	B5Y275	B5Y275 [48-58]	1	1222.72663148	High	High	High	9.1e8	8.9e8	8.6e8	4.13414001464844	High	0	6.997E-05
High	[K].SDGRLPENLQPR.[E]		0.00485974	0	1	2	2	A6TC33	A6TC33 [205-216]	1	1381.71825151	Not Found	Not Found	High			1.3e8	4.12947273254395	High	0.000173	0.00464
High	[R].HGESQWNNENR.[F]		0.000765906	0	1	1	6	B5XZB2	B5XZB2 [11-21]	0	1370.5832146	High	High	High	5.0e7	4.1e7		3.64862895011902	High	0	2.533E-07
High	[R].TNELKADEER.[V]		0.00600775	0	1	2	5	A6T5H9	A6T5H9 [357-366]	1	1204.58042066	High	High	High	4.5e7	3.4e7		3.79364466667175	High	0	0.0003178
High	[R].EHGEAHLQAGAK.[K]		0.0150003	0	1	2	6	A6TDT2	A6TDT2 [107-118]	0	1247.61272389	High	High	High	2.4e7	2.6e7	3.6e7	2.95573306083679	High	0	6.084E-05
High	[-].MIQEQTMLNVADNSGAR.[R]		2.43908E-06	0	1	1	24	A6TEW2	A6TEW2 [1-17]	0	1877.88440667	High	High	High	1.3e8	2.4e8	1.8e8	6.83150863647461	High	0	1.845E-10
High	[K].VIGHLANGNLEYK.[H]	1xDeamidated [N]	0.000498056	0	1	2	6	A6TG37	A6TG37 [52-64]	0	1428.74815509	High	Not Found	High	1.2e8		5.2e7	4.05617141723633	High	0	1.144E-07
High	[K].SATPAQAQAVHK.[F]		0.0164933	0	1	1	3	Q7X222	Q7X222 [177-188]	0	1208.63821038	High	Not Found	Not Found	3.5e7			2.29397106170654	High	0.0004273	0.01009
High	[R].MLQEAVDALLDNGR.[R]		0.000599844	0	1	1	4	A6TGP1	A6TGP1 [298-311]	0	1544.7737174	Not Found	Not Found	High			4.3e7	4.15663623809814	High	0	1.606E-07
High	[R].GMVNAVSFMVK.[V]		0.0115811	0	1	1	16	A6TEV4	A6TEV4 [46-56]	0	1182.60096204	High	High	High			3.0e7	3.54170894622803	High	0	3.751E-05
High	[R].VSEGQTVR.[L]		0.0227322	0	1	1	5	B5XSV5	B5XSV5 [14-21]	0	875.45812089	High	High	High	1.2e7	2.8e7		2.56430530548096	High	0	0.0001311
High	[R].HGIAIAGTHGK.[T]		9.55717E-06	0	1	2	6	A6T4N4	A6T4N4 [120-130]	0	1061.58505271	High	High	High	3.1e7		6.0e7	3.41194128990173	High	0	7.941E-11
High	[K].KAHKPGSATIALNK.[R]		0.000299057	0	1	1	4	B5XVJ3	B5XVJ3 [5-18]	1	1435.83797273	Not Found	High	High			2.3e7	4.5234432220459	High	0	4.478E-08
High	[K].EGISKDDAEALK.[K]		0.000479872	0	1	1	4	A6TGN9	A6TGN9 [97-108]	1	1275.64268653	High	Not Found	High	2.3e8		4.5e8	4.44335508346558	High	0	1.062E-07
High	[K].IKADAQEAAR.[K]		0.00122886	0	1	1	9	A6TFH4	A6TFH4 [226-235]	1	1072.57454754	High	High	High	3.4e7		3.7e7	3.02433037757874	High	0.0004151	0.009817
High	[R].HHNEFHEQCVER.[I]	1xCarbamidomethyl [C9]	0.0065048	0	1	2	11	A6TD67	A6TD67 [223-234]	0	1621.69244772	High	High	High	6.9e7	3.7e7		4.55774402618408	High	0	1.299E-05
High	[K].DPQQIISGNEK.[V]		0.00378738	0	1	2	8	A6TFH4	A6TFH4 [311-321]	0	1228.61680618	High	High	High	2.9e8	4.0e8	2.3e8	3.92422461509705	High	0	5.191E-05
High	[K].HFPGHGAVTADSHK.[E]		2.76623E-05	0	1	1	6	B5XXG4	B5XXG4 [164-177]	0	1460.70293582	High	High	High	9.1e7	8.1e7	2.4e7	3.91674304008484	High	0	5.584E-10
High	[K].VQAQIQGEEIR.[V]		0.00151975	0	1	2	10	A6T5G0	A6T5G0 [121-131]	0	1270.67498976	High	High	High	4.6e8	5.1e8	2.5e8	3.9614155292511	High	0	8.902E-07
High	[R].QAVADTTEQLLTEPLEHR.[G]		0.000126447	0	1	1	6	A6TF07	A6TF07 [198-215]	0	2051.04037312	High	High	High	1.6e8	1.9e8	3.8e7	4.67786312103271	High	0	9.161E-09
High	[R].GNIGYIGPVPER.[A]		0.00168111	0	1	2	6	A6TGM5	A6TGM5 [124-135]	0	1271.67426153	High	High	High	4.9e8	5.8e8	4.3e8	3.54675364494324	High	0	2.16E-06
High	[K].VVADALGALR.[L]		0.00362998	0	1	2	4	A6TB35	A6TB35 [401-410]	0	984.58365574	Not Found	High	High		6.6e8	5.2e8	3.18370628356934	High	0	4.423E-06
High	[K].GPYGTVISNPPYGER.[L]		0.015401	0	1	2	2	A6T742	A6T742 [301-315]	0	1606.78599664	High	Not Found	Not Found	5.4e7			3.2405731678009	High	0	8.427E-05
High	[R].DAGMVNSDEPAK.[Q]		0.000692368	0	1	2	6	A6T6A3	A6T6A3 [550-561]	0	1233.54159233	High	High	High	1.6e8	1.0e8	7.1e7	3.83798098564148	High	0	9.356E-07
High	[K].DGHLVVNGK.[K]		0.0403801	0	1	1	3	P24164	P24164 [56-64]	0	938.50540544	High	High	Not Found	8.0e7	5.1e7		3.1111912727356	High	0	0.000384
High	[K].DGHLVVNGK.[K]	1xDeamidated [N7]	0.0582515	0	1	1	2	P24164	P24164 [56-64]	0	939.48942144	Not Found	Not Found	High				3.20933604240417	High	0	0.0007705
High	[R].IGHTVEREDTPAVR.[G]		0.00298283	0	1	1	14	A6TEV4	A6TEV4 [32-45]	1	1579.81869373	High	High	High	2.7e9	2.2e9	2.9e9	3.56308794021606	High	0	0.0004577
High	[R].QSVDQPVQTGYK.[S]		0.00120303	0	1	2	7	A6TG38	A6TG38 [140-151]	0	1349.66956999	High	High	High	1.3e9	1.7e9	1.5e9	4.20107507705688	High	0	5.78E-07
High	[R].KTVASNAVTINGEK.[Q]	1xDeamidated [N11]	1.15107E-05	0	1	1	8	A6T9Y5	A6T9Y5 [381-394]	1	1432.76419901	High	High	High	1.9e8	1.4e8	1.1e8	5.31113481521606	High	0	5.946E-10
High	[K].MTDLDLAGKR.[V]		0.00607177	0	1	1	10	B5XUB8	B5XUB8 [6-15]	1	1119.58266939	High	High	High	7.5e8	7.5e8	7.2e8	3.47795128822327	High	0	1.141E-05
High	[R].FKHPETSTLVR.[R]		0.00439388	0	1	2	6	A6T533	A6T533 [15-25]	1	1314.71646068	High	High	High	2.6e8	3.3e8	3.8e7	2.83942103385925	High	0	6.287E-06
High	[K].VNINGGTPQR.[I]	1xDeamidated [N4]	0.00425624	0	1	1	6	B5XZC1	B5XZC1 [317-326]	0	1056.54324785	High	High	High	3.7e8	2.8e8	3.5e8	3.51704382896423	High	0	5.912E-06
High	[R].LVHGEEGLEAAK.[R]		0.00770634	0	1	2	10	A6T9Y5	A6T9Y5 [314-325]	0	1252.6531917	High	High	High	2.5e8	2.0e8	2.4e8	4.36885833740234	High	0	1.769E-05
High	[R].SLESAAQAAK.[D]		0.0152395	0	1	1	2	A6T5D7	A6T5D7 [260-269]	0	975.51055033	Not Found	Not Found	High			6.5e7	2.66417622566223	High	0	6.25E-05
High	[K].YGQAIGHIGK.[V]		0.00143351	0	1	1	12	A6TCV9	A6TCV9 [527-536]	0	1043.56325465	High	High	High	1.8e8		1.3e8	3.24346017837524	High	0	7.958E-07
High	[K].QVEEAGDKLPADDK.[T]		1.85696E-05	0	1	2	8	A6T4F4	A6T4F4 [549-562]	1	1514.73329232	High	High	High	3.1e8	1.8e8	2.7e8	5.40388917922974	High	0	5.696E-10
High	[R].VTEQGEMIR.[F]		0.0431961	0	1	1	6	B5XZ20	B5XZ20 [610-618]	0	1062.52482018	High	High	High	1.5e8	1.1e8	1.2e8	2.93152046203613	High	0	0.0004358
High	[K].GDGCGQCAACNLR.[A]	3xCarbamidomethyl [C4; C7; C10]	0.000220912	0	1	2	6	A6T5I7	A6T5I7 [194-206]	0	1438.56202787	High	High	High	6.3e7		6.7e7	4.06777620315552	High	0	2.561E-08
High	[R].VVILSAGTGNPFFTTDSAACLR.[G]	1xDeamidated [N10]; 1xCarbamidomethyl [C20]	0.0209	0	1	1	9	A6T4X3	A6T4X3 [131-152]	0	2298.14345867	High	High	Not Found	8.7e6	3.1e6		3.67068028450012	High	0	0.0001125
High	[R].LGGAEIAR.[T]		0.0367742	0	1	1	6	B5XNA0	B5XNA0 [157-164]	0	786.446828	High	High	High	5.0e8	2.5e8	3.4e8	2.53228950500488	High	0	0.0003236
High	[K].AAMSGMLSPELK.[Q]		0.00257086	0	1	2	6	A6TEI7	A6TEI7 [786-797]	0	1234.61700596	High	High	High	1.6e8	1.8e8	1.3e8	3.80361700057983	High	0	2.502E-06
High	[R].TFHIGGAASR.[A]		7.47209E-05	0	1	1	4	A6TGP1	A6TGP1 [934-943]	0	1016.5272035	Not Found	Not Found	High			6.0e8	4.11621332168579	High	0	3.493E-09
High	[-].MNLHEYQAK.[Q]		0.0689529	0	1	1	6	A6T6F6	A6T6F6 [1-9]	0	1133.54080461	High	High	High	6.1e7	5.8e7	5.1e7	2.37046980857849	High	0	0.001064
High	[-].MITGIQITK.[A]	1xOxidation [M1]	0.0111605	0	1	1	8	A6TCJ1	A6TCJ1 [1-9]	0	1020.57579356	High	High	High	4.0e8	2.1e8	2.8e8	2.74509024620056	High	0	7.584E-05
High	[R].DENDNVEVSR.[W]		0.0462022	0	1	2	2	A6T6Z0	A6T6Z0 [116-125]	0	1176.51273502	Not Found	Not Found	High			2.9e8	2.80757808685303	High	0.001642	0.04812
High	[R].ELNYGPHQWR.[G]		0.00543215	0	1	2	4	A6TI29	A6TI29 [944-953]	0	1299.62289469	High	Not Found	High	3.5e8		2.6e8	3.56873631477356	High	0.0001027	0.003314
High	[K].KPQFVSPGQMGNIVDK.[F]		3.75734E-07	0	1	1	10	A6TAN5	A6TAN5 [139-154]	0	1744.90506588	High	High	High	1.5e8	6.7e7		6.17721176147461	High	0	2.046E-13
High	[R].EHGSAPDKLTLQR.[K]		0.010927	0	1	2	2	A6TEI7	A6TEI7 [52-64]	1	1451.76011629	Not Found	Not Found	High			2.0e8	3.74158883094788	High	0	3.388E-05
High	[K].GALTSVQTMIR.[L]		0.00983048	0	1	1	6	A6TE31	A6TE31 [155-165]	0	1176.6405186	High	High	High	3.0e7	5.8e7		3.50501990318298	High	0	6.362E-05
High	[R].SQLNYSEENLK.[Q]		0.00326447	0	1	1	6	A6T5R2	A6T5R2 [300-310]	0	1324.6379355	High	High	High	3.7e8	2.6e8	3.7e8	3.51210808753967	High	0	2.827E-05
High	[R].VQALADAAR.[E]		0.0112197	0	1	2	6	A6TEV6	A6TEV6 [103-111]	0	914.50540544	High	High	High	2.1e9	2.1e9	2.5e9	3.03146743774414	High	0	3.601E-05
High	[R].FLPNLHSHR.[F]		0.00372757	0	1	2	12	A6TFM8	A6TFM8 [29-37]	0	1120.60103714	High	High	High	1.3e9	1.0e9	1.4e9	2.56842398643494	High	0	0.001095
High	[R].VNWLGLGPQENYPDR.[L]		7.63261E-05	0	1	2	19	A6TI29	A6TI29 [896-910]	0	1757.86055851	High	High	High	1.8e8	1.9e8	6.8e7	4.11358261108398	High	0	8.351E-08
High	[R].LANELTDAADNKGTAVK.[K]		8.88676E-07	0	1	2	13	A6TEX9	A6TEX9 [120-136]	1	1730.89191812	High	High	High	3.5e9	3.3e9	3.2e9	6.23580598831177	High	0	1.03E-10
High	[R].LANELTDAADNKGTAVK.[K]	1xDeamidated [N11]	0.000445472	0	1	2	2	A6TEX9	A6TEX9 [120-136]	1	1731.87593412	Not Found	High	Not Found		8.8e7		4.24413013458252	High	0	9.297E-08
High	[K].AVVESIQR.[V]		0.050181	0	1	2	6	A6TEV8	A6TEV8 [70-77]	0	901.51015647	High	High	High	2.1e9	1.7e9	1.8e9	2.42168760299683	High	0	0.000583
High	[R].NPVVVSAVENQLAK.[Q]		0.000619274	0	1	2	8	A6TEB2	A6TEB2 [100-113]	0	1467.81656853	Not Found	High	High		9.2e7	7.9e7	4.07343721389771	High	0	1.026E-05
High	[-].MITGIQITK.[A]		0.0112197	0	1	1	15	A6TCJ1	A6TCJ1 [1-9]	0	1004.58087856	High	High	High	6.8e9	5.3e9	3.6e9	2.62314009666443	High	0	7.907E-05
High	[K].TANSGYLTR.[R]		0.070371	0	1	1	4	A6TGP1	A6TGP1 [790-798]	0	982.49523464	Not Found	High	High		1.8e8	1.6e8	2.58617901802063	High	0	0.001101
High	[R].IGLTCQLAQVAER.[V]	1xCarbamidomethyl [C5]	0.000197587	0	1	2	7	A6TI29	A6TI29 [883-895]	0	1458.77332385	High	High	High	1.8e9	1.3e9	1.9e8	4.18549776077271	High	0	9.765E-08
High	[K].FNQIGSLTETLAAIK.[M]		1.58019E-07	0	1	2	68	A6TD53	A6TD53 [343-357]	0	1605.88464803	High	High	High	1.7e9	1.5e9	4.8e8	5.40761947631836	High	0	9.74E-10
High	[K].VKDETGEAIDDLR.[N]		0.00347911	0	1	2	4	A6TDS1	A6TDS1 [126-138]	1	1460.72272766	High	Not Found	High	9.7e7			3.36840105056763	High	0	0.0001447
High	[R].GADVALIGTADGVK.[T]		0.000888744	0	1	2	2	A6TDS5	A6TDS5 [202-215]	0	1286.69505648	Not Found	Not Found	High			1.8e8	3.9065728187561	High	0	3.305E-07
High	[R].ALSQPDLYEGDGELR.[V]		5.85174E-05	0	1	1	11	A6T5N6	A6T5N6 [50-64]	0	1662.79695516	High	High	High	2.0e9	1.5e9	1.1e9	5.09414100646973	High	0	1.085E-08
High	[K].EVSVHREEIYQR.[I]		0.0304804	0	1	1	9	B5XVB9	B5XVB9 [39-50]	1	1544.78157998	High	High	High	3.6e8	2.2e8	1.4e8	3.44910907745361	High	0.0008098	0.02276
High	[R].IQGQSDSPLTAHGER.[Q]		0.000266064	0	1	2	4	A6TI09	A6TI09 [20-34]	0	1595.77722281	High	Not Found	High	4.1e7		9.4e7	4.23437976837158	High	0	2.399E-07
High	[K].KHQKPVPALNQPGGIVEK.[E]		2.70269E-07	0	1	2	20	A6TEW1	A6TEW1 [44-61]	1	1940.10760541	High	High	High	2.5e9	2.3e9	2.1e9	5.03369617462158	High	0	1.987E-08
High	[R].SAYPDPQPLIGR.[L]		0.00852181	0	1	2	6	A6TBK7	A6TBK7 [618-629]	0	1313.68482619	High	High	High	6.3e8	6.5e8	4.9e8	2.90105772018433	High	0.000173	0.004325
High	[R].EFYEKPTTER.[K]		0.0059444	0	1	1	12	B5XU21	B5XU21 [36-45]	0	1299.62155721	High	High	High	3.6e9	2.1e9	3.5e9	2.69990515708923	High	0	1.095E-05
High	[R].ACEENDIPYYPIR.[Q]	1xCarbamidomethyl [C2]	0.00314542	0	1	1	7	Q48485	Q48485 [305-317]	0	1639.74208322	High	High	High	1.3e8	1.4e8	5.7e7	3.31147146224976	High	0	3.399E-06
High	[R].HMVNELVANLR.[T]		0.00101497	0	1	1	14	Q7X222	Q7X222 [17-27]	0	1295.68886575	High	High	High	1.1e9	1.5e9	5.9e8	3.59942698478699	High	0	4.255E-07
High	[K].LQELGATR.[L]		0.0365833	0	1	2	4	A6TEV6	A6TEV6 [18-25]	0	887.49450641	High	Not Found	High	6.9e8		4.6e8	2.93136358261108	High	0	0.0003186
High	[R].RIDVQQVEAK.[-]		0.0228518	0	1	1	6	A6TCD4	A6TCD4 [364-373]	1	1185.65861147	High	High	High	2.4e8	1.8e8	2.6e8	3.19971776008606	High	0	0.0001332
High	[R].QGYPIGCK.[V]	1xCarbamidomethyl [C7]	0.0658612	0	1	2	6	A6TEW0	A6TEW0 [81-88]	0	922.44511373	High	High	High	4.7e8	3.1e8	3.7e8	2.88231110572815	High	0	0.0009709
High	[K].GGGISGQAGAIR.[H]		0.00124199	0	1	2	10	A6TEN8	A6TEN8 [69-80]	0	1043.55923185	High	High	High	7.4e9	6.5e9	7.3e9	3.93856549263	High	0	1.908E-06
High	[K].ETAAYGHFGR.[E]		0.00588172	0	1	2	10	A6TDV1	A6TDV1 [354-363]	0	1108.5170327	High	High	High	3.1e8	2.2e8	2.6e8	3.34861445426941	High	0	1.758E-05
High	[R].TPHPALTEAK.[H]		0.0278879	0	1	2	1	A6TI29	A6TI29 [613-622]	0	1064.57348494	Not Found	High	Not Found		1.8e7		2.94650316238403	High	0	0.0001928
High	[R].FQDEEVQR.[D]		0.0576569	0	1	2	6	A6T4F4	A6T4F4 [77-84]	0	1050.48506384	High	High	High	2.0e9	1.6e9	2.1e9	3.04111242294312	High	0	0.0009703
High	[K].QIEEATSDYDREK.[L]		0.00184974	0	1	3	11	A6TH53	A6TH53 [352-364]	1	1583.71837049	High	High	High	4.3e9	3.2e9	4.5e9	4.13523101806641	High	0	3.404E-06
High	[R].IINEVNGISR.[V]	1xDeamidated [N6]	0.0044881	0	1	2	3	A6TCC2	A6TCC2 [500-509]	0	1115.60551372	High	Not Found	High	6.8e8			3.09532475471497	High	0	6.561E-06
High	[K].AATLFTDAQR.[Q]		0.015401	0	1	1	6	A6TDR7	A6TDR7 [156-165]	0	1093.56364851	High	High	High	3.3e8	3.6e8	2.5e8	3.50820302963257	High	0	0.0003902
High	[R].SKGESSLFSR.[D]		0.0126026	0	1	2	4	A6TGP0	A6TGP0 [638-647]	1	1097.55856311	High	High	High	7.6e8	6.8e8	5.7e8	3.23305535316467	High	0	0.0009958
High	[R].YADEVVR.[T]		0.0831702	0	1	2	6	A6TEV7	A6TEV7 [164-170]	0	851.42575817	High	High	High	1.2e9	1.2e9	9.9e8	2.78677845001221	High	1.52E-05	0.001889
High	[R].VVILSAGTGNPFFTTDSAACLR.[G]	1xCarbamidomethyl [C20]	0.0018205	0	1	1	14	A6T4X3	A6T4X3 [131-152]	0	2297.15944267	High	High	Not Found	2.1e7	3.4e7		4.00308609008789	High	0	1.636E-05
High	[R].QKVDLNTFSDEEVLR.[L]		0.000241796	0	1	2	14	A6TGP0	A6TGP0 [1157-1171]	1	1792.90756818	High	High	High	7.0e7	1.1e8	6.9e7	4.40826940536499	High	0	3.009E-08
High	[K].AAGYELGK.[D]		0.0425298	0	1	2	6	A6TD53	A6TD53 [232-239]	0	808.41994454	High	High	High	2.7e8	2.0e8	1.4e8	2.61212968826294	High	0	0.0004239
High	[R].DALNQAAEDLNQR.[L]		0.00275454	0	1	2	2	A6TDS2	A6TDS2 [25-37]	0	1457.69790991	Not Found	High	Not Found		6.3e7		3.45476794242859	High	0	2.673E-06
High	[R].VIVSQLHR.[S]		0.00439388	0	1	2	10	A6TGP0	A6TGP0 [144-151]	0	951.57342545	High	High	High	3.5e8	2.5e8	2.6e8	2.12989544868469	High	0.0002412	0.005872
High	[R].SATPEQELGK.[L]		0.0774928	0	1	1	2	B5XZ20	B5XZ20 [684-693]	0	1059.53167965	Not Found	Not Found	High				2.74897909164429	High	0	0.001324
High	[K].TVGFKPAGGVR.[S]		0.020358	0	1	1	10	B5Y277	B5Y277 [197-207]	0	1088.62110386	High	High	High	2.0e8	1.5e8	1.4e8	2.69410371780396	High	0	0.0002983
High	[K].ASEGELLAQVEPEDLIK.[F]		1.46202E-05	0	1	2	16	A6T5I1	A6T5I1 [281-297]	0	1840.95384962	High	High	High	2.5e8	7.3e7	9.3e7	5.50791692733765	High	0	2.615E-08
High	[R].NAVIEAASR.[G]		0.0112791	0	1	2	6	A6T4V8	A6T4V8 [73-81]	0	930.50032004	High	High	High	1.3e8	1.3e8	1.1e8	2.62019419670105	High	0	3.574E-05
High	[K].GAKPVHWCVDCR.[S]	2xCarbamidomethyl [C8; C11]	0.00105342	0	1	1	6	B5Y235	B5Y235 [181-192]	0	1484.68854876	High	High	High	2.2e8	6.3e7	2.7e8	3.90783071517944	High	0	2.159E-06
High	[R].IINEVNGISR.[V]		0.00368822	0	1	2	6	A6TCC2	A6TCC2 [500-509]	0	1114.62149772	High	High	High	3.4e8	3.3e8	3.1e8	3.30304455757141	High	0	4.567E-06
High	[R].VLSVAGGNPLMTR.[V]		0.000820671	0	1	2	6	A6TBJ8	A6TBJ8 [182-194]	0	1314.7198315	High	High	High	1.2e8	8.8e7	7.2e7	3.84862327575684	High	0	2.852E-07
High	[R].VTIHTARPGIVIGK.[K]		0.00399374	0	1	1	23	B5XNA0	B5XNA0 [66-79]	0	1461.89000831	High	High	High	1.2e9	1.3e9	2.1e8	4.2604284286499	High	0	3.427E-05
High	[K].GETQLTPEEK.[L]		0.0819216	0	1	2	3	A6TGP0	A6TGP0 [891-900]	0	1131.55280897	Not Found	High	High		1.4e8	9.9e7	3.14462018013	High	0.002147	0.06022
High	[R].HTEALGEMTR.[Y]		0.0102553	0	1	1	5	B5XZ20	B5XZ20 [402-411]	0	1144.54153284	High	High	High	1.4e8	7.8e7	9.1e7	2.83325862884521	High	0.0002547	0.006533
High	[R].VSLAADPVEEIK.[V]		0.00427888	0	1	2	4	A6TCD4	A6TCD4 [238-249]	0	1270.68890848	Not Found	High	High		4.1e8	3.4e8	3.31424522399902	High	0	5.977E-06
High	[K].KATIELLNR.[Q]		0.0354584	0	1	2	6	A6T6Q6	A6T6Q6 [27-35]	1	1057.63641955	High	High	High	1.6e9	1.8e9	1.9e9	2.86755704879761	High	0	0.001017
High	[R].HYAHVDCPGHADYVK.[N]	1xCarbamidomethyl [C7]	1.32602E-07	0	1	1	33	A6TEX7	A6TEX7 [76-90]	0	1768.78601371	High	High	High	3.0e10	2.8e10	2.2e10	5.80008697509766	High	0	2.368E-12
High	[K].ARVDDALHATR.[A]		0.00386861	0	1	3	12	A6TH53	A6TH53 [394-404]	1	1224.64435838	High	High	High	3.7e8	5.0e8	3.0e8	3.63648796081543	High	0	0.000175
High	[K].HAVTEASPMVK.[A]		0.000820671	0	1	2	6	A6THB1	A6THB1 [94-104]	0	1169.59831945	High	High	High	2.1e9	2.5e9	1.8e9	3.94848585128784	High	0	2.852E-07
High	[K].DLDLAQANATDQLK.[K]		0.000516928	0	1	2	4	B5XZM0	B5XZM0 [53-66]	0	1515.76492681	Not Found	High	High		7.9e7		3.9519374370575	High	0	1.221E-07
High	[R].APNKDDKHSEAVIAAAAR.[L]	1xDeamidated [N3]	0.000884035	0	1	1	6	Q9F663	Q9F663 [265-282]	2	1864.95116473	High	High	High	2.6e8	1.9e8	7.3e7	3.06363725662231	High	0	3.271E-07
High	[R].APNKDDKHSEAVIAAAAR.[L]		6.3817E-06	0	1	1	19	Q9F663	Q9F663 [265-282]	2	1863.96714873	High	High	High	4.0e9	3.6e9	3.5e9	4.87346172332764	High	0	1.073E-07
High	[K].VKPGSLGHR.[E]		0.00667943	0	1	1	6	B5Y275	B5Y275 [373-381]	0	950.55302436	High	High	High	3.8e6	1.8e6	1.7e6	1.90917813777924	High	0	0.0004595
High	[R].DVSGEGVQQALLK.[L]		0.000479872	0	1	2	6	A6T5I1	A6T5I1 [201-213]	0	1343.71652017	High	High	High	4.4e8	4.2e8	3.7e8	4.35477590560913	High	0	1.063E-07
High	[R].AIQVTTGAK.[K]		0.0185191	0	1	1	6	A6TEX2	A6TEX2 [47-55]	0	888.5149075	High	High	High	9.5e8	7.6e8	8.9e8	2.75746583938599	High	0	0.0003183
High	[K].HSEAVIAAAAR.[L]		0.000653065	0	1	1	26	Q9F663	Q9F663 [272-282]	0	1095.59053197	High	High	High	6.4e9	7.3e9	6.9e9	3.38535642623901	High	0	0.0001404
High	[R].FGLLTDGMPNLLPFQNK.[L]		0.0462022	0	1	2	4	A6T9K7	A6T9K7 [338-354]	0	1904.99388084	Not Found	Not Found	High				3.40739274024963	High	0	0.001174
High	[R].RFLPNLHSHR.[F]		0.00575833	0	1	2	6	A6TFM8	A6TFM8 [28-37]	1	1276.7021481	High	High	High		2.5e8	3.7e8	3.73401260375977	High	0	8.64E-05
High	[K].SREVVEQEYR.[D]		0.0283291	0	1	2	9	A6TGT4	A6TGT4 [436-445]	1	1294.63860424	High	High	High	1.2e8	7.2e7	8.8e7	3.63732719421387	High	0	0.001184
High	[K].YQLTAHEAR.[V]		0.0447904	0	1	2	7	A6T7E0	A6T7E0 [3-11]	0	1088.54833282	High	High	High	5.9e7		5.0e7	2.78776049613953	High	0.0001595	0.004322
High	[K].SIGFTSSSTGR.[A]		0.00353494	0	1	1	6	A6T5B6	A6T5B6 [14-24]	0	1099.53782765	High	High	High	4.5e8	2.9e8	2.6e8	3.22841238975525	High	0	4.202E-06
High	[K].LHVHDENNECGIGDK.[V]	1xCarbamidomethyl [C10]	8.56227E-07	0	1	1	12	A6TEW3	A6TEW3 [44-58]	0	1736.76567211	High	High	High	1.8e9	1.5e9	2.1e9	5.75367546081543	High	0	9.319E-13
High	[K].LHVHDENNECGIGDK.[V]	1xDeamidated [N]; 1xCarbamidomethyl [C10]	2.41329E-06	0	1	1	19	A6TEW3	A6TEW3 [44-58]	0	1737.74968811	High	High	High	4.4e7	6.8e7	3.5e7	5.31099271774292	High	0	6.286E-12
High	[K].YCQEEDKATQRPYTSR.[Y]	1xCarbamidomethyl [C2]	0.00988261	0	1	1	2	A6THE3	A6THE3 [223-238]	1	2031.91887814	Not Found	Not Found	High				2.22161674499512	High	0	2.797E-05
High	[R].NGKGEVDDIDHLGNR.[R]		0.00196101	0	1	2	2	A6TGP0	A6TGP0 [437-451]	1	1638.78303644	High	Not Found	Not Found				4.19267702102661	High	0	0.0001163
High	[R].VVNIASYQVK.[A]		0.0078713	0	1	1	8	B5XNB5	B5XNB5 [129-138]	0	1120.63608518	High	High	High	6.7e9	8.4e9	7.3e9	3.77198505401611	High	0	1.852E-05
High	[K].TFTAKPETVK.[R]		0.0200394	0	1	1	9	B5XSS1	B5XSS1 [3-12]	0	1121.62010075	High	High	High	4.6e8	2.1e8	3.3e8	3.03615808486938	High	0	0.0001037
High	[R].SYDLPETTSEAELLELIDTLNADK.[T]		1.20746E-05	0	1	1	24	A6T5R4	A6T5R4 [67-90]	0	2680.30872781	High	High	High	6.9e7		3.9e7	4.89055919647217	High	0	4.463E-09
High	[R].VFNMNKPGALR.[R]		0.00160265	0	1	1	6	A6T4X3	A6T4X3 [217-227]	0	1246.67248746	High	High	High	1.7e8	2.0e8	1.3e8	3.55651950836182	High	0	9.783E-07
High	[R].HNQQVALFHK.[L]		0.00852181	0	1	1	2	A6THE7	A6THE7 [108-117]	0	1221.64871555	Not Found	Not Found	High				2.51967430114746	High	0	2.136E-05
High	[R].REFYEKPTTER.[K]		0.00262604	0	1	1	7	B5XU21	B5XU21 [35-45]	1	1455.72266817	High	High	High	3.7e8	3.5e8	4.6e8	3.04951906204224	High	0	0.0001015
High	[R].ELDAQPTGFLDSR.[I]		0.00172635	0	1	2	4	A6T7Z4	A6T7Z4 [455-467]	0	1448.70159834	High	Not Found	High	2.3e8		9.1e7	3.83469104766846	High	0	1.126E-06
High	[R].SGGVTFAARPQDHSQK.[V]		2.26043E-05	0	1	1	15	A6TEX1	A6TEX1 [80-95]	0	1685.83540639	High	High	High	1.6e9	1.3e9	1.7e9	4.7235164642334	High	0	3.848E-10
High	[R].KHPQQEFLQVDTSK.[I]		5.5195E-05	0	1	2	4	A6T5I1	A6T5I1 [229-242]	1	1684.86530954	High	Not Found	High	1.1e8			4.18366765975952	High	0	2.524E-06
High	[K].KAGNVAADGVIK.[T]		0.00100425	0	1	1	10	A6T4X2	A6T4X2 [52-63]	1	1142.65279784	High	High	High	1.0e9	7.7e8	7.7e8	4.25668287277222	High	0	6.773E-06
High	[K].VNEDEMYPGEAGIDIYNLTK.[Y]		0.000115526	0	1	2	2	A6TGP0	A6TGP0 [736-755]	0	2271.04855446	Not Found	High	Not Found		6.8e7		5.15972471237183	High	0	7.75E-09
High	[R].SYDLPETTSEAELLELIDTLNADK.[T]	1xDeamidated [N21]	0.00307934	0	1	1	8	A6T5R4	A6T5R4 [67-90]	0	2681.29274381	High	High	High	2.9e7	1.9e7	5.7e6	4.10707712173462	High	0	2.535E-05
High	[R].YQGGHNAGHTLVINGEK.[T]		2.94253E-07	0	1	2	15	A6TH93	A6TH93 [34-50]	0	1794.8881702	High	High	High	4.5e8	5.4e8	4.0e8	5.97285556793213	High	0	8.439E-12
High	[R].YQGGHNAGHTLVINGEK.[T]	1xDeamidated [N/Q]	3.62014E-07	0	1	2	21	A6TH93	A6TH93 [34-50]	0	1795.8721862	High	High	High	9.1e8	9.3e8	9.5e8	5.97620534896851	High	0	2.966E-13
High	[R].THGSALFTR.[G]		0.0213439	0	1	2	4	A6TEI3	A6TEI3 [337-345]	0	989.51630447	Not Found	High	High		3.2e8	1.5e8	2.29043507575989	High	0	0.0003719
High	[R].MMRPGEPPTR.[E]		0.0794772	0	1	2	3	A6TGP0	A6TGP0 [369-378]	0	1171.57105889	Not Found	High	High		9.1e7		2.23608326911926	High	0	0.001389
High	[K].VAEETPHLIHK.[I]		0.0324513	0	1	1	6	A6T6F6	A6T6F6 [136-146]	0	1273.68991159	High	High	High	3.9e7	5.2e7	1.8e8	2.60341882705688	High	0.0008222	0.02351
High	[R].SGALQEQVANK.[M]		0.0247226	0	1	2	4	A6TBK7	A6TBK7 [208-218]	0	1144.59567686	High	High	High	3.4e8	3.0e8	1.9e8	3.48991799354553	High	0	0.0004925
High	[-].SPQPLEQIK.[L]		0.0729194	0	1	1	5	P37323	P37323 [1-9]	0	1039.57823597	High	High	High	1.7e9	1.9e9	1.9e9	2.81945109367371	High	0.005292	0.1335
High	[R].AVSDPWPGAFGYAGANK.[F]		3.66607E-05	0	1	2	9	A6TF98	A6TF98 [223-239]	0	1707.81254573	High	High	High	1.7e8	1.0e8	2.8e7	4.47263097763062	High	0	9.421E-10
High	[K].KVDAALADKEAELMQF.[-]		0.019113	0	1	1	6	B5Y1J9	B5Y1J9 [170-185]	2	1778.89931174	High	High	High	5.1e7	6.0e7		4.06251907348633	High	0.0002152	0.005123
High	[K].HFAALSTNAK.[A]		0.0108121	0	1	2	5	A6TGT4	A6TGT4 [239-248]	0	1059.55816925	High	High	High	2.0e9	2.1e9		3.05889749526978	High	0	3.496E-05
High	[K].AIISDVNATDEDR.[W]		0.000574882	0	1	1	10	B5XNA6	B5XNA6 [29-41]	0	1418.67577748	High	High	High	1.3e9	1.1e9	1.2e9	3.9440279006958	High	0	3.483E-07
High	[R].QIVSNAGEEPSVVANNVK.[A]		1.05901E-06	0	1	3	12	A6TH53	A6TH53 [453-470]	0	1854.95558096	High	High	High	1.2e10	1.1e10	1.0e10	5.5841007232666	High	0	5.607E-12
High	[R].QIVSNAGEEPSVVANNVK.[A]	1xDeamidated [N]	9.9359E-07	0	1	3	27	A6TH53	A6TH53 [453-470]	0	1855.93959696	High	High	High	1.3e9	1.5e9	1.4e9	5.72533941268921	High	0	3.467E-10
High	[R].LEGNNAELGAK.[K]		0.0113389	0	1	1	4	A6T6F6	A6T6F6 [349-359]	0	1115.56912777	Not Found	High	High		1.2e8	8.3e7	3.60460996627808	High	0	5.028E-05
High	[R].QAVLEQFLGTNGQR.[I]	2xDeamidated [Q/N]	0.0210101	0	1	2	8	A6TGN1	A6TGN1 [73-86]	0	1562.7809121	Not Found	High	High				3.15469574928284	High	0.0002547	0.006539
High	[R].FKDDVNEVR.[N]		0.0401711	0	1	2	8	A6TEI7	A6TEI7 [854-862]	1	1121.55856311	High	High	High	2.7e8	1.2e8	1.9e8	3.41124606132507	High	0	0.0003962
High	[K].HFAALSTNAK.[A]	1xDeamidated [N8]	0.0469242	0	1	2	2	A6TGT4	A6TGT4 [239-248]	0	1060.54218525	Not Found	High	Not Found		1.0e8		2.60816168785095	High	0.0027	0.07077
High	[K].VLSGPQAQPAGDK.[A]		0.00016146	0	1	1	6	P00350	P00350 [302-314]	0	1267.66409073	High	High	High	4.6e8	3.3e8	3.4e8	3.99132633209229	High	0	7.78E-08
High	[R].AIQHIFASAK.[K]		0.00633472	0	1	1	12	A6TEE9	A6TEE9 [198-207]	0	1085.61020483	High	High	High	4.3e8	3.9e8	4.2e8	3.47781324386597	High	0	1.241E-05
High	[R].AAAESSIQVK.[N]		0.0030307	0	1	1	7	A6TGP1	A6TGP1 [944-953]	0	1003.54185045	High	High	High	3.4e8	3.9e8	1.4e8	3.51449751853943	High	0	3.176E-06
High	[K].RGGTVQYVDASR.[I]		0.00287403	0	1	2	5	A6TGP0	A6TGP0 [720-731]	1	1308.6654877	High	High	High	7.9e8	7.4e8	6.9e8	3.88309645652771	High	0	4.778E-05
High	[R].NEPSGALHGLMR.[V]		0.00912872	0	1	1	4	B5XQC6	B5XQC6 [364-375]	0	1281.63683017	Not Found	High	High			2.7e7	3.66617894172668	High	0	2.422E-05
High	[R].GQVLAKPGTINPHTK.[F]		3.1425E-05	0	1	1	16	A6TEX7	A6TEX7 [290-304]	0	1560.88565114	High	High	High	8.8e9	8.8e9	9.3e9	3.34372305870056	High	0	2.725E-06
High	[K].QTLLTHLNR.[E]		0.036966	0	1	2	6	A6TEI7	A6TEI7 [43-51]	0	1095.62691749	High	High	High	1.5e8	2.1e8	1.9e8	3.00157427787781	High	0	0.0003916
High	[R].QWLEQTLLASDK.[-]		0.0171128	0	0	1	1			0	1431.74782029	High	Not Found	Not Found				2.98300266265869	High	0	7.786E-05
High	[K].EQQQGWQER.[L]		0.0148429	0	1	1	6	A6TFR0	A6TFR0 [62-70]	0	1188.53922462	High	High	High	2.0e8	2.0e8		2.86628174781799	High	0	0.0008204
High	[R].KQIEEATSDYDR.[E]		0.000390061	0	1	3	12	A6TH53	A6TH53 [351-362]	1	1454.67577748	High	High	High	1.7e9	1.3e9	1.8e9	4.25001382827759	High	0	2.213E-06
High	[K].LHDYYKDEVVKK.[L]		0.00232419	0	1	1	10	A6TEW0	A6TEW0 [4-15]	2	1536.8056695	High	High	High	1.5e9	4.6e8	9.5e8	4.73173999786377	High	0	0.0001011
High	[K].EGISKDDAEALKK.[S]		0.00227535	0	1	1	18	A6TGN9	A6TGN9 [97-109]	2	1403.73764949	High	High	High	3.2e10	3.3e10	3.4e10	3.97980380058289	High	0	2.154E-06
High	[R].EVVEQEYR.[D]		0.0751732	0	1	2	6	A6TGT4	A6TGT4 [438-445]	0	1051.50546493	High	High	High	1.1e9	9.0e8	1.1e9	2.74882555007935	High	1.52E-05	0.001585
High	[K].ASVEIDR.[K]		0.0606891	0	1	1	8	B5XQC9	B5XQC9 [86-92]	0	789.41010811	High	High	High	4.4e8	4.2e8	3.5e8	2.58329939842224	High	0	0.0008323
High	[R].APVVTIMGHVDHGK.[T]		0.00052245	0	1	2	6	A6TEI7	A6TEI7 [397-410]	0	1460.76784428	High	High	High	9.5e7	2.4e8	1.8e8	3.28841829299927	High	0	2.099E-07
High	[K].NHIVTLQER.[T]		0.0349086	0	1	2	5	A6TGM5	A6TGM5 [10-18]	0	1109.60618203	High	High	High	4.6e8	3.7e8	3.9e8	2.45632553100586	High	0	0.000294
High	[R].GAAQNIIPSSTGAAK.[A]		6.54257E-05	0	1	1	21	P24164	P24164 [193-207]	0	1385.73831823	High	High	High	2.9e10	3.2e10	1.8e10	4.64150953292847	High	0	4.001E-09
High	[R].EGLSEEEAR.[Q]		0.0154824	0	1	1	2	A6T9K7	A6T9K7 [321-329]	0	1019.46399401	Not Found	Not Found	High				2.77002716064453	High	0	6.428E-05
High	[K].QVIGQVAADLR.[A]		0.00155238	0	1	2	46	A6TEV7	A6TEV7 [139-149]	0	1169.66369687	High	High	High		9.7e5	9.6e8	3.57042646408081	High	0	1.582E-06
High	[R].GDGTTGEDITSNVR.[T]		0.000109547	0	1	2	6	A6TC47	A6TC47 [137-150]	0	1421.65029099	High	High	High	9.1e7	9.6e7	4.5e7	4.34719181060791	High	0	2.351E-08
High	[K].LIEGTVAAVPPQGGR.[K]		0.000632575	0	1	2	4	A6T5I1	A6T5I1 [214-228]	0	1464.8169029	High	Not Found	High	2.0e8		2.0e8	3.59597110748291	High	0	1.952E-07
High	[R].ADYADSFTENGTHGSDSVESAAR.[E]		1.66366E-06	0	1	1	10	A6TCD7	A6TCD7 [105-127]	0	2387.00181512	High	High	High	2.2e8	2.2e8	4.2e7	4.95967864990234	High	0	3.162E-12
High	[R].ALGLGIAADK.[I]		0.00340604	0	1	2	6	A6TGM5	A6TGM5 [136-145]	0	928.54620762	High	High	High	1.0e8	1.1e8		2.65189480781555	High	0	3.933E-06
High	[R].GPIEFSNQELDDLIIR.[R]	2xDeamidated [N7; Q8]	0.00546102	0	1	2	5	A6TC43	A6TC43 [158-173]	0	1860.92255036	High	Not Found	Not Found	2.2e8			3.19352126121521	High	0	9.362E-06
High	[R].GPIEFSNQELDDLIIR.[R]		5.28978E-05	0	1	2	6	A6TC43	A6TC43 [158-173]	0	1858.95451836	High	High	High				4.35102272033691	High	0	3.011E-08
High	[R].LKDAYPVLYTGR.[D]		0.00493767	0	1	1	6	A6TDR5	A6TDR5 [796-807]	1	1395.76307649	High	High	High	1.2e8	1.0e8	4.9e7	3.37022495269775	High	0	0.0001955
High	[R].VLPTLQAIQR.[A]		0.0491563	0	1	1	3	A6T9H9	A6T9H9 [509-518]	0	1138.69426876	High	Not Found	High	4.8e8		1.1e8	1.98396599292755	High	0	0.0005586
High	[K].ALEPFVER.[V]		0.0324513	0	1	1	6	A6T5N6	A6T5N6 [507-514]	0	960.5149075	High	High	High	7.3e8	7.2e8	7.4e8	2.23309993743896	High	0	0.0007493
High	[K].LFEGSDGFK.[R]		0.0693049	0	1	3	6	A6TFL4	A6TFL4 [200-208]	0	999.47818761	High	High	High	1.1e8	1.0e8	6.9e7	2.42916989326477	High	0.002317	0.06478
High	[K].KAEDTLALLR.[K]		0.0494106	0	1	1	2	B5Y109	B5Y109 [146-155]	1	1129.65754887	Not Found	Not Found	High			1.4e8	2.24621510505676	High	0	0.0005663
High	[K].VYAGNEHNHAAQQPQVLDI.[-]	1xDeamidated [N/Q]	0.000998925	0	1	1	24	B5XSS1	B5XSS1 [124-142]	0	2105.00465677	High	High	High	6.6e7	5.0e8	1.8e8	4.17541265487671	High	0	1.245E-05
High	[K].VYAGNEHNHAAQQPQVLDI.[-]		0.00015392	0	1	1	23	B5XSS1	B5XSS1 [124-142]	0	2104.02064077	High	High	High	4.1e9	4.6e9	1.0e9	4.36051321029663	High	0	0.001563
High	[R].EKPTWLEVDAGK.[M]		0.000988368	0	1	1	8	B5XNB5	B5XNB5 [166-177]	0	1372.71070654	High	High	High	1.3e9	1.6e9	1.3e9	3.49719500541687	High	0	5.51E-06
High	[K].IFVDEGPSMK.[R]		0.00708022	0	1	1	6	A6TEW7	A6TEW7 [74-83]	0	1122.5499723	High	High	High	2.9e9	3.1e9	2.9e9	3.26444220542908	High	0	1.967E-05
High	[K].GNPAEDARPIVLVGK.[G]		0.00293571	0	1	1	7	A6THI2	A6THI2 [256-270]	0	1535.85401665	High	High	High	1.9e8	1.4e8	6.7e7	3.52227759361267	High	0	2.997E-06
High	[R].ADYADSFTENGTHGSDSVESAAR.[E]	1xDeamidated [N10]	1.86006E-06	0	1	1	10	A6TCD7	A6TCD7 [105-127]	0	2387.98583112	High	High	High	3.4e8	6.0e7	1.1e8	4.86771202087402	High	0	1.117E-11
High	[K].ADAAEVSMIPSTK.[A]		0.000176724	0	1	1	6	A6TB33	A6TB33 [193-205]	0	1319.65114275	High	High	High	5.9e8	5.1e8	5.2e8	4.10164546966553	High	0	1.703E-08
High	[R].VVEGTQFECLK.[D]	1xCarbamidomethyl [C9]	0.00304683	0	1	1	6	P0A297	P0A297 [63-73]	0	1309.6456638	High	High	High	4.4e9	4.3e9	4.3e9	4.02752113342285	High	0	1.422E-05
High	[R].RETLLDAVEHPEK.[Y]		0.00104784	0	1	1	10	A6TCJ1	A6TCJ1 [80-92]	1	1536.8016467	High	High	High	1.9e9	1.8e9	1.9e9	4.55209350585938	High	0	4.477E-07
High	[R].EFGYAQVEVVNDSALVR.[G]		0.033658	0	1	2	4	A6TCC2	A6TCC2 [107-123]	0	1895.94976733	Not Found	High	High		6.3e7		2.53819370269775	High	5.96E-05	0.002432
High	[R].VAFQAVIK.[A]		0.0403801	0	1	1	29	B5XQC9	B5XQC9 [34-41]	0	875.53491473	High	High	High	5.4e8	4.6e8	4.0e8	2.58382320404053	High	0.0001168	0.003569
High	[K].DGETGIEEGCLSIPEQR.[A]	1xCarbamidomethyl [C10]	0.00196101	0	1	2	11	A6TEU0	A6TEU0 [82-98]	0	1889.85454656	High	High	High	1.4e8		9.9e7	3.05400037765503	High	0	0.001005
High	[K].AIAQVGTISANSDETVGK.[L]	1xDeamidated [N11]	4.08396E-06	0	1	3	2	A6TH53	A6TH53 [143-160]	0	1761.88649878	High	Not Found	Not Found	6.8e8			6.24331665039063	High	0	1.659E-11
High	[K].AIAQVGTISANSDETVGK.[L]		6.56446E-07	0	1	3	185	A6TH53	A6TH53 [143-160]	0	1760.90248278	High	High	High	1.2e9	9.4e8	9.8e8	6.21181583404541	High	0	2.818E-11
High	[R].LSDYGVQLR.[E]		0.0078713	0	1	1	6	B5XNB5	B5XNB5 [48-56]	0	1050.55783488	High	High	High	3.7e9	3.7e9	3.0e9	3.45415711402893	High	0	6.871E-05
High	[K].HTLTCTYNDLASVR.[A]	1xCarbamidomethyl [C5]	0.01532	0	1	2	4	A6T4V8	A6T4V8 [175-188]	0	1650.79043037	Not Found	High	High		2.1e8	1.2e8	2.9650251865387	High	0	0.001217
High	[R].VEYLLQSQINPQLAGHGGR.[V]		0.000942226	0	1	1	1	B5XTS2	B5XTS2 [111-129]	0	2080.09341181	Not Found	High	Not Found		1.3e8		3.94751048088074	High	0	3.677E-07
High	[K].AFLESMGSDQAK.[D]		0.00432452	0	1	1	5	A6T5N6	A6T5N6 [104-115]	0	1283.59362791	High	High	High	7.5e8	5.6e8	5.8e8	3.7497239112854	High	0	1.191E-05
High	[R].EELTEGGYNIGR.[V]		0.000962462	0	1	1	10	B5Y275	B5Y275 [199-210]	0	1337.63318447	High	High	High	1.6e9	1.6e9	7.9e8	4.12221336364746	High	0	7.405E-07
High	[R].FYGVQFHPEVTHTR.[Q]		0.000141375	0	1	2	6	A6TCC2	A6TCC2 [175-188]	0	1717.84451459	High	High	High	2.4e8	2.9e8	2.6e8	3.83808588981628	High	0	3.073E-06
High	[K].AAHSFNLLDAR.[K]		0.0267441	0	1	2	6	A6TFH5	A6TFH5 [251-261]	0	1214.62764572	High	High	High	1.3e8	1.5e8	9.1e7	2.90194964408875	High	0	0.0001784
High	[R].AQYVLAEQVTR.[L]		0.00247708	0	1	2	4	A6T9Y5	A6T9Y5 [303-313]	0	1277.68482619	Not Found	High	High		2.3e8	1.4e8	4.12409687042236	High	0	4.105E-05
High	[K].NMITGAAQMDGAILVVAATDGPMPQTR.[E]		0.000714794	0	1	1	216	A6TEX7	A6TEX7 [91-117]	0	2729.34191632	High	High	High	4.2e7	2.4e6	1.9e7	5.63098859786987	High	0	2.235E-05
High	[K].NMITGAAQMDGAILVVAATDGPMPQTR.[E]	1xDeamidated [Q/N]	0.00152784	0	1	1	142	A6TEX7	A6TEX7 [91-117]	0	2730.32593232	High	High	High	1.9e7	2.7e7	6.6e6	5.33676767349243	High	0	0.0002458
High	[K].LAGLTGQNEDQNVGIK.[V]		1.4801E-06	0	1	3	8	A6TH53	A6TH53 [426-441]	0	1656.85513874	High	High	High	1.7e10	1.9e10	1.5e10	4.88540649414063	High	0	3.569E-10
High	[R].ITNITDVTPIPHNGCRPPK.[K]	2xDeamidated [N3; N13]; 1xCarbamidomethyl [C15]	0.00180127	0	1	1	3	A6TEV0	A6TEV0 [107-125]	0	2132.080465	High	High	Not Found				4.08112812042236	High	0	2.173E-05
High	[R].ITNITDVTPIPHNGCRPPK.[K]	1xDeamidated [N13]; 1xCarbamidomethyl [C15]	3.06521E-06	0	1	1	12	A6TEV0	A6TEV0 [107-125]	0	2131.096449	High	High	High	4.7e9	4.5e9	4.3e9	4.99925947189331	High	0	4.578E-10
High	[K].ISEIEADLEK.[L]		0.0333089	0	1	1	4	B5Y1K6	B5Y1K6 [115-124]	0	1146.58886012	High	Not Found	High	1.2e8		3.4e7	2.93491959571838	High	0	0.000271
High	[R].VVVETPVGLNEK.[Q]		0.0188137	0	1	2	2	A6T4F5	A6T4F5 [326-337]	0	1283.72054297	Not Found	Not Found	High			1.3e8	2.70697498321533	High	0	9.25E-05
High	[R].FTVLISPHVNK.[D]		0.000506058	0	1	1	26	A6TEX3	A6TEX3 [49-59]	0	1254.72048348	High	High	High	1.2e9	1.1e9	5.5e8	3.76822590827942	High	0	8.381E-06
High	[K].VFEGNRPTNSILLR.[E]		0.000343361	0	1	2	11	A6TGT4	A6TGT4 [462-475]	0	1615.89146477	High	High	High	2.0e9	1.8e9	2.0e9	2.98918461799622	High	0	0.0007939
High	[R].YFNVYGPR.[E]		0.0725501	0	1	3	2	A6TFL4	A6TFL4 [167-174]	0	1015.49959181	Not Found	Not Found	High			7.4e7	2.18769240379334	High	0	0.001175
High	[K].KLADSGLNIIAAK.[S]		0.00025364	0	1	1	6	A6T6F6	A6T6F6 [360-372]	1	1313.77872655	High	High	High	2.9e8	2.4e8	2.4e8	4.00363731384277	High	0	3.285E-08
High	[K].GNTYSINEGNYIK.[F]		0.00368822	0	1	2	6	A6THE3	A6THE3 [200-212]	0	1472.70159834	High	High	High	2.5e8	2.6e8	1.1e8	3.9367880821228	High	0	8.06E-06
High	[R].ECITSLVSR.[G]	1xCarbamidomethyl [C2]	0.0452563	0	1	1	4	B5XTJ1	B5XTJ1 [112-120]	0	1064.54047055	Not Found	Not Found	High			8.1e8	2.50811409950256	High	0	0.0004799
High	[R].AGENVGVLLR.[G]		0.00372757	0	1	1	47	A6TEX7	A6TEX7 [271-280]	0	1027.58946937	High	High	High	1.6e10	1.7e10	6.3e8	3.3012580871582	High	0	1.066E-05
High	[K].DLDLAQANATDQLKK.[A]		0.000129852	0	1	2	12	B5XZM0	B5XZM0 [53-67]	1	1643.85988977	High	High	High	3.6e8	3.5e8	2.9e8	5.01466512680054	High	0	8.065E-08
High	[R].VGGSTYQVPVEVRPVR.[R]		0.000260469	0	1	2	11	A6TEX9	A6TEX9 [80-95]	0	1742.95479324	High	High	High	8.6e9	7.8e9	8.5e9	4.0644474029541	High	0	3.472E-08
High	[K].ATIELLNR.[Q]		0.0389387	0	1	2	10	A6T6Q6	A6T6Q6 [28-35]	0	929.54145659	High	High	High	2.1e9	2.3e9	2.1e9	2.70967197418213	High	0	0.0003611
High	[R].APLDNDIGVSEATR.[I]	1xDeamidated [N5]	9.44025E-05	0	1	2	2	A6TI29	A6TI29 [788-801]	0	1458.70707803	Not Found	Not Found	High				3.75991868972778	High	0	9.391E-08
High	[R].APLDNDIGVSEATR.[I]		9.59195E-05	0	1	2	5	A6TI29	A6TI29 [788-801]	0	1457.72306203	High	High	High	1.3e9	1.1e9	9.7e8	4.72777843475342	High	0	7.477E-09
High	[R].GVNVLADAVK.[V]		0.00512439	0	1	3	7	A6TH53	A6TH53 [19-28]	0	985.56767131	High	High	High	6.1e9	5.6e9	6.1e9	3.79786205291748	High	0	8.888E-06
High	[K].LAGLTGQNEDQNVGIK.[V]	1xDeamidated [N/Q]	1.08753E-06	0	1	3	41	A6TH53	A6TH53 [426-441]	0	1657.83915474	High	High	High	3.0e8	3.3e8	2.7e8	5.55195188522339	High	0	1.457E-12
High	[K].NDWLDCAK.[K]	1xCarbamidomethyl [C6]	0.0512263	0	1	1	4	A6TGB8	A6TGB8 [310-317]	0	1021.44075656	Not Found	High	High		2.1e8	1.2e8	2.60591626167297	High	0	0.001075
High	[R].VGLSPTPCLER.[V]	1xCarbamidomethyl [C8]	0.00144881	0	1	1	6	P37424	P37424 [38-48]	0	1228.63543351	High	High	High	3.2e8	3.2e8	2.7e8	3.37216544151306	High	0	2.224E-06
High	[R].NLALNIESR.[G]		0.050963	0	2	2	1	P00350; P41576	P00350 [17-25]; P41576 [17-25]	0	1029.56873391	Not Found	Not Found	High			1.6e8	2.48448610305786	High	0	0.000599
High	[K].VTSDAR.[I]		0.00517903	0	1	1	5	B5XUB8	B5XUB8 [31-36]	0	648.33112958	High	High	High	7.1e5	1.4e6	7.7e5	1.72795605659485	High	0.00602	0.1505
High	[K].LAFALSK.[T]		0.0447904	0	1	1	4	B5XZC1	B5XZC1 [258-264]	0	749.45560183	Not Found	High	High		8.7e7	2.6e7	2.33681464195251	High	0.0001312	0.003855
High	[R].ILEVPVGR.[G]		0.0162346	0	1	2	6	A6TG38	A6TG38 [94-101]	0	882.54072836	High	High	High	5.1e8	5.4e8	5.4e8	2.14768958091736	High	0	0.0004245
High	[K].YFPVYDNAGK.[L]		0.0474116	0	1	2	4	A6TFH4	A6TFH4 [287-296]	0	1173.55750051	High	Not Found	High	3.2e8		6.6e7	1.80137944221497	High	0.001275	0.03577
High	[K].RDWYVVDATGK.[T]		0.00298283	0	1	1	6	B5XSS1	B5XSS1 [13-23]	1	1309.65352607	High	High	High	1.6e8	2.2e8		3.87201547622681	High	0	3.583E-05
High	[K].GAVPGATGSDLIVKPAVK.[A]		1.03501E-05	0	1	1	14	A6TEX2	A6TEX2 [191-208]	0	1679.96904633	High	High	High	8.1e9	7.9e9	7.9e9	4.91515111923218	High	0	1.223E-10
High	[K].VIVEGINLVKK.[H]		0.00600775	0	1	2	6	A6TEW1	A6TEW1 [34-44]	1	1211.77218469	High	High	High	8.5e7	9.7e7		3.16578030586243	High	0	1.125E-05
High	[R].VADLFEAR.[R]		0.0399631	0	1	1	2	A6TGP1	A6TGP1 [1141-1148]	0	920.48360738	Not Found	Not Found	High			6.0e8	2.53037214279175	High	0	0.0003768
High	[K].HITAGAK.[K]		0.050963	0	1	1	9	P24164	P24164 [103-109]	0	697.39914959	High	High	High	2.6e6	7.8e6	4.4e6	2.42923355102539	High	0	0.0005949
High	[R].NMINVALNHGTLQHPVK.[G]		4.19393E-06	0	1	1	14	A6TEV5	A6TEV5 [70-86]	0	1886.00651121	High	High	High	2.5e9	2.8e9	2.4e9	5.00529623031616	High	0	9.372E-10
High	[R].AGMVAGVIVNR.[T]		0.00117774	0	1	1	12	P52671	P52671 [238-248]	0	1086.60882462	High	High	High	1.6e8		2.6e7	3.78781652450562	High	0	1.166E-06
High	[K].CDMVDDEELLELVEMEVR.[E]	1xCarbamidomethyl [C1]	6.0093E-05	0	1	1	24	A6TEX7	A6TEX7 [138-155]	0	2223.98179714	High	High	High	1.2e8	6.4e7	7.2e7	5.00163316726685	High	0	9.235E-08
High	[R].HGNTSAASVPCALDEAVR.[D]	1xCarbamidomethyl [C11]	1.85329E-07	0	1	1	6	A6T7F1	A6T7F1 [272-289]	0	1854.87628513	High	High	High	1.7e8	1.9e8	6.2e7	6.50537538528442	High	0	6.609E-12
High	[R].SAGTYVQIVAR.[D]		0.00276921	0	1	1	196	A6TEW9	A6TEW9 [157-167]	0	1164.63714778	High	High	High	2.9e7	2.1e8	3.1e7	3.85865378379822	High	0	3.577E-05
High	[R].TRELDKLENSLGGIK.[D]	1xDeamidated [N9]	0.00727024	0	1	2	4	A6T4X1	A6T4X1 [138-152]	2	1673.90684038	Not Found	High	High		5.2e7		4.00149345397949	High	0	1.589E-05
High	[R].DALEAAGLK.[A]		0.0831702	0	1	1	6	A6TB33	A6TB33 [184-192]	0	887.48327301	High	High	High	2.1e8	2.4e8	1.9e8	2.25864458084106	High	0.004888	0.1254
High	[K].VTLEPLER.[G]		0.058551	0	1	1	6	A6TEU8	A6TEU8 [26-33]	0	956.54112222	High	High	High	1.7e9	1.8e9	2.0e9	2.40285468101501	High	8.879E-05	0.002964
High	[-].MYAVFQSGGK.[Q]		0.00829924	0	1	1	6	B5XSV5	B5XSV5 [1-10]	0	1087.52409195	High	High	High	1.4e9	1.5e9	1.5e9	3.19216537475586	High	0	6.551E-05
High	[K].QEIVTDPLEQEVNK.[S]		0.00395159	0	1	1	6	A6TBX3	A6TBX3 [22-35]	0	1641.83300631	High	High	High	4.7e7	5.3e7		4.09378719329834	High	0	5.16E-06
High	[R].ISALGPGGLTR.[E]		0.0012486	0	1	2	7	A6TGP0	A6TGP0 [530-540]	0	1041.60511943	High	High	High	1.2e9	1.3e9	1.4e9	3.22231411933899	High	0	6.188E-07
High	[K].EKINPAGAPNYVPGEYK.[L]		0.00543215	0	1	2	2	A6T5H9	A6T5H9 [82-98]	1	1846.93338904	High	Not Found	Not Found	1.0e8			4.14952611923218	High	0	9.312E-06
High	[R].VAEEAR.[R]		0.0576569	0	1	2	6	A6TEI7	A6TEI7 [204-209]	0	674.34677964	High	High	High		4.7e5		1.47982478141785	High	0.0008098	0.02287
High	[R].VFMQPASEGTGIIAGGAMR.[A]		1.94084E-06	0	1	1	14	A6TEV5	A6TEV5 [94-112]	0	1892.93571402	High	High	High	2.2e9	1.2e9	1.3e8	6.2930760383606	High	0	4.887E-11
High	[R].ANENGESFVALVDR.[M]	1xDeamidated [N4]	0.00437064	0	1	1	2	A6T5R2	A6T5R2 [78-91]	0	1521.71797706	Not Found	High	Not Found		7.2e7		3.39799046516418	High	0	6.235E-06
High	[R].AQGLNVHLIGR.[A]		0.0333089	0	1	2	4	A6TGE9	A6TGE9 [145-155]	0	1177.68001567	High	Not Found	High	2.7e7			2.45999121665955	High	5.96E-05	0.002323
High	[R].VGYINDQYVLNPTQEELK.[S]		6.62356E-06	0	1	2	14	A6TEI3	A6TEI3 [154-171]	0	2123.06552524	High	High	High		7.4e8	2.8e8	6.50294542312622	High	0	2.399E-09
High	[K].QVAEELHLEEIK.[N]		0.000459902	0	1	1	5	O07026	O07026 [163-174]	0	1437.75838495	High	High	High	3.8e8	3.3e8		4.14502573013306	High	0	1.178E-06
High	[R].ITHIPTGLVTQCQNDR.[S]	1xCarbamidomethyl [C12]	1.23997E-05	0	1	1	6	B5XUF3	B5XUF3 [263-278]	0	1852.93340611	High	High	High	4.4e8	4.2e8	3.8e8	5.04426765441895	High	0	1.622E-08
High	[K].AGDQIQSGVDAAIK.[A]		2.14345E-05	0	1	1	37	A6TEW9	A6TEW9 [112-125]	0	1372.70668374	High	High	High	2.1e9	1.6e9	1.3e9	4.91075277328491	High	0	1.87E-08
High	[K].TGSMSR.[S]		0.0354584	0	1	2	5	A6TD53	A6TD53 [394-399]	0	638.29263562	High	High	High	6.4e5	1.8e6	7.3e5	1.65025174617767	High	0.0005434	0.01447
High	[R].EITPVNIEEELK.[S]		0.0333089	0	1	1	7	P14829	P14829 [7-18]	0	1413.74715155	High	High	High	4.7e8	8.0e7	4.6e7	2.67963337898254	High	0	0.0002691
High	[K].LTHIDFVRA.[-]		0.0410137	0	2	2	3	B5XP25; A6TBR5	B5XP25 [86-94]; A6TBR5 [86-94]	1	1071.59455477	High	High	High	3.9e7	4.4e7	3.5e7	2.56716990470886	High	0	0.0006628
High	[K].RVALADKFFAK.[R]		0.00458434	0	1	1	4	B5XNA6	B5XNA6 [13-23]	2	1265.73646791	Not Found	High	High		2.7e8	2.7e8	3.57080841064453	High	0	3.92E-05
High	[K].QHTAQAPVDPIVLGK.[M]		9.24172E-05	0	1	2	6	A6TCL6	A6TCL6 [4-18]	0	1573.86966671	High	High	High	6.8e7	5.5e7	4.5e7	4.40792989730835	High	0	5.381E-06
High	[R].GPIPLPTR.[K]		0.0591544	0	1	1	6	A6TEX3	A6TEX3 [38-45]	0	850.51451364	High	High	High	1.8e9	1.6e9	1.7e9	2.31455969810486	High	0.0002959	0.007118
High	[R].IASLADSVSNAQEQR.[M]		7.60491E-06	0	1	3	6	A6T716	A6T716 [566-580]	0	1588.7925385	High	High	High	1.3e8	1.3e8	8.0e7	5.21501445770264	High	0	2.077E-09
High	[K].LMPGEEEVAENPR.[A]		0.0158124	0	1	2	2	A6T4M5	A6T4M5 [287-299]	0	1470.6893191	Not Found	High	Not Found				2.6326642036438	High	0	0.000322
High	[R].LIYTANDLK.[V]		0.0462022	0	1	2	6	A6T748	A6T748 [154-162]	0	1050.582987	High	High	High	4.4e8	4.4e8	4.8e8	2.61960673332214	High	1.52E-05	0.001579
High	[K].DGIPAVVER.[L]		0.022377	0	1	1	6	A6TEW9	A6TEW9 [72-80]	0	955.52072113	High	High	High	5.6e8	6.1e8	4.8e8	2.16239929199219	High	0	0.00154
High	[R].ALGLGIAADKINPK.[G]		0.0113389	0	1	2	2	A6TGM5	A6TGM5 [136-149]	1	1380.8209257	High	Not Found	Not Found	4.6e7			3.41225934028625	High	0	0.00121
High	[K].EGLVHISQIADK.[R]		0.000125111	0	1	2	6	A6TEI3	A6TEI3 [646-657]	0	1309.71104091	High	High	High	3.9e8	3.3e8	4.2e8	4.93906545639038	High	0	1.053E-08
High	[K].VLQVQTENLQAER.[N]		0.000714794	0	1	2	6	A6T6Z0	A6T6Z0 [39-51]	0	1527.81254573	High	High	High	1.3e9	1.6e9	1.5e9	4.19653129577637	High	0	1.182E-06
High	[K].AHPDVELYTASVDK.[G]		0.000115526	0	1	2	8	A6TCB0	A6TCB0 [172-185]	0	1544.75911318	High	High	High	5.9e8	5.4e8	4.9e8	3.87414741516113	High	0	7.971E-09
High	[R].LDELEGQPIAR.[L]		0.00812535	0	1	1	2	A6TD67	A6TD67 [134-144]	0	1240.6531917	Not Found	Not Found	High				3.89869952201843	High	0	2.703E-05
High	[K].LFAAAGQAAPEVK.[Y]		3.15924E-05	0	1	1	6	A6T5N6	A6T5N6 [553-565]	0	1272.69466262	High	High	High	2.1e9	2.0e9	2.3e9	4.63236618041992	High	0	2.638E-09
High	[R].AIGEVTDVVEK.[E]		0.00515164	0	1	1	6	B5XNL6	B5XNL6 [55-65]	0	1159.62049461	High	High	High	5.1e8	5.2e8	5.5e8	3.7323477268219	High	0	1.898E-05
High	[K].DLGFAGFK.[V]		0.0499229	0	1	1	4	B5XXK6	B5XXK6 [127-134]	0	854.44068	High	High	Not Found	4.5e7			2.75578784942627	High	0	0.0005773
High	[K].AYGSTNPINVVR.[A]		0.000606252	0	1	1	6	A6TEV5	A6TEV5 [127-138]	0	1290.68007516	High	High	High	1.1e10	1.1e10	1.1e10	4.23562669754028	High	0	1.648E-07
High	[R].LVDIVEPTEK.[T]		0.0118912	0	1	1	5	A6TEX3	A6TEX3 [73-82]	0	1142.63033104	High	High	High	7.1e9	7.3e9	6.9e9	3.38896942138672	High	0	3.941E-05
High	[R].QTTFNDMIK.[I]		0.0514909	0	1	2	6	B5Y274	B5Y274 [219-227]	0	1097.52957121	High	High	High	4.9e8	5.4e8	4.9e8	3.33050060272217	High	0	0.0006103
High	[K].ALASEIQTSVDR.[L]		0.00162839	0	1	2	6	A6TEI7	A6TEI7 [8-19]	0	1289.66956999	High	High	High			1.6e8	4.1525297164917	High	0	7.17E-06
High	[K].LNALGDELR.[F]		0.0377431	0	1	1	6	B5Y235	B5Y235 [852-860]	0	1000.54218482	Not Found	High	High		4.0e8	3.3e8	2.70375752449036	High	4.508E-05	0.002191
High	[R].QLNVFEGER.[V]		0.0377431	0	1	1	6	A6TGP1	A6TGP1 [1195-1203]	0	1091.54799845	High	High	High	2.4e9	3.2e9		2.78761410713196	High	0	0.000339
High	[R].TISQLYDPEK.[G]		0.0371588	0	1	2	4	A6TBK7	A6TBK7 [124-133]	0	1193.60484455	Not Found	High	High		2.7e8	8.5e7	2.41454100608826	High	0.0004405	0.01099
High	[K].ALTEANGDIELAIENMR.[K]	2xDeamidated [N6; N15]	0.00287403	0	1	1	1	A6T4X2	A6T4X2 [26-42]	0	1861.88478463	Not Found	High	Not Found				4.62766599655151	High	0	2.866E-06
High	[K].ALTEANGDIELAIENMR.[K]	1xDeamidated [N]	0.00207896	0	1	1	3	A6T4X2	A6T4X2 [26-42]	0	1860.90076863	Not Found	High	Not Found		6.9e7		5.38718223571777	High	0	2.741E-06
High	[K].ALTEANGDIELAIENMR.[K]		0.00133078	0	1	1	3	A6T4X2	A6T4X2 [26-42]	0	1859.91675263	High	High	Not Found				3.95133781433105	High	0	6.947E-07
High	[R].INSNDELALPK.[E]		0.000734036	0	1	1	6	B5XVC4	B5XVC4 [153-163]	0	1213.64229267	High	High	High	9.8e8	1.2e9	1.0e9	4.21590757369995	High	0	1.191E-06
High	[R].VPETMQAEAFAK.[A]		0.000927329	0	1	1	6	B5XXP0	B5XXP0 [39-50]	0	1321.64566349	High	High	High	3.9e8	1.6e8	3.1e8	3.77555632591248	High	0	1.411E-06
High	[R].QVSEAAGKPLGYGTAEFAK.[R]		6.3353E-08	0	1	1	10	Q48436	Q48436 [196-214]	0	1923.98106745	High	High	High	1.7e9	1.6e9	1.5e9	6.02173280715942	High	0	8.48E-14
High	[K].VAIANVLK.[E]		0.0292322	0	1	2	6	A6TEV8	A6TEV8 [34-41]	0	827.53491473	High	High	High	7.3e8	1.1e9	2.8e8	2.50792336463928	High	0.0001451	0.003938
High	[K].VILSGEVTRPVTVR.[G]		0.00138854	0	1	1	14	B5XNB2	B5XNB2 [110-123]	0	1525.90605223	High	High	High	5.6e9	7.4e9	6.4e9	2.86881256103516	High	0.0004273	0.01054
High	[K].EYQVQLDIAMQSGKPK.[E]		0.0700139	0	1	1	3	A6T4X2	A6T4X2 [194-209]	0	1834.93675986	High	Not Found	Not Found	1.6e6			2.67099714279175	High	0.002771	0.07345
High	[K].NVNPQIVENYR.[G]		0.00799732	0	1	1	6	B5XSP2	B5XSP2 [89-99]	0	1345.68588879	High	High	High	2.8e8	2.8e8	1.5e8	2.96927785873413	High	0	0.0002062
High	[K].LLYCSFCGK.[S]	2xCarbamidomethyl [C4; C7]	0.070371	0	1	2	6	A6T5I1	A6T5I1 [12-20]	0	1147.52746339	High	High	High	1.5e8	1.5e8	3.5e7	2.22731494903564	High	0.0004929	0.01185
High	[K].KVVADALGALR.[L]		0.0086125	0	1	2	6	A6TB35	A6TB35 [400-410]	1	1112.6786187	High	High	High	6.1e7	8.9e7	6.8e7	3.02811050415039	High	0	0.0005461
High	[R].EDVLNLFR.[A]		0.0284777	0	1	2	10	A6TDR5	A6TDR5 [431-438]	0	1005.53637119	High	High	High	3.6e7	2.6e7		2.82119154930115	High	0	0.000201
High	[R].VEYLLQSQINPQLAGHGGR.[V]	1xDeamidated [N/Q]	0.00838756	0	1	1	3	B5XTS2	B5XTS2 [111-129]	0	2081.07742781	Not Found	High	Not Found				4.18819141387939	High	0	2.545E-05
High	[K].AAQVPVVVAVNK.[I]		0.00128221	0	1	2	6	A6TEI7	A6TEI7 [494-505]	0	1194.72048348	High	High	High	1.0e9	1.0e9	1.1e9	3.28734612464905	High	0	2.551E-05
High	[R].VPTNEPIIIK.[R]		0.00884344	0	1	1	6	A6TEE9	A6TEE9 [76-85]	0	1123.67213633	High	High	High	9.8e8	9.8e8	7.9e8	3.31105422973633	High	1.52E-05	0.001614
High	[R].LVHTLNGSGLAVGR.[T]		0.000663557	0	1	2	6	A6T6Z0	A6T6Z0 [384-397]	0	1393.79102255	High	High	Not Found	1.8e8	5.5e7		4.08683919906616	High	0	1.931E-07
High	[R].NQSSDWQQYNIK.[Q]		0.0104745	0	1	2	4	A6T6Y8	A6T6Y8 [117-128]	0	1510.69209628	Not Found	High	High		1.7e8		3.98498344421387	High	0	5.987E-05
High	[R].LVHTLNGSGLAVGR.[T]	1xDeamidated [N6]	7.87989E-05	0	1	2	4	A6T6Z0	A6T6Z0 [384-397]	0	1394.77503855	High	Not Found	High	2.7e8		2.9e8	3.3934006690979	High	0	2.046E-05
High	[R].GITINTSHVEYDTPTR.[H]		1.8276E-05	0	1	1	42	A6TEX7	A6TEX7 [60-75]	0	1803.88716709	High	High	High	6.0e9	1.0e10	1.6e9	5.72761821746826	High	0	6.153E-10
High	[R].GITINTSHVEYDTPTR.[H]	1xDeamidated [N5]	3.58897E-05	0	1	1	10	A6TEX7	A6TEX7 [60-75]	0	1804.87118309	High	High	High	2.9e8	3.9e8	4.2e7	4.65062379837036	High	0	4.985E-06
High	[R].VGLLTGDVAQK.[K]		0.00575833	0	1	2	6	A6TGG9	A6TGG9 [283-293]	0	1100.63099978	High	High	High	1.3e8	1.2e8	1.1e8	3.34599995613098	High	0	1.245E-05
High	[R].QHVPVFVSDEMVGHK.[L]		5.75919E-05	0	1	1	15	B5XN98	B5XN98 [56-70]	0	1708.84755104	High	High	High	2.3e9	2.3e9	2.2e9	5.07170867919922	High	0	8.434E-09
High	[R].VFPDKPITEKPLEVR.[M]		0.000829437	0	1	1	10	A6TEW5	A6TEW5 [67-81]	0	1768.00034645	High	High	High	5.7e8	6.7e8	2.4e8	3.28653287887573	High	0	0.0001127
High	[K].FVVEGDLR.[R]		0.01532	0	1	1	31	B5XNB4	B5XNB4 [63-70]	0	934.49925744	High	High	High	1.2e8	1.0e8	5.9e7	3.26171207427979	High	0	0.000336
High	[R].FGVIYAGAQK.[N]		0.00434752	0	1	2	6	A6T700	A6T700 [189-198]	0	1053.57275671	High	High	High	4.1e8	4.0e8	3.9e8	3.48725056648254	High	0	6.194E-06
High	[K].SVDAAGGEAFEAR.[F]		0.00264002	0	1	1	2	A6T5R2	A6T5R2 [329-341]	0	1279.59131969	Not Found	High	Not Found		7.4e7		4.43658876419067	High	0	2.459E-06
High	[K].CDMVDDEELLELVEMEVR.[E]	1xOxidation [M]; 1xCarbamidomethyl [C1]	0.000568806	0	1	1	8	A6TEX7	A6TEX7 [138-155]	0	2239.97671214	High	High	Not Found	2.1e7	2.6e7		3.51008653640747	High	0	1.452E-07
High	[R].ALEIEEMQLK.[Q]		0.0124045	0	1	2	10	A6TGP0	A6TGP0 [945-954]	0	1203.62895083	High	High	High	5.3e8	4.9e8	4.3e7	3.57730650901794	High	0	0.0001437
High	[K].QAIVAEVSEVAK.[G]		0.000932268	0	1	2	186	P0A297	P0A297 [9-20]	0	1243.68924285	High	High	High	3.2e9	2.7e8	7.4e7	3.94294595718384	High	0	3.606E-07
High	[R].FPLCSSFK.[G]	1xCarbamidomethyl [C4]	0.0682542	0	1	1	11	Q9F663	Q9F663 [65-72]	0	985.48116488	High	High	High	2.5e9	2.7e9	1.5e9	2.42783069610596	High	0	0.00113
High	[R].SVDDVIAQVK.[Q]		0.013859	0	1	1	6	B5XUB2	B5XUB2 [208-217]	0	1073.58371523	High	High	High	4.4e8	3.5e8	1.4e8	3.70022010803223	High	0	0.0002404
High	[K].NVEFFEAR.[R]		0.0289281	0	2	2	14	A6THB4; B5Y305	A6THB4 [43-50]; B5Y305 [43-50]	0	1011.48942101	High	High	High	2.7e9	2.6e9	2.0e9	2.77396059036255	High	0	0.0002054
High	[R].NAQPDTLDAVLAK.[L]		0.00427888	0	1	2	4	A6TEK8	A6TEK8 [253-265]	0	1355.71652017	Not Found	High	High			3.4e8	3.37123417854309	High	0	5.987E-06
High	[R].SQQQAGLLDTPIR.[Y]		0.000218576	0	1	1	12	Q9F663	Q9F663 [83-95]	0	1426.76486732	High	High	High	2.0e10	2.2e10	1.4e10	4.20924806594849	High	0	1.361E-06
High	[K].TLDYQSPLATTR.[Y]		0.00287403	0	1	2	6	A6T4E6	A6T4E6 [10-21]	0	1365.70087011	High	High	High	2.4e8	2.1e8		4.02822256088257	High	0	1.546E-05
High	[R].TGDIGLFR.[I]		0.01532	0	1	1	6	A6TCV9	A6TCV9 [674-681]	0	878.47304272	High	High	High	2.2e8	2.8e8	1.5e8	2.70974087715149	High	0	0.0001283
High	[K].DLVESAPAALK.[E]		0.0121452	0	1	2	11	A6TGN9	A6TGN9 [86-96]	0	1113.61501535	High	High	High	2.9e10	2.5e10	2.3e10	3.15780210494995	High	0	0.0001047
High	[R].NPMELVDVADLLK.[S]		0.000135491	0	1	1	14	A6TB35	A6TB35 [288-300]	0	1456.7715922	High	High	High	9.9e7	2.3e8	3.2e8	4.73242139816284	High	0	4.127E-07
High	[R].DGYADGWAQAGTAR.[A]		0.000123132	0	1	1	19	A6TEV7	A6TEV7 [56-69]	0	1438.63458144	High	High	High	1.5e9	1.3e8	1.0e8	5.42402410507202	High	0	1.181E-08
High	[K].TGDKVELEGK.[Y]		0.0304804	0	1	2	2	A6T704	A6T704 [66-75]	1	1075.56297977	High	Not Found	Not Found	5.4e7			2.96054172515869	High	0	0.0002284
High	[K].TAPPQISAEVLK.[K]		0.0393453	0	1	2	6	A6T4F4	A6T4F4 [110-121]	0	1253.70997831	High	High	High	2.4e9	2.2e9	1.7e9	2.21590948104858	High	0	0.0003654
High	[K].NLSLESAIDEESDLLEPLR.[S]		0.000977923	0	1	2	3	A6TEM4	A6TEM4 [109-127]	0	2143.07648376	Not Found	High	High				3.86518359184265	High	0	3.961E-07
High	[K].QAIVAEVSEVAK.[G]	1xDeamidated [Q1]	0.0352742	0	1	2	3	P0A297	P0A297 [9-20]	0	1244.67325885	Not Found	High	High		2.9e7		2.5669219493866	High	0.0001168	0.003772
High	[K].TPVGNTAAVCIYPR.[F]	1xCarbamidomethyl [C10]	1.72383E-05	0	1	1	6	B5Y277	B5Y277 [38-51]	0	1518.77332385	High	High	High	4.8e8	4.9e8	4.1e8	5.35163068771362	High	0	8.342E-09
High	[R].KSDQNVR.[G]		0.0431961	0	1	2	6	A6TGN6	A6TGN6 [54-60]	1	846.4428052	High	High	High	1.6e6	3.6e6	1.8e6	2.04041886329651	High	0	0.0004361
High	[R].SSFGGQIITVK.[C]		0.0277424	0	1	1	2	A6TGB9	A6TGB9 [30-40]	0	1136.63099978	Not Found	Not Found	High			1.6e8	2.59687638282776	High	0	0.001479
High	[K].ADVQGSVEAISDSLLK.[L]		5.76884E-06	0	1	2	20	A6TEI7	A6TEI7 [701-716]	0	1631.84865637	High	High	High		4.9e7	2.1e8	5.06568098068237	High	0	3.136E-11
High	[-].MQGSVTEFLKPR.[L]	1xOxidation [M1]	0.00117774	0	1	1	4	A6TEU8	A6TEU8 [1-12]	0	1408.72531116	High	High	Not Found	9.6e7	9.2e7		3.74074554443359	High	0	5.567E-07
High	[-].MQGSVTEFLKPR.[L]		0.00156896	0	1	1	6	A6TEU8	A6TEU8 [1-12]	0	1392.73039616	High	High	High	9.2e8	9.0e8	8.7e8	3.74765872955322	High	0	1.705E-05
High	[K].LGADGNALFR.[Q]		0.00523424	0	1	1	2	A6T6F6	A6T6F6 [216-225]	0	1033.54251919	Not Found	Not Found	High			2.8e8	3.56374931335449	High	0	8.721E-06
High	[R].HDLAVEPPAPTVLQK.[L]		5.85174E-05	0	1	1	21	B5Y275	B5Y275 [231-245]	0	1614.8849824	High	High	High	1.3e9	1.2e9	9.2e8	4.76829862594604	High	0	2.225E-09
High	[R].FAPSPTGYLHVGGAR.[T]		0.000477329	0	1	2	7	A6TC43	A6TC43 [7-21]	0	1529.78593715	High	High	High	8.7e8	5.5e8	5.6e8	4.11584329605103	High	0	1.056E-07
High	[K].VVLCGAVLAR.[V]	1xCarbamidomethyl [C4]	0.0152395	0	1	9	7	P37323	P37323 [49-58]	0	1057.61866136	High	High	High	9.9e4	6.5e7	6.3e7	2.66008448600769	High	1.52E-05	0.001875
High	[R].NGPQLAELVK.[L]	1xDeamidated [Q/N]	0.016756	0	1	2	10	A6TC43	A6TC43 [336-345]	0	1069.58880106	High	High	High	1.1e8	1.4e8	8.4e7	3.39853239059448	High	0	0.0001665
High	[R].NGPQLAELVK.[L]		0.016756	0	1	2	6	A6TC43	A6TC43 [336-345]	0	1068.60478506	High	High	High	3.4e8	4.0e8	3.7e8	2.95216488838196	High	0	0.0009143
High	[K].ITQGDDLAPGVLK.[I]		0.000379835	0	1	2	5	A6TGP0	A6TGP0 [1036-1048]	0	1326.7263566	High	High	High	1.4e9	1.5e9	1.3e9	3.85114073753357	High	0	3.213E-07
High	[K].VGLFGGAGVGK.[T]		0.000903022	0	1	2	8	A6TG36	A6TG36 [146-156]	0	961.54654199	High	High	High	5.4e8	4.6e8	2.3e8	3.35169744491577	High	0	5.586E-07
High	[K].LDTVVVPTNRPMIR.[K]		0.00520656	0	1	2	9	A6T4P1	A6T4P1 [407-420]	0	1610.90467202	High	High	High	1.6e8	1.6e8	9.7e7	3.08898830413818	High	0	8.574E-06
High	[K].FGDAGSFDYGR.[N]		0.00214626	0	1	1	6	Q48473	Q48473 [104-114]	0	1191.50652753	High	High	High	2.3e8	3.0e8	1.5e8	3.11958241462708	High	0	2.27E-06
High	[K].SLADMIK.[G]		0.0823359	0	1	1	6	A6TGP1	A6TGP1 [326-332]	0	777.41750173	High	High	High	1.3e8	1.2e8		1.95821130275726	High	0.0005434	0.01404
High	[K].EAYEILTDAQK.[R]		0.00689516	0	1	2	2	A6T4F5	A6T4F5 [52-62]	0	1280.6368729	Not Found	Not Found	High				3.6646146774292	High	0	1.883E-05
High	[K].ALIEEMASAYEDPSEVVEFYSK.[N]		5.64751E-06	0	1	1	47	A6T5H9	A6T5H9 [369-390]	0	2507.15341334	High	High	High	5.2e7	8.1e7	7.8e7	5.95387983322144	High	0	1.023E-10
High	[K].LTLGSALAAPQR.[Q]		0.000134059	0	1	1	10	Q9F663	Q9F663 [192-203]	0	1197.69499699	High	High	High	1.1e10	1.3e10	1.2e10	4.00849008560181	High	0	1.023E-08
High	[K].AEAIHYIGDLVQR.[T]		5.24262E-06	0	1	1	31	A6TEU8	A6TEU8 [272-284]	0	1484.78560278	High	High	High	5.7e8	8.5e8	1.4e9	4.36307096481323	High	0	7.404E-09
High	[K].TGVGVTDVLER.[L]		0.00344238	0	1	1	6	A6TCI3	A6TCI3 [165-175]	0	1145.61607795	High	High	High	4.1e8	3.6e8	3.2e8	3.20865821838379	High	0	4.03E-06
High	[R].MVNSGTEATMSAIR.[L]		0.000108389	0	1	2	2	A6T4V8	A6T4V8 [111-124]	0	1467.69302429	Not Found	Not Found	High				4.18907022476196	High	0	6.908E-09
High	[R].HNLDDILQNVPNHNVK.[V]		9.71075E-06	0	1	2	4	A6T9K7	A6T9K7 [133-148]	0	1869.95658407	Not Found	High	High		3.9e8	2.7e8	4.61459827423096	High	0	8.163E-11
High	[K].ALIGFAGPR.[V]		0.0132859	0	1	1	6	A6TC02	A6TC02 [223-231]	0	901.52541267	High	High	High	2.5e8	2.2e8	2.1e8	2.41229677200317	High	0	6.952E-05
High	[R].ALMEYDESLR.[SG]		0.00483403	0	1	2	6	A6TEN8	A6TEN8 [86-95]	0	1226.57216422	High	High	High		1.4e9	1.3e8	3.07466793060303	High	0	1.58E-05
High	[K].AVAAGMNPMDLK.[R]	1xOxidation [M9]	0.0354584	0	1	3	2	A6TH53	A6TH53 [106-117]	0	1233.59660527	High	Not Found	Not Found	1.6e8			3.54734921455383	High	0	0.001498
High	[K].AVAAGMNPMDLK.[R]		0.00255725	0	1	3	6	A6TH53	A6TH53 [106-117]	0	1217.60169027	High	High	High	3.8e9	3.7e9	3.4e9	3.90037369728088	High	0	5.811E-06
[truncated: 633 more rows]
