# Supplementary material for: Lavender essential oil induces oxidative stress which modifies the bacterial membrane permeability of carbapenemase producing Klebsiella pneumoniae
Source: Sci Rep. 2020 Jan 21;10:819. doi: 10.1038/s41598-019-55601-0 (PMC6972767; doi:10.1038/s41598-019-55601-0)
Supplement: Supplementary file 1 — Dataset 1 [file 41598_2019_55601_MOESM1_ESM.zip › Supplementary Information/Supplementary File S1 Proteomic Raw Data and Analysis/Non-treated KPC-KP cells/Non-treated1_050218_01_ProteinGroups.txt]

Protein FDR Confidence	Master	Accession	Description	Exp. q-value	Sum PEP Score	Coverage	# Peptides	# PSMs	# Unique Peptides	# Protein Groups	# AAs	MW [kDa]	calc. pI	Found in Sample: [S3] F3: Sample	Found in Sample: [S2] F2: Sample	Found in Sample: [S1] F1: Sample	Area: F3: Sample	Area: F2: Sample	Area: F1: Sample	emPAI	Score Sequest HT	# Peptides Sequest HT
High	IsMasterProtein	A6T4F4	Chaperone protein DnaK OS=Klebsiella pneumoniae subsp. pneumoniae (strain ATCC 700721 / MGH 78578) GN=dnaK PE=3 SV=1	0	665.892687168175	76.6457680250784	47	1662	47	1	638	69.066	4.97	High	High	High	4.6e9	4.2e9	3.6e9	214.443	5350.79075956345	47
High	IsMasterProtein	A6TGP1	DNA-directed RNA polymerase subunit beta' OS=Klebsiella pneumoniae subsp. pneumoniae (strain ATCC 700721 / MGH 78578) GN=rpoC PE=3 SV=1	0	489.738754746453	47.3347547974414	52	664	52	1	1407	155.165	6.87	High	High	High	2.3e9	2.4e9	9.6e8	6.071	2107.42253935337	52
High	IsMasterProtein	A6TH53	60 kDa chaperonin OS=Klebsiella pneumoniae subsp. pneumoniae (strain ATCC 700721 / MGH 78578) GN=groL PE=3 SV=1	0	489.465116280238	74.0875912408759	32	3114	32	1	548	57.09	4.94	High	High	High	1.4e10	1.5e10	1.3e10	106.227	10487.0042413473	32
High	IsMasterProtein	A6TD53	Enolase OS=Klebsiella pneumoniae subsp. pneumoniae (strain ATCC 700721 / MGH 78578) GN=eno PE=3 SV=1	0	450.710002914096	78.9351851851852	22	4661	22	1	432	45.521	5.3	High	High	High	1.1e10	9.2e9	5.9e9	189.546	16202.1682139635	22
High	IsMasterProtein	A6TGP0	DNA-directed RNA polymerase subunit beta OS=Klebsiella pneumoniae subsp. pneumoniae (strain ATCC 700721 / MGH 78578) GN=rpoB PE=3 SV=2	0	446.323059494401	47.8390461997019	50	492	50	1	1342	150.422	5.29	High	High	High	1.8e9	1.9e9	1.4e9	7.235	1612.34523665905	50
High	IsMasterProtein	Q9F663	Carbapenem-hydrolyzing beta-lactamase KPC OS=Klebsiella pneumoniae GN=bla PE=1 SV=2	0	370.030649012139	81.5699658703072	22	2673	22	1	293	31.096	7.85	High	High	High	1.6e10	1.7e10	1.3e10	222.872	9176.85437560081	22
High	IsMasterProtein	B5XUB8	Phosphoglycerate kinase OS=Klebsiella pneumoniae (strain 342) GN=pgk PE=3 SV=1	0	358.270335125243	77.0025839793282	23	2526	23	1	387	41.066	5.29	High	High	High	7.8e9	9.5e9	4.8e9	99	9095.95154166222	23
High	IsMasterProtein	A6TEX7	Elongation factor Tu OS=Klebsiella pneumoniae subsp. pneumoniae (strain ATCC 700721 / MGH 78578) GN=tufA PE=3 SV=1	0	352.874028097593	80.2030456852792	22	4761	22	1	394	43.219	5.45	High	High	High	2.4e10	2.5e10	2.4e10	57.78	14426.2044143677	22
High	IsMasterProtein	A6TEI7	Translation initiation factor IF-2 OS=Klebsiella pneumoniae subsp. pneumoniae (strain ATCC 700721 / MGH 78578) GN=infB PE=3 SV=1	0	270.699787503558	41.8526785714286	28	440	28	1	896	98.016	6.02	High	High	High	1.2e9	1.1e9	1.1e9	3.582	1446.47644591331	28
High	IsMasterProtein	A6TI29	Beta-galactosidase 2 OS=Klebsiella pneumoniae subsp. pneumoniae (strain ATCC 700721 / MGH 78578) GN=lacZ2 PE=3 SV=1	0	268.200441448092	41.796875	30	394	30	1	1024	116.248	5.53	High	High	High	2.1e9	1.8e9	1.1e9	6.46	1170.82991027832	30
High	IsMasterProtein	P41576	6-phosphogluconate dehydrogenase, decarboxylating OS=Klebsiella pneumoniae GN=gnd PE=3 SV=2	0	267.173345163967	56.6239316239316	18	543	11	1	468	51.296	5.2	High	High	High	4.5e9	3.9e9	3.0e9	16.113	1912.01366984844	18
High	IsMasterProtein	A6T5N6	Chaperone protein HtpG OS=Klebsiella pneumoniae subsp. pneumoniae (strain ATCC 700721 / MGH 78578) GN=htpG PE=3 SV=1	0	254.944961775445	50	28	273	28	1	624	71.063	5.24	High	High	High	2.5e9	2.4e9	2.5e9	10.885	807.810002923012	28
High	IsMasterProtein	P24164	Glyceraldehyde-3-phosphate dehydrogenase (Fragment) OS=Klebsiella pneumoniae GN=gap PE=3 SV=2	0	247.6051684067	79.2079207920792	20	2243	20	1	303	32.286	7.03	High	High	High	2.5e10	3.0e10	1.5e10	56.797	7727.64969360828	20
High	IsMasterProtein	A6TGT4	Glucose-6-phosphate isomerase OS=Klebsiella pneumoniae subsp. pneumoniae (strain ATCC 700721 / MGH 78578) GN=pgi PE=3 SV=1	0	222.944007377106	46.448087431694	19	257	19	1	549	61.29	6.23	High	High	High	2.2e9	2.3e9	2.2e9	11.328	902.890009045601	19
High	IsMasterProtein	Q7X222	Triosephosphate isomerase OS=Klebsiella pneumoniae GN=tpiA PE=3 SV=1	0	214.467138269484	72.5490196078431	10	1602	10	1	255	26.921	6.16	High	High	High	1.2e9	1.6e9	5.9e8	137.95	5197.72061872482	10
High	IsMasterProtein	A6T4X1	30S ribosomal protein S2 OS=Klebsiella pneumoniae subsp. pneumoniae (strain ATCC 700721 / MGH 78578) GN=rpsB PE=3 SV=2	0	211.862903553861	76.3485477178423	17	329	17	1	241	26.683	7.14	High	High	High	6.1e9	5.4e9	4.2e9	214.443	880.284517288208	17
High	IsMasterProtein	A6TEU8	DNA-directed RNA polymerase subunit alpha OS=Klebsiella pneumoniae subsp. pneumoniae (strain ATCC 700721 / MGH 78578) GN=rpoA PE=3 SV=1	0	189.750392639311	69.6048632218845	15	245	15	1	329	36.443	5.06	High	High	High	3.1e9	3.2e9	2.5e9	17.233	700.49515581131	15
High	IsMasterProtein	A6T5H9	Trigger factor OS=Klebsiella pneumoniae subsp. pneumoniae (strain ATCC 700721 / MGH 78578) GN=tig PE=3 SV=1	0	185.392256412166	56.25	22	866	22	1	432	48.083	4.89	High	High	High	4.2e9	2.4e9	3.8e9	13.065	3030.10319757462	22
High	IsMasterProtein	A6TCJ1	Autonomous glycyl radical cofactor OS=Klebsiella pneumoniae subsp. pneumoniae (strain ATCC 700721 / MGH 78578) GN=grcA PE=3 SV=1	0	179.572489775758	81.8897637795276	12	1033	12	1	127	14.234	5.02	High	High	High	2.0e10	1.7e10	1.2e10	230.013	2761.88173413277	12
High	IsMasterProtein	A6TFH4	Glycine--tRNA ligase beta subunit OS=Klebsiella pneumoniae subsp. pneumoniae (strain ATCC 700721 / MGH 78578) GN=glyS PE=3 SV=1	0	176.243081009009	45.2830188679245	25	160	25	1	689	76.284	5.58	High	High	High	1.1e9	9.4e8	1.1e9	3.885	492.819965958595	25
High	IsMasterProtein	A6TH93	Adenylosuccinate synthetase OS=Klebsiella pneumoniae subsp. pneumoniae (strain ATCC 700721 / MGH 78578) GN=purA PE=3 SV=1	0	172.55321188719	42.1296296296296	12	228	12	1	432	47.136	5.48	High	High	High	1.8e9	2.2e9	9.7e8	5.918	872.608108639717	12
High	IsMasterProtein	B5XNA0	30S ribosomal protein S3 OS=Klebsiella pneumoniae (strain 342) GN=rpsC PE=3 SV=1	0	171.522347433293	63.7931034482759	13	892	13	1	232	25.823	10.3	High	High	High	9.0e9	5.9e9	2.5e9	33.145	2699.71123039722	13
High	IsMasterProtein	A6TF98	Bifunctional polymyxin resistance protein ArnA OS=Klebsiella pneumoniae subsp. pneumoniae (strain ATCC 700721 / MGH 78578) GN=arnA PE=3 SV=1	0	170.880905726529	46.4447806354009	17	177	17	1	661	73.998	6.33	High	High	High	1.8e8	2.2e8	1.6e8	4.043	573.889344930649	17
High	IsMasterProtein	A6TDV1	S-adenosylmethionine synthase OS=Klebsiella pneumoniae subsp. pneumoniae (strain ATCC 700721 / MGH 78578) GN=metK PE=3 SV=1	0	158.45224567148	52.34375	13	207	13	1	384	41.881	5.26	High	High	High	1.3e9	1.4e9	7.0e8	9	745.289718270302	13
High	IsMasterProtein	A6TCV9	Alanine--tRNA ligase OS=Klebsiella pneumoniae subsp. pneumoniae (strain ATCC 700721 / MGH 78578) GN=alaS PE=3 SV=1	0	158.388016186995	30.4	20	152	20	1	875	95.571	5.74	High	High	High	9.1e8	8.3e8	7.4e8	1.976	505.376705884933	20
High	IsMasterProtein	A6TEW0	50S ribosomal protein L5 OS=Klebsiella pneumoniae subsp. pneumoniae (strain ATCC 700721 / MGH 78578) GN=rplE PE=3 SV=1	0	157.38834093226	77.0949720670391	17	540	17	1	179	20.289	9.48	High	High	High	5.0e9	4.9e9	3.3e9	118.378	1437.94866716862	17
High	IsMasterProtein	A6TEV7	50S ribosomal protein L6 OS=Klebsiella pneumoniae subsp. pneumoniae (strain ATCC 700721 / MGH 78578) GN=rplF PE=3 SV=1	0	157.362037865713	75.7062146892655	11	354	11	1	177	18.832	9.7	High	High	High	8.3e9	8.8e9	6.5e9	55.234	1106.50571191311	11
High	IsMasterProtein	A6T4X2	Elongation factor Ts OS=Klebsiella pneumoniae subsp. pneumoniae (strain ATCC 700721 / MGH 78578) GN=tsf PE=3 SV=1	0	155.113551855952	71.7314487632509	17	520	17	1	283	30.431	5.21	High	High	High	4.7e9	4.5e9	3.1e9	16.302	1540.5760781765	17
High	IsMasterProtein	A6TCC2	GMP synthase [glutamine-hydrolyzing] OS=Klebsiella pneumoniae subsp. pneumoniae (strain ATCC 700721 / MGH 78578) GN=guaA PE=3 SV=1	0	153.579397993725	45.1428571428571	17	142	17	1	525	58.755	5.44	High	High	High	1.1e9	8.8e8	4.7e8	5.043	474.073549628258	17
High	IsMasterProtein	Q48436	Diacetyl reductase [(S)-acetoin forming] OS=Klebsiella pneumoniae GN=budC PE=1 SV=2	0	153.407370585205	58.59375	12	147	12	1	256	26.626	6.58	High	High	High	2.1e9	1.9e9	1.9e9	33.145	496.779596924782	12
High	IsMasterProtein	A6T6A3	Leucine--tRNA ligase OS=Klebsiella pneumoniae subsp. pneumoniae (strain ATCC 700721 / MGH 78578) GN=leuS PE=3 SV=1	0	153.233075871037	33.8372093023256	18	160	18	1	860	96.994	5.24	High	High	High	5.5e8	3.7e8	3.4e8	2.311	489.753327012062	18
High	IsMasterProtein	A6T6Q6	DNA protection during starvation protein OS=Klebsiella pneumoniae subsp. pneumoniae (strain ATCC 700721 / MGH 78578) GN=dps PE=3 SV=1	0	148.485557811676	70.6586826347305	13	188	13	1	167	18.697	6.04	High	High	High	6.4e9	6.9e9	4.8e9	40.246	661.149403572083	13
High	IsMasterProtein	A6TEI3	Polyribonucleotide nucleotidyltransferase OS=Klebsiella pneumoniae subsp. pneumoniae (strain ATCC 700721 / MGH 78578) GN=pnp PE=3 SV=1	0	146.833744194179	36.8495077355837	19	184	19	1	711	76.798	5.17	High	High	High	1.8e9	8.1e8	7.2e8	3.217	550.092880964279	19
High	IsMasterProtein	A6T9Y5	Tyrosine--tRNA ligase OS=Klebsiella pneumoniae subsp. pneumoniae (strain ATCC 700721 / MGH 78578) GN=tyrS PE=3 SV=1	0	143.877490369479	43.9252336448598	12	103	12	1	428	47.708	5.55	High	High	High	3.2e8	2.3e8	3.0e8	11.589	359.252887248993	12
High	IsMasterProtein	B5XZ20	Phosphoenolpyruvate carboxylase OS=Klebsiella pneumoniae (strain 342) GN=ppc PE=3 SV=1	0	141.669467381278	29.1053227633069	18	134	18	1	883	98.865	6.14	High	High	High	3.2e8	3.6e8	3.7e8	1.417	409.398076295853	18
High	IsMasterProtein	A6T6Z0	Serine--tRNA ligase OS=Klebsiella pneumoniae subsp. pneumoniae (strain ATCC 700721 / MGH 78578) GN=serS PE=3 SV=1	0	141.059487058789	46.046511627907	16	175	16	1	430	48.573	5.77	High	High	High	1.2e9	1.1e9	1.1e9	8.152	564.071529388428	16
High	IsMasterProtein	A6TG38	ATP synthase subunit alpha OS=Klebsiella pneumoniae subsp. pneumoniae (strain ATCC 700721 / MGH 78578) GN=atpA PE=3 SV=1	0	140.027302359947	43.4697855750487	19	252	19	1	513	55.135	6	High	High	High	1.5e9	1.5e9	1.5e9	4.52	875.362760424614	19
High	IsMasterProtein	A6TEX9	30S ribosomal protein S7 OS=Klebsiella pneumoniae subsp. pneumoniae (strain ATCC 700721 / MGH 78578) GN=rpsG PE=3 SV=1	0	133.604474384709	45.5128205128205	9	303	9	1	156	17.621	10.3	High	High	High	8.0e9	7.4e9	7.1e9	52.367	1309.30562591553	9
High	IsMasterProtein	A6T5I1	ATP-dependent Clp protease ATP-binding subunit ClpX OS=Klebsiella pneumoniae subsp. pneumoniae (strain ATCC 700721 / MGH 78578) GN=clpX PE=3 SV=1	0	130.099517805063	56.1320754716981	17	141	17	1	424	46.265	5.5	High	High	High	5.5e8	6.2e8	5.1e8	5.422	473.144708991051	17
High	IsMasterProtein	A6TEW9	50S ribosomal protein L2 OS=Klebsiella pneumoniae subsp. pneumoniae (strain ATCC 700721 / MGH 78578) GN=rplB PE=3 SV=1	0	129.990509877957	50.1831501831502	13	371	13	1	273	29.816	10.93	High	High	High	6.7e9	5.8e9	5.3e9	13.384	929.320657253265	13
High	IsMasterProtein	B5Y275	Phosphopentomutase OS=Klebsiella pneumoniae (strain 342) GN=deoB PE=3 SV=1	0	122.020315221353	39.8034398034398	14	191	14	1	407	44.255	5.25	High	High	High	1.9e9	1.7e9	8.9e8	5.813	575.04966366291	14
High	IsMasterProtein	A6T4P1	Protein translocase subunit SecA OS=Klebsiella pneumoniae subsp. pneumoniae (strain ATCC 700721 / MGH 78578) GN=secA PE=3 SV=1	0	120.226999476288	24.5283018867925	16	135	16	1	901	101.897	5.6	High	High	High	5.3e8	6.9e8	5.6e8	1.31	474.678030133247	16
High	IsMasterProtein	A6TEX2	50S ribosomal protein L3 OS=Klebsiella pneumoniae subsp. pneumoniae (strain ATCC 700721 / MGH 78578) GN=rplC PE=3 SV=1	0	119.263569293454	64.1148325358852	11	857	11	1	209	22.225	9.91	High	High	High	8.8e9	8.7e9	8.6e9	14.399	2211.41061246395	11
High	IsMasterProtein	P52671	Uridine phosphorylase OS=Klebsiella pneumoniae GN=udp PE=3 SV=1	0	117.610847218266	33.6917562724014	8	809	8	1	279	30.255	7.05	High	High	High	6.6e9	4.3e9	3.7e9	9	3076.38264751434	8
High	IsMasterProtein	A6TEW7	50S ribosomal protein L22 OS=Klebsiella pneumoniae subsp. pneumoniae (strain ATCC 700721 / MGH 78578) GN=rplV PE=3 SV=1	0	117.343076300604	59.0909090909091	9	137	9	1	110	12.189	10.18	High	High	High	4.0e9	3.4e9	3.1e9	50.795	547.743695497513	9
High	IsMasterProtein	P24017	Outer membrane protein A OS=Klebsiella pneumoniae GN=ompA PE=1 SV=2	0	114.258638724768	35.4651162790698	11	184	11	1	344	37.038	6.05	High	High	High	3.7e9	4.4e9	1.2e9	4.926	634.704130530357	11
High	IsMasterProtein	B5Y1K5	2,3,4,5-tetrahydropyridine-2,6-dicarboxylate N-succinyltransferase OS=Klebsiella pneumoniae (strain 342) GN=dapD PE=3 SV=1	0	114.153478534291	54.7445255474453	13	435	13	1	274	29.813	5.54	High	High	High	2.0e9	1.5e9	1.1e9	10.548	1298.35576152802	13
High	IsMasterProtein	B5XSS1	50S ribosomal protein L13 OS=Klebsiella pneumoniae (strain 342) GN=rplM PE=3 SV=1	0	111.912333455644	68.3098591549296	10	156	10	1	142	16.1	9.7	High	High	High	2.5e9	2.7e9	1.1e9	165.81	375.969479084015	10
High	IsMasterProtein	A6TC43	Glutamate--tRNA ligase OS=Klebsiella pneumoniae subsp. pneumoniae (strain ATCC 700721 / MGH 78578) GN=gltX PE=3 SV=1	0	111.398911470355	33.8983050847458	12	121	12	1	472	53.57	6.01	High	High	High	6.2e8	4.9e8	5.3e8	3.894	330.26567363739	12
High	IsMasterProtein	A6TGN6	50S ribosomal protein L1 OS=Klebsiella pneumoniae subsp. pneumoniae (strain ATCC 700721 / MGH 78578) GN=rplA PE=3 SV=1	0	109.569973065582	62.3931623931624	13	539	13	1	234	24.729	9.64	High	High	High	1.3e10	1.4e10	1.6e10	12.335	1515.24551570416	13
High	IsMasterProtein	A6T6C3	Glutamine--tRNA ligase OS=Klebsiella pneumoniae subsp. pneumoniae (strain ATCC 700721 / MGH 78578) GN=glnS PE=3 SV=1	0	108.620663468394	29.9099099099099	11	132	3	1	555	63.572	5.78	High	High	High	1.3e8	4.0e8	1.8e7	1.966	510.074559926987	11
High	IsMasterProtein	B5Y277	Deoxyribose-phosphate aldolase OS=Klebsiella pneumoniae (strain 342) GN=deoC PE=3 SV=1	0	105.936550091436	52.5096525096525	10	130	10	1	259	27.695	5.54	High	High	High	6.9e8	5.7e8	6.0e8	4.623	449.571969985962	10
High	IsMasterProtein	A6THB1	30S ribosomal protein S6 OS=Klebsiella pneumoniae subsp. pneumoniae (strain ATCC 700721 / MGH 78578) GN=rpsF PE=3 SV=1	0	105.895474715541	68.7022900763359	9	191	9	1	131	15.107	5.38	High	High	High	4.1e9	4.2e9	2.0e9	55.234	697.98690199852	9
High	IsMasterProtein	P27696	Acetolactate synthase, catabolic OS=Klebsiella pneumoniae GN=budB PE=1 SV=1	0	105.584267602705	27.3703041144902	9	87	9	1	559	60.3	6.1	High	High	High	5.4e8	5.6e8	3.8e8	2.433	296.094061374664	9
High	IsMasterProtein	A6T6F6	Succinate--CoA ligase [ADP-forming] subunit beta OS=Klebsiella pneumoniae subsp. pneumoniae (strain ATCC 700721 / MGH 78578) GN=sucC PE=3 SV=1	0	104.193510465459	47.9381443298969	14	135	14	1	388	41.477	5.52	High	High	High	6.4e8	3.8e8	2.7e8	4.055	414.950721979141	14
High	IsMasterProtein	A6TAN5	2-dehydro-3-deoxyphosphooctonate aldolase OS=Klebsiella pneumoniae subsp. pneumoniae (strain ATCC 700721 / MGH 78578) GN=kdsA PE=3 SV=1	0	102.736530013593	51.056338028169	12	104	12	1	284	30.805	6.32	High	High	High	3.5e8	4.4e8	4.1e8	4.926	324.812804341316	12
High	IsMasterProtein	A6TEW1	50S ribosomal protein L24 OS=Klebsiella pneumoniae subsp. pneumoniae (strain ATCC 700721 / MGH 78578) GN=rplX PE=3 SV=1	0	100.728681673778	63.4615384615385	9	383	9	1	104	11.309	10.21	High	High	High	8.4e9	6.2e9	3.4e9	214.443	1449.377145648	9
High	IsMasterProtein	B5XNB5	30S ribosomal protein S4 OS=Klebsiella pneumoniae (strain 342) GN=rpsD PE=3 SV=1	0	98.2429043703305	60.6796116504854	15	276	15	1	206	23.488	10.05	High	High	High	6.0e9	6.9e9	5.9e9	24.119	676.800952672958	15
High	IsMasterProtein	A6TB35	Aspartate--tRNA ligase OS=Klebsiella pneumoniae subsp. pneumoniae (strain ATCC 700721 / MGH 78578) GN=aspS PE=3 SV=1	0	94.8780302972857	30.2521008403361	13	88	13	1	595	66.373	5.55	High	High	High	6.9e8	8.7e8	5.5e8	1.456	254.387256622314	13
High	IsMasterProtein	A6TBK7	Methionine--tRNA ligase OS=Klebsiella pneumoniae subsp. pneumoniae (strain ATCC 700721 / MGH 78578) GN=metG PE=3 SV=1	0	94.80854398714	32.3485967503693	15	92	15	1	677	76.104	5.53	High	High	High	6.6e8	5.2e8	5.1e8	1.748	276.431226730347	15
High	IsMasterProtein	A6TG36	ATP synthase subunit beta OS=Klebsiella pneumoniae subsp. pneumoniae (strain ATCC 700721 / MGH 78578) GN=atpD PE=3 SV=1	0	93.205159534232	40.6521739130435	12	108	12	1	460	50.179	5	High	High	High	9.7e8	9.9e8	1.0e9	2.831	375.323628425598	12
High	IsMasterProtein	A6TBN1	Cytidine deaminase OS=Klebsiella pneumoniae subsp. pneumoniae (strain ATCC 700721 / MGH 78578) GN=cdd PE=3 SV=1	0	92.9393965671551	39.1156462585034	5	146	5	1	294	31.457	5.91	High	High	High	3.5e8	1.8e8	1.5e8	13.678	356.614167451859	5
High	IsMasterProtein	A6TCB0	Uracil phosphoribosyltransferase OS=Klebsiella pneumoniae subsp. pneumoniae (strain ATCC 700721 / MGH 78578) GN=upp PE=3 SV=1	0	91.368219549196	69.7115384615385	11	380	11	1	208	22.551	5.82	High	High	High	7.3e8	6.7e8	4.7e8	9	1296.6144477129	11
High	IsMasterProtein	A6TGN9	50S ribosomal protein L7/L12 OS=Klebsiella pneumoniae subsp. pneumoniae (strain ATCC 700721 / MGH 78578) GN=rplL PE=3 SV=1	0	90.0756957080632	75.2066115702479	9	2842	9	1	121	12.334	4.65	High	High	High	3.1e10	2.9e10	2.8e10	41.17	11058.6916202307	9
High	IsMasterProtein	B5XTE8	DNA-directed RNA polymerase subunit omega OS=Klebsiella pneumoniae (strain 342) GN=rpoZ PE=3 SV=1	0	88.8683535421538	68.1318681318681	5	94	5	1	91	10.23	4.92	High	High	High	2.5e8	3.8e8	3.8e8	36.276	345.917176961899	5
High	IsMasterProtein	A6TCW1	Protein RecA OS=Klebsiella pneumoniae subsp. pneumoniae (strain ATCC 700721 / MGH 78578) GN=recA PE=3 SV=1	0	88.5370184903539	44.6022727272727	11	86	11	1	352	37.9	5.19	High	High	High	8.5e8	7.2e8	5.1e8	4.78	241.618770599365	11
High	IsMasterProtein	A6TDR5	Glycine dehydrogenase (decarboxylating) OS=Klebsiella pneumoniae subsp. pneumoniae (strain ATCC 700721 / MGH 78578) GN=gcvP PE=3 SV=1	0	87.7486266079877	17.3458725182863	10	104	10	1	957	104.486	6.05	High	High	High	2.4e8	2.9e8	1.4e8	0.919	256.910762667656	10
High	IsMasterProtein	B5Y235	Isoleucine--tRNA ligase OS=Klebsiella pneumoniae (strain 342) GN=ileS PE=3 SV=1	0	85.1047404215109	18.5501066098081	13	88	13	1	938	104.379	6.1	High	High	High	3.4e8	3.7e8	3.0e8	0.909	264.478676795959	13
High	IsMasterProtein	A6THB4	50S ribosomal protein L9 OS=Klebsiella pneumoniae subsp. pneumoniae (strain ATCC 700721 / MGH 78578) GN=rplI PE=3 SV=1	0	84.0034824790538	78.5234899328859	12	1203	3	1	149	15.783	6.58	High	High	High	3.8e9	3.6e9	3.3e9	12.895	3602.44897043705	12
High	IsMasterProtein	B5XXP0	NAD(P)H dehydrogenase (quinone) OS=Klebsiella pneumoniae (strain 342) GN=KPK_3530 PE=3 SV=1	0	83.2919654154586	55.5555555555556	9	352	9	1	198	20.882	6.27	High	High	High	4.3e9	4.4e9	1.7e9	34.938	1205.37832438946	9
High	IsMasterProtein	P16481	Phosphocarrier protein HPr OS=Klebsiella pneumoniae GN=ptsH PE=3 SV=1	0	83.135052500433	50.5882352941176	3	1619	3	1	85	9.114	5.83	High	High	High	3.6e8	2.8e8	3.0e8	62.096	5780.46302044392	3
High	IsMasterProtein	A6T5E8	6,7-dimethyl-8-ribityllumazine synthase OS=Klebsiella pneumoniae subsp. pneumoniae (strain ATCC 700721 / MGH 78578) GN=ribH PE=3 SV=1	0	82.9121245738988	79.4871794871795	7	228	7	1	156	16.147	5.25	High	High	High	1.2e8	3.1e8	2.7e8	70.969	812.492236495018	7
High	IsMasterProtein	A6TEW3	30S ribosomal protein S17 OS=Klebsiella pneumoniae subsp. pneumoniae (strain ATCC 700721 / MGH 78578) GN=rpsQ PE=3 SV=1	0	82.6654356648316	32.1428571428571	3	69	3	1	84	9.697	9.72	High	High	High	1.2e9	1.1e9	1.3e9	38.811	267.059370517731	3
High	IsMasterProtein	A6TCG5	Serine hydroxymethyltransferase OS=Klebsiella pneumoniae subsp. pneumoniae (strain ATCC 700721 / MGH 78578) GN=glyA PE=3 SV=1	0	82.5053741273538	26.8585131894484	9	57	9	1	417	45.411	6.48	High	High	High	7.0e8	6.1e8	4.4e8	2.311	172.907247424126	9
High	IsMasterProtein	B5XP25	50S ribosomal protein L25 OS=Klebsiella pneumoniae (strain 342) GN=rplY PE=3 SV=1	0	82.3211989764181	52.1276595744681	6	91	2	1	94	10.63	9.31	High	High	High	1.9e8	4.1e8	1.2e8	50.795	336.743585348129	6
High	IsMasterProtein	A6T4Z7	Proline--tRNA ligase OS=Klebsiella pneumoniae subsp. pneumoniae (strain ATCC 700721 / MGH 78578) GN=proS PE=3 SV=1	0	80.7696532203708	27.7972027972028	12	115	12	1	572	63.483	5.12	High	High	High	6.8e8	4.0e8	3.4e8	1.412	421.593447327614	12
High	IsMasterProtein	B5XTJ1	Protein-export protein SecB OS=Klebsiella pneumoniae (strain 342) GN=secB PE=3 SV=1	0	80.0415831670352	50.9677419354839	4	171	4	1	155	17.179	4.32	High	High	High	1.7e8	8.8e8	6.0e8	20.544	597.943618655205	4
High	IsMasterProtein	A6TEX1	50S ribosomal protein L4 OS=Klebsiella pneumoniae subsp. pneumoniae (strain ATCC 700721 / MGH 78578) GN=rplD PE=3 SV=1	0	79.9618280769487	52.2388059701493	10	303	10	1	201	22.1	9.73	High	High	High	2.3e9	2.4e9	2.2e9	13.678	833.267472982407	10
High	IsMasterProtein	A6TCE4	Peptidase B OS=Klebsiella pneumoniae subsp. pneumoniae (strain ATCC 700721 / MGH 78578) GN=pepB PE=3 SV=1	0	79.0872759268414	36.9158878504673	10	76	10	1	428	46.19	5.86	High	High	High	6.1e8	5.7e8	5.4e8	2.594	259.482136964798	10
High	IsMasterProtein	B5XZ37	ATP-dependent protease ATPase subunit HslU OS=Klebsiella pneumoniae (strain 342) GN=hslU PE=3 SV=1	0	78.5407960281132	39.8648648648649	16	114	16	1	444	49.681	5.47	High	High	High	6.2e8	5.9e8	4.4e8	2.687	312.501715302467	16
High	IsMasterProtein	A6TEV0	30S ribosomal protein S11 OS=Klebsiella pneumoniae subsp. pneumoniae (strain ATCC 700721 / MGH 78578) GN=rpsK PE=3 SV=1	0	78.2490046951847	48.062015503876	6	66	6	1	129	13.85	11.33	High	High	High	5.2e9	5.2e9	2.8e9	22.714	223.880884408951	6
High	IsMasterProtein	P00350	6-phosphogluconate dehydrogenase, decarboxylating OS=Escherichia coli (strain K12) GN=gnd PE=1 SV=2	0	77.7445234684328	18.8034188034188	9	197	2	1	468	51.449	5.15	High	High	High	1.9e9	2.0e9	2.0e9	1.438	492.730244994164	9
High	IsMasterProtein	B5XZC1	Protein TolB OS=Klebsiella pneumoniae (strain 342) GN=tolB PE=3 SV=1	0	76.3479945146465	30.9302325581395	7	74	7	1	430	45.767	8.22	High	High	High	3.5e8	1.9e8	2.1e8	2.548	226.900493502617	7
High	IsMasterProtein	B5XNL6	Histidine--tRNA ligase OS=Klebsiella pneumoniae (strain 342) GN=hisS PE=3 SV=1	0	74.2341542038442	30.8962264150943	9	84	9	1	424	47.027	5.55	High	High	High	4.4e8	4.0e8	4.3e8	1.326	343.776048064232	9
High	IsMasterProtein	B5XQC6	Threonine--tRNA ligase OS=Klebsiella pneumoniae (strain 342) GN=thrS PE=3 SV=1	0	74.0058407163584	22.8971962616822	14	85	14	1	642	73.891	6.23	High	High	High	7.0e8	6.8e8	5.8e8	1.588	213.173234581947	14
High	IsMasterProtein	A6TCL7	30S ribosomal protein S16 OS=Klebsiella pneumoniae subsp. pneumoniae (strain ATCC 700721 / MGH 78578) GN=rpsP PE=3 SV=1	0	73.3873149232662	58.5365853658537	4	497	4	1	82	9.085	10.83	High	High	High	1.2e9	1.5e9	7.7e8	561.341	1114.97797071934	4
High	IsMasterProtein	B5XZB2	2,3-bisphosphoglycerate-dependent phosphoglycerate mutase OS=Klebsiella pneumoniae (strain 342) GN=gpmA PE=3 SV=1	0	73.1758349985046	57.2	11	69	11	1	250	28.301	5.9	High	High	High	1.4e9	1.1e9	8.0e8	6.499	201.346888422966	11
High	IsMasterProtein	A6T9H9	Catalase-peroxidase OS=Klebsiella pneumoniae subsp. pneumoniae (strain ATCC 700721 / MGH 78578) GN=katG PE=3 SV=1	0	73.1654494245578	19.1724137931034	9	76	9	1	725	78.917	5.47	High	High	High	3.4e8	1.1e8	1.1e8	0.901	282.606415629387	9
High	IsMasterProtein	A6TEJ0	Argininosuccinate synthase OS=Klebsiella pneumoniae subsp. pneumoniae (strain ATCC 700721 / MGH 78578) GN=argG PE=3 SV=1	0	72.8260979395997	28.6353467561521	8	59	8	1	447	49.781	5.64	High	High	High	2.0e8	3.0e8	2.2e8	1.807	160.271007537842	8
High	IsMasterProtein	A6TFR2	Glycerol kinase OS=Klebsiella pneumoniae subsp. pneumoniae (strain ATCC 700721 / MGH 78578) GN=glpK PE=3 SV=1	0	72.6985002658095	38.3697813121272	14	70	14	1	503	56.063	5.69	High	High	High	1.5e8	1.9e8	1.9e8	2.047	210.424693703651	14
High	IsMasterProtein	A6TEV5	30S ribosomal protein S5 OS=Klebsiella pneumoniae subsp. pneumoniae (strain ATCC 700721 / MGH 78578) GN=rpsE PE=3 SV=1	0	70.9430994939937	59.2814371257485	9	90	9	1	167	17.636	10.27	High	High	High	7.1e9	7.1e9	6.5e9	6.197	249.768040180206	9
High	IsMasterProtein	A6TFR0	Cell division protein ZapB OS=Klebsiella pneumoniae subsp. pneumoniae (strain ATCC 700721 / MGH 78578) GN=zapB PE=3 SV=1	0	70.0269200320274	69.1358024691358	5	61	5	1	81	9.551	4.56	High	High	High	1.6e9	1.8e9	2.2e9	45.416	161.61758518219	5
High	IsMasterProtein	A6T726	Asparagine--tRNA ligase OS=Klebsiella pneumoniae subsp. pneumoniae (strain ATCC 700721 / MGH 78578) GN=asnS PE=3 SV=1	0	69.6550550978501	31.7596566523605	14	88	14	1	466	52.462	5.29	High	High	High	7.6e8	7.4e8	6.8e8	2.562	243.999615430832	14
High	IsMasterProtein	A6TGB8	ATP-dependent 6-phosphofructokinase OS=Klebsiella pneumoniae subsp. pneumoniae (strain ATCC 700721 / MGH 78578) GN=pfkA PE=3 SV=1	0	68.2242523711357	35.3125	11	63	11	1	320	34.962	6.02	High	High	High	5.9e8	5.2e8	5.7e8	3.467	150.216834306717	11
High	IsMasterProtein	B5XZG7	Glutamine--tRNA ligase OS=Klebsiella pneumoniae (strain 342) GN=glnS PE=3 SV=1	0	68.0788696419162	22.8828828828829	9	71	1	1	555	63.602	5.71	High	High	High	1.6e7	2.9e7	1.0e7	1.297	233.998572349548	9
High	IsMasterProtein	B5XNB2	50S ribosomal protein L15 OS=Klebsiella pneumoniae (strain 342) GN=rplO PE=3 SV=1	0	67.757861749773	60.4166666666667	8	122	8	1	144	15.125	11.15	High	High	High	5.5e9	5.6e9	5.2e9	11.589	455.022809505463	8
High	IsMasterProtein	A6TD54	CTP synthase OS=Klebsiella pneumoniae subsp. pneumoniae (strain ATCC 700721 / MGH 78578) GN=pyrG PE=3 SV=1	0	67.5065767713159	26.4220183486239	12	86	12	1	545	60.125	5.86	High	High	High	1.0e9	1.1e9	8.7e8	1.154	245.405631065369	12
High	IsMasterProtein	A6TCA1	4-hydroxy-tetrahydrodipicolinate synthase OS=Klebsiella pneumoniae subsp. pneumoniae (strain ATCC 700721 / MGH 78578) GN=dapA PE=3 SV=1	0	66.6615505537342	28.4246575342466	6	62	6	1	292	31.142	6.1	High	High	High	7.8e8	5.2e8	2.8e8	2.652	242.480362892151	6
High	IsMasterProtein	B5XNA2	50S ribosomal protein L29 OS=Klebsiella pneumoniae (strain 342) GN=rpmC PE=3 SV=1	0	66.2786850648133	49.2063492063492	3	187	3	1	63	7.239	10.27	High	High	High	3.7e9	1.5e9	3.8e9	55.234	720.045073628426	3
High	IsMasterProtein	A6TEK8	UDP-N-acetylglucosamine 1-carboxyvinyltransferase OS=Klebsiella pneumoniae subsp. pneumoniae (strain ATCC 700721 / MGH 78578) GN=murA PE=3 SV=1	0	65.0157000991192	21.2410501193317	6	84	6	1	419	44.557	5.88	High	High	High	2.5e8	9.1e7	3.0e8	1.031	297.665263414383	6
High	IsMasterProtein	A6TEW2	50S ribosomal protein L14 OS=Klebsiella pneumoniae subsp. pneumoniae (strain ATCC 700721 / MGH 78578) GN=rplN PE=3 SV=1	0	63.938506963596	50.4065040650407	5	153	5	1	123	13.546	10.42	High	High	High	2.3e9	2.7e9	1.4e9	12.895	502.913426756859	5
High	IsMasterProtein	A6TEX3	30S ribosomal protein S10 OS=Klebsiella pneumoniae subsp. pneumoniae (strain ATCC 700721 / MGH 78578) GN=rpsJ PE=3 SV=1	0	63.7153551939743	70.873786407767	10	214	10	1	103	11.759	9.86	High	High	High	7.8e9	7.7e9	5.9e9	30.623	592.040011763573	10
High	IsMasterProtein	A6TEQ3	Malate dehydrogenase OS=Klebsiella pneumoniae subsp. pneumoniae (strain ATCC 700721 / MGH 78578) GN=mdh PE=3 SV=1	0	62.4982190336013	44.8717948717949	8	49	8	1	312	32.406	5.74	High	High	High	2.0e8	2.0e8	2.9e8	2.548	152.879821062088	8
High	IsMasterProtein	A6T9K7	NAD-dependent malic enzyme OS=Klebsiella pneumoniae subsp. pneumoniae (strain ATCC 700721 / MGH 78578) GN=maeA PE=3 SV=1	0	62.3881926266676	22.8318584070796	7	85	7	1	565	62.732	5.49	High	High	High	1.7e8	3.6e8	2.3e8	1.207	283.075197815895	7
High	IsMasterProtein	A6THE3	Fructose-1,6-bisphosphatase class 1 OS=Klebsiella pneumoniae subsp. pneumoniae (strain ATCC 700721 / MGH 78578) GN=fbp PE=3 SV=1	0	61.5732519302149	32.2289156626506	7	69	7	1	332	36.724	5.97	High	High	High	7.6e8	7.0e8	3.0e8	2.384	219.393244385719	7
High	IsMasterProtein	A6TCM1	Protein GrpE OS=Klebsiella pneumoniae subsp. pneumoniae (strain ATCC 700721 / MGH 78578) GN=grpE PE=3 SV=1	0	61.5118982688013	43.3673469387755	6	98	6	1	196	21.721	4.77	High	High	High	1.7e9	1.4e9	8.5e8	5.579	341.751621365547	6
High	IsMasterProtein	A6T4X3	Uridylate kinase OS=Klebsiella pneumoniae subsp. pneumoniae (strain ATCC 700721 / MGH 78578) GN=pyrH PE=3 SV=1	0	61.2273750340387	43.5684647302905	6	206	6	1	241	25.939	7.39	High	High	High	1.3e8	1.3e8	9.6e7	3.87	660.956052303314	6
High	IsMasterProtein	A6TB02	RNA chaperone ProQ OS=Klebsiella pneumoniae subsp. pneumoniae (strain ATCC 700721 / MGH 78578) GN=proQ PE=3 SV=1	0	60.7846310440318	31.5555555555556	6	56	6	1	225	24.959	9.8	High	High	High	9.2e8	6.4e8	2.6e8	1.783	186.082779884338	6
High	IsMasterProtein	A6TC02	Acetyl-coenzyme A carboxylase carboxyl transferase subunit beta OS=Klebsiella pneumoniae subsp. pneumoniae (strain ATCC 700721 / MGH 78578) GN=accD PE=3 SV=1	0	59.8402081054727	32.3529411764706	8	76	8	1	306	33.414	7.31	High	High	High	2.7e8	3.0e8	2.1e8	2.34	303.472626328468	8
High	IsMasterProtein	P0A297	50S ribosomal protein L10 OS=Salmonella typhimurium (strain LT2 / SGSC1412 / ATCC 700720) GN=rplJ PE=3 SV=2	0	58.9358053013642	51.5151515151515	7	267	7	1	165	17.789	8.98	High	High	High	9.9e9	1.0e10	4.2e9	5.813	738.752422690392	7
High	IsMasterProtein	A6TCD7	Nucleoside diphosphate kinase OS=Klebsiella pneumoniae subsp. pneumoniae (strain ATCC 700721 / MGH 78578) GN=ndk PE=3 SV=1	0	58.9018808304355	42.6573426573427	4	48	4	1	143	15.517	5.81	High	High	High	5.4e8	6.4e8	2.7e8	6.499	170.579115867615	4
High	IsMasterProtein	A6THZ7	Thymidine phosphorylase OS=Klebsiella pneumoniae subsp. pneumoniae (strain ATCC 700721 / MGH 78578) GN=deoA PE=3 SV=1	0	57.7063821053438	22.2727272727273	7	55	7	1	440	47.015	5.24	High	High	High	3.3e8	2.1e8	2.3e8	1.096	187.847352266312	7
High	IsMasterProtein	A6TGC6	50S ribosomal protein L31 OS=Klebsiella pneumoniae subsp. pneumoniae (strain ATCC 700721 / MGH 78578) GN=rpmE PE=3 SV=1	0	57.2005630173037	81.4285714285714	6	61	6	1	70	7.737	9.36	High	High	High	2.1e9	1.9e9	1.9e9	62.096	181.313507914543	6
High	IsMasterProtein	B5XNA6	30S ribosomal protein S14 OS=Klebsiella pneumoniae (strain 342) GN=rpsN PE=3 SV=1	0	57.0422523089883	45.5445544554455	5	643	5	1	101	11.571	11.34	High	High	High	1.2e9	9.0e8	8.1e8	18.307	1549.39475154877	5
High	IsMasterProtein	B5XXH6	Acyl carrier protein OS=Klebsiella pneumoniae (strain 342) GN=acpP PE=3 SV=1	0	56.9134307471588	33.3333333333333	3	322	3	1	78	8.634	4.06	High	High	High	8.1e9	8.7e9	4.5e9	55.234	1068.13762784004	3
High	IsMasterProtein	A6TB43	Arginine--tRNA ligase OS=Klebsiella pneumoniae subsp. pneumoniae (strain ATCC 700721 / MGH 78578) GN=argS PE=1 SV=1	0	56.1003886861326	21.6637781629116	10	36	10	1	577	64.202	5.62	High	High	High	5.6e8	4.2e8	2.5e8	0.914	121.246730089188	10
High	IsMasterProtein	A6T5G0	UPF0234 protein KPN78578_03700 OS=Klebsiella pneumoniae subsp. pneumoniae (strain ATCC 700721 / MGH 78578) GN=KPN78578_03700 PE=3 SV=1	0	55.4264389350069	40.4907975460123	6	66	6	1	163	18.342	5.76	High	High	High	6.6e8	6.4e8	5.0e8	5.31	273.947156786919	6
High	IsMasterProtein	A6TAI3	Phenylalanine--tRNA ligase alpha subunit OS=Klebsiella pneumoniae subsp. pneumoniae (strain ATCC 700721 / MGH 78578) GN=pheS PE=3 SV=1	0	54.5973206375244	34.5565749235474	10	61	10	1	327	36.776	5.78	High	High	High	6.5e8	6.3e8	5.5e8	2.511	190.69615483284	10
High	IsMasterProtein	B5XXK6	Glucans biosynthesis protein G OS=Klebsiella pneumoniae (strain 342) GN=mdoG PE=3 SV=1	0	54.1218056442425	15.4598825831703	6	33	6	1	511	57.785	8.28	High	High	High	1.2e8	2.2e8	2.6e8	0.887	115.315662384033	6
High	IsMasterProtein	A6TGD7	Fructose-6-phosphate aldolase OS=Klebsiella pneumoniae subsp. pneumoniae (strain ATCC 700721 / MGH 78578) GN=fsa PE=3 SV=1	0	53.952775939275	45	5	79	5	1	220	23.279	5.22	High	High	High	1.6e8	5.7e7	5.5e7	2.728	292.973940968513	5
High	IsMasterProtein	A6TE31	Bifunctional protein HldE OS=Klebsiella pneumoniae subsp. pneumoniae (strain ATCC 700721 / MGH 78578) GN=hldE PE=3 SV=1	0	53.3776737780301	27.8825995807128	10	40	10	1	477	51.12	5.21	High	High	High	3.0e8	4.3e8	3.0e8	1.424	127.680418848991	10
High	IsMasterProtein	B5XN98	30S ribosomal protein S19 OS=Klebsiella pneumoniae (strain 342) GN=rpsS PE=3 SV=1	0	53.3061123218876	68.4782608695652	6	81	6	1	92	10.41	10.52	High	High	High	3.1e9	3.4e9	3.4e9	30.623	218.220648050308	6
High	IsMasterProtein	A6T5N7	Adenylate kinase OS=Klebsiella pneumoniae subsp. pneumoniae (strain ATCC 700721 / MGH 78578) GN=adk PE=3 SV=1	0	53.2416662675754	39.7196261682243	8	52	8	1	214	23.533	6.04	High	High	High	7.3e8	6.6e8	7.1e8	2.652	162.864478349686	8
High	IsMasterProtein	P37323	Beta-lactamase SHV-4 OS=Klebsiella pneumoniae GN=bla PE=1 SV=1	0	52.9070636374289	35.0943396226415	10	89	10	1	265	28.842	7.39	High	High	High	2.0e9	2.1e9	1.8e9	2.548	267.119890093803	10
High	IsMasterProtein	A6TEY0	30S ribosomal protein S12 OS=Klebsiella pneumoniae subsp. pneumoniae (strain ATCC 700721 / MGH 78578) GN=rpsL PE=3 SV=1	0	51.2001294384541	32.258064516129	3	692	3	1	124	13.743	10.87	High	High	High	2.8e9	2.4e9	2.0e9	6.197	1548.14198732376	3
High	IsMasterProtein	A6T4F5	Chaperone protein DnaJ OS=Klebsiella pneumoniae subsp. pneumoniae (strain ATCC 700721 / MGH 78578) GN=dnaJ PE=3 SV=1	0	50.767984945488	24.4031830238727	6	27	6	1	377	40.985	8	High	High	High	2.4e8	2.5e8	1.7e8	1.448	86.3894152641296	6
High	IsMasterProtein	A6T4V8	Glutamate-1-semialdehyde 2,1-aminomutase OS=Klebsiella pneumoniae subsp. pneumoniae (strain ATCC 700721 / MGH 78578) GN=hemL PE=3 SV=1	0	49.2423096496727	27.9342723004695	8	43	8	1	426	45.299	5.02	High	High	High	1.0e9	5.6e8	3.8e8	1.783	151.486265897751	8
High	IsMasterProtein	O07026	Flavodoxin OS=Klebsiella pneumoniae GN=fldA PE=2 SV=2	0	47.9028951327618	38.6363636363636	5	37	5	1	176	19.753	4.48	High	High	High	6.1e8	2.5e8	2.1e8	4.995	132.693568229675	5
High	IsMasterProtein	P14829	DNA gyrase subunit A OS=Klebsiella oxytoca GN=gyrA PE=3 SV=1	0	47.8750052143982	9.70319634703196	8	54	8	1	876	97.095	5.1	High	High	High	3.6e8	2.0e8	1.7e8	0.559	149.021243810654	8
High	IsMasterProtein	A6TCI3	Elongation factor 4 OS=Klebsiella pneumoniae subsp. pneumoniae (strain ATCC 700721 / MGH 78578) GN=lepA PE=3 SV=1	0	47.5265799671961	21.2020033388982	10	53	10	1	599	66.393	5.59	High	High	High	3.3e8	3.5e8	2.8e8	1.207	114.582147479057	10
High	IsMasterProtein	A6TCD4	4-hydroxy-3-methylbut-2-en-1-yl diphosphate synthase (flavodoxin) OS=Klebsiella pneumoniae subsp. pneumoniae (strain ATCC 700721 / MGH 78578) GN=ispG PE=3 SV=1	0	46.9915175781601	33.2439678284182	10	45	10	1	373	40.701	6.71	High	High	High	2.8e8	3.6e8	3.2e8	1.512	127.167759299278	10
High	IsMasterProtein	A6TGM5	Xaa-Pro dipeptidase OS=Klebsiella pneumoniae subsp. pneumoniae (strain ATCC 700721 / MGH 78578) GN=pepQ PE=3 SV=1	0	46.6358172291809	18.961625282167	7	32	7	1	443	50.123	6.19	High	High	High	5.0e8	5.5e8	4.1e8	1.154	80.5303564071655	7
High	IsMasterProtein	B5Y305	50S ribosomal protein L9 OS=Klebsiella pneumoniae (strain 342) GN=rplI PE=3 SV=1	0	45.1577112791076	61.0738255033557	10	103	1	1	149	15.742	6.58	High	High	High	1.6e7	9.3e6		5.105	256.417650461197	10
High	IsMasterProtein	A6T4J7	RNA polymerase-associated protein RapA OS=Klebsiella pneumoniae subsp. pneumoniae (strain ATCC 700721 / MGH 78578) GN=rapA PE=3 SV=1	0	44.6495253940323	11.1570247933884	6	28	6	1	968	109.547	5.24	High	High	High	1.2e8	1.3e8	1.2e8	0.302	82.4117980003357	6
High	IsMasterProtein	A6TFL4	ADP-L-glycero-D-manno-heptose-6-epimerase OS=Klebsiella pneumoniae subsp. pneumoniae (strain ATCC 700721 / MGH 78578) GN=hldD PE=3 SV=1	0	43.9560547579621	34.8387096774194	9	64	9	1	310	34.917	4.93	High	High	High	8.4e8	7.5e8	3.0e8	1.818	206.743978977203	9
High	IsMasterProtein	B5Y274	Purine nucleoside phosphorylase DeoD-type OS=Klebsiella pneumoniae (strain 342) GN=deoD PE=3 SV=1	0	43.4582094478788	41.0041841004184	9	61	9	1	239	25.928	5.86	High	High	High	1.5e9	5.6e8	1.1e9	2.875	127.966141462326	9
High	IsMasterProtein	B5XU21	30S ribosomal protein S21 OS=Klebsiella pneumoniae (strain 342) GN=rpsU PE=3 SV=1	0	43.3239238381091	45.0704225352113	7	47	7	1	71	8.495	11.15	High	High	High	2.6e9	1.7e9	2.2e9	2153.435	116.602865219116	7
High	IsMasterProtein	A6T518	Phosphoheptose isomerase OS=Klebsiella pneumoniae subsp. pneumoniae (strain ATCC 700721 / MGH 78578) GN=gmhA PE=3 SV=1	0	43.1994609270674	27.979274611399	3	77	3	1	193	20.859	6.2	High	High	High	2.4e8	1.1e8	2.4e8	1.424	312.304361820221	3
High	IsMasterProtein	B5Y1J9	Ribosome-recycling factor OS=Klebsiella pneumoniae (strain 342) GN=frr PE=3 SV=1	0	41.1258387325271	48.6486486486487	7	78	7	1	185	20.618	6.89	High	High	High	2.7e9	2.6e9	2.0e9	2.162	275.35405755043	7
High	IsMasterProtein	B5XVK6	50S ribosomal protein L19 OS=Klebsiella pneumoniae (strain 342) GN=rplS PE=3 SV=1	0	41.0138526012554	48.695652173913	5	54	5	1	115	13.125	10.62	High	High	High	6.8e9	5.2e9	5.4e9	9	127.864607095718	5
High	IsMasterProtein	A6TC33	Glucokinase OS=Klebsiella pneumoniae subsp. pneumoniae (strain ATCC 700721 / MGH 78578) GN=glk PE=3 SV=1	0	39.7917372943811	37.0716510903427	7	24	7	1	321	34.4	6.38	High	High	High	2.0e8	7.7e7	1.7e8	1.581	76.9812097549438	7
High	IsMasterProtein	A6TF49	Glucose-1-phosphate adenylyltransferase OS=Klebsiella pneumoniae subsp. pneumoniae (strain ATCC 700721 / MGH 78578) GN=glgC PE=3 SV=1	0	39.7058600934721	13.9211136890951	3	28	3	1	431	48.49	6.34	High	High	High	5.7e7	4.3e7		0.874	67.3386313915253	3
High	IsMasterProtein	A6TG37	ATP synthase gamma chain OS=Klebsiella pneumoniae subsp. pneumoniae (strain ATCC 700721 / MGH 78578) GN=atpG PE=3 SV=1	0	39.2736736642166	26.1324041811847	6	52	6	1	287	31.493	9.06	High	High	High	1.5e8	1.6e8	8.4e7	1.336	168.123113155365	6
High	IsMasterProtein	Q48485	UDP-galactopyranose mutase OS=Klebsiella pneumoniae GN=rfbD PE=1 SV=1	0	38.5849799371629	22.65625	6	49	6	1	384	44.429	6.52	High	High	High	3.2e8	1.5e8	1.1e8	1.154	134.932780504227	6
High	IsMasterProtein	A6THY6	Ribosomal RNA small subunit methyltransferase C OS=Klebsiella pneumoniae subsp. pneumoniae (strain ATCC 700721 / MGH 78578) GN=rsmC PE=3 SV=1	0	38.0572877054151	11.6959064327485	2	25	2	1	342	37.337	6.24	High	High	High	2.1e8	7.9e7	6.6e7	0.833	76.4835550785065	2
High	IsMasterProtein	B5Y169	Gamma-glutamyl phosphate reductase OS=Klebsiella pneumoniae (strain 342) GN=proA PE=3 SV=1	0	37.8347421343375	23.7410071942446	6	24	6	1	417	44.768	5.74	High	High	High	1.4e8	1.7e8	1.7e8	0.638	63.1936662197113	6
High	IsMasterProtein	A6TGE4	Argininosuccinate lyase OS=Klebsiella pneumoniae subsp. pneumoniae (strain ATCC 700721 / MGH 78578) GN=argH PE=3 SV=1	0	37.6610940312694	18.3807439824945	4	16	4	1	457	50.053	5.33	High	High	High	3.2e7	7.7e7	3.5e7	0.532	62.1412420272827	4
High	IsMasterProtein	B5XNB4	30S ribosomal protein S13 OS=Klebsiella pneumoniae (strain 342) GN=rpsM PE=3 SV=1	0	37.6403548386656	50.8474576271186	7	537	7	1	118	13.202	10.76	High	High	High	7.4e8	6.9e8	6.2e8	12.895	1558.36246061325	7
High	IsMasterProtein	A6TG35	ATP synthase epsilon chain OS=Klebsiella pneumoniae subsp. pneumoniae (strain ATCC 700721 / MGH 78578) GN=atpC PE=3 SV=1	0	37.5687642715058	33.0935251798561	2	21	2	1	139	15.055	6.28	High	High	High	2.8e8	1.9e8	1.1e8	2.728	69.3138740062714	2
High	IsMasterProtein	A6TEV8	30S ribosomal protein S8 OS=Klebsiella pneumoniae subsp. pneumoniae (strain ATCC 700721 / MGH 78578) GN=rpsH PE=3 SV=1	0	37.3215173798684	35.3846153846154	6	74	6	1	130	14.09	9.39	High	High	High	1.4e9	1.4e9	1.0e9	5.579	185.597553491592	6
High	IsMasterProtein	A6T5R4	Bifunctional protein FolD OS=Klebsiella pneumoniae subsp. pneumoniae (strain ATCC 700721 / MGH 78578) GN=folD PE=3 SV=1	0	36.7324518795021	31.9444444444444	4	63	4	1	288	30.954	5.92	High	High	High	3.2e8	9.8e7	2.3e8	2.162	211.506544828415	4
High	IsMasterProtein	P33318	Translation initiation factor IF-3 OS=Klebsiella pneumoniae GN=infC PE=3 SV=1	0	36.2521556682974	32.2222222222222	4	38	4	1	180	20.492	9.52	High	High	High	7.7e8	7.2e8	5.0e8	2.162	162.828548312187	4
High	IsMasterProtein	A6TEI4	30S ribosomal protein S15 OS=Klebsiella pneumoniae subsp. pneumoniae (strain ATCC 700721 / MGH 78578) GN=rpsO PE=3 SV=1	0	36.0012606396733	56.1797752808989	4	27	4	1	89	10.203	10.46	High	High	High	2.2e9	2.4e9	2.4e9	14.849	56.2694183588028	4
High	IsMasterProtein	A6T6J6	6-phosphogluconolactonase OS=Klebsiella pneumoniae subsp. pneumoniae (strain ATCC 700721 / MGH 78578) GN=pgl PE=3 SV=2	0	35.7729957407785	22.9607250755287	5	46	5	1	331	36.015	5.25	High	High	High	1.9e8	2.1e8	1.6e8	1.929	123.430723547935	5
High	IsMasterProtein	A6TDR6	Glycine cleavage system H protein OS=Klebsiella pneumoniae subsp. pneumoniae (strain ATCC 700721 / MGH 78578) GN=gcvH PE=3 SV=1	0	35.4027160828604	17.8294573643411	1	54	1	1	129	13.867	4.09	High	High	High	7.4e7	6.4e7	1.8e7	5.31	264.443572282791	1
High	IsMasterProtein	A6TD49	Sulfite reductase [NADPH] flavoprotein alpha-component OS=Klebsiella pneumoniae subsp. pneumoniae (strain ATCC 700721 / MGH 78578) GN=cysJ PE=3 SV=1	0	35.3163231208073	10.8514190317195	3	7	3	1	599	65.979	4.96	High	High	High	2.3e8	1.8e8	1.3e7	0.301	32.9643127918243	3
High	IsMasterProtein	A6TGN5	50S ribosomal protein L11 OS=Klebsiella pneumoniae subsp. pneumoniae (strain ATCC 700721 / MGH 78578) GN=rplK PE=3 SV=1	0	34.7003844690337	42.9577464788732	6	130	6	1	142	14.866	9.63	High	High	High	7.9e9	8.3e9	6.2e9	3.329	349.280745744705	6
High	IsMasterProtein	A6TFM8	50S ribosomal protein L28 OS=Klebsiella pneumoniae subsp. pneumoniae (strain ATCC 700721 / MGH 78578) GN=rpmB PE=3 SV=1	0	34.629791706964	65.3846153846154	7	77	7	1	78	9.001	11.41	High	High	High	1.3e9	1.8e9	1.8e9	45.416	163.566639900208	7
High	IsMasterProtein	A6T700	Phosphoserine aminotransferase OS=Klebsiella pneumoniae subsp. pneumoniae (strain ATCC 700721 / MGH 78578) GN=serC PE=3 SV=1	0	34.6027349632128	17.1270718232044	6	45	6	1	362	39.646	5.71	High	High	High	5.2e8	5.7e8	4.8e8	1.081	130.024631023407	6
High	IsMasterProtein	A6T5R2	Cysteine--tRNA ligase OS=Klebsiella pneumoniae subsp. pneumoniae (strain ATCC 700721 / MGH 78578) GN=cysS PE=3 SV=1	0	34.5329768713528	19.0889370932755	7	24	7	1	461	52.135	5.49	High	High	High	2.6e8	1.7e8	2.7e8	0.957	72.6346731185913	7
High	IsMasterProtein	B5XZM0	ATP synthase subunit b OS=Klebsiella pneumoniae (strain 342) GN=atpF PE=3 SV=1	0	34.1492216524322	26.2820512820513	4	28	4	1	156	17.364	5.8	High	High	High	4.4e8	4.6e8	4.0e8	2.162	91.4756841659546	4
High	IsMasterProtein	A6T4Y7	Acetyl-coenzyme A carboxylase carboxyl transferase subunit alpha OS=Klebsiella pneumoniae subsp. pneumoniae (strain ATCC 700721 / MGH 78578) GN=accA PE=3 SV=1	0	34.0735305099234	35.1097178683386	7	46	7	1	319	35.289	5.66	High	High	High	3.1e8	2.8e8	2.7e8	1.154	164.242223501205	7
High	IsMasterProtein	A6T6Y8	Outer-membrane lipoprotein carrier protein OS=Klebsiella pneumoniae subsp. pneumoniae (strain ATCC 700721 / MGH 78578) GN=lolA PE=3 SV=1	0	33.5677131151432	26.6009852216749	4	24	4	1	203	22.544	7.43	High	High	High	1.2e8	1.6e8	1.6e8	1.154	93.5153715610504	4
High	IsMasterProtein	A6T716	Chromosome partition protein MukB OS=Klebsiella pneumoniae subsp. pneumoniae (strain ATCC 700721 / MGH 78578) GN=mukB PE=3 SV=1	0	33.3577460551371	6.41025641025641	5	16	5	1	1482	169.451	5.39	High	High	High	1.3e8	1.0e8	8.0e7	0.144	54.0088737010956	5
High	IsMasterProtein	A6TEW5	50S ribosomal protein L16 OS=Klebsiella pneumoniae subsp. pneumoniae (strain ATCC 700721 / MGH 78578) GN=rplP PE=3 SV=1	0	33.1799362410832	51.4705882352941	5	78	5	1	136	15.24	11.05	High	High	High	2.6e9	1.1e9	5.0e8	6.197	230.726439237595	5
High	IsMasterProtein	A6T562	Glutamate 5-kinase OS=Klebsiella pneumoniae subsp. pneumoniae (strain ATCC 700721 / MGH 78578) GN=proB PE=3 SV=1	0	32.9110566190517	23.7057220708447	5	19	5	1	367	39.093	6.7	High	High	High	1.5e8	1.2e8		0.778	60.8487284183502	5
High	IsMasterProtein	A6TH52	10 kDa chaperonin OS=Klebsiella pneumoniae subsp. pneumoniae (strain ATCC 700721 / MGH 78578) GN=groS PE=3 SV=1	0	32.7629288061545	50.5154639175258	4	502	4	1	97	10.378	5.5	High	High	High	5.6e9	5.1e9	4.6e9	5.813	1630.02461516857	4
High	IsMasterProtein	A6TH65	Elongation factor P OS=Klebsiella pneumoniae subsp. pneumoniae (strain ATCC 700721 / MGH 78578) GN=efp PE=3 SV=1	0	32.6425722945348	17.0212765957447	2	64	2	1	188	20.59	5.02	High	High	High	6.8e8	1.2e9	5.9e8	0.995	233.360347509384	2
High	IsMasterProtein	A6TEU1	Methionyl-tRNA formyltransferase OS=Klebsiella pneumoniae subsp. pneumoniae (strain ATCC 700721 / MGH 78578) GN=fmt PE=3 SV=1	0	32.1462482353649	17.4603174603175	3	21	3	1	315	34.001	6.32	High	High	High	1.5e8	1.9e8	1.1e8	0.668	78.7955825328827	3
High	IsMasterProtein	B5XND7	DNA-binding protein Fis OS=Klebsiella pneumoniae (strain 342) GN=fis PE=3 SV=1	0	32.1239473310593	23.469387755102	1	18	1	1	98	11.233	9.35	High	High	High	3.7e8	4.0e8	2.9e8	9	46.5640833377838	1
High	IsMasterProtein	A6TEV6	50S ribosomal protein L18 OS=Klebsiella pneumoniae subsp. pneumoniae (strain ATCC 700721 / MGH 78578) GN=rplR PE=3 SV=1	0	31.9419287401062	35.042735042735	4	42	4	1	117	12.762	10.42	High	High	High	1.4e9	1.1e9	1.5e9	4.623	139.639040112495	4
High	IsMasterProtein	A6T6C1	Glucosamine-6-phosphate deaminase OS=Klebsiella pneumoniae subsp. pneumoniae (strain ATCC 700721 / MGH 78578) GN=nagB PE=3 SV=1	0	31.793165112993	34.5864661654135	5	36	5	1	266	29.665	7.01	High	High	High	2.8e8	2.1e8	1.8e8	1.683	94.7353448867798	5
High	IsMasterProtein	B5XUB1	Biosynthetic arginine decarboxylase OS=Klebsiella pneumoniae (strain 342) GN=speA PE=3 SV=1	0	31.3287715376962	6.17088607594937	3	28	3	1	632	70.974	4.97	High	High	High	1.6e8	2.3e8	1.4e8	0.359	95.1565631628037	3
High	IsMasterProtein	A6TFH5	Glycine--tRNA ligase alpha subunit OS=Klebsiella pneumoniae subsp. pneumoniae (strain ATCC 700721 / MGH 78578) GN=glyQ PE=3 SV=1	0	31.080143800305	17.1617161716172	4	34	4	1	303	34.71	5.11	High	High	High	5.7e8	3.2e8	2.7e8	1.683	146.091926813126	4
High	IsMasterProtein	A6T4W3	5'-methylthioadenosine/S-adenosylhomocysteine nucleosidase OS=Klebsiella pneumoniae subsp. pneumoniae (strain ATCC 700721 / MGH 78578) GN=mtnN PE=1 SV=1	0	31.0761393708151	28.448275862069	5	42	5	1	232	24.489	5.4	High	High	High	4.3e8	3.7e8	1.8e8	1.424	136.798866033554	5
High	IsMasterProtein	A6TFK3	Glycerol-3-phosphate dehydrogenase [NAD(P)+] OS=Klebsiella pneumoniae subsp. pneumoniae (strain ATCC 700721 / MGH 78578) GN=gpsA PE=3 SV=1	0	30.6342208230509	15.6342182890855	3	33	3	1	339	36.21	6.95	High	High	High	1.5e8	8.7e7	1.0e8	0.551	133.043139338493	3
High	IsMasterProtein	A6T532	Xanthine phosphoribosyltransferase OS=Klebsiella pneumoniae subsp. pneumoniae (strain ATCC 700721 / MGH 78578) GN=gpt PE=3 SV=1	0	30.5050805754465	23.0263157894737	3	25	3	1	152	16.924	5.85	High	High	High	7.7e8	7.8e8	6.4e8	3.642	87.1164001226425	3
High	IsMasterProtein	A6TFL2	L-threonine 3-dehydrogenase OS=Klebsiella pneumoniae subsp. pneumoniae (strain ATCC 700721 / MGH 78578) GN=tdh PE=3 SV=1	0	30.4587952308358	14.6627565982405	4	36	4	1	341	37.203	6.24	High	High	High	4.5e8	2.1e8	2.9e8	0.968	103.364047288895	4
High	IsMasterProtein	B5Y237	30S ribosomal protein S20 OS=Klebsiella pneumoniae (strain 342) GN=rpsT PE=3 SV=1	0	30.322614973753	44.8275862068966	6	45	6	1	87	9.664	11.18	High	High	High	4.2e9	2.0e9	4.2e9	99	113.166684746742	6
High	IsMasterProtein	B5XUF3	Peptide chain release factor 2 OS=Klebsiella pneumoniae (strain 342) GN=prfB PE=3 SV=1	0	30.0143439018261	13.972602739726	4	21	4	1	365	41.178	4.78	High	High	High	3.1e8	3.1e8	2.4e8	0.73	69.6833574771881	4
High	IsMasterProtein	A6T7F1	3-oxoacyl-[acyl-carrier-protein] synthase 3 OS=Klebsiella pneumoniae subsp. pneumoniae (strain ATCC 700721 / MGH 78578) GN=fabH PE=3 SV=1	0	29.7609056642569	14.1955835962145	3	30	3	1	317	33.401	5.08	High	High	High	2.8e8	3.4e8	3.2e8	0.778	92.4430376291275	3
High	IsMasterProtein	P26420	Fructokinase OS=Klebsiella pneumoniae GN=scrK PE=1 SV=1	0	29.6669306811809	24.7557003257329	7	25	7	1	307	32.324	5.08	High	High	High	4.2e8	4.7e8	2.2e8	1.738	61.8324439525604	7
High	IsMasterProtein	A6TF13	3-dehydroquinate synthase OS=Klebsiella pneumoniae subsp. pneumoniae (strain ATCC 700721 / MGH 78578) GN=aroB PE=3 SV=1	0	29.1364641377748	14.5604395604396	3	42	3	1	364	39.188	5.69	High	High	High	7.9e7	2.9e8	9.7e7	0.585	137.90044593811	3
High	IsMasterProtein	A6T6Y1	Translation initiation factor IF-1 OS=Klebsiella pneumoniae subsp. pneumoniae (strain ATCC 700721 / MGH 78578) GN=infA PE=3 SV=1	0	28.9257427046798	38.8888888888889	2	29	2	1	72	8.244	9.25	High	High	High	4.0e8	1.9e8	1.8e8	9	94.9794769287109	2
High	IsMasterProtein	B5XSV6	50S ribosomal protein L27 OS=Klebsiella pneumoniae (strain 342) GN=rpmA PE=3 SV=1	0	28.6171115917797	51.7647058823529	4	679	4	1	85	9.118	10.77	High	High	High	3.7e9	3.9e9	3.5e9	9	2227.29381299019	4
High	IsMasterProtein	A6TGG1	Ketol-acid reductoisomerase (NADP(+)) OS=Klebsiella pneumoniae subsp. pneumoniae (strain ATCC 700721 / MGH 78578) GN=ilvC PE=3 SV=1	0	28.5230190978002	18.1262729124236	5	26	5	1	491	53.917	5.36	High	High	High	2.1e8	1.9e8	1.3e8	0.501	76.6914904117584	5
High	IsMasterProtein	A6TFG7	Glyoxylate/hydroxypyruvate reductase B OS=Klebsiella pneumoniae subsp. pneumoniae (strain ATCC 700721 / MGH 78578) GN=ghrB PE=3 SV=1	0	28.4519487868146	7.43034055727554	1	17	1	1	323	35.41	6.23	High	High	High	2.1e8	7.0e7	1.8e8	0.585	42.220618724823	1
High	IsMasterProtein	A6THZ0	Peptide chain release factor 3 OS=Klebsiella pneumoniae subsp. pneumoniae (strain ATCC 700721 / MGH 78578) GN=prfC PE=3 SV=1	0	28.1820106789967	12.0982986767486	5	27	5	1	529	59.592	5.9	High	High	High	1.6e8	1.6e8	1.2e8	0.61	68.5162465572357	5
High	IsMasterProtein	A6T7Z4	Exoribonuclease 2 OS=Klebsiella pneumoniae subsp. pneumoniae (strain ATCC 700721 / MGH 78578) GN=rnb PE=3 SV=1	0	28.1713893166715	9.78260869565217	5	20	5	1	644	72.306	5.62	High	High	High	1.5e8	6.7e7	6.8e7	0.389	51.330450296402	5
High	IsMasterProtein	B5XSW5	Phosphoglucosamine mutase OS=Klebsiella pneumoniae (strain 342) GN=glmM PE=3 SV=1	0	28.1042235027935	14.1573033707865	5	17	5	1	445	47.875	6.06	High	High	High	4.1e8	1.2e8	2.5e8	0.638	37.471654176712	5
High	IsMasterProtein	A6TC48	Cell division protein ZipA OS=Klebsiella pneumoniae subsp. pneumoniae (strain ATCC 700721 / MGH 78578) GN=zipA PE=3 SV=1	0	28.0959205767937	9.06515580736544	2	13	2	1	353	39.191	6.47	High	High	High	1.5e8	7.3e7	1.5e8	1.31	23.6699845790863	2
High	IsMasterProtein	A6T7E9	50S ribosomal protein L32 OS=Klebsiella pneumoniae subsp. pneumoniae (strain ATCC 700721 / MGH 78578) GN=rpmF PE=3 SV=1	0	28.0700886812876	43.859649122807	2	120	2	1	57	6.426	11.36	High	High	High	2.7e8	2.8e8	2.3e8	20.544	406.859828591347	2
High	IsMasterProtein	A6T702	Cytidylate kinase OS=Klebsiella pneumoniae subsp. pneumoniae (strain ATCC 700721 / MGH 78578) GN=cmk PE=3 SV=1	0	27.0886740652204	11.8942731277533	1	37	1	1	227	24.859	5.39	High	High	High	8.0e7	6.4e7	2.8e7	1.031	134.923314213753	1
High	IsMasterProtein	A6TEU7	50S ribosomal protein L17 OS=Klebsiella pneumoniae subsp. pneumoniae (strain ATCC 700721 / MGH 78578) GN=rplQ PE=3 SV=1	0	26.3184222157326	42.1875	6	49	6	1	128	14.437	11.05	High	High	High	2.2e9	7.1e9	1.3e9	6.499	106.987792611122	6
High	IsMasterProtein	A6TEN8	30S ribosomal protein S9 OS=Klebsiella pneumoniae subsp. pneumoniae (strain ATCC 700721 / MGH 78578) GN=rpsI PE=3 SV=1	0	26.1819971573152	46.1538461538462	6	84	6	1	130	14.847	10.95	High	High	High	5.2e9	4.2e9	4.6e9	2.981	175.787939667702	6
High	IsMasterProtein	A6TC99	Phosphoribosylaminoimidazole-succinocarboxamide synthase OS=Klebsiella pneumoniae subsp. pneumoniae (strain ATCC 700721 / MGH 78578) GN=purC PE=3 SV=1	0	24.3319526262223	16.0337552742616	2	27	2	1	237	26.861	5.35	High	High	High	7.2e7	4.3e7	5.2e7	0.778	91.5748102664948	2
High	IsMasterProtein	B5XTS2	Fe/S biogenesis protein NfuA OS=Klebsiella pneumoniae (strain 342) GN=nfuA PE=3 SV=1	0	23.9956765412728	27.2251308900524	4	17	4	1	191	20.991	4.6	High	High	High	2.4e8	2.7e8	2.2e8	2.162	50.8673141002655	4
High	IsMasterProtein	B5XTG0	Orotate phosphoribosyltransferase OS=Klebsiella pneumoniae (strain 342) GN=pyrE PE=3 SV=1	0	23.6855097303745	10.7981220657277	2	13	2	1	213	23.647	5.68	High	High	High	1.2e8	1.4e8	1.8e8	0.638	53.0976326465607	2
High	IsMasterProtein	A6TDS5	Ribose-5-phosphate isomerase A OS=Klebsiella pneumoniae subsp. pneumoniae (strain ATCC 700721 / MGH 78578) GN=rpiA PE=3 SV=1	0	23.4620100093165	22.8310502283105	4	32	4	1	219	22.721	5.63	High	High	High	1.6e8	2.3e8	1.4e8	1.031	112.820261716843	4
High	IsMasterProtein	A6TEV4	50S ribosomal protein L30 OS=Klebsiella pneumoniae subsp. pneumoniae (strain ATCC 700721 / MGH 78578) GN=rpmD PE=3 SV=1	0	23.3267752134896	57.6271186440678	3	50	3	1	59	6.51	10.96	High	High	High	1.6e9	1.7e9	2.0e9	16.783	119.508343935013	3
High	IsMasterProtein	B5XZS6	Lipoyl synthase OS=Klebsiella pneumoniae (strain 342) GN=lipA PE=3 SV=1	0	23.3117141666546	18.0685358255452	4	17	4	1	321	36.067	7.94	High	High	High	1.9e8	5.4e7	1.7e8	0.778	42.8209509849548	4
High	IsMasterProtein	B5XTF9	Ribonuclease PH OS=Klebsiella pneumoniae (strain 342) GN=rph PE=3 SV=1	0	22.90387923783	17.6470588235294	3	18	3	1	238	25.254	5.71	High	High	High	2.0e8	2.9e8	1.4e8	1.031	44.6215391159058	3
High	IsMasterProtein	A6TEU0	Peptide deformylase OS=Klebsiella pneumoniae subsp. pneumoniae (strain ATCC 700721 / MGH 78578) GN=def PE=3 SV=1	0	22.7674107421148	24.2603550295858	3	23	3	1	169	19.344	5.14	High	High	High	1.2e8	2.5e7	9.9e7	1.783	68.17027759552	3
High	IsMasterProtein	A6TEE9	5-keto-4-deoxy-D-glucarate aldolase OS=Klebsiella pneumoniae subsp. pneumoniae (strain ATCC 700721 / MGH 78578) GN=garL PE=3 SV=1	0	22.6474080068806	17.578125	4	28	4	1	256	27.26	6.42	High	High	High	7.1e8	6.9e8	6.0e8	1.848	72.1896903514862	4
High	IsMasterProtein	A6T5E9	N utilization substance protein B homolog OS=Klebsiella pneumoniae subsp. pneumoniae (strain ATCC 700721 / MGH 78578) GN=nusB PE=3 SV=1	0	22.6208688245098	23.7410071942446	2	11	2	1	139	15.754	6.8	High	High	High		3.7e8	1.5e8	1.31	26.4337365627289	2
High	IsMasterProtein	B5XQC9	50S ribosomal protein L20 OS=Klebsiella pneumoniae (strain 342) GN=rplT PE=3 SV=1	0	22.4703331517048	35.5932203389831	7	116	7	1	118	13.489	11.47	High	High	High	1.8e9	1.7e9	1.6e9	4.012	257.822684645653	7
High	IsMasterProtein	B5XPI0	UPF0265 protein KPK_1722 OS=Klebsiella pneumoniae (strain 342) GN=KPK_1722 PE=3 SV=1	0	22.3919388472474	53.2710280373832	3	28	3	1	107	12.57	9.11	High	High	High	1.0e8	1.6e8	1.5e8	2.728	76.9151434898376	3
High	IsMasterProtein	A6TB33	Probable transcriptional regulatory protein KPN78578_23430 OS=Klebsiella pneumoniae subsp. pneumoniae (strain ATCC 700721 / MGH 78578) GN=KPN78578_23430 PE=3 SV=1	0	22.2995794985282	19.1056910569106	4	35	4	1	246	26.301	4.86	High	High	High	4.0e8	3.7e8	3.5e8	0.931	120.066675066948	4
High	IsMasterProtein	B5XW43	Peptidyl-tRNA hydrolase OS=Klebsiella pneumoniae (strain 342) GN=pth PE=3 SV=1	0	22.232221764324	28.8659793814433	4	10	4	1	194	21.087	9.16	High	High	High	2.8e7	1.6e8		1.031	28.3667707443237	4
High	IsMasterProtein	A6TG08	Membrane protein insertase YidC OS=Klebsiella pneumoniae subsp. pneumoniae (strain ATCC 700721 / MGH 78578) GN=yidC PE=3 SV=1	0	21.8732168462075	9.48905109489051	3	25	3	1	548	61.425	9.04	High	High	High	1.1e8	1.2e8	1.3e8	0.445	55.9391038417816	3
High	IsMasterProtein	B5XSP2	Peptidase T OS=Klebsiella pneumoniae (strain 342) GN=pepT PE=3 SV=1	0	21.6016871875545	13.1707317073171	4	22	4	1	410	44.892	5.76	High	High	High	2.4e8	1.5e8	1.8e8	0.468	73.2555601596832	4
High	IsMasterProtein	A6TCV4	Glutamate--cysteine ligase OS=Klebsiella pneumoniae subsp. pneumoniae (strain ATCC 700721 / MGH 78578) GN=gshA PE=3 SV=1	0	21.5341021633509	11.7760617760618	4	14	4	1	518	58.064	5.52	High	High	High	1.6e8	1.2e8	1.1e8	0.616	43.2522692680359	4
High	IsMasterProtein	A6T533	UPF0255 protein KPN78578_02430 OS=Klebsiella pneumoniae subsp. pneumoniae (strain ATCC 700721 / MGH 78578) GN=KPN78578_02430 PE=3 SV=1	0	21.3117666648125	9.42028985507246	3	16	3	1	414	46.902	6.96	High	High	High	2.1e8	2.6e8	6.1e7	0.374	40.5905184745789	3
High	IsMasterProtein	A6TDX0	Probable Fe(2+)-trafficking protein OS=Klebsiella pneumoniae subsp. pneumoniae (strain ATCC 700721 / MGH 78578) GN=KPN78578_33300 PE=3 SV=1	0	21.0648279175464	41.7582417582418	3	21	3	1	91	10.912	6.29	High	High	High	2.0e8	4.1e8	7.9e7	2.162	67.2374534606934	3
High	IsMasterProtein	A6TBR5	50S ribosomal protein L25 OS=Klebsiella pneumoniae subsp. pneumoniae (strain ATCC 700721 / MGH 78578) GN=rplY PE=3 SV=1	0	20.7732124484182	32.9787234042553	5	39	1	1	94	10.574	9.52	High	High	High			1.6e8	6.197	75.9105709791183	5
High	IsMasterProtein	B5XXG4	Beta-hexosaminidase OS=Klebsiella pneumoniae (strain 342) GN=nagZ PE=3 SV=1	0	20.7288565361441	7.94117647058823	2	8	2	1	340	37.359	6.2	High	High	High	9.1e7	8.1e7	2.4e7	0.468	20.6798410415649	2
High	IsMasterProtein	A6TCF3	tRNA (cytidine/uridine-2'-O-)-methyltransferase TrmJ OS=Klebsiella pneumoniae subsp. pneumoniae (strain ATCC 700721 / MGH 78578) GN=trmJ PE=3 SV=1	0	20.5439784349641	11.4754098360656	2	10	2	1	244	26.781	6.42	High	High	High	1.3e8	1.3e8	3.0e7	0.995	30.1615176200867	2
High	IsMasterProtein	A6TEK2	GTPase Obg OS=Klebsiella pneumoniae subsp. pneumoniae (strain ATCC 700721 / MGH 78578) GN=obg PE=3 SV=1	0	20.5349390125386	11.2244897959184	2	50	2	1	392	43.55	4.89	High	High	High	8.3e7	4.1e7	1.4e8	0.369	159.8414914608	2
High	IsMasterProtein	B5XNR7	Erythronate-4-phosphate dehydrogenase OS=Klebsiella pneumoniae (strain 342) GN=pdxB PE=3 SV=1	0	20.5324645110386	12.4338624338624	4	13	4	1	378	41.269	6.62	High	High	High	8.4e7	8.1e7		0.73	34.2440631389618	4
High	IsMasterProtein	B5XSV5	50S ribosomal protein L21 OS=Klebsiella pneumoniae (strain 342) GN=rplU PE=3 SV=1	0	20.4290704248263	36.8932038834951	4	47	4	1	103	11.555	9.85	High	High	High	5.5e9	4.3e9	2.5e9	2.728	83.2364941835403	4
High	IsMasterProtein	A6T4E6	UPF0246 protein KPN78578_00060 OS=Klebsiella pneumoniae subsp. pneumoniae (strain ATCC 700721 / MGH 78578) GN=KPN78578_00060 PE=3 SV=1	0	20.3283990864467	21.4007782101167	3	13	3	1	257	29.528	6.96	High	High	High	2.4e8	1.3e8		0.585	40.5786497592926	3
High	IsMasterProtein	A6TGJ0	Protein CyaY OS=Klebsiella pneumoniae subsp. pneumoniae (strain ATCC 700721 / MGH 78578) GN=cyaY PE=3 SV=1	0	19.8937230107739	20.7547169811321	1	29	1	1	106	12.214	4.49	High	High	High		2.7e7	1.6e7	1.683	79.4358662366867	1
High	IsMasterProtein	Q48447	UTP--glucose-1-phosphate uridylyltransferase OS=Klebsiella pneumoniae GN=galF PE=3 SV=1	0	19.4935413597589	15.1006711409396	3	26	3	1	298	32.757	5.74	High	High	High	1.2e8	1.2e8	4.5e7	0.468	93.8195955753326	3
High	IsMasterProtein	A6THI2	Probable cytosol aminopeptidase OS=Klebsiella pneumoniae subsp. pneumoniae (strain ATCC 700721 / MGH 78578) GN=pepA PE=3 SV=1	0	19.424231055685	9.9403578528827	4	15	4	1	503	54.813	7.2	High	High	High	1.7e8	1.4e8	9.4e7	0.389	37.0139188766479	4
High	IsMasterProtein	A6TG34	Bifunctional protein GlmU OS=Klebsiella pneumoniae subsp. pneumoniae (strain ATCC 700721 / MGH 78578) GN=glmU PE=3 SV=2	0	19.1669961756915	14.4736842105263	4	62	4	1	456	49.085	6.38	High	High	High	9.0e7	1.3e7	7.0e7	0.52	140.173397064209	4
High	IsMasterProtein	A6TFN1	Deoxyuridine 5'-triphosphate nucleotidohydrolase OS=Klebsiella pneumoniae subsp. pneumoniae (strain ATCC 700721 / MGH 78578) GN=dut PE=3 SV=1	0	18.975940803708	46.0526315789474	3	43	3	1	152	16.152	5.78	High	High	High	2.0e9	2.0e9	2.5e8	4.179	128.649040699005	3
High	IsMasterProtein	B5XTG7	50S ribosomal protein L33 OS=Klebsiella pneumoniae (strain 342) GN=rpmG PE=3 SV=1	0	18.9036321216962	38.1818181818182	2	39	2	1	55	6.402	10.17	High	High	High	6.4e9	6.6e9	6.8e9	9	94.5258297920227	2
High	IsMasterProtein	A6TBJ8	Hydroxyethylthiazole kinase OS=Klebsiella pneumoniae subsp. pneumoniae (strain ATCC 700721 / MGH 78578) GN=thiM PE=3 SV=1	0	18.8107710715396	12.84046692607	2	12	2	1	257	26.101	6.28	High	High	High	2.9e8	2.3e8	1.5e8	0.389	42.8391289710999	2
High	IsMasterProtein	A6TCL6	Ribosome maturation factor RimM OS=Klebsiella pneumoniae subsp. pneumoniae (strain ATCC 700721 / MGH 78578) GN=rimM PE=3 SV=1	0	18.1622577279718	24.7252747252747	3	12	3	1	182	20.579	4.82	High	High	High	6.8e7	3.7e7	5.0e7	0.778	34.4797607660294	3
High	IsMasterProtein	A6TI09	Probable phosphoglycerate mutase GpmB OS=Klebsiella pneumoniae subsp. pneumoniae (strain ATCC 700721 / MGH 78578) GN=gpmB PE=3 SV=1	0	17.9435445364395	11.6279069767442	2	5	2	1	215	23.853	6.21	High	High	High	4.1e7	1.9e7	9.4e7	0.701	17.6705720424652	2
High	IsMasterProtein	B5XSX5	Ribosome-binding factor A OS=Klebsiella pneumoniae (strain 342) GN=rbfA PE=3 SV=1	0	17.7690285170097	18.796992481203	2	14	2	1	133	15.087	7.25	High	High	High	1.9e8	2.8e8	1.2e8	0.874	44.8675575256348	2
High	IsMasterProtein	A6T9S2	Pyrimidine-specific ribonucleoside hydrolase RihA OS=Klebsiella pneumoniae subsp. pneumoniae (strain ATCC 700721 / MGH 78578) GN=rihA PE=3 SV=1	0	17.7170023667803	13.5048231511254	4	19	4	1	311	33.88	4.89	High	High	High	1.6e8	2.3e8	1.4e8	1.31	48.8467863798141	4
High	IsMasterProtein	A6TD67	NADPH-dependent 7-cyano-7-deazaguanine reductase OS=Klebsiella pneumoniae subsp. pneumoniae (strain ATCC 700721 / MGH 78578) GN=queF PE=3 SV=1	0	17.6365455943901	16.3701067615658	3	16	3	1	281	31.856	6.23	High	High	High	6.9e7	3.7e7		0.719	45.0328381061554	3
High	IsMasterProtein	B5Y1K6	UPF0325 protein KPK_4555 OS=Klebsiella pneumoniae (strain 342) GN=KPK_4555 PE=3 SV=1	0	17.2635505894732	32.03125	4	15	4	1	128	15.087	7.18	High	High	High	3.0e8	2.6e8	2.3e8	1.31	40.81569647789	4
High	IsMasterProtein	A6T5N2	Adenine phosphoribosyltransferase OS=Klebsiella pneumoniae subsp. pneumoniae (strain ATCC 700721 / MGH 78578) GN=apt PE=3 SV=1	0	17.1581180850859	14.7540983606557	2	12	2	1	183	20.065	5.41	High	High	High	5.9e7	1.9e8	7.4e7	0.874	37.8648657798767	2
High	IsMasterProtein	A6TAI1	Integration host factor subunit alpha OS=Klebsiella pneumoniae subsp. pneumoniae (strain ATCC 700721 / MGH 78578) GN=ihfA PE=3 SV=1	0	17.0348199855279	40.4040404040404	4	16	4	1	99	11.346	9.7	High	High	High	7.3e8	6.1e8	5.7e8	2.162	44.8742244243622	4
High	IsMasterProtein	A6T4H8	4-hydroxy-tetrahydrodipicolinate reductase OS=Klebsiella pneumoniae subsp. pneumoniae (strain ATCC 700721 / MGH 78578) GN=dapB PE=3 SV=1	0	16.5817127986153	11.7216117216117	2	8	2	1	273	28.63	6.18	High	High	High	2.2e8	3.0e8	3.0e8	0.274	29.4821994304657	2
High	IsMasterProtein	A6T710	3-deoxy-manno-octulosonate cytidylyltransferase OS=Klebsiella pneumoniae subsp. pneumoniae (strain ATCC 700721 / MGH 78578) GN=kdsB PE=3 SV=1	0	16.5774981418411	21.7741935483871	3	14	3	1	248	27.316	5.38	High	High	High	1.2e8	1.5e8	8.1e7	0.501	34.1502739191055	3
High	IsMasterProtein	A6TDR7	Aminomethyltransferase OS=Klebsiella pneumoniae subsp. pneumoniae (strain ATCC 700721 / MGH 78578) GN=gcvT PE=3 SV=1	0	16.4199495354121	16.4835164835165	4	15	4	1	364	39.79	5.36	High	High	High	1.9e8	3.5e8	2.5e8	0.585	41.777193069458	4
High	IsMasterProtein	B5XWN4	Transcriptional regulator SlyA OS=Klebsiella pneumoniae (strain 342) GN=slyA PE=3 SV=1	0	16.3261871931739	22.9166666666667	3	18	3	1	144	16.538	7.05	High	High	High	2.8e8	3.1e8	2.8e8	0.995	49.9386711120605	3
High	IsMasterProtein	B5Y306	30S ribosomal protein S18 OS=Klebsiella pneumoniae (strain 342) GN=rpsR PE=3 SV=1	0	16.0554356319108	37.3333333333333	3	504	3	1	75	8.981	10.59	High	High	High	1.3e9	1.2e9	2.0e8	4.623	1518.49432635307	3
High	IsMasterProtein	B5XVC4	S-ribosylhomocysteine lyase OS=Klebsiella pneumoniae (strain 342) GN=luxS PE=3 SV=1	0	16.0373791275188	18.1286549707602	3	16	3	1	171	19.442	5.38	High	High	High	7.2e8	8.0e8	6.3e8	0.778	44.6640892028809	3
High	IsMasterProtein	A6TEC2	Ribosomal RNA large subunit methyltransferase G OS=Klebsiella pneumoniae subsp. pneumoniae (strain ATCC 700721 / MGH 78578) GN=rlmG PE=3 SV=1	0	15.9409284804038	8.24468085106383	2	14	2	1	376	41.888	6.47	High	High	High	1.4e8	8.4e7	5.9e7	0.259	55.8919832706451	2
High	IsMasterProtein	A6TCF1	Cysteine desulfurase IscS OS=Klebsiella pneumoniae subsp. pneumoniae (strain ATCC 700721 / MGH 78578) GN=iscS PE=3 SV=1	0	15.1671777622908	12.8712871287129	4	15	4	1	404	45.028	6.18	High	High	High	8.2e7	9.0e7	2.8e7	0.445	21.9327663183212	4
High	IsMasterProtein	A6TA06	HTH-type transcriptional repressor PurR OS=Klebsiella pneumoniae subsp. pneumoniae (strain ATCC 700721 / MGH 78578) GN=purR PE=3 SV=1	0	14.8683121259767	7.33137829912024	2	12	2	1	341	38.037	6.62	High	High	High	8.0e7	4.7e7	3.3e7	0.413	28.8343789577484	2
High	IsMasterProtein	A6T4P6	GMP reductase OS=Klebsiella pneumoniae subsp. pneumoniae (strain ATCC 700721 / MGH 78578) GN=guaC PE=3 SV=1	0	14.6384820166745	7.20461095100865	2	4	2	1	347	37.255	6.73	Not Found	High	Not Found		7.9e7		0.274	14.4889903068542	2
High	IsMasterProtein	Q07411	Polyphosphate kinase OS=Klebsiella pneumoniae GN=ppk PE=3 SV=2	0	14.6305484140711	4.67153284671533	3	14	3	1	685	80.111	8.19	High	High	High	1.5e8	1.5e8	1.3e8	0.148	38.2008416652679	3
High	IsMasterProtein	B5XVJ3	SsrA-binding protein OS=Klebsiella pneumoniae (strain 342) GN=smpB PE=3 SV=1	0	14.5990428371437	8.75	2	10	2	1	160	18.228	9.8	High	High	High	1.7e8	1.7e8	9.2e7	1.371	28.1771125793457	2
High	IsMasterProtein	A6T4N4	UDP-N-acetylmuramate--L-alanine ligase OS=Klebsiella pneumoniae subsp. pneumoniae (strain ATCC 700721 / MGH 78578) GN=murC PE=3 SV=1	0	14.4996964782469	4.27698574338086	2	10	2	1	491	53.458	6.33	High	High	High	9.7e7		8.5e7	0.245	28.176600933075	2
High	IsMasterProtein	B5Y2Y3	Peptide methionine sulfoxide reductase MsrA OS=Klebsiella pneumoniae (strain 342) GN=msrA PE=3 SV=1	0	14.322138749263	12.7962085308057	2	6	2	1	211	23.165	6.35	High	High	Not Found	5.1e7	6.8e7		0.52	18.0777034759521	2
High	IsMasterProtein	A6T5I7	7-cyano-7-deazaguanine synthase OS=Klebsiella pneumoniae subsp. pneumoniae (strain ATCC 700721 / MGH 78578) GN=queC PE=3 SV=1	0	14.2470016789529	15.450643776824	2	11	2	1	233	25.646	5.6	High	High	High	6.3e7	1.2e8	6.7e7	0.359	32.8053920269012	2
High	IsMasterProtein	P45602	UDP-glucose 4-epimerase (Fragment) OS=Klebsiella pneumoniae GN=galE PE=3 SV=1	0	13.979268150451	23.021582733813	2	14	2	1	139	15.147	7.5	High	High	High	3.3e8	2.6e8	3.7e8	0.668	61.6584913730621	2
High	IsMasterProtein	B5XZ36	ATP-dependent protease subunit HslV OS=Klebsiella pneumoniae (strain 342) GN=hslV PE=3 SV=1	0	13.9010104413721	12.5	2	13	2	1	176	18.988	6.39	High	High	High	2.1e8	1.5e8	1.9e8	1.371	37.7232537269592	2
High	IsMasterProtein	A6T4I7	Ribosomal RNA small subunit methyltransferase A OS=Klebsiella pneumoniae subsp. pneumoniae (strain ATCC 700721 / MGH 78578) GN=rsmA PE=3 SV=1	0	13.7510023848585	15.3846153846154	3	5	3	1	273	30.563	8.02	Not Found	High	High		4.7e7	3.3e7	0.585	15.011415719986	3
High	IsMasterProtein	A6TFJ1	L-seryl-tRNA(Sec) selenium transferase OS=Klebsiella pneumoniae subsp. pneumoniae (strain ATCC 700721 / MGH 78578) GN=selA PE=3 SV=1	0	13.6224733785416	8.44155844155844	2	6	2	1	462	50.512	6.84	Not Found	High	High		4.7e7		0.155	20.4307010173798	2
High	IsMasterProtein	A6TB40	tRNA U34 carboxymethyltransferase OS=Klebsiella pneumoniae subsp. pneumoniae (strain ATCC 700721 / MGH 78578) GN=cmoB PE=3 SV=1	0	13.5604211388744	4.79041916167665	1	8	1	1	334	38.203	6.1	High	High	High	6.5e7	6.3e7		0.245	20.6268312931061	1
High	IsMasterProtein	A6T5D8	Queuine tRNA-ribosyltransferase OS=Klebsiella pneumoniae subsp. pneumoniae (strain ATCC 700721 / MGH 78578) GN=tgt PE=3 SV=1	0	13.4466826056515	4	1	4	1	1	375	42.54	6.48	High	High	Not Found	6.4e7	4.0e7		0.334	13.5161082744598	1
High	IsMasterProtein	A6TGM1	3-octaprenyl-4-hydroxybenzoate carboxy-lyase OS=Klebsiella pneumoniae subsp. pneumoniae (strain ATCC 700721 / MGH 78578) GN=ubiD PE=3 SV=1	0	13.2013951996914	7.53564154786151	2	8	2	1	491	55.111	5.81	High	High	Not Found	1.6e7	6.4e7		0.269	23.7846665382385	2
High	IsMasterProtein	A6T5F3	1-deoxy-D-xylulose-5-phosphate synthase OS=Klebsiella pneumoniae subsp. pneumoniae (strain ATCC 700721 / MGH 78578) GN=dxs PE=3 SV=1	0	13.002405800458	5.96774193548387	2	15	2	1	620	67.318	6.58	High	High	Not Found	6.4e7	6.9e7		0.241	41.7837977409363	2
High	IsMasterProtein	A6TGI8	Porphobilinogen deaminase OS=Klebsiella pneumoniae subsp. pneumoniae (strain ATCC 700721 / MGH 78578) GN=hemC PE=3 SV=1	0	12.6888893708866	11.8210862619808	2	7	2	1	313	33.78	5.83	High	High	High		7.2e7	3.2e7	0.245	22.9540238380432	2
High	IsMasterProtein	A6TES6	Ribosomal protein L11 methyltransferase OS=Klebsiella pneumoniae subsp. pneumoniae (strain ATCC 700721 / MGH 78578) GN=prmA PE=3 SV=1	0	12.5220129308349	10.2389078498294	2	8	2	1	293	31.852	4.54	High	High	High	1.0e8	1.4e8	1.4e8	0.389	28.5171794891357	2
High	IsMasterProtein	A6TFJ4	Mannitol-1-phosphate 5-dehydrogenase OS=Klebsiella pneumoniae subsp. pneumoniae (strain ATCC 700721 / MGH 78578) GN=mtlD PE=3 SV=1	0	12.425984966156	12.303664921466	1	25	1	1	382	41.17	5.8	High	High	High	5.2e6		1.4e7	0.389	60.2984566688538	1
High	IsMasterProtein	A6TCI1	Ribonuclease 3 OS=Klebsiella pneumoniae subsp. pneumoniae (strain ATCC 700721 / MGH 78578) GN=rnc PE=3 SV=1	0	12.4044938810025	5.75221238938053	2	9	2	1	226	25.541	6.96	High	High	High	9.0e7	5.1e7	7.8e7	0.638	37.7815408706665	2
High	IsMasterProtein	P37424	Leucine-responsive regulatory protein OS=Klebsiella pneumoniae GN=lrp PE=3 SV=3	0	11.9670464620649	16.4634146341463	3	14	3	1	164	18.861	8.78	High	High	High	3.1e8	3.1e8	2.6e8	0.995	32.4277158975601	3
High	IsMasterProtein	A6TG45	tRNA uridine 5-carboxymethylaminomethyl modification enzyme MnmG OS=Klebsiella pneumoniae subsp. pneumoniae (strain ATCC 700721 / MGH 78578) GN=mnmG PE=3 SV=1	0	11.6428911546639	5.56438791732909	2	7	2	1	629	70.056	6.64	High	Not Found	High	1.1e8		8.0e7	0.133	14.2257099151611	2
High	IsMasterProtein	B5XV37	5'/3'-nucleotidase SurE OS=Klebsiella pneumoniae (strain 342) GN=surE PE=3 SV=1	0	11.56213380978	7.5098814229249	1	4	1	1	253	27.235	5.78	High	Not Found	Not Found	1.9e8			0.668	10.843930721283	1
High	IsMasterProtein	Q48473	Outer membrane protein C OS=Klebsiella pneumoniae GN=ompC PE=1 SV=1	0	11.4682396836201	7.43801652892562	3	12	3	1	363	39.639	4.73	High	High	High	1.5e8	1.9e8	1.5e8	0.389	28.9294406175613	3
High	IsMasterProtein	A6TGE9	tRNA/tmRNA (uracil-C(5))-methyltransferase OS=Klebsiella pneumoniae subsp. pneumoniae (strain ATCC 700721 / MGH 78578) GN=trmA PE=3 SV=1	0	11.4285152427654	6.55737704918033	2	10	2	1	366	41.818	6.33	High	High	High	8.3e7	1.4e8	9.0e7	0.233	31.1950826644897	2
High	IsMasterProtein	A6TD37	tRNA pseudouridine synthase D OS=Klebsiella pneumoniae subsp. pneumoniae (strain ATCC 700721 / MGH 78578) GN=truD PE=3 SV=1	0	11.4043827657611	6.30372492836676	1	4	1	1	349	39.078	7.5	High	Not Found	High	3.6e6			0.222	12.9641110897064	1
High	IsMasterProtein	P27218	Sucrose porin OS=Klebsiella pneumoniae GN=scrY PE=3 SV=1	0	11.2863414837916	3.96039603960396	1	4	1	1	505	55.616	5.92	High	High	Not Found	8.3e7	1.1e8		0.072	24.6669483184814	1
High	IsMasterProtein	O32719	Probable malate:quinone oxidoreductase (Fragment) OS=Klebsiella pneumoniae GN=mqo PE=3 SV=1	0	11.1718558926962	20.8695652173913	1	12	1	1	115	12.19	6.52	High	High	High	8.2e7	7.0e7	1.3e8	0.468	44.2411406040192	1
High	IsMasterProtein	A6TCD0	GTPase Der OS=Klebsiella pneumoniae subsp. pneumoniae (strain ATCC 700721 / MGH 78578) GN=der PE=3 SV=1	0	11.089648331875	6.91056910569106	3	9	3	1	492	55.189	6.13	High	High	High	1.1e8	1.0e8	7.9e7	0.225	12.9489547014236	3
High	IsMasterProtein	A6T6T1	Ribosomal protein S12 methylthiotransferase RimO OS=Klebsiella pneumoniae subsp. pneumoniae (strain ATCC 700721 / MGH 78578) GN=rimO PE=3 SV=1	0	10.9526220047905	5.4421768707483	1	9	1	1	441	49.536	5.71	High	High	High	1.9e8	2.8e8	1.9e7	0.179	20.6013271808624	1
High	IsMasterProtein	A6TC94	Succinyl-diaminopimelate desuccinylase OS=Klebsiella pneumoniae subsp. pneumoniae (strain ATCC 700721 / MGH 78578) GN=dapE PE=3 SV=1	0	10.7359996082443	13.0666666666667	2	10	2	1	375	41.427	5.97	High	High	Not Found	6.0e7	3.5e7		0.233	30.2108781337738	2
High	IsMasterProtein	A6T9W8	Adenosine deaminase OS=Klebsiella pneumoniae subsp. pneumoniae (strain ATCC 700721 / MGH 78578) GN=add PE=3 SV=1	0	10.7032474332148	7.80780780780781	2	7	2	1	333	36.208	5.49	High	High	High		4.7e7	9.2e7	0.222	21.0389993190765	2
High	IsMasterProtein	A6THE7	UPF0307 protein KPN78578_45570 OS=Klebsiella pneumoniae subsp. pneumoniae (strain ATCC 700721 / MGH 78578) GN=KPN78578_45570 PE=3 SV=1	0	10.6499345020248	14.7540983606557	3	6	3	1	183	21.305	5.35	High	Not Found	High	1.7e7		3.9e7	0.778	13.5495834350586	3
High	IsMasterProtein	A6TC47	DNA ligase OS=Klebsiella pneumoniae subsp. pneumoniae (strain ATCC 700721 / MGH 78578) GN=ligA PE=3 SV=1	0	10.5174402503759	4.76900149031297	2	8	2	1	671	73.561	5.86	High	High	High	6.4e7	9.6e7	4.5e7	0.11	29.8252000808716	2
High	IsMasterProtein	A6TCB3	Phosphoribosylformylglycinamidine cyclo-ligase OS=Klebsiella pneumoniae subsp. pneumoniae (strain ATCC 700721 / MGH 78578) GN=purM PE=3 SV=1	0	10.3426620430321	8.11594202898551	1	6	1	1	345	36.7	5	High	Not Found	High	9.7e7			0.359	3.04593586921692	1
High	IsMasterProtein	A6TCE7	Chaperone protein HscA OS=Klebsiella pneumoniae subsp. pneumoniae (strain ATCC 700721 / MGH 78578) GN=hscA PE=3 SV=1	0	10.3117582040223	3.40909090909091	1	8	1	1	616	65.355	5.1	High	High	High		5.3e7		0.066	38.943594455719	1
High	IsMasterProtein	A6T4S9	Pantothenate synthetase OS=Klebsiella pneumoniae subsp. pneumoniae (strain ATCC 700721 / MGH 78578) GN=panC PE=3 SV=1	0	10.1983392884062	10.5633802816901	2	8	2	1	284	31.513	5.94	Not Found	High	High		2.0e8		0.245	26.4484658241272	2
High	IsMasterProtein	A6T7E0	UPF0502 protein KPN78578_10500 OS=Klebsiella pneumoniae subsp. pneumoniae (strain ATCC 700721 / MGH 78578) GN=KPN78578_10500 PE=3 SV=1	0	10.0753706201613	9.67741935483871	2	9	2	1	217	24.27	5.26	High	High	High	5.9e7		6.8e7	0.701	20.9401745796204	2
High	IsMasterProtein	P45599	Ferric uptake regulation protein OS=Klebsiella pneumoniae GN=fur PE=1 SV=2	0	10.0588655832926	21.2903225806452	2	8	2	1	155	17.768	6.68	High	High	High	5.3e8	2.7e8	6.1e7	0.585	23.8006436824799	2
High	IsMasterProtein	B5XZL6	Ribosomal RNA small subunit methyltransferase G OS=Klebsiella pneumoniae (strain 342) GN=rsmG PE=3 SV=1	0	9.9695744344774	28.0193236714976	3	10	3	1	207	23.138	6.8	High	High	High	7.0e7	8.5e7	5.9e7	0.778	28.921599149704	3
High	IsMasterProtein	B5XZP4	tRNA modification GTPase MnmE OS=Klebsiella pneumoniae (strain 342) GN=mnmE PE=3 SV=1	0	9.93458462381738	6.6079295154185	2	6	2	1	454	49.002	5.12	High	High	High		6.3e7		0.186	15.4719820022583	2
High	IsMasterProtein	A6TC15	Chorismate synthase OS=Klebsiella pneumoniae subsp. pneumoniae (strain ATCC 700721 / MGH 78578) GN=aroC PE=3 SV=1	0	9.84203277506486	3.32409972299169	1	4	1	1	361	38.984	6.38	Not Found	High	High		4.1e7	2.3e7	0.245	11.7800529003143	1
High	IsMasterProtein	A6TDT2	D-erythrose-4-phosphate dehydrogenase OS=Klebsiella pneumoniae subsp. pneumoniae (strain ATCC 700721 / MGH 78578) GN=epd PE=3 SV=1	0	9.77916448885829	5.55555555555556	2	12	2	1	342	37.457	6.52	High	High	High	1.6e7	2.1e7	3.6e7	0.369	6.58142697811127	2
High	IsMasterProtein	A6T7Z3	UPF0509 protein KPN78578_12530 OS=Klebsiella pneumoniae subsp. pneumoniae (strain ATCC 700721 / MGH 78578) GN=KPN78578_12530 PE=3 SV=1	0	9.65423430688551	30.5084745762712	1	4	1	1	59	6.499	4.59	High	High	Not Found	9.3e7			1.154	20.7432537078857	1
High	IsMasterProtein	B5Y0W9	Exodeoxyribonuclease 7 small subunit OS=Klebsiella pneumoniae (strain 342) GN=xseB PE=3 SV=1	0	9.50003813440381	21.25	1	12	1	1	80	8.819	4.31	High	High	High	1.2e8		4.0e7	0.585	54.2022619247437	1
High	IsMasterProtein	A6TGE3	Acetylglutamate kinase OS=Klebsiella pneumoniae subsp. pneumoniae (strain ATCC 700721 / MGH 78578) GN=argB PE=3 SV=1	0	9.42922363120525	7.75193798449612	1	2	1	1	258	26.994	5.41	Not Found	Not Found	High			8.7e7	0.194	7.84357237815857	1
High	IsMasterProtein	A6TBN8	GTP cyclohydrolase 1 OS=Klebsiella pneumoniae subsp. pneumoniae (strain ATCC 700721 / MGH 78578) GN=folE PE=3 SV=1	0	9.28334211684797	8.55855855855856	2	12	2	1	222	24.949	7.62	High	High	High	2.6e8	2.9e8	2.4e8	0.359	35.0204994678497	2
High	IsMasterProtein	A6TBS0	Nucleoid-associated protein KPN78578_25800 OS=Klebsiella pneumoniae subsp. pneumoniae (strain ATCC 700721 / MGH 78578) GN=KPN78578_25800 PE=3 SV=1	0	9.27260597260863	8.65671641791045	2	12	2	1	335	37.859	4.86	High	High	High	5.7e7			0.274	42.5610477924347	2
High	IsMasterProtein	P0A9Z1	Nitrogen regulatory protein P-II 1 OS=Escherichia coli (strain K12) GN=glnB PE=1 SV=1	0	9.11398189765258	8.92857142857143	2	8	2	1	112	12.418	5.34	High	High	Not Found	4.2e7	3.4e7		0.778	17.2059347629547	2
High	IsMasterProtein	A6T7F8	Thymidylate kinase OS=Klebsiella pneumoniae subsp. pneumoniae (strain ATCC 700721 / MGH 78578) GN=tmk PE=3 SV=1	0	9.05756352211925	11.7370892018779	2	7	2	1	213	23.541	5.49	High	High	High	1.2e8			0.389	20.1890316009521	2
High	IsMasterProtein	A6TGV2	LexA repressor OS=Klebsiella pneumoniae subsp. pneumoniae (strain ATCC 700721 / MGH 78578) GN=lexA PE=3 SV=1	0	8.96191053387186	17.8217821782178	2	9	2	1	202	22.29	6.4	High	High	Not Found	8.6e7	5.7e7		0.425	26.3773446083069	2
High	IsMasterProtein	A6TGP7	Thiazole synthase OS=Klebsiella pneumoniae subsp. pneumoniae (strain ATCC 700721 / MGH 78578) GN=thiG PE=3 SV=1	0	8.77763604854546	8.984375	2	10	2	1	256	26.769	5.91	High	High	High	5.5e7	5.4e7	4.0e7	0.389	22.6239547729492	2
High	IsMasterProtein	A6TEM4	RNase adapter protein RapZ OS=Klebsiella pneumoniae subsp. pneumoniae (strain ATCC 700721 / MGH 78578) GN=rapZ PE=3 SV=1	0	8.54971516395885	6.69014084507042	1	3	1	1	284	32.521	6.96	Not Found	High	High				0.359	9.30989909172058	1
High	IsMasterProtein	A6TBQ0	Elongation factor P-like protein OS=Klebsiella pneumoniae subsp. pneumoniae (strain ATCC 700721 / MGH 78578) GN=KPN78578_25600 PE=3 SV=1	0	8.5213055434568	12.6315789473684	2	7	2	1	190	21.471	5.01	High	High	High		1.3e8	6.7e7	0.668	18.7369537353516	2
High	IsMasterProtein	A6TB39	Carboxy-S-adenosyl-L-methionine synthase OS=Klebsiella pneumoniae subsp. pneumoniae (strain ATCC 700721 / MGH 78578) GN=cmoA PE=3 SV=1	0	8.46306297729533	6.47773279352227	1	8	1	1	247	27.672	5.6	High	High	High	8.1e7	5.2e7	4.4e7	0.166	28.9382231235504	1
High	IsMasterProtein	A6T739	Dihydroorotate dehydrogenase (quinone) OS=Klebsiella pneumoniae subsp. pneumoniae (strain ATCC 700721 / MGH 78578) GN=pyrD PE=3 SV=1	0	8.44494096177745	10.4166666666667	2	11	2	1	336	36.739	8.13	Not Found	High	High		2.6e7		0.194	26.4312300682068	2
High	IsMasterProtein	B5XUB2	Agmatinase OS=Klebsiella pneumoniae (strain 342) GN=speB PE=3 SV=1	0	8.39129766367756	9.80392156862745	2	9	2	1	306	33.493	5.29	High	High	High	2.4e8	3.5e8	1.4e8	0.425	26.3344311714172	2
High	IsMasterProtein	A6TG39	ATP synthase subunit delta OS=Klebsiella pneumoniae subsp. pneumoniae (strain ATCC 700721 / MGH 78578) GN=atpH PE=3 SV=1	0	8.36532124782132	7.34463276836158	1	22	1	1	177	19.518	5.05	High	High	High	2.5e7	8.0e7	2.8e7	0.233	47.0508794784546	1
High	IsMasterProtein	A6TBT7	Ubiquinone biosynthesis O-methyltransferase OS=Klebsiella pneumoniae subsp. pneumoniae (strain ATCC 700721 / MGH 78578) GN=ubiG PE=3 SV=1	0	8.35674477497523	5.78512396694215	1	6	1	1	242	26.634	6.6	High	High	High	1.1e8	1.0e8	6.0e7	0.166	20.0707783699036	1
High	IsMasterProtein	A6T4Y3	Acyl-[acyl-carrier-protein]--UDP-N-acetylglucosamine O-acyltransferase OS=Klebsiella pneumoniae subsp. pneumoniae (strain ATCC 700721 / MGH 78578) GN=lpxA PE=3 SV=1	0	8.35418488170336	6.87022900763359	1	10	1	1	262	28.078	6.95	High	High	High		1.5e8		0.259	39.3331115245819	1
High	IsMasterProtein	A6T4M5	Ribosomal RNA small subunit methyltransferase H OS=Klebsiella pneumoniae subsp. pneumoniae (strain ATCC 700721 / MGH 78578) GN=rsmH PE=3 SV=1	0	8.31603797940722	7.66773162939297	2	4	2	1	313	34.818	7.17	Not Found	High	Not Found		6.4e7		0.274	10.6498470306396	2
High	IsMasterProtein	A6TF07	Siroheme synthase 2 OS=Klebsiella pneumoniae subsp. pneumoniae (strain ATCC 700721 / MGH 78578) GN=cysG2 PE=3 SV=2	0	8.03805711685861	3.93873085339168	1	6	1	1	457	49.948	6.32	High	High	High	1.6e8	1.9e8	3.8e7	0.101	18.2783052921295	1
High	IsMasterProtein	Q9AGA6	6-phospho-alpha-glucosidase OS=Klebsiella pneumoniae GN=aglB PE=1 SV=1	0	7.81131613929434	8.18181818181818	2	6	2	1	440	49.224	6.05	High	High	High	6.5e7	5.1e7		0.202	17.457221031189	2
High	IsMasterProtein	A6TE25	UPF0441 protein KPN78578_33850 OS=Klebsiella pneumoniae subsp. pneumoniae (strain ATCC 700721 / MGH 78578) GN=KPN78578_33850 PE=3 SV=1	0	7.80079352083834	7.17488789237668	1	6	1	1	223	23.365	9.09	High	High	High	7.1e7	6.0e7		0.194	21.1449708938599	1
High	IsMasterProtein	A6T766	Ribosomal RNA large subunit methyltransferase I OS=Klebsiella pneumoniae subsp. pneumoniae (strain ATCC 700721 / MGH 78578) GN=rlmI PE=3 SV=2	0	7.65169513695184	4	1	2	1	1	400	44.631	7.99	High	Not Found	Not Found	1.1e8			0.096	7.80671262741089	1
High	IsMasterProtein	A6TE42	Urease subunit alpha OS=Klebsiella pneumoniae subsp. pneumoniae (strain ATCC 700721 / MGH 78578) GN=ureC PE=3 SV=1	0	7.64550739941056	2.46913580246914	1	2	1	1	567	60.266	5.38	High	Not Found	Not Found	3.3e7			0.116	8.32883334159851	1
High	IsMasterProtein	A6T704	Integration host factor subunit beta OS=Klebsiella pneumoniae subsp. pneumoniae (strain ATCC 700721 / MGH 78578) GN=ihfB PE=3 SV=1	0	7.33018605776368	20	2	6	2	1	95	10.73	9.04	High	High	Not Found	1.3e8	1.5e8		0.778	5.44638752937317	2
High	IsMasterProtein	O85746	Tyrosine aminotransferase OS=Klebsiella pneumoniae GN=tyrB PE=1 SV=1	0	7.28083215120864	7.30478589420655	2	4	2	1	397	43.404	6.46	High	Not Found	Not Found	5.1e7			0.194	9.45984506607056	2
High	IsMasterProtein	A6TD24	DNA mismatch repair protein MutS OS=Klebsiella pneumoniae subsp. pneumoniae (strain ATCC 700721 / MGH 78578) GN=mutS PE=3 SV=1	0	7.19692311988424	2.11019929660023	2	6	2	1	853	95.022	5.77	High	High	Not Found	1.1e8	7.8e7		0.094	12.5441027879715	2
High	IsMasterProtein	A6TGB9	Regulator of ribonuclease activity A OS=Klebsiella pneumoniae subsp. pneumoniae (strain ATCC 700721 / MGH 78578) GN=rraA PE=3 SV=1	0	7.14698076697766	12.4223602484472	2	4	2	1	161	17.375	4.2	Not Found	High	High		1.2e8	1.6e8	0.778	9.01539421081543	2
High	IsMasterProtein	B5XVB9	Carbon storage regulator homolog OS=Klebsiella pneumoniae (strain 342) GN=csrA PE=3 SV=1	0	7.06976536718438	19.672131147541	1	9	1	1	61	6.852	8.62	High	High	High	3.6e8	2.2e8	1.4e8	1.154	22.4612421989441	1
High	IsMasterProtein	A6TEB2	Putrescine aminotransferase OS=Klebsiella pneumoniae subsp. pneumoniae (strain ATCC 700721 / MGH 78578) GN=patA PE=3 SV=2	0	6.76649623965887	3.05010893246187	1	8	1	1	459	49.485	6.3	Not Found	High	High		9.2e7	7.9e7	0.096	27.1097621917725	1
High	IsMasterProtein	B5XQC8	50S ribosomal protein L35 OS=Klebsiella pneumoniae (strain 342) GN=rpmI PE=3 SV=1	0	6.75325529027616	20	1	14	1	1	65	7.284	11.78	High	High	High	1.4e8	2.2e7	1.2e7	9	41.6609828472137	1
High	IsMasterProtein	B5XY87	3-phosphoshikimate 1-carboxyvinyltransferase OS=Klebsiella pneumoniae (strain 342) GN=aroA PE=3 SV=1	0	6.69702006325175	4.21545667447307	1	5	1	1	427	46.002	5.64	High	High	Not Found	7.1e7	4.3e7		0.096	16.1731522083282	1
High	IsMasterProtein	Q9AQ50	Fumarate nitrate reduction regulatory protein OS=Klebsiella oxytoca GN=fnr PE=3 SV=1	0	6.68110228537251	7.2	1	6	1	1	250	27.939	8.07	Not Found	Not Found	High				0.259	9.40766572952271	1
High	IsMasterProtein	B5XZL9	ATP synthase subunit c OS=Klebsiella pneumoniae (strain 342) GN=atpE PE=3 SV=1	0	6.6615797655217	20.253164556962	2	18	2	1	79	8.25	4.61	High	High	High	2.0e8	2.5e7	5.8e7	2.162	28.470862865448	2
High	IsMasterProtein	A6T4R4	UPF0231 protein KPN78578_01240 OS=Klebsiella pneumoniae subsp. pneumoniae (strain ATCC 700721 / MGH 78578) GN=KPN78578_01240 PE=3 SV=1	0	6.53268793701945	11.6666666666667	1	8	1	1	120	13.982	4.48	High	High	High			8.4e7	0.389	30.1688435077667	1
High	IsMasterProtein	A6TBS1	UPF0352 protein KPN78578_25810 OS=Klebsiella pneumoniae subsp. pneumoniae (strain ATCC 700721 / MGH 78578) GN=KPN78578_25810 PE=3 SV=1	0	6.29860473098608	21.3333333333333	1	2	1	1	75	8.184	5.15	Not Found	Not Found	High				0.778	7.81198358535767	1
High	IsMasterProtein	A6T7Y5	GTP cyclohydrolase-2 OS=Klebsiella pneumoniae subsp. pneumoniae (strain ATCC 700721 / MGH 78578) GN=ribA PE=3 SV=1	0	6.00494161550078	7.5	2	8	2	1	200	22.168	6.2	High	High	High	6.9e7	1.4e8	8.3e7	0.425	13.5483274459839	2
High	IsMasterProtein	A6T748	3-hydroxydecanoyl-[acyl-carrier-protein] dehydratase OS=Klebsiella pneumoniae subsp. pneumoniae (strain ATCC 700721 / MGH 78578) GN=fabA PE=3 SV=1	0	5.94446483864772	9.88372093023256	2	10	2	1	172	19.072	6.02	High	High	High	2.7e8	2.7e8	4.8e8	0.668	23.0621933937073	2
High	IsMasterProtein	B5XQ71	Probable septum site-determining protein MinC OS=Klebsiella pneumoniae (strain 342) GN=minC PE=3 SV=1	0	5.86774031046896	5.15021459227468	1	6	1	1	233	25.037	6.64	High	High	High	1.4e8	1.5e8		0.179	14.7642371654511	1
High	IsMasterProtein	A6TGC7	Met repressor OS=Klebsiella pneumoniae subsp. pneumoniae (strain ATCC 700721 / MGH 78578) GN=metJ PE=3 SV=1	0	5.75111758134062	16.1904761904762	2	7	2	1	105	12.101	5.54	High	Not Found	High	4.3e7			0.931	10.085456609726	2
High	IsMasterProtein	P41392	Methionine aminopeptidase (Fragment) OS=Klebsiella oxytoca GN=map PE=3 SV=1	0	5.74836177955179	30.2325581395349	1	6	1	1	43	4.823	5.74	High	High	High	2.5e8	2.5e8	1.4e8	2.162	24.1159644126892	1
High	IsMasterProtein	A6TBG5	dCTP deaminase OS=Klebsiella pneumoniae subsp. pneumoniae (strain ATCC 700721 / MGH 78578) GN=dcd PE=3 SV=1	0	5.6416843599178	6.73575129533679	1	6	1	1	193	21.189	6.21	High	High	High	7.9e7	9.4e7		0.259	17.9497430324554	1
High	IsMasterProtein	A6T4P4	Cell division protein ZapD OS=Klebsiella pneumoniae subsp. pneumoniae (strain ATCC 700721 / MGH 78578) GN=zapD PE=3 SV=1	0	5.63078414258986	4.45344129554656	1	8	1	1	247	28.622	6.74	High	High	High				0.179	22.7946796417236	1
High	IsMasterProtein	A6TB00	Protease HtpX OS=Klebsiella pneumoniae subsp. pneumoniae (strain ATCC 700721 / MGH 78578) GN=htpX PE=3 SV=1	0	5.58703572800334	3.74149659863946	1	2	1	1	294	32.025	6.7	Not Found	Not Found	High				0.233	6.51076006889343	1
High	IsMasterProtein	A6TDS2	Cell division protein ZapA OS=Klebsiella pneumoniae subsp. pneumoniae (strain ATCC 700721 / MGH 78578) GN=zapA PE=3 SV=1	0	5.57300104124346	11.9266055045872	1	2	1	1	109	12.558	5.58	Not Found	High	Not Found		6.3e7		0.389	6.87426352500916	1
High	IsMasterProtein	A6TGF8	Dihydroxy-acid dehydratase OS=Klebsiella pneumoniae subsp. pneumoniae (strain ATCC 700721 / MGH 78578) GN=ilvD PE=3 SV=1	0	5.53910215724345	1.94805194805195	1	4	1	1	616	65.678	5.81	High	High	Not Found	1.1e8	8.1e7		0.059	11.4124763011932	1
High	IsMasterProtein	A6TCD5	Cytoskeleton protein RodZ OS=Klebsiella pneumoniae subsp. pneumoniae (strain ATCC 700721 / MGH 78578) GN=rodZ PE=3 SV=1	0	5.46890445312997	4.22960725075529	1	2	1	1	331	35.18	6.57	Not Found	High	Not Found				0.212	6.22333610057831	1
High	IsMasterProtein	A6TBP4	Probable endonuclease 4 OS=Klebsiella pneumoniae subsp. pneumoniae (strain ATCC 700721 / MGH 78578) GN=nfo PE=3 SV=1	0	5.42517452628839	7.3943661971831	1	6	1	1	284	31.164	5.36	High	High	Not Found	4.8e7	6.0e7		0.292	13.0530815124512	1
High	IsMasterProtein	A6TDS1	UPF0149 protein KPN78578_32810 OS=Klebsiella pneumoniae subsp. pneumoniae (strain ATCC 700721 / MGH 78578) GN=KPN78578_32810 PE=3 SV=1	0	5.38806437495988	6.77083333333333	1	4	1	1	192	21.208	4.4	High	Not Found	High	9.7e7			0.468	12.8661739826202	1
High	IsMasterProtein	A6T5B6	Pyrimidine/purine nucleoside phosphorylase OS=Klebsiella pneumoniae subsp. pneumoniae (strain ATCC 700721 / MGH 78578) GN=ppnP PE=3 SV=1	0	5.37654395193007	11.7021276595745	1	6	1	1	94	10.172	4.5	High	High	High	4.5e8	2.9e8	2.6e8	0.778	17.3306856155396	1
High	IsMasterProtein	B5Y109	Recombination-associated protein RdgC OS=Klebsiella pneumoniae (strain 342) GN=rdgC PE=3 SV=1	0	5.34538614834502	5.28052805280528	2	8	2	1	303	34.007	5.24	High	High	High		6.6e5	6.8e7	0.259	11.6244423389435	2
High	IsMasterProtein	A6TBX3	NADH-quinone oxidoreductase subunit B OS=Klebsiella pneumoniae subsp. pneumoniae (strain ATCC 700721 / MGH 78578) GN=nuoB PE=3 SV=1	0	5.28735029837279	6.25	1	6	1	1	224	25.502	5.99	High	High	High	4.7e7	5.3e7		0.166	22.5871844291687	1
High	IsMasterProtein	A6TGQ5	Endonuclease V OS=Klebsiella pneumoniae subsp. pneumoniae (strain ATCC 700721 / MGH 78578) GN=nfi PE=3 SV=1	0	5.17973284283904	5.38116591928251	1	1	1	1	223	24.868	7.47	Not Found	High	Not Found		6.7e7		0.166	3.93562746047974	1
High	IsMasterProtein	A6T4N3	UDP-N-acetylglucosamine--N-acetylmuramyl-(pentapeptide) pyrophosphoryl-undecaprenol N-acetylglucosamine transferase OS=Klebsiella pneumoniae subsp. pneumoniae (strain ATCC 700721 / MGH 78578) GN=murG PE=3 SV=1	0	5.16953964996903	5.33707865168539	1	2	1	1	356	38.02	9.55	Not Found	Not Found	High				0.116	6.46381998062134	1
High	IsMasterProtein	Q9XBM7	PTS system mannitol-specific EIICBA component OS=Klebsiella pneumoniae GN=mtlA PE=3 SV=1	0.00177619893428064	5.09119340059433	2.83464566929134	1	2	1	1	635	67.655	6.67	Not Found	High	Not Found		5.7e7		0.077	3.21403551101685	1
High	IsMasterProtein	B5XXG3	UPF0227 protein KPK_3451 OS=Klebsiella pneumoniae (strain 342) GN=KPK_3451 PE=3 SV=1	0.00177619893428064	4.99182581599357	7.22222222222222	1	4	1	1	180	21.063	6.68	High	High	Not Found	7.2e7	7.4e7		0.194	13.0016493797302	1
High	IsMasterProtein	A6TGG9	ATP-dependent RNA helicase RhlB OS=Klebsiella pneumoniae subsp. pneumoniae (strain ATCC 700721 / MGH 78578) GN=rhlB PE=3 SV=1	0.00177619893428064	4.98254927048946	2.61282660332542	1	6	1	1	421	47.078	7.27	High	High	High	1.3e8	1.2e8	1.1e8	0.089	17.7180063724518	1
High	IsMasterProtein	B5XNU6	UPF0304 protein KPK_1463 OS=Klebsiella pneumoniae (strain 342) GN=KPK_1463 PE=3 SV=1	0.00177619893428064	4.89029594089427	14.0243902439024	2	5	2	1	164	19.384	6.52	High	High	High	2.0e8	2.3e8	1.5e8	0.389	9.04829955101013	2
High	IsMasterProtein	A6TEQ4	Arginine repressor OS=Klebsiella pneumoniae subsp. pneumoniae (strain ATCC 700721 / MGH 78578) GN=argR PE=3 SV=1	0.00177619893428064	4.87419354186047	14.7435897435897	1	4	1	1	156	17.028	5.35	High	Not Found	Not Found				0.389	15.0617425441742	1
High	IsMasterProtein	A6TBX4	NADH-quinone oxidoreductase subunit A OS=Klebsiella pneumoniae subsp. pneumoniae (strain ATCC 700721 / MGH 78578) GN=nuoA PE=3 SV=2	0.00177619893428064	4.81701503299642	8.78378378378378	1	4	1	1	148	16.554	9.35	Not Found	High	High		5.3e7		0.468	12.7976822853088	1
High	IsMasterProtein	A6TGL3	Ubiquinone/menaquinone biosynthesis C-methyltransferase UbiE OS=Klebsiella pneumoniae subsp. pneumoniae (strain ATCC 700721 / MGH 78578) GN=ubiE PE=3 SV=1	0.00177619893428064	4.6763354643919	7.17131474103586	1	2	1	1	251	28.129	7.18	Not Found	High	Not Found		7.8e7		0.155	9.3189902305603	1
High	IsMasterProtein	B5XY41	Methylglyoxal synthase OS=Klebsiella pneumoniae (strain 342) GN=mgsA PE=3 SV=1	0.00177619893428064	4.65308574000625	25.6578947368421	2	7	2	1	152	16.791	6.89	High	High	Not Found		2.4e7		0.931	16.438022851944	2
High	IsMasterProtein	A6TAE4	Cysteine desulfurase OS=Klebsiella pneumoniae subsp. pneumoniae (strain ATCC 700721 / MGH 78578) GN=sufS PE=3 SV=1	0.00177619893428064	4.6190655366693	5.41871921182266	1	6	1	1	406	43.722	6.19	High	High	High	1.7e7			0.116	14.0982151031494	1
High	IsMasterProtein	A6T709	UPF0434 protein KPN78578_09190 OS=Klebsiella pneumoniae subsp. pneumoniae (strain ATCC 700721 / MGH 78578) GN=KPN78578_09190 PE=3 SV=1	0.00177619893428064	4.60747891006807	15	1	6	1	1	60	6.792	5	High	High	High	1.7e8	1.7e8	7.2e7	0.585	16.3462734222412	1
High	IsMasterProtein	A6T7K3	tRNA-specific 2-thiouridylase MnmA OS=Klebsiella pneumoniae subsp. pneumoniae (strain ATCC 700721 / MGH 78578) GN=mnmA PE=3 SV=2	0.00177619893428064	4.51201366887061	3.26086956521739	1	4	1	1	368	40.991	5.06	High	Not Found	High	7.9e7			0.116	10.8751764297485	1
High	IsMasterProtein	A6T5L4	Maltoporin 1 OS=Klebsiella pneumoniae subsp. pneumoniae (strain ATCC 700721 / MGH 78578) GN=lamB1 PE=3 SV=1	0.00177619893428064	4.36608989967061	5.91016548463357	1	6	1	1	423	46.729	4.74	High	High	High	1.7e8	8.8e8	4.0e8	0.222	10.2129812240601	1
High	IsMasterProtein	A6T5D7	S-adenosylmethionine:tRNA ribosyltransferase-isomerase OS=Klebsiella pneumoniae subsp. pneumoniae (strain ATCC 700721 / MGH 78578) GN=queA PE=3 SV=1	0.00177619893428064	4.20411998265593	2.82485875706215	1	2	1	1	354	39.109	5.55	Not Found	Not Found	High			6.5e7	0.166	4.9427661895752	1
High	IsMasterProtein	A6T742	Ribosomal RNA large subunit methyltransferase K/L OS=Klebsiella pneumoniae subsp. pneumoniae (strain ATCC 700721 / MGH 78578) GN=rlmL PE=3 SV=1	0.00177619893428064	4.19361649817583	2.1398002853067	1	2	1	1	701	78.861	8.63	High	Not Found	Not Found	5.4e7			0.049	6.10577368736267	1
High	IsMasterProtein	A6TAX2	YcgL domain-containing protein KPN78578_22820 OS=Klebsiella pneumoniae subsp. pneumoniae (strain ATCC 700721 / MGH 78578) GN=KPN78578_22820 PE=3 SV=1	0.00177619893428064	4.08783110394037	22.5806451612903	1	2	1	1	93	10.817	8.63	Not Found	High	Not Found		3.1e7		0.389	6.41533637046814	1
High	IsMasterProtein	A6TGG8	Guanosine-5'-triphosphate,3'-diphosphate pyrophosphatase OS=Klebsiella pneumoniae subsp. pneumoniae (strain ATCC 700721 / MGH 78578) GN=gppA PE=3 SV=1	0.00177619893428064	4.06253226035662	2.20440881763527	1	2	1	1	499	54.976	6.21	Not Found	High	Not Found				0.089	5.22559952735901	1
High	IsMasterProtein	A6TGN1	Pantothenate kinase OS=Klebsiella pneumoniae subsp. pneumoniae (strain ATCC 700721 / MGH 78578) GN=coaA PE=3 SV=2	0.00177619893428064	3.94385773794095	4.43037974683544	1	8	1	1	316	36.205	7.14	Not Found	High	High				0.136	11.8232960700989	1
High	IsMasterProtein	A6TAN9	Peptide chain release factor 1 OS=Klebsiella pneumoniae subsp. pneumoniae (strain ATCC 700721 / MGH 78578) GN=prfA PE=3 SV=1	0.00353982300884956	3.7956086680807	2.77777777777778	1	2	1	1	360	40.337	5.21	Not Found	High	Not Found		7.7e7		0.093	5.78385043144226	1
Medium	IsMasterProtein	B5XYH5	3'-5' ssDNA/RNA exonuclease TatD OS=Klebsiella pneumoniae (strain 342) GN=tatD PE=3 SV=1	0.010221465076661	3.71919407160633	4.94296577946768	1	1	1	1	263	28.962	5.44	High	Not Found	Not Found				0.166	2.95308446884155	1
Medium	IsMasterProtein	A6T4R6	Polyamine aminopropyltransferase OS=Klebsiella pneumoniae subsp. pneumoniae (strain ATCC 700721 / MGH 78578) GN=speE PE=3 SV=1	0.010221465076661	3.57544502339329	3.4965034965035	1	2	1	1	286	32.174	5.86	High	Not Found	Not Found	6.4e7			0.194	4.97911763191223	1
Medium	IsMasterProtein	A6TF44	Thiosulfate sulfurtransferase GlpE OS=Klebsiella pneumoniae subsp. pneumoniae (strain ATCC 700721 / MGH 78578) GN=glpE PE=3 SV=1	0.010221465076661	3.43651891460559	11.9266055045872	1	2	1	1	109	12.261	5.62	Not Found	High	Not Found		2.9e7		0.389	6.36481189727783	1
Medium	IsMasterProtein	A6T5N4	Nucleoid-associated protein KPN78578_04440 OS=Klebsiella pneumoniae subsp. pneumoniae (strain ATCC 700721 / MGH 78578) GN=KPN78578_04440 PE=3 SV=1	0.010221465076661	3.3646167959525	7.27272727272727	1	2	1	1	110	12.048	5.07	Not Found	Not Found	High			6.8e7	0.334	5.31334519386292	1
Medium	IsMasterProtein	A6T5I9	HMP-PP phosphatase OS=Klebsiella pneumoniae subsp. pneumoniae (strain ATCC 700721 / MGH 78578) GN=cof PE=3 SV=1	0.010221465076661	3.33105526554227	5.51470588235294	1	202	1	1	272	30.339	6.14	High	High	High			3.6e7	0.155	96.3032675981522	1
Medium	IsMasterProtein	B5XPE8	ATP phosphoribosyltransferase OS=Klebsiella pneumoniae (strain 342) GN=hisG PE=3 SV=1	0.010221465076661	3.3263341237543	7.69230769230769	1	10	1	1	299	33.192	6.01	High	Not Found	High	1.2e7		1.9e7	0.122	25.5629467964172	1
Medium	IsMasterProtein	A6TD38	2-C-methyl-D-erythritol 2,4-cyclodiphosphate synthase OS=Klebsiella pneumoniae subsp. pneumoniae (strain ATCC 700721 / MGH 78578) GN=ispF PE=3 SV=1	0.010221465076661	3.26161587648784	8.17610062893082	1	2	1	1	159	16.944	6.52	Not Found	Not Found	High				0.292	4.17612111568451	1
Medium	IsMasterProtein	A6TEU2	Ribosomal RNA small subunit methyltransferase B OS=Klebsiella pneumoniae subsp. pneumoniae (strain ATCC 700721 / MGH 78578) GN=rsmB PE=3 SV=1	0.010221465076661	3.24680008580058	3.24825986078886	1	2	1	1	431	48.525	7.81	High	Not Found	Not Found	4.0e7			0.129	6.10776710510254	1
Medium	IsMasterProtein	B5XUE6	tRNA-modifying protein YgfZ OS=Klebsiella pneumoniae (strain 342) GN=KPK_0772 PE=3 SV=1	0.010221465076661	3.04431224968649	3.6697247706422	1	4	1	1	327	35.705	5.24	High	Not Found	High				0.122	10.4878811836243	1
Medium	IsMasterProtein	A6TDP3	Isopentenyl-diphosphate Delta-isomerase OS=Klebsiella pneumoniae subsp. pneumoniae (strain ATCC 700721 / MGH 78578) GN=idi PE=3 SV=1	0.010221465076661	2.9115095298176	4.89130434782609	1	6	1	1	184	20.658	5.19	High	High	High				0.468	12.1449205875397	1
Medium	IsMasterProtein	A6TBV8	2-succinyl-5-enolpyruvyl-6-hydroxy-3-cyclohexene-1-carboxylate synthase OS=Klebsiella pneumoniae subsp. pneumoniae (strain ATCC 700721 / MGH 78578) GN=menD PE=3 SV=1	0.010221465076661	2.91080163319485	3.05755395683453	1	8	1	1	556	60.626	6.71	High	High	High	1.0e8	7.2e7		0.089	25.1833641529083	1
Medium	IsMasterProtein	P07094	Maltodextrin phosphorylase (Fragment) OS=Klebsiella pneumoniae GN=malP PE=3 SV=1	0.010221465076661	2.81930079870397	8.33333333333333	1	2	1	1	108	12.317	4.92	Not Found	High	Not Found		7.0e7		0.389	4.98998761177063	1
Medium	IsMasterProtein	B5XPB3	Probable lipid kinase YegS-like OS=Klebsiella pneumoniae (strain 342) GN=KPK_1632 PE=3 SV=1	0.0135823429541596	2.78330640083025	9.76430976430976	1	2	1	1	297	31.834	5.1	Not Found	Not Found	High				0.155	3.52970087528229	1
Medium	IsMasterProtein	P27508	Coenzyme PQQ synthesis protein F OS=Klebsiella pneumoniae GN=pqqF PE=3 SV=1	0.0135823429541596	2.72607321989947	5.12483574244415	1	2	1	1	761	83.565	8.41	High	High	Not Found				0.049	6.99779224395752	1
Medium	IsMasterProtein	P00761	Trypsin OS=Sus scrofa PE=1 SV=1	0.0169491525423729	2.70465285166638	3.46320346320346	1	8	1	1	231	24.394	7.18	High	High	High	6.7e8	5.7e8	3.9e8	0.194	11.5593878030777	1
Medium	IsMasterProtein	A6T4X9	Outer membrane protein assembly factor BamA OS=Klebsiella pneumoniae subsp. pneumoniae (strain ATCC 700721 / MGH 78578) GN=bamA PE=3 SV=1	0.0202360876897133	2.61870437699617	1.48331273176761	1	4	1	1	809	90.028	5.3	High	High	Not Found	6.3e7	5.5e7		0.046	9.42020869255066	1
Medium	IsMasterProtein	A6TDG3	Thymidylate synthase OS=Klebsiella pneumoniae subsp. pneumoniae (strain ATCC 700721 / MGH 78578) GN=thyA PE=3 SV=1	0.0202360876897133	2.58905414131223	3.03030303030303	1	4	1	1	264	30.287	6.37	High	Not Found	High	9.4e7			0.179	10.338582277298	1
Medium	IsMasterProtein	P45600	HTH-type transcriptional regulator CysB OS=Klebsiella pneumoniae GN=cysB PE=1 SV=2	0.0235690235690236	2.55846196129784	4.01234567901235	1	2	1	1	324	35.941	7.37	High	Not Found	Not Found				0.129	4.70120429992676	1
Medium	IsMasterProtein	A6T7K2	High frequency lysogenization protein HflD homolog OS=Klebsiella pneumoniae subsp. pneumoniae (strain ATCC 700721 / MGH 78578) GN=hflD PE=3 SV=1	0.0252100840336134	2.53357727756621	8.45070422535211	1	2	1	1	213	22.921	8.51	High	Not Found	Not Found	4.6e8			0.179	4.38001549243927	1
Medium	IsMasterProtein	P27219	PTS system sucrose-specific EIIBC component OS=Klebsiella pneumoniae GN=scrA PE=3 SV=1	0.0284280936454849	2.47886191629596	3.50877192982456	1	1	1	1	456	47.991	8.81	High	Not Found	Not Found	2.9e8			0.212	2.72480654716492	1
Medium	IsMasterProtein	A6TG05	50S ribosomal protein L34 OS=Klebsiella pneumoniae subsp. pneumoniae (strain ATCC 700721 / MGH 78578) GN=rpmH PE=3 SV=1	0.0284280936454849	2.47755576649368	17.3913043478261	1	3	1	1	46	5.377	13	High	High	High	2.6e9	2.4e9	2.4e9	9	1.97571504116058	1
Medium	IsMasterProtein	B5XTW7	Uronate isomerase OS=Klebsiella pneumoniae (strain 342) GN=uxaC PE=3 SV=1	0.0284280936454849	2.46029676105217	5.53191489361702	1	2	1	1	470	53.687	6.1	High	Not Found	Not Found	1.5e7			0.075	5.82134938240051	1
Medium	IsMasterProtein	B5XZH9	Protein FdhE homolog OS=Klebsiella pneumoniae (strain 342) GN=fdhE PE=3 SV=1	0.0400667779632721	2.26889494878408	3.88349514563107	1	2	1	1	309	34.603	5.67	High	Not Found	Not Found	3.3e7			0.136	4.46414113044739	1
Medium	IsMasterProtein	A6T672	Acireductone dioxygenase OS=Klebsiella pneumoniae subsp. pneumoniae (strain ATCC 700721 / MGH 78578) GN=mtnD PE=3 SV=1	0.0433333333333333	2.21246868387277	11.6666666666667	1	2	1	1	180	20.212	5.02	Not Found	High	Not Found				0.292	3.31387400627136	1
Medium	IsMasterProtein	A6TBV3	Nucleoside triphosphatase NudI OS=Klebsiella pneumoniae subsp. pneumoniae (strain ATCC 700721 / MGH 78578) GN=nudI PE=3 SV=2	0.0465890183028286	2.19077707831058	4.28571428571429	1	5	1	1	140	16.161	5.86	High	High	Not Found	5.2e8	2.6e8		0.259	0	1
Medium	IsMasterProtein	A6T4L6	3-isopropylmalate dehydratase small subunit OS=Klebsiella pneumoniae subsp. pneumoniae (strain ATCC 700721 / MGH 78578) GN=leuD PE=3 SV=1	0.0498338870431894	2.15378663612061	11.9402985074627	1	2	1	1	201	22.583	5.03	Not Found	High	High		4.8e8	2.3e8	0.292	4.97821354866028	1
Low	IsMasterProtein	A6T4P3	DNA gyrase inhibitor YacG OS=Klebsiella pneumoniae subsp. pneumoniae (strain ATCC 700721 / MGH 78578) GN=yacG PE=3 SV=1	0.0760330578512397	1.93404701968613	29.6875	1	3	1	1	64	7.185	4.42	High	High	Not Found	6.7e7	4.3e7		0.778	10.3596460819244	1
