# Supplementary material for: Lavender essential oil induces oxidative stress which modifies the bacterial membrane permeability of carbapenemase producing Klebsiella pneumoniae
Source: Sci Rep. 2020 Jan 21;10:819. doi: 10.1038/s41598-019-55601-0 (PMC6972767; doi:10.1038/s41598-019-55601-0)
Supplement: Supplementary file 1 — Dataset 1 [file 41598_2019_55601_MOESM1_ESM.zip › Supplementary Information/Supplementary File S1 Proteomic Raw Data and Analysis/Non-treated KPC-KP cells/Non-treated2_050218_01_PeptideGroups.txt]

Confidence	Annotated Sequence	Modifications	Qvality PEP	Qvality q-value	# Protein Groups	# Proteins	# PSMs	Master Protein Accessions	Positions in Master Proteins	# Missed Cleavages	Theo. MH+ [Da]	Found in Sample: [S6] F6: Sample	Found in Sample: [S5] F5: Sample	Found in Sample: [S4] F4: Sample	Area: F6: Sample	Area: F5: Sample	Area: F4: Sample	XCorr Sequest HT	Confidence Sequest HT	Percolator q-Value Sequest HT	Percolator PEP Sequest HT
High	[R].AVTSSPVVVALDYDNR.[D]		0.000229317	0	1	1	2	B5XS09	B5XS09 [11-26]	0	1705.87553983	Not Found	Not Found	High			5.7e7	3.78940963745117	High	0	6.422E-08
High	[K].GDSTIADPQTFEEQALR.[F]		1.2772E-05	0	1	1	15	Q48485	Q48485 [125-141]	0	1877.88756095	High	High	High	8.7e7		1.4e8	4.78438711166382	High	0	2.256E-10
High	[R].SGLPQAALNYIQR.[I]		0.000887954	0	1	2	22	A6TH93	A6TH93 [390-402]	0	1430.77503812	High	High	High	6.8e7	3.6e7		4.31989288330078	High	0	6.21E-06
High	[R].QASFDPSVLAIK.[I]		0.00287073	0	1	1	4	Q07411	Q07411 [356-367]	0	1275.69432825	Not Found	High	High			6.2e7	3.59814739227295	High	0	3.713E-06
High	[K].MVPCDFIAPAITHNPLSDHHQK.[L]	1xCarbamidomethyl [C4]	0.000280362	0	1	1	7	A6TGT4	A6TGT4 [398-419]	0	2528.21730864	High	High	High	1.2e8		6.3e7	3.82533550262451	High	0	5.694E-06
High	[R].SNQNTCINQMPCVSLGEPIER.[G]	1xDeamidated [N/Q]; 2xCarbamidomethyl [C6; C12]	0.000811619	0	1	2	5	A6TGP0	A6TGP0 [759-779]	0	2448.09520484	High	Not Found	Not Found				4.49774122238159	High	0	1.293E-06
High	[R].SNQNTCINQMPCVSLGEPIER.[G]	2xCarbamidomethyl [C6; C12]	1.53694E-05	0	1	2	10	A6TGP0	A6TGP0 [759-779]	0	2447.11118884	High	High	High	6.2e7		9.8e7	4.42999315261841	High	0	3.148E-10
High	[R].VFMQPASEGTGIIAGGAMR.[A]		1.14097E-07	0	1	1	11	A6TEV5	A6TEV5 [94-112]	0	1892.93571402	High	High	High	1.7e8		1.2e9	5.85789966583252	High	0	4.816E-14
High	[R].QVGVPYIIVFLNK.[C]		0.00175618	0	1	1	10	A6TEX7	A6TEX7 [125-137]	0	1489.87771231	High	High	High	3.0e7			3.4356255531311	High	0	2.386E-06
High	[K].VSQALDILTYTNK.[K]		5.1604E-05	0	1	1	20	A6TEW7	A6TEW7 [29-41]	0	1465.78968507	High	High	High	5.1e7		1.1e9	5.21226501464844	High	0	1.467E-08
High	[K].AAAFEGELIPASQIDR.[L]		1.10723E-05	0	1	1	18	P0A297	P0A297 [110-125]	0	1687.86497517	High	High	High	4.2e8		6.7e9	4.87047910690308	High	0	5.026E-10
High	[R].VTPVGTPVTEEDFLQPGNK.[Q]		7.80968E-06	0	1	1	12	A6THE3	A6THE3 [134-152]	0	2028.02841149	High	High	High	3.7e7		6.5e8	4.43905401229858	High	0	9.322E-11
High	[R].ELPELTEEFIKR.[F]		0.000992229	0	1	2	19	A6T5H9	A6T5H9 [244-255]	1	1503.80533513	High	High	High	8.4e7	5.3e7	1.9e8	3.21875357627869	High	0	1.515E-06
High	[R].AAEQGRPGSAFVSLPQDVVDGPVSGK.[V]	1xDeamidated [Q]	0.000209599	0	1	1	4	P27696	P27696 [154-179]	0	2569.28927077	Not Found	High	Not Found				4.10370492935181	High	0	3.393E-08
High	[R].AAEQGRPGSAFVSLPQDVVDGPVSGK.[V]		2.02351E-05	0	1	1	8	P27696	P27696 [154-179]	0	2568.30525477	High	High	High	6.6e7		3.6e8	4.55911207199097	High	0	8.57E-09
High	[K].SWDYLYEPDPK.[A]		0.0109589	0	1	2	4	A6TG37	A6TG37 [203-213]	0	1412.6368729	Not Found	High	High		1.7e7	1.3e7	3.72252106666565	High	0	4.129E-05
High	[K].AIMASDLGLNPSSAGSDIR.[V]		4.97319E-08	0	1	1	12	B5Y1J9	B5Y1J9 [81-99]	0	1874.92765166	High	High	High			1.0e9	7.51094532012939	High	0	2.184E-14
High	[K].GFLAAAVLAR.[S]		0.00118763	0	1	1	14	Q9F663	Q9F663 [73-82]	0	988.59382654	High	High	High	3.2e7	4.8e7	2.5e7	3.41114664077759	High	0	7.595E-07
High	[K].NDLQGATLAIVPGDPER.[V]		4.69177E-05	0	1	1	18	P52671	P52671 [14-30]	0	1765.90790255	High	High	High			5.1e9	4.51267242431641	High	0	1.579E-07
High	[K].NDLQGATLAIVPGDPER.[V]	1xDeamidated [Q/N]	9.83833E-05	0	1	1	28	P52671	P52671 [14-30]	0	1766.89191855	High	High	High		1.7e8	3.5e8	5.08264255523682	High	0	3.281E-08
High	[R].TTPSIIAYTQDGETLVGQPAKR.[Q]		2.76459E-05	0	1	2	17	A6T4F4	A6T4F4 [35-56]	1	2346.22996467	High	High	High	7.6e7	4.0e7	7.9e8	4.64109897613525	High	0	1.018E-09
High	[R].TTPSIIAYTQDGETLVGQPAKR.[Q]	1xDeamidated [Q]	0.000833363	0	1	2	6	A6T4F4	A6T4F4 [35-56]	1	2347.21398067	Not Found	High	High		2.4e7		4.51090097427368	High	0	4.023E-07
High	[K].TVNMMELIR.[N]		0.0186186	0	1	2	4	A6TG36	A6TG36 [157-165]	0	1106.56966192	High	High	Not Found				2.6808705329895	High	4.676E-05	0.001315
High	[K].LVHHDIIDAIENMK.[R]		2.02351E-05	0	1	1	15	A6TGB8	A6TGB8 [292-305]	0	1647.85230207	High	High	High	5.6e7	1.3e7	4.1e7	4.26921653747559	High	0	5.027E-08
High	[K].TGGNLGTDGSVSYLFSK.[K]		4.70018E-06	0	1	1	14	A6TB33	A6TB33 [120-136]	0	1702.82825528	High	High	High		2.4e7		4.83950328826904	High	0	4.985E-08
High	[R].SLLRDEIEGSGILSK.[D]		0.000681663	0	1	2	19	A6TGP0	A6TGP0 [408-422]	1	1616.88537626	High	High	High	5.9e7	1.9e7	4.0e7	4.14457082748413	High	0	2.814E-07
High	[K].FNQIGSLTETLAAIK.[M]	1xDeamidated [N/Q]	2.96137E-05	0	1	2	32	A6TD53	A6TD53 [343-357]	0	1606.86866403	High	High	High		7.9e7	9.7e7	4.98598957061768	High	0	1.015E-09
High	[K].ASTWLNHFDADSLR.[Y]		0.00288594	0	1	2	4	A6TBK7	A6TBK7 [344-357]	0	1632.77649458	Not Found	High	High				4.50116920471191	High	0	4.292E-06
High	[R].GVDTTDTAAAALPAAQALAR.[R]		7.74131E-07	0	1	2	6	A6TBJ8	A6TBJ8 [142-161]	0	1883.98213005	High	High	High	2.4e7	6.3e7	1.4e8	4.49999618530273	High	0	2.143E-09
High	[K].TFEVLATNGDTHLGGEDFDTR.[L]		4.06043E-07	0	1	2	25	A6T4F4	A6T4F4 [215-235]	0	2295.05239424	High	High	High	4.5e7	5.5e7	3.8e7	5.74525117874146	High	0	7.457E-12
High	[K].TFEVLATNGDTHLGGEDFDTR.[L]	1xDeamidated [N8]	6.89095E-07	0	1	2	33	A6T4F4	A6T4F4 [215-235]	0	2296.03641024	High	High	High	1.6e8	3.0e7	8.4e7	6.0972843170166	High	0	6.53E-11
High	[R].TEFDKDNGFTVLDAGQVNDR.[S]	1xDeamidated [N/Q]	0.0074618	0	1	1	10	B5XUB2	B5XUB2 [188-207]	1	2242.02584558	Not Found	High	High		2.9e7		3.9176344871521	High	0	2.06E-05
High	[K].FNQIGSLTETLAAIK.[M]		2.84884E-07	0	1	2	62	A6TD53	A6TD53 [343-357]	0	1605.88464803	High	High	High	1.2e9	5.0e8	1.1e9	4.95021438598633	High	0	1.438E-09
High	[R].FAPLNSWPDNVSLDK.[A]		0.000193613	0	1	1	5	A6T9H9	A6T9H9 [127-141]	0	1702.84351148	High	High	Not Found		3.9e6		4.35567712783813	High	0	2.948E-08
High	[R].VDALALITHNDNAPYR.[G]		0.000722489	0	1	2	2	A6TCI3	A6TCI3 [492-507]	0	1782.91332232	Not Found	High	High				3.68023705482483	High	0	3.106E-07
High	[R].IIFAGTPDFAAR.[H]		0.006404	0	1	2	5	A6TEU1	A6TEU1 [7-18]	0	1278.68409796	High	High	High	9.0e7	5.0e6	1.0e8	3.30215668678284	High	0	1.557E-05
High	[R].EAFPGDVFYLHSR.[L]		0.000643144	0	1	2	4	A6TG38	A6TG38 [284-296]	0	1537.74340363	Not Found	Not Found	High			3.5e7	3.47000527381897	High	0	2.533E-07
High	[K].VTIEGWNGPVEVEQIK.[G]		3.2977E-06	0	1	2	16	A6TCB0	A6TCB0 [52-67]	0	1797.93814007	High	High	High		5.1e7	1.4e8	5.27921915054321	High	0	4.736E-07
High	[K].VIDIWAAANDR.[V]		0.00315708	0	1	1	10	A6TGP1	A6TGP1 [682-692]	0	1243.64296141	Not Found	High	High		7.9e6	3.6e7	3.0746750831604	High	0	4.398E-06
High	[K].VLYEMDGVPEELAR.[E]		7.27764E-05	0	1	1	27	A6TEW5	A6TEW5 [101-114]	0	1620.79378412	High	High	High	3.9e8		6.9e8	4.74576759338379	High	0	3.28E-08
High	[R].GLALLDEELSK.[L]		0.00955772	0	1	1	12	A6TCV9	A6TCV9 [374-384]	0	1187.65179473	High	High	High	2.9e8	3.5e7	1.5e8	3.70946264266968	High	0	4.222E-05
High	[K].NALVPWSPISEK.[Y]		0.00258288	0	1	1	20	Q9F663	Q9F663 [99-110]	0	1340.72087734	High	High	High		5.4e8	2.7e9	2.95908665657043	High	0	8.227E-05
High	[K].DVMPEVNAVLEK.[M]		0.0166795	0	1	2	4	A6TGT4	A6TGT4 [115-126]	0	1343.68752827	Not Found	High	High				2.7266218662262	High	0	8.729E-05
High	[K].NALVPWSPISEK.[Y]	1xDeamidated [N1]	0.0119835	0	1	1	7	Q9F663	Q9F663 [99-110]	0	1341.70489334	High	High	High	4.0e7		1.0e8	2.63605880737305	High	0	0.0001299
High	[K].AWVPVTQVPNCWLLVDGVNKPK.[L]	1xCarbamidomethyl [C11]	0.000369109	0	1	2	2	A6TGM5	A6TGM5 [58-79]	0	2520.3431611	High	Not Found	Not Found	3.8e7			3.11178374290466	High	0	9.372E-08
High	[R].DRGEDALIVYDDLSK.[Q]		0.00112647	0	1	1	4	A6TG38	A6TG38 [251-265]	1	1708.83881994	Not Found	Not Found	High			4.5e7	3.87311124801636	High	0	6.887E-07
High	[K].SILSELVR.[Q]		0.0125639	0	1	1	32	A6TEX1	A6TEX1 [107-114]	0	916.54620762	High	High	High	4.1e8			2.43559694290161	High	0	8.878E-05
High	[K].VSQAFTVFLPVR.[S]		0.0236779	0	1	2	4	A6TCC2	A6TCC2 [444-455]	0	1363.77324729	High	High	Not Found				2.94719052314758	High	0	0.0001652
High	[K].GLADDDHFVGLAIDEDRQPELTNER.[V]		0.000225708	0	1	1	8	O07026	O07026 [132-156]	1	2825.33365418	High	High	High		3.1e7	2.8e7	4.45654916763306	High	1.686E-05	0.0005446
High	[K].GLADDDHFVGLAIDEDRQPELTNER.[V]	1xDeamidated [N/Q]	0.00371868	0	1	1	4	O07026	O07026 [132-156]	1	2826.31767018	Not Found	Not Found	High				4.67938756942749	High	0	5.889E-06
High	[R].SCAFLVADGVIPSNENR.[G]	1xCarbamidomethyl [C2]	3.2803E-06	0	1	1	14	A6TCV9	A6TCV9 [290-306]	0	1848.89087259	High	High	High	6.8e7	5.4e6	3.8e7	5.20296096801758	High	0	3.122E-10
High	[R].GGVPHDVVLGAIADTQQAQQ.[-]	1xDeamidated [Q]	0.00617192	0	1	2	4	A6TF13	A6TF13 [345-364]	0	2004.99850877	Not Found	Not Found	High				5.12075471878052	High	0	6.988E-05
High	[K].ANDAAGDGTTTATVLAQAIVNEGLK.[A]	3xDeamidated [N2; Q17; N21]	0.0223569	0	1	3	14	A6TH53	A6TH53 [81-105]	0	2404.1725701	Not Found	High	High		5.2e5	1.7e6	2.98038220405579	High	0	0.0001489
High	[K].ANDAAGDGTTTATVLAQAIVNEGLK.[A]		5.4508E-09	0	1	3	43	A6TH53	A6TH53 [81-105]	0	2401.2205221	High	High	High	6.4e8		1.0e9	7.45911741256714	High	0	6.395E-13
High	[R].KLIDEYGNFVK.[I]		0.00140653	0	1	2	2	A6TB35	A6TB35 [332-342]	1	1325.70997831	Not Found	High	Not Found		1.1e7		3.71560978889465	High	0	1.027E-06
High	[R].LALEGLGVNGQ.[-]		0.00228732	0	1	1	12	Q9F663	Q9F663 [283-293]	0	1070.5840496	High	High	High		4.7e7	1.9e8	3.609135389328	High	0.0003182	0.007352
High	[R].LALEGLGVNGQ.[-]	1xDeamidated [N/Q]	0.000385061	0	1	1	19	Q9F663	Q9F663 [283-293]	0	1071.5680656	High	High	High	1.7e8	1.0e8	2.8e8	3.76443243026733	High	0	8.431E-06
High	[R].SLDINPFSPIGVDAQQVR.[F]		0.00456889	0	1	2	1	A6TCV4	A6TCV4 [331-348]	0	1956.01851557	Not Found	Not Found	High			3.6e7	4.42473030090332	High	0	8.54E-06
High	[R].CQPDVIINTGSAGGLASTLK.[V]	1xCarbamidomethyl [C1]	4.466E-07	0	1	1	12	A6T4W3	A6T4W3 [66-85]	0	2002.02736596	High	High	High	2.0e7	4.2e7	1.1e8	4.98492956161499	High	0	5.545E-13
High	[R].EADGQDFQLYPGELGK.[R]		5.25234E-06	0	1	2	8	A6TDX0	A6TDX0 [13-28]	0	1766.82316988	High	High	High				4.99480295181274	High	0	3.211E-08
High	[K].ANDAAGDGTTTATVLAQAIVNEGLK.[A]	1xDeamidated [Q/N]	2.91997E-06	0	1	3	31	A6TH53	A6TH53 [81-105]	0	2402.2045381	High	Not Found	High	1.3e6		1.8e7	5.43620872497559	High	0	1.605E-11
High	[R].EADGQDFQLYPGELGK.[R]	2xDeamidated [Q5; Q8]	0.0130345	0	1	2	2	A6TDX0	A6TDX0 [13-28]	0	1768.79120188	Not Found	Not Found	High				3.0354278087616	High	0	5.626E-05
High	[R].FANPQEGSVIFDDQIR.[G]		7.13811E-06	0	0	1	15			0	1835.89225249	High	High	High	8.8e7			5.45190858840942	High	0	6.488E-10
High	[K].AIAEHTDLPQILYNVPSR.[T]		9.70092E-06	0	1	1	22	A6TCA1	A6TCA1 [121-138]	0	2037.07636478	High	High	High	3.7e7	2.7e7	3.6e7	4.76280307769775	High	0	1.372E-10
High	[K].AIAEHTDLPQILYNVPSR.[T]	1xDeamidated [Q/N]	0.00182237	0	1	1	4	A6TCA1	A6TCA1 [121-138]	0	2038.06038078	Not Found	High	Not Found				4.74992275238037	High	0	9.363E-05
High	[K].AGLVDILGASGAENVQGEVQQK.[L]		1.00848E-06	0	1	2	7	A6THE3	A6THE3 [43-64]	0	2183.13025068	High	High	High	1.7e7	2.2e7	8.8e6	5.63233804702759	High	0	2.375E-12
High	[K].AGLVDILGASGAENVQGEVQQK.[L]	1xDeamidated [N/Q]	0.00594822	0	1	2	2	A6THE3	A6THE3 [43-64]	0	2184.11426668	Not Found	Not Found	High				4.37782621383667	High	0	1.364E-05
High	[R].VPTPNVSVVDLTVR.[L]		4.26569E-05	0	1	1	35	P24164	P24164 [227-240]	0	1495.84786865	High	High	High	2.2e8	9.7e6	7.8e9	3.77109050750732	High	0	7.115E-08
High	[R].FANPQQGSVIFDDQIR.[G]	1xDeamidated [Q]	7.13811E-06	0	1	1	24	A6TC43	A6TC43 [142-157]	0	1835.89225292	High	High	High	8.8e7			5.45190858840942	High	0	6.488E-10
High	[R].GGVPHDVVLGAIADTQQAQQ.[-]		0.00118763	0	1	2	4	A6TF13	A6TF13 [345-364]	0	2004.01449277	Not Found	High	High			3.5e7	4.4103798866272	High	0	7.575E-07
High	[K].QTVYTASPESQQIHVWSLEADGK.[L]	1xDeamidated [Q]	0.000256255	0	1	2	5	A6T6J6	A6T6J6 [3-25]	0	2575.23108719	Not Found	High	Not Found				5.20462560653687	High	0	1.095E-06
High	[K].QTVYTASPESQQIHVWSLEADGK.[L]		2.44793E-05	0	1	2	9	A6T6J6	A6T6J6 [3-25]	0	2574.24707119	High	High	High	1.2e8	2.3e7	2.5e7	5.2601957321167	High	0	7.251E-10
High	[K].YEIISEAEAEVAEIQEQFQSGLVTAGER.[Y]	1xDeamidated [Q]	4.02459E-05	0	1	1	16	A6TGP1	A6TGP1 [651-678]	0	3097.48479493	High	High	High	8.5e6			5.71031188964844	High	0	0.0001797
High	[K].IGVMFGNPETTTGGNALK.[F]		7.80968E-06	0	1	2	6	A6TCW1	A6TCW1 [200-217]	0	1806.90545974	High	High	High	7.1e7	8.4e6	1.4e8	4.69582557678223	High	0	3.086E-10
High	[R].FATSDLNDLYR.[R]		0.00464181	0	1	1	13	A6TGP1	A6TGP1 [260-270]	0	1314.63245624	High	High	High			1.2e8	3.8456654548645	High	0	1.694E-05
High	[R].VIESLIHSGEPLGLEAGSK.[A]		6.89095E-07	0	1	1	4	B5XUB1	B5XUB1 [108-126]	0	1936.03858229	High	Not Found	High	6.8e7		3.8e7	5.87668037414551	High	0	2.862E-12
High	[K].MGAEAIQALLR.[N]		0.000373034	0	1	1	14	A6TGP1	A6TGP1 [180-190]	0	1172.645604	High	High	High	2.5e7			4.52419328689575	High	0	2.099E-07
High	[K].VLQLLGLPYRK.[V]		0.00675071	0	1	2	8	A6T6Z0	A6T6Z0 [315-325]	1	1299.81471821	High	High	High	5.2e7	1.6e7	3.3e7	2.84747385978699	High	0	7.513E-05
High	[K].YEIISEAEAEVAEIQEQFQSGLVTAGER.[Y]		4.31106E-05	0	1	1	23	A6TGP1	A6TGP1 [651-678]	0	3096.50077893	High	High	High	8.0e7	3.5e6	5.3e6	5.77755928039551	High	0	8.481E-09
High	[R].SANIALVLYK.[D]		0.00940797	0	1	1	18	A6TEW9	A6TEW9 [88-97]	0	1091.64592161	High	High	High	1.9e7			3.23940801620483	High	0	0.000133
High	[R].AAVEEGVVAGGGVALVR.[V]		3.8922E-07	0	1	3	896	A6TH53	A6TH53 [405-421]	0	1553.86458131	High	High	High	8.3e7	3.2e7	1.5e7	5.23512268066406	High	0	3.641E-11
High	[R].FQQAGHKPVALVGGATGLIGDPSFK.[A]		3.89915E-08	0	1	2	15	A6T9Y5	A6T9Y5 [65-89]	0	2495.3405182	High	High	High	5.1e7	2.4e7	1.8e7	5.37340450286865	High	0	3.405E-11
High	[R].FQQAGHKPVALVGGATGLIGDPSFK.[A]	1xDeamidated [Q]	0.0195164	0	1	2	2	A6T9Y5	A6T9Y5 [65-89]	0	2496.3245342	Not Found	Not Found	High				2.17101716995239	High	0	0.0001166
High	[K].VLPASGAPQMGAAPDDAIDQVAK.[L]		1.72057E-06	0	1	1	7	P27696	P27696 [180-202]	0	2222.11215781	High	High	High	2.1e8	4.0e7	5.7e7	4.89630937576294	High	0	6.18E-12
High	[K].VLPASGAPQMGAAPDDAIDQVAK.[L]	1xDeamidated [Q]	2.75001E-05	0	1	1	2	P27696	P27696 [180-202]	0	2223.09617381	Not Found	High	Not Found		1.0e8		5.26188373565674	High	0	4.374E-09
High	[R].WETELNEALPGDAR.[AD]		0.000252221	0	1	9	12	P37323	P37323 [140-153]	0	1600.76017578	High	High	High	1.7e7		1.5e8	4.277747631073	High	0	5.49E-07
High	[R].DTINAPAEELGPEQLAQR.[A]		7.64619E-06	0	1	2	12	A6TCE4	A6TCE4 [112-129]	0	1951.97195925	High	High	High	2.1e8	1.4e8	2.8e8	5.63119745254517	High	0	8.978E-11
High	[R].ELAAFSQFASDLDDATRK.[Q]		0.0020908	0	1	2	5	A6TG38	A6TG38 [402-419]	1	1984.96106022	High	High	High	1.9e7	3.3e7	2.9e7	4.14963293075562	High	0	2.09E-06
High	[-].MIPVVALVGRPNVGK.[S]		0.0077015	0	1	1	2	A6TCD0	A6TCD0 [1-15]	0	1549.92467925	High	Not Found	High	1.4e7		4.1e7	3.11483216285706	High	0	0.0002472
High	[R].LAAETIDVSLPGR.[R]		0.00510438	0	1	2	6	A6TAI3	A6TAI3 [87-99]	0	1341.73725563	High	Not Found	High	1.2e8			3.94038820266724	High	0	0.000123
High	[R].LLETSHIPVTSTYQAAGAVNQDNFSR.[F]		3.20611E-08	0	1	1	11	P27696	P27696 [230-255]	0	2819.39586056	High	High	High	2.0e8	4.5e7	4.3e8	6.32128715515137	High	0	6.133E-15
High	[K].VDFDKDFFGK.[E]		0.00604308	0	1	1	8	A6T726	A6T726 [195-204]	1	1217.58371523	High	High	High	8.0e6	1.5e7	9.8e6	3.07431197166443	High	0	1.414E-05
High	[R].AQSVVDYLVAK.[G]		0.0100213	0	1	1	10	P24017	P24017 [276-286]	0	1192.6572145	High	High	High	1.7e8			3.05715441703796	High	0.0005608	0.01346
High	[R].LATLPTYEEAIAR.[L]		0.000782128	0	1	1	21	P0A297	P0A297 [126-138]	0	1447.77912041	High	High	High			5.2e9	3.45387268066406	High	0	3.986E-05
High	[K].AVGESVAKPLEYYDNNVTGTLK.[L]		1.54244E-07	0	1	1	18	P45602	P45602 [85-106]	0	2368.20308121	High	High	High	4.1e7		7.4e8	6.24755954742432	High	0	5.306E-12
High	[K].AVGESVAKPLEYYDNNVTGTLK.[L]	1xDeamidated [N]	0.000311642	0	1	1	2	P45602	P45602 [85-106]	0	2369.18709721	Not Found	Not Found	High			7.0e7	3.94797515869141	High	0	6.914E-08
High	[R].AVAPNGIVENEVCPVYAAR.[V]	1xDeamidated [N]; 1xCarbamidomethyl [C13]	0.00132708	0	1	2	3	A6TDP3	A6TDP3 [106-124]	0	2030.00115167	Not Found	Not Found	High			4.8e7	3.98679757118225	High	0	1.472E-05
High	[K].GGGRPDMAQAGGTDASALPAALASVK.[G]		5.53763E-06	0	1	1	5	A6TCV9	A6TCV9 [843-868]	0	2369.18778228	High	Not Found	High	7.7e7		7.0e7	5.60288190841675	High	0	5.022E-11
High	[R].DLLGATNPANALAGTLR.[A]		3.56999E-06	0	1	1	20	A6TCD7	A6TCD7 [88-104]	0	1667.90750869	High	High	High	2.1e8	6.5e7	2.5e8	4.51298427581787	High	0	2.292E-11
High	[K].TIDGILVQLPLPAGIDNVK.[V]		0.000600416	0	1	1	6	A6T5R4	A6T5R4 [91-109]	0	1976.14265345	High	Not Found	High	4.9e7		4.9e7	4.24507284164429	High	0	2.244E-07
High	[K].TIDGILVQLPLPAGIDNVK.[V]	1xDeamidated [N/Q]	0.00281071	0	1	1	5	A6T5R4	A6T5R4 [91-109]	0	1977.12666945	High	High	Not Found				5.14290857315063	High	0	3.561E-06
High	[K].QIAAVAEDGEPCVTYIGADGAGHYVK.[M]	1xCarbamidomethyl [C12]	8.48476E-08	0	1	1	16	P41576	P41576 [158-183]	0	2691.27190601	High	High	High	7.8e8	5.4e8	1.7e9	6.31714963912964	High	0	1.632E-11
High	[K].QIAAVAEDGEPCVTYIGADGAGHYVK.[M]	1xDeamidated [Q1]; 1xCarbamidomethyl [C12]	0.000163468	0	1	1	8	P41576	P41576 [158-183]	0	2692.25592201	High	High	High			7.0e7	4.33832931518555	High	0	2.184E-08
High	[R].ILDIIPESLHQR.[R]		0.000911742	0	1	2	20	A6THE3	A6THE3 [297-308]	0	1433.81108927	High	High	High	4.1e7	2.1e7	1.4e8	3.36720705032349	High	0	4.716E-07
High	[K].GGGRPDMAQAGGTDASALPAALASVK.[G]	1xDeamidated [Q9]	0.0133813	0	1	1	2	A6TCV9	A6TCV9 [843-868]	0	2370.17179828	Not Found	High	Not Found				3.88064074516296	High	1.686E-05	0.0003916
High	[K].AEEAGVDLVEISPNAEPPVCR.[I]	1xCarbamidomethyl [C20]	9.26648E-07	0	1	1	17	P33318	P33318 [46-66]	0	2252.08633726	High	High	High	7.3e7	4.5e7	3.3e8	5.68909120559692	High	0	8.103E-10
High	[K].NVIGSIFSR.[F]		0.00650611	0	1	1	10	A6TCD7	A6TCD7 [18-26]	0	992.55235562	Not Found	High	High		1.8e7		2.85793328285217	High	0	1.607E-05
High	[R].KGSALQQGFQKPAQAVNR.[D]		4.28097E-07	0	1	2	4	A6TEI7	A6TEI7 [297-314]	1	1928.04606777	High	Not Found	Not Found	3.3e8			5.25015306472778	High	0	2.714E-11
High	[K].IDGQWVTHQWLK.[K]		0.0103973	0	1	1	14	B5Y1K5	B5Y1K5 [49-60]	0	1510.78012352	High	High	High	3.5e7		2.4e7	3.20286726951599	High	4.676E-05	0.001511
High	[K].KLNSAVFPSAQGGPLMHVIAAK.[A]		1.90586E-07	0	1	2	4	A6TCG5	A6TCG5 [251-272]	1	2236.22706851	Not Found	High	High		3.0e7	1.1e7	5.8408260345459	High	0	1.202E-13
High	[K].IVAADNGDAWLDVK.[G]		0.000143222	0	1	2	58	A6T4F4	A6T4F4 [93-106]	0	1486.75363392	High	High	High	3.8e7	2.8e7	9.6e6	4.19517850875854	High	0	2.262E-07
High	[K].IVAADNGDAWLDVK.[G]	1xDeamidated [N6]	4.92051E-05	0	1	2	22	A6T4F4	A6T4F4 [93-106]	0	1487.73764992	High	High	High	6.4e7	2.7e7		4.8831639289856	High	0	2.531E-09
High	[K].ATLLGLGLR.[R]		0.015745	0	1	1	21	A6TEV4	A6TEV4 [22-30]	0	913.58292751	High	High	High	6.2e8	2.5e7	8.1e8	2.82564854621887	High	0.0002367	0.004812
High	[K].MVVTLIHPIAMDDGLR.[F]		1.85612E-07	0	1	1	35	A6TEX7	A6TEX7 [359-374]	0	1780.94482222	High	High	High	6.1e8	1.8e7	4.6e8	4.44752359390259	High	0	8.867E-07
High	[K].AHYVLMNVEAPQEAIDELETNFR.[F]	1xDeamidated [N/Q]	4.33392E-05	0	1	1	5	A6THB1	A6THB1 [57-79]	0	2690.27665716	High	High	Not Found				5.39271831512451	High	0	5.831E-08
High	[K].YIFELNPAHQLVK.[R]		0.0031738	0	1	1	20	A6T5N6	A6T5N6 [566-578]	0	1571.85803945	High	High	High	6.9e7		8.1e7	3.23560500144959	High	0	4.445E-06
High	[K].IIGIDLGTTNSCVAIMDGTTAR.[V]	1xDeamidated [N10]; 1xCarbamidomethyl [C12]	2.20221E-05	0	1	2	4	A6T4F4	A6T4F4 [4-25]	0	2280.12100863	Not Found	High	Not Found				5.02507543563843	High	0	1.817E-09
High	[K].IETLVPDFR.[G]		0.0269722	0	1	1	6	B5XZS6	B5XZS6 [165-173]	0	1089.59388603	High	High	High	4.7e7	3.7e7	4.0e7	2.81168508529663	High	0	0.0002086
High	[R].SGETFWDLLEQAASQQAGETVK.[F]		0.00345367	0	1	2	18	A6TGJ0	A6TGJ0 [83-104]	0	2395.1412092	High	High	High	1.0e7			3.63074827194214	High	0	3.822E-05
High	[K].GDIIIDGGNTFFQDTIR.[R]		1.93967E-05	0	2	2	4	P00350; P41576	P00350 [94-110]; P41576 [94-110]	0	1881.93411727	Not Found	High	High				4.10470771789551	High	0	1.46E-08
High	[R].GQTVLDLAGGTGDLTAK.[F]		0.00532446	0	1	2	2	A6TGL3	A6TGL3 [64-80]	0	1616.84899074	Not Found	Not Found	High			3.5e7	4.23553991317749	High	0	8.021E-05
High	[R].SVEENLALFEK.[M]		0.0141025	0	1	2	6	A6T6C3	A6T6C3 [150-160]	0	1278.65760836	High	High	High			3.8e7	3.42579388618469	High	0	6.462E-05
High	[K].IIGIDLGTTNSCVAIMDGTTAR.[V]	1xCarbamidomethyl [C12]	2.56728E-05	0	1	2	11	A6T4F4	A6T4F4 [4-25]	0	2279.13699263	High	High	High				5.39012908935547	High	0	7.913E-10
High	[R].IDGSGQMAITVDVEVASNTPHPAR.[I]		0.0183285	0	1	2	17	A6TI29	A6TI29 [859-882]	0	2465.2089116	Not Found	Not Found	High			1.6e6	4.05637168884277	High	7.672E-05	0.002453
High	[K].AHYVLMNVEAPQEAIDELETNFR.[F]		2.57646E-07	0	1	1	45	A6THB1	A6THB1 [57-79]	0	2689.29264116	High	High	High	4.8e7	6.9e6	4.6e7	6.34064245223999	High	0	7.082E-09
High	[K].LLVSELTGVEPK.[M]		0.000475773	0	1	1	10	A6TCV9	A6TCV9 [773-784]	0	1284.74094406	High	High	High	1.8e7	6.1e7		4.35567092895508	High	0	1.475E-07
High	[R].IEVAAPLLDPR.[L]		0.004842	0	1	1	6	Q07411	Q07411 [619-629]	0	1193.68884899	High	High	High	3.3e7		8.2e7	3.20288991928101	High	3.217E-05	0.0009362
High	[K].STWVNPQAESANEVNAHLTAPLSR.[E]		6.3877E-06	0	1	1	2	A6TG45	A6TG45 [482-505]	0	2592.28010265	Not Found	Not Found	High			9.0e7	4.24318265914917	High	0	6.49E-11
High	[K].GLPLYAHIAELNGTPGK.[Y]		2.93546E-06	0	1	2	25	A6TD53	A6TD53 [127-143]	0	1750.94864524	High	High	High	1.8e8		1.2e9	5.5132908821106	High	0	1.609E-09
High	[K].GLPLYAHIAELNGTPGK.[Y]	1xDeamidated [N12]	7.53926E-07	0	1	2	47	A6TD53	A6TD53 [127-143]	0	1751.93266124	High	High	High	4.9e8		1.3e9	5.735426902771	High	0	7.084E-10
High	[R].WELELNSAIPGDAR.[D]		2.02351E-05	0	1	1	50	Q9F663	Q9F663 [164-177]	0	1570.78599664	High	High	High		3.6e7		4.86776733398438	High	0	8.894E-09
High	[K].ESFLTVSGQLNGETYACALSK.[I]	1xDeamidated [N11]; 1xCarbamidomethyl [C17]	0.0290093	0	1	1	4	A6T726	A6T726 [205-225]	0	2276.07510429	Not Found	High	High			3.6e7	3.17469549179077	High	1.686E-05	0.0004666
High	[K].ADESLDKLADEVDESTKEAEK.[A]		2.20614E-06	0	1	1	9	A6T5N6	A6T5N6 [486-506]	2	2322.08308511	High	High	High	8.6e7	3.2e7	6.8e7	6.74401903152466	High	0	9.655E-12
High	[R].DDLSLIAVQGPQAK.[A]		0.000540157	0	1	1	6	A6TDR7	A6TDR7 [140-153]	0	1454.78493404	High	High	High	1.1e8	1.1e7	1.8e8	4.55427503585815	High	0	1.857E-07
High	[K].VTVELTPYDLSK.[G]		0.00147507	0	1	1	16	A6T6Y1	A6T6Y1 [53-64]	0	1364.73077326	High	High	High	4.4e7			4.01708221435547	High	0	1.123E-06
High	[K].QLAMHVAASKPEFVKPEDVSAEVVEK.[E]		0.00149865	0	1	1	3	A6T4X2	A6T4X2 [168-193]	0	2838.47060545	Not Found	High	High				3.71067309379578	High	0	1.425E-05
High	[K].LGTSTVSPVELENAVR.[G]		1.30451E-05	0	1	2	12	A6TE31	A6TE31 [298-313]	0	1671.89118989	High	High	High	1.9e8	1.0e8	1.8e8	4.50236415863037	High	0	1.15E-09
High	[R].KDVNPDEAVAIGAAVQGGVLTGDVK.[D]		5.03473E-06	0	1	2	103	A6T4F4	A6T4F4 [363-387]	1	2423.27764308	High	High	High	3.9e7	5.6e6	3.3e7	6.1736912727356	High	0	2.68E-10
High	[R].KDVNPDEAVAIGAAVQGGVLTGDVK.[D]	1xDeamidated [Q/N]	2.7355E-05	0	1	2	119	A6T4F4	A6T4F4 [363-387]	1	2424.26165908	High	High	High	2.3e6	1.8e6	3.5e7	6.55610179901123	High	0	2.763E-08
High	[R].LINYLVDEFKK.[D]		0.00113244	0	1	2	38	A6T4F4	A6T4F4 [236-246]	1	1381.77257855	High	High	High	8.3e7	2.6e7		3.45565223693848	High	0.0008943	0.02082
High	[R].AVQLGGVALGTTQVINSK.[T]		1.15105E-06	0	1	2	65	A6T6Q6	A6T6Q6 [84-101]	0	1755.99632365	High	High	High	4.3e8	4.0e7	6.7e8	5.51269388198853	High	0	1.313E-10
High	[R].LDRWETELNEALPGDAR.[AD]		4.38001E-05	0	1	9	38	P37323	P37323 [137-153]	1	1984.97229362	High	High	High	8.5e7	2.8e7	3.7e7	5.23702144622803	High	0	1.595E-06
High	[K].TVLHLIPSGILR.[E]		3.22289E-05	0	1	2	17	A6TH93	A6TH93 [51-62]	0	1318.82053184	High	High	High	2.6e7		5.6e7	2.76864695549011	High	0	1.93E-06
High	[R].TTPSIIAYTQDGETLVGQPAK.[R]		1.13894E-06	0	1	2	18	A6T4F4	A6T4F4 [35-55]	0	2190.12885371	High	High	High	2.5e8	2.6e7	1.4e9	5.54506874084473	High	0	3.327E-10
High	[R].QEQQEQEAAELQAVTAIAEGR.[R]	1xDeamidated [Q]	3.07857E-06	0	1	1	11	B5XTE8	B5XTE8 [70-90]	0	2300.10007308	Not Found	Not Found	High			1.8e7	6.21367597579956	High	0	1.769E-11
High	[K].AEYTPHVDTGDYIIVLNAEK.[V]		0.00552477	0	1	1	11	B5XSS1	B5XSS1 [42-61]	0	2248.11320365	High	High	High	5.5e7	1.9e7		4.11365699768066	High	0	0.0001504
High	[K].AEYTPHVDTGDYIIVLNAEK.[V]	1xDeamidated [N17]	1.2571E-05	0	1	1	7	B5XSS1	B5XSS1 [42-61]	0	2249.09721965	High	High	High	3.2e7			4.8285984992981	High	0	2.649E-07
High	[R].VNWLGLGPQENYPDR.[L]		0.000220983	0	1	2	17	A6TI29	A6TI29 [896-910]	0	1757.86055851	High	High	High	3.0e7	2.5e7	1.7e8	4.35534858703613	High	0	4.669E-08
High	[K].KPQFVSPGQMGNIVDK.[F]		7.12529E-05	0	1	1	6	A6TAN5	A6TAN5 [139-154]	0	1744.90506588	High	Not Found	Not Found	1.0e8			4.83081483840942	High	0	5.486E-09
High	[K].YDENGNPWSAYGGDFGDTPNDR.[Q]		8.14722E-06	0	1	2	9	A6TI29	A6TI29 [579-600]	0	2446.9806858	High	High	High	4.7e6	2.9e7	4.7e7	4.56566524505615	High	0	2.165E-09
High	[R].QEQQEQEAAELQAVTAIAEGR.[R]		2.6548E-06	0	1	1	3	B5XTE8	B5XTE8 [70-90]	0	2299.11605708	Not Found	High	High		1.5e7		5.34947395324707	High	0	2.165E-10
High	[K].YDENGNPWSAYGGDFGDTPNDR.[Q]	1xDeamidated [N]	3.34445E-05	0	1	2	16	A6TI29	A6TI29 [579-600]	0	2447.9647018	High	High	High		3.2e7		4.10023212432861	High	0	1.188E-08
High	[K].IQLVGDDLFVTNTK.[I]		2.17903E-05	0	1	2	256	A6TD53	A6TD53 [312-325]	0	1562.84244888	High	High	High	2.6e7	1.4e7	1.8e8	5.14446973800659	High	0	5.868E-10
High	[K].IQLVGDDLFVTNTK.[I]	1xDeamidated [N/Q]	0.000137288	0	1	2	4	A6TD53	A6TD53 [312-325]	0	1563.82646488	Not Found	High	High			2.2e7	5.15155696868896	High	0	1.587E-08
High	[R].TASITGACVALADALNK.[L]	1xCarbamidomethyl [C8]	2.07773E-05	0	1	1	8	B5XTF9	B5XTF9 [127-143]	0	1675.8683463	High	High	High		2.9e7	4.5e7	5.65236759185791	High	0	5.413E-10
High	[R].DLGANPSPETVIAAYQHAIDK.[L]		0.00960816	0	1	1	2	A6T672	A6T672 [44-64]	0	2210.10878699	Not Found	Not Found	High			1.1e7	3.96501326560974	High	0	3.241E-05
High	[K].LISDAFDSEYFATK.[V]		0.00163091	0	1	2	4	A6TFR2	A6TFR2 [323-336]	0	1606.76352984	Not Found	Not Found	High			5.0e7	3.33987617492676	High	0	4.544E-05
High	[K].IELSSAQQTDVNLPYITADATGPK.[H]		2.35491E-07	0	1	2	65	A6T4F4	A6T4F4 [271-294]	0	2532.28278797	High	High	High		5.7e7		6.17960834503174	High	0	6.814E-12
High	[K].YDENGNPWSAYGGDFGDTPNDR.[Q]	2xDeamidated [N6; N]	9.2333E-05	0	1	2	6	A6TI29	A6TI29 [579-600]	0	2448.9487178	High	Not Found	High			3.5e7	4.68248319625854	High	0	3.211E-07
High	[K].IELSSAQQTDVNLPYITADATGPK.[H]	1xDeamidated [Q/N]	2.63608E-05	0	1	2	69	A6T4F4	A6T4F4 [271-294]	0	2533.26680397	High	High	High		9.7e7	1.1e8	5.54015874862671	High	0	8.229E-10
High	[K].WPTTTIGSFPQTTEIR.[G]	1xDeamidated [Q11]	0.0110167	0	1	2	3	A6TGK9	A6TGK9 [426-441]	0	1835.91740504	Not Found	High	High			1.4e7	3.06552839279175	High	0	4.146E-05
High	[K].IADQLIVGGGIANTFVAAQGHNVGK.[S]		1.40487E-08	0	1	1	764	B5XUB8	B5XUB8 [207-231]	0	2450.31503171	High	High	High	7.4e8	5.7e7	2.4e8	6.72598361968994	High	0	1.798E-14
High	[R].AASDEYNWDLNYGEIAK.[I]		1.44242E-05	0	1	1	28	P41576	P41576 [342-358]	0	1958.87666192	High	High	High	4.7e7	5.4e7		5.39388418197632	High	0	1.296E-09
High	[K].NNTAPAPWTYDNIAYMK.[N]		0.000175103	0	1	2	4	A6T6A3	A6T6A3 [93-109]	0	1969.91127337	Not Found	Not Found	High			1.7e7	3.95382690429688	High	0	6.694E-07
High	[K].TEGVTAVIENTAGQGSNLGFK.[F]		0.000141715	0	1	2	3	A6TBP4	A6TBP4 [137-157]	0	2093.05093778	High	Not Found	High				4.10576295852661	High	0	1.677E-08
High	[R].GLAIDTALPSGEEFPR.[F]		0.00139912	0	1	1	3	B5XXK6	B5XXK6 [172-187]	0	1672.85407614	High	High	High	7.7e7	3.4e7	1.7e8	4.41579818725586	High	0	2.585E-06
High	[R].AANKFPAIIYGGEAAPVAIELDHDK.[L]		1.73278E-07	0	1	1	14	B5XP25	B5XP25 [22-46]	1	2610.35622775	High	High	High	3.4e8	1.6e7	1.3e8	6.7052059173584	High	0	1.681E-13
High	[R].AANKFPAIIYGGEAAPVAIELDHDK.[L]	1xDeamidated [N3]	0.000104277	0	1	1	2	B5XP25	B5XP25 [22-46]	1	2611.34024375	High	Not Found	Not Found	4.5e7			5.22987461090088	High	0	9.683E-09
High	[K].IADQLIVGGGIANTFVAAQGHNVGK.[S]	1xDeamidated [N/Q]	6.36536E-07	0	1	1	55	B5XUB8	B5XUB8 [207-231]	0	2451.29904771	High	High	High		4.9e7	1.4e7	5.87522983551025	High	0	5.79E-11
High	[R].IINEPTAAALAYGLDKEVGNR.[T]		5.9739E-07	0	1	2	9	A6T4F4	A6T4F4 [168-188]	1	2215.1717216	High	Not Found	High	2.2e8		2.5e8	5.69443416595459	High	0	9.365E-13
High	[R].RETLLDAVEHPEKYPQLTIR.[V]		0.000509632	0	1	1	4	A6TCJ1	A6TCJ1 [80-99]	2	2408.29323365	Not Found	High	High		2.9e7	5.2e7	3.97452712059021	High	0	4.83E-07
High	[R].EAFVDLLAQR.[L]		0.00991642	0	1	2	2	A6T9S2	A6T9S2 [297-306]	0	1161.62624875	Not Found	Not Found	High			2.5e7	3.36821246147156	High	0	3.439E-05
High	[R].LSDLAHVEGDVVDLNALK.[A]		2.47413E-08	0	1	1	63	B5XNB2	B5XNB2 [79-96]	0	1908.00728217	High	High	High	1.6e9	1.5e9	3.9e8	6.38266038894653	High	0	1.959E-11
High	[K].TGTCGVYGTANDYAVVWPTGR.[A]	1xCarbamidomethyl [C4]	3.8922E-07	0	1	1	115	Q9F663	Q9F663 [234-254]	0	2245.03424219	High	High	High	3.1e8	8.1e7	1.6e7	5.76166200637817	High	0	1.84E-12
High	[K].TGTCGVYGTANDYAVVWPTGR.[A]	1xDeamidated [N11]; 1xCarbamidomethyl [C4]	2.93546E-06	0	1	1	37	Q9F663	Q9F663 [234-254]	0	2246.01825819	High	High	High	2.3e6	5.1e7	5.9e7	5.54050397872925	High	0	1.618E-11
High	[R].QPDLIPLLR.[T]		0.0216672	0	1	1	13	B5XZL9	B5XZL9 [42-50]	0	1064.64625598	High	High	High	8.3e6	1.6e7		2.76253843307495	High	1.686E-05	0.0004851
High	[R].IINEPTAAALAYGLDKEVGNR.[T]	1xDeamidated [N]	0.000237966	0	1	2	2	A6T4F4	A6T4F4 [168-188]	1	2216.1557376	Not Found	High	High		1.0e8		5.04710912704468	High	0	4.247E-08
High	[R].AFTGVGGTPLFIER.[A]		0.00023422	0	1	2	5	A6T4V8	A6T4V8 [25-38]	0	1464.78454018	High	High	High	7.5e7	3.6e7	1.2e8	4.34699726104736	High	0	1.106E-06
High	[R].VVYDISGKPPATIEWE.[-]		0.000488521	0	1	2	12	A6TCC2	A6TCC2 [510-525]	0	1803.91634201	High	High	High				4.75152587890625	High	0	7.157E-06
High	[K].ELGGPAGLTAFMR.[S]		7.71362E-05	0	1	1	16	Q9F663	Q9F663 [140-152]	0	1319.67763235	High	High	High	1.6e7			3.88993430137634	High	0	1.159E-07
High	[R].LHQNQVFGLTVPLITK.[A]		0.00476594	0	1	2	2	A6T9Y5	A6T9Y5 [219-234]	0	1808.04287997	Not Found	Not Found	High			2.8e7	3.74468350410461	High	0	9.589E-05
High	[R].SNNTEPSWFPDSQNLAFTSDQAGRPQVYK.[V]		7.31624E-05	0	1	1	14	B5XZC1	B5XZC1 [288-316]	0	3284.52430833	High	High	High	7.8e7	4.2e7	1.0e8	4.41097450256348	High	0	3.737E-08
High	[R].TETMILRDPFDA.[-]		0.00799085	0	1	2	10	A6TH93	A6TH93 [421-432]	1	1408.67769184	High	High	High		2.3e7		3.81657338142395	High	0	0.0001633
High	[R].VVPYWNETILPR.[L]		0.000926319	0	1	1	16	B5XZB2	B5XZB2 [161-172]	0	1486.80527564	High	High	High	3.3e7	8.2e6	1.7e8	3.07923531532288	High	0	4.87E-07
High	[K].FIEQDPEGQYGLEAAFR.[S]		1.65803E-06	0	1	2	17	A6TGP0	A6TGP0 [38-54]	0	1969.92903187	High	High	High	1.5e7			6.21117734909058	High	0	5.649E-11
High	[K].FIEQDPEGQYGLEAAFR.[S]	1xDeamidated [Q]	8.96101E-06	0	1	2	2	A6TGP0	A6TGP0 [38-54]	0	1970.91304787	Not Found	Not Found	High				6.25897932052612	High	0	1.193E-10
High	[R].AAGDKPENGVFWESAGEGEYTVADITK.[A]	1xDeamidated [N8]	0.00360271	0	1	1	6	A6T5N6	A6T5N6 [143-169]	0	2842.30537418	High	High	High	4.8e7	2.1e7		3.63252663612366	High	0	5.545E-06
High	[R].SGETEDATIADLAVGTAAGQIK.[T]		1.72672E-08	0	1	2	351	A6TD53	A6TD53 [372-393]	0	2118.05608267	High	High	High	1.5e9	4.3e7	3.0e9	7.17049074172974	High	0	3.243E-14
High	[R].EIEEGLINNQILDVR.[E]		4.67539E-06	0	1	1	23	B5XTE8	B5XTE8 [53-67]	0	1754.92830364	High	High	High	3.4e8	1.3e8	3.8e8	5.22964668273926	High	0	3.578E-09
High	[R].VTITIAADSIENAVK.[S]		0.000163468	0	1	2	10	A6T5H9	A6T5H9 [15-29]	0	1544.85301354	High	High	High	9.6e6	5.7e7	4.2e7	3.7002546787262	High	0	2.168E-08
High	[R].SNTPIVVDGKDVMPEVNAVLEK.[M]		0.000966342	0	1	2	4	A6TGT4	A6TGT4 [105-126]	1	2354.22718749	High	Not Found	High				3.93775510787964	High	0	4.826E-05
High	[R].YVESQVYQGVVENLASEQAAR.[M]		3.92658E-06	0	1	2	9	A6TG37	A6TG37 [223-243]	0	2340.14662897	High	High	High	6.9e7	2.4e7	3.8e7	5.90164375305176	High	0	2.714E-11
High	[R].YVESQVYQGVVENLASEQAAR.[M]	1xDeamidated [N/Q]	5.9005E-06	0	1	2	5	A6TG37	A6TG37 [223-243]	0	2341.13064497	High	High	Not Found				5.93554306030273	High	0	5.674E-11
High	[K].VVADIAGVPAQINIAEVR.[K]		9.28302E-08	0	1	1	46	B5XNA0	B5XNA0 [90-107]	0	1835.0385228	High	High	High	1.9e8	8.4e8	1.4e9	4.95198535919189	High	0	3.303E-12
High	[R].SGETEDATIADLAVGTAAGQIK.[T]	1xDeamidated [Q20]	0.00182237	0	1	2	17	A6TD53	A6TD53 [372-393]	0	2119.04009867	High	High	High	1.0e7		2.9e7	4.90345478057861	High	0	0.000218
High	[R].SALDWLVPHQANLR.[I]		0.0228287	0	1	1	14	A6T7F1	A6T7F1 [236-249]	0	1619.86525005	High	High	High	9.3e7	1.4e7		3.30867147445679	High	0	0.0001546
High	[R].AAGDKPENGVFWESAGEGEYTVADITK.[A]		0.0213303	0	1	1	4	A6T5N6	A6T5N6 [143-169]	0	2841.32135818	Not Found	Not Found	High				3.51556420326233	High	0	0.0001364
High	[R].LDRWELELNSAIPGDAR.[D]		0.000124821	0	1	1	11	Q9F663	Q9F663 [161-177]	1	1954.99811448	High	High	High	2.9e7			4.61293458938599	High	0	8E-07
High	[K].GPLENDGFSAVEAIAPGVIER.[Q]		5.82837E-08	0	1	2	42	A6TG38	A6TG38 [119-139]	0	2141.0873233	High	High	High	1.2e8	4.7e7	8.0e7	6.9138503074646	High	0	6.614E-14
High	[K].GPLENDGFSAVEAIAPGVIER.[Q]	1xDeamidated [N5]	1.77922E-07	0	1	2	1	A6TG38	A6TG38 [119-139]	0	2142.0713393	High	Not Found	Not Found				6.83595848083496	High	0	1.069E-13
High	[K].QLIELPGLPQPK.[S]		0.00350882	0	1	1	5	A6TI29	A6TI29 [679-690]	0	1332.78856298	High	Not Found	High			2.2e8	3.59856152534485	High	0	5.301E-06
High	[K].LYNIIPYGIDESGK.[I]		0.00210188	0	1	2	10	A6TCG5	A6TCG5 [139-152]	0	1581.81589979	High	High	High	3.6e7	2.0e7	1.8e7	3.20301866531372	High	0.0005608	0.01303
High	[R].EGEDDFLNDWR.[V]		0.00799085	0	1	1	8	A6T5N6	A6T5N6 [182-192]	0	1395.58114889	High	High	High	4.1e7			3.34848785400391	High	0	2.317E-05
High	[K].GAVPYAYTANLGQPDEDDYDAIPR.[R]		0.000113486	0	1	2	2	A6TEJ0	A6TEJ0 [35-58]	0	2611.19470124	Not Found	Not Found	High			9.1e7	3.22632360458374	High	0	1.126E-08
High	[K].GIDTVLAELR.[A]		0.00185149	0	1	1	30	A6TFM8	A6TFM8 [63-72]	0	1086.61534972	High	High	High	1.1e9	5.6e8	1.0e9	3.9476842880249	High	0	5.277E-06
High	[K].GAVPYAYTANLGQPDEDDYDAIPR.[R]	1xDeamidated [Q13]	0.00664478	0	1	2	2	A6TEJ0	A6TEJ0 [35-58]	0	2612.17871724	Not Found	Not Found	High				4.4069185256958	High	0	1.664E-05
High	[R].IETLFTNDLDHGPYISETVR.[V]	1xDeamidated [N7]	0.0012455	0	1	2	2	A6TGP0	A6TGP0 [333-352]	0	2321.12958237	Not Found	High	Not Found				2.79586696624756	High	0.0004815	0.01172
High	[R].AAPSYEELSSSQELLETGIK.[V]		8.20507E-07	0	1	2	23	A6TG36	A6TG36 [113-132]	0	2152.06558473	High	High	High	1.2e8		5.3e7	6.07652282714844	High	0	2.971E-11
High	[R].AAPSYEELSSSQELLETGIK.[V]	1xDeamidated [Q12]	0.00200425	0	1	2	2	A6TG36	A6TG36 [113-132]	0	2153.04960073	Not Found	High	Not Found		1.1e7		3.4803740978241	High	0	3.298E-06
High	[K].TSLLDYIR.[S]		0.0212191	0	1	2	16	A6TEI7	A6TEI7 [411-418]	0	980.54112222	High	High	High	3.7e7		3.0e7	2.67908692359924	High	0	0.0001621
High	[R].NTLLHEHWCDLLEANSVDSVK.[V]	1xCarbamidomethyl [C9]	0.00202554	0	1	1	2	A6TGP1	A6TGP1 [861-881]	0	2480.18744822	Not Found	Not Found	High				3.71654725074768	High	0	1.971E-06
High	[K].IALESVLLGDKE.[-]		0.00754086	0	1	1	11	B5Y274	B5Y274 [228-239]	1	1286.7202086	High	High	High		2.0e8	1.3e8	3.55260229110718	High	0	3.11E-05
High	[R].IETLFTNDLDHGPYISETVR.[V]		4.75017E-06	0	1	2	9	A6TGP0	A6TGP0 [333-352]	0	2320.14556637	Not Found	High	High		2.9e7	4.9e7	5.60235834121704	High	0	3.836E-11
High	[K].GMPIATPVFDGAK.[E]		0.00417674	0	1	2	6	A6TGP0	A6TGP0 [1179-1191]	0	1303.67148435	High	High	High	2.8e8	1.2e8	2.9e8	2.58056235313416	High	0.001297	0.03007
High	[R].GLMAKPDGSIIETPITANFR.[E]	1xDeamidated [N18]	0.0036991	0	1	1	2	A6TGP1	A6TGP1 [745-764]	0	2132.10561638	Not Found	Not Found	High				4.05411148071289	High	1.686E-05	0.000485
High	[K].LQTLGLTQGTVVTLSAEGEDEQK.[A]	1xDeamidated [Q]	8.77341E-06	0	1	1	366	P16481	P16481 [50-72]	0	2418.22460482	High	High	High	2.8e7	2.6e7	1.4e6	5.74312400817871	High	0	1.909E-07
High	[R].AVSDPWPGAFGYAGANK.[F]		4.98176E-06	0	1	2	10	A6TF98	A6TF98 [223-239]	0	1707.81254573	Not Found	High	High		1.6e7	1.8e8	4.75923871994019	High	0	7.896E-09
High	[K].LNSAVFPSAQGGPLMHVIAAK.[A]		0.000357581	0	1	2	3	A6TCG5	A6TCG5 [252-272]	0	2108.13210555	High	Not Found	High				4.22645092010498	High	0	1.215E-06
High	[R].FDFSHFEAMKPEEIR.[A]		0.012498	0	1	1	2	A6TCV9	A6TCV9 [596-610]	0	1882.87924502	Not Found	Not Found	High			1.2e7	3.25142598152161	High	0	5.218E-05
High	[R].IINEPTAAALAYGLDK.[E]		4.18388E-06	0	1	2	16	A6T4F4	A6T4F4 [168-183]	0	1659.89521269	High	High	High	6.4e7			5.70644903182983	High	0	5.327E-11
High	[R].IINEPTAAALAYGLDK.[E]	1xDeamidated [N3]	0.000287875	0	1	2	2	A6T4F4	A6T4F4 [168-183]	0	1660.87922869	Not Found	High	Not Found				4.34142255783081	High	0	6.021E-08
High	[R].NVGEHEVNFQVHSEVFAK.[V]		1.35614E-06	0	1	1	447	A6THB4	A6THB4 [124-141]	0	2070.00392811	High	High	High	9.8e6	8.2e6	2.9e7	5.43175554275513	High	0	2.705E-11
High	[R].LVEYHQMTAPLIGYYTK.[E]		0.00145956	0	1	1	2	A6T5N7	A6T5N7 [168-184]	0	2027.03066022	High	Not Found	Not Found	7.3e7			3.80964684486389	High	0	1.101E-06
High	[R].NVGEHEVNFQVHSEVFAK.[V]	1xDeamidated [Q/N]	0.000897393	0	1	1	74	A6THB4	A6THB4 [124-141]	0	2070.98794411	High	High	High		8.5e6	2.4e7	4.66446590423584	High	0	4.857E-06
High	[K].ILADIAVFDK.[V]		0.0065405	0	1	1	38	B5XQC9	B5XQC9 [94-103]	0	1104.62993718	High	High	High	4.9e7			3.23134255409241	High	0	2.263E-05
High	[R].VGYINDQYVLNPTQEELK.[S]		4.13985E-06	0	1	2	11	A6TEI3	A6TEI3 [154-171]	0	2123.06552524	High	High	High	4.8e7		4.1e8	6.41660642623901	High	0	9.255E-11
High	[R].VGYINDQYVLNPTQEELK.[S]	2xDeamidated [N11; Q/N]	6.65183E-05	0	1	2	3	A6TEI3	A6TEI3 [154-171]	0	2125.03355724	Not Found	High	Not Found				3.79582715034485	High	0	4.328E-09
High	[K].VGDIVIFNDGYGVK.[ST]		0.000526062	0	1	2	11	A6TH52	A6TH52 [61-74]	0	1495.77912041	High	High	High	1.9e8	3.1e7		3.9244441986084	High	0	4.356E-07
High	[R].EQIIFPEIDYDKVDR.[V]		0.00033031	0	1	2	44	A6TEW0	A6TEW0 [134-148]	1	1879.94361933	High	High	High	5.9e8	8.2e7	5.2e8	4.20648527145386	High	0	6.863E-07
High	[R].LEEVNAELEQPDVWNEPER.[A]		0.00117514	0	1	1	1	B5XUF3	B5XUF3 [34-52]	0	2296.07279533	Not Found	Not Found	High				4.07223653793335	High	0	7.437E-07
High	[R].IFTEDGVSIPVTVIEVEANR.[V]		4.19135E-07	0	1	1	39	A6TEX2	A6TEX2 [14-33]	0	2188.14958917	High	High	High		1.5e7		5.34929370880127	High	0	2.496E-12
High	[R].LEEVNAELEQPDVWNEPER.[A]	1xDeamidated [N/Q]	0.000301908	0	1	1	2	B5XUF3	B5XUF3 [34-52]	0	2297.05681133	Not Found	Not Found	High				5.42798280715942	High	0	6.511E-08
High	[K].GTFPNELSLGTLK.[V]		0.00552477	0	1	1	6	B5XSW5	B5XSW5 [164-176]	0	1376.74200666	Not Found	High	High		1.8e7	7.1e7	3.25771069526672	High	0	1.197E-05
High	[K].IGVPFVEGGVIK.[A]		0.000575546	0	1	1	18	B5XSV5	B5XSV5 [49-60]	0	1214.71433548	High	High	High	4.7e9		3.9e9	2.77084970474243	High	0	1.139E-05
High	[R].TTPSIIAYTQDGETLVGQPAK.[R]	1xDeamidated [Q]	0.00127886	0	1	2	4	A6T4F4	A6T4F4 [35-55]	0	2191.11286971	Not Found	Not Found	High				4.65938186645508	High	0	8.645E-07
High	[R].VTAEDVLKPGTADILVPR.[N]		7.82363E-07	0	1	1	23	A6TGP1	A6TGP1 [843-860]	0	1894.06440315	High	High	High	4.3e8	2.5e8	1.2e9	4.78530693054199	High	0	1.345E-10
High	[K].IVGIDAVVLSTQHAEDIDQK.[S]		4.66702E-05	0	1	2	17	A6TDV1	A6TDV1 [178-197]	0	2151.12918808	High	High	High	2.1e8		2.9e8	4.76520204544067	High	0	5.06E-09
High	[K].IVGIDAVVLSTQHAEDIDQK.[S]	1xDeamidated [Q12]	0.000311642	0	1	2	1	A6TDV1	A6TDV1 [178-197]	0	2152.11320408	Not Found	High	Not Found				3.0292797088623	High	0	6.928E-08
High	[K].EKEGAVDAEDR.[V]		0.0188145	0	1	1	6	A6T5H9	A6T5H9 [153-163]	1	1218.5596852	High	High	Not Found				2.60176396369934	High	0	0.0001085
High	[R].YASIDELPAGSVVGTSSLR.[R]		0.000182671	0	1	1	6	A6TGI8	A6TGI8 [113-131]	0	1921.98654671	Not Found	High	High		3.0e7	6.9e7	3.78363823890686	High	0	2.663E-08
High	[R].GLIDSNDLPLNVSR.[E]		0.000163468	0	1	1	13	A6T5N6	A6T5N6 [323-336]	0	1512.8016467	High	High	High	1.1e8		6.3e8	4.87708616256714	High	0	2.184E-08
High	[K].LGPVLPLPEGYTGHVR.[D]		0.000120284	0	1	2	4	P27217	P27217 [144-159]	0	1704.94316598	Not Found	High	Not Found				3.89943599700928	High	0	1.257E-08
High	[R].VGFFNPIANGAEEETR.[L]	1xDeamidated [N9]	9.75236E-06	0	1	1	19	A6TCL7	A6TCL7 [36-51]	0	1751.82350468	High	High	High	3.0e7	2.5e7	8.4e7	5.47504806518555	High	0	3.044E-10
High	[R].TGWLDAVAVR.[R]		0.00459307	0	1	2	6	A6TH93	A6TH93 [308-317]	0	1087.58946937	High	High	High	1.4e8	2.9e7		3.36839842796326	High	0	1.457E-05
High	[K].TPEGQAPEEIITEQHDDVEAVEPEVSAEQVDPR.[D]		1.65803E-06	0	1	2	7	A6TCM1	A6TCM1 [8-40]	0	3643.688198	High	Not Found	High	5.0e7			6.34412717819214	High	0	8.412E-11
High	[K].TPEGQAPEEIITEQHDDVEAVEPEVSAEQVDPR.[D]	1xDeamidated [Q]	2.62217E-05	0	1	2	6	A6TCM1	A6TCM1 [8-40]	0	3644.672214	High	High	High		1.1e8		6.15405130386353	High	0	3.239E-09
High	[K].TPEGQAPEEIITEQHDDVEAVEPEVSAEQVDPR.[D]	2xDeamidated [Q14; Q]	9.68345E-05	0	1	2	2	A6TCM1	A6TCM1 [8-40]	0	3645.65623	Not Found	Not Found	High			6.6e8	5.8276834487915	High	0	8.485E-09
High	[R].YLSLLPYTDR.[H]		0.00299465	0	1	1	25	B5Y306	B5Y306 [64-73]	0	1240.6572145	High	High	High	1.4e9	7.3e6		3.34996700286865	High	0	4.358E-05
High	[R].VGFFNPIANGAEEETR.[L]		7.97667E-06	0	1	1	8	A6TCL7	A6TCL7 [36-51]	0	1750.83948868	Not Found	High	High			4.6e8	5.36519765853882	High	0	1.248E-09
High	[R].GLMAKPDGSIIETPITANFR.[E]		0.000136564	0	1	1	5	A6TGP1	A6TGP1 [745-764]	0	2131.12160038	Not Found	High	High		5.5e7	2.8e7	4.8907527923584	High	0	1.579E-08
High	[K].GLAYVDELSPDEIR.[E]		0.00227526	0	1	2	4	A6T6C3	A6T6C3 [118-131]	0	1576.7853279	Not Found	High	High			1.9e8	3.81207966804504	High	0	2.438E-06
High	[R].EFNPSGIILSGGPESTTEENSPR.[A]	1xDeamidated [N3]	5.49855E-05	0	1	2	2	A6TCC2	A6TCC2 [48-70]	0	2419.12595343	High	Not Found	Not Found	6.2e7			5.13337087631226	High	0	2.645E-07
High	[R].DIALAIPNIPHDDVPVGRDENDNVEVSR.[W]		0.00011839	0	1	2	14	A6T6Z0	A6T6Z0 [98-125]	1	3069.5235801	High	High	High	9.4e7	2.0e8	5.8e8	4.19141960144043	High	0	1.219E-08
High	[R].DIALAIPNIPHDDVPVGRDENDNVEVSR.[W]	1xDeamidated [N]	0.00038303	0	1	2	11	A6T6Z0	A6T6Z0 [98-125]	1	3070.5075961	High	High	High	1.5e8			3.64540219306946	High	0	1.7E-05
High	[K].VLPAVAMLEER.[A]		0.00105165	0	1	1	32	B5XUB8	B5XUB8 [374-384]	0	1227.67656975	High	High	High	5.3e7	1.3e8		3.32227063179016	High	0	1.319E-06
High	[K].VVIDESVIAGQSKPLLIYGKPEAQQASGE.[-]		5.6459E-05	0	1	1	9	A6T5I1	A6T5I1 [396-424]	0	3026.60445623	High	High	High	1.0e8	5.5e7	2.9e8	5.53298330307007	High	0	9.681E-09
High	[K].VVIDESVIAGQSKPLLIYGKPEAQQASGE.[-]	1xDeamidated [Q]	1.35372E-05	0	1	1	10	A6T5I1	A6T5I1 [396-424]	0	3027.58847223	High	High	High	4.4e7	1.7e7		5.75169563293457	High	0	2.056E-09
High	[K].IIELAGHLDTYIPEPER.[A]		3.45848E-06	0	1	1	378	A6TEX7	A6TEX7 [189-205]	0	1966.02801763	High	High	High	1.9e8	9.7e7	1.2e8	5.78067827224731	High	0	3.216E-09
High	[R].IATVTNFPHGNDDIDIALAETR.[A]	1xDeamidated [N]	9.99568E-05	0	1	1	9	B5Y277	B5Y277 [70-91]	0	2384.17284412	High	High	High	1.1e8			3.46522402763367	High	0	5.633E-06
High	[K].YPTLALVDSTQELR.[L]		0.0254707	0	1	2	7	A6T5F3	A6T5F3 [8-21]	0	1605.84826251	Not Found	High	High		1.5e7	6.0e7	2.96677803993225	High	0	0.0001896
High	[K].EQGLTPVLCIGETEAENEAGKTEEVCAR.[Q]	1xDeamidated [Q/N]; 2xCarbamidomethyl [C9; C26]	0.000179795	0	1	1	4	Q7X222	Q7X222 [118-145]	1	3091.41943489	High	High	High			2.0e7	3.2626895904541	High	0	1.886E-05
High	[R].IGTTGAIQPHINVGDVLVTTASVR.[L]		1.80135E-08	0	1	1	418	P52671	P52671 [96-119]	0	2419.3303474	High	High	High	1.0e8	2.5e7	1.5e8	6.13755512237549	High	0	7.444E-11
High	[R].IGTTGAIQPHINVGDVLVTTASVR.[L]	1xDeamidated [N/Q]	7.44663E-06	0	1	1	240	P52671	P52671 [96-119]	0	2420.3143634	High	High	High	4.8e7	7.4e7		5.9711799621582	High	0	3.596E-10
High	[R].LVLVDDALADQQAIGK.[I]		8.26265E-05	0	1	1	4	P27219	P27219 [32-47]	0	1668.91667638	Not Found	High	High		1.8e7	1.1e8	4.4293851852417	High	0	1.752E-06
High	[K].ASNNSPVIFDVTHALQCR.[D]	1xCarbamidomethyl [C17]	4.54521E-05	0	1	1	15	A6TAN5	A6TAN5 [190-207]	0	2028.99198355	High	High	High	1.2e8	1.8e7	7.3e7	4.92891645431519	High	0	1.637E-08
High	[K].LQTLGLTQGTVVTLSAEGEDEQK.[A]		2.70208E-07	0	1	1	1368	P16481	P16481 [50-72]	0	2417.24058882	High	High	High	9.1e7	5.8e7	5.7e7	5.79725742340088	High	0	4.764E-10
High	[K].EQGLTPVLCIGETEAENEAGKTEEVCAR.[Q]	2xCarbamidomethyl [C9; C26]	2.02003E-07	0	1	1	21	Q7X222	Q7X222 [118-145]	1	3090.43541889	High	High	High	1.7e9	2.6e8		6.52573156356812	High	0	1.11E-12
High	[R].EFNPSGIILSGGPESTTEENSPR.[A]		3.52007E-07	0	1	2	16	A6TCC2	A6TCC2 [48-70]	0	2418.14193743	High	High	High	7.1e7	6.6e7	6.3e8	6.20456838607788	High	0	9.606E-10
High	[R].IATVTNFPHGNDDIDIALAETR.[A]		1.88905E-05	0	1	1	13	B5Y277	B5Y277 [70-91]	0	2383.18882812	High	High	High	2.7e7		9.7e7	5.12049341201782	High	0	1.124E-08
High	[K].LLDNAAADLAAISGQKPLITK.[A]	1xDeamidated [Q/N]	5.3931E-06	0	1	1	10	A6TEW0	A6TEW0 [49-69]	0	2124.19106052	High	High	High		1.1e7	5.9e7	5.5891284942627	High	0	4.809E-11
High	[K].EAYELVAPILK.[Q]		0.00169239	0	1	1	15	P41576	P41576 [147-157]	0	1245.70891571	High	High	High			1.1e9	3.69310522079468	High	0	4.571E-06
High	[K].AVAAVNGPIAQAILGK.[D]		7.34249E-07	0	1	2	23	A6TD53	A6TD53 [67-82]	0	1492.88458854	High	High	High	4.1e8	3.9e7	7.0e8	5.95409297943115	High	0	1.602E-12
High	[K].AVAAVNGPIAQAILGK.[D]	1xDeamidated [N6]	1.03366E-05	0	1	2	36	A6TD53	A6TD53 [67-82]	0	1493.86860454	High	High	High	3.3e7	4.2e8	1.6e9	5.32144832611084	High	0	3.603E-09
High	[K].TALAIDAIINQR.[D]		0.00211301	0	1	2	2	A6TG38	A6TG38 [176-187]	0	1298.7426754	Not Found	Not Found	High				3.77909207344055	High	0	5.615E-05
High	[R].GQFAGIPLNILGDKK.[V]		0.00774218	0	1	1	14	A6T700	A6T700 [78-92]	1	1570.8951532	High	High	High	3.2e7	1.0e7	6.6e7	3.46781277656555	High	0	3.386E-05
High	[R].ASLPTIELALK.[Q]		0.00360271	0	1	1	44	B5XUB8	B5XUB8 [39-49]	0	1155.69835105	High	High	High	8.1e7	3.4e7	3.7e7	2.7857038974762	High	0	3.697E-05
High	[K].LLDNAAADLAAISGQKPLITK.[A]	2xDeamidated [N4; Q15]	0.000250891	0	1	1	2	A6TEW0	A6TEW0 [49-69]	0	2125.17507652	Not Found	Not Found	High			4.8e7	4.61767673492432	High	0	4.671E-08
High	[R].IPVIAGTGANATAEAISLTK.[R]		4.64273E-08	0	1	1	18	A6TCA1	A6TCA1 [71-90]	0	1898.05931775	High	High	High	1.4e8	6.0e7	1.8e8	5.53870010375977	High	0	1.522E-14
High	[K].SPDQYGDNCEVCGATYSPTELIDPK.[S]	1xDeamidated [Q/N]; 2xCarbamidomethyl [C9; C12]	0.0212191	0	1	2	4	A6TBK7	A6TBK7 [151-175]	0	2817.18658159	Not Found	Not Found	High			3.9e7	3.470294713974	High	0	0.000135
High	[K].ELAAGLPTAISLAATDPQFAEDLQR.[L]		0.000155047	0	1	1	10	A6TFK3	A6TFK3 [145-169]	0	2598.34097155	High	High	High	4.3e7	1.4e7	2.0e7	4.34071111679077	High	0	1.985E-08
High	[K].ELAAGLPTAISLAATDPQFAEDLQR.[L]	1xDeamidated [Q18]	0.000653428	0	1	1	2	A6TFK3	A6TFK3 [145-169]	0	2599.32498755	Not Found	Not Found	High				4.08481740951538	High	0	2.598E-07
High	[R].FQPTLLLVTQGK.[A]		0.00358373	0	1	1	8	P26420	P26420 [211-222]	0	1344.78856298	High	High	High	1.4e8			2.57294011116028	High	0	6.52E-06
High	[R].VADEIEDIVGIDAHDAVR.[C]		0.0156627	0	1	2	11	A6TCI3	A6TCI3 [143-160]	0	1936.96106022	High	High	High	5.3e7	6.0e7	5.1e7	2.62052035331726	High	0	7.813E-05
High	[K].LLDNAAADLAAISGQKPLITK.[A]		2.95629E-07	0	1	1	42	A6TEW0	A6TEW0 [49-69]	0	2123.20704452	High	High	High	1.5e9	1.7e9	2.8e9	5.84317302703857	High	0	2.64E-13
High	[K].TCAFIDAEHALDPVYAR.[K]	1xCarbamidomethyl [C2]	2.79899E-06	0	1	2	12	A6TCW1	A6TCW1 [90-106]	0	1948.92217271	High	High	High	6.5e6	1.5e7	1.4e7	4.37220287322998	High	0	1.481E-11
High	[K].DFDALNILRPDSEPR.[A]		0.00617192	0	1	1	8	A6T5R2	A6T5R2 [99-113]	0	1757.88168783	High	High	High		3.5e7	6.7e7	2.8601713180542	High	0	1.468E-05
High	[R].YAIALNLER.[D]		0.0230682	0	1	2	12	A6TG38	A6TG38 [60-68]	0	1062.5942204	High	High	High	8.5e6	1.1e7		2.58315944671631	High	0.0003321	0.008139
High	[R].GGLVPGALLAR.[E]		0.00287073	0	1	1	8	A6T532	A6T532 [38-48]	0	1023.63094029	High	High	High	2.4e7	7.0e7	2.0e8	2.62553787231445	High	0	3.707E-06
High	[K].FFINPTGR.[F]		0.0164193	0	1	2	10	A6TDV1	A6TDV1 [223-230]	0	951.50467721	High	High	High	6.6e8		3.0e8	2.52135157585144	High	4.676E-05	0.001466
High	[K].DGSAVVLGYTDR.[I]		0.00358373	0	1	1	12	P24017	P24017 [250-261]	0	1252.61680618	High	High	High	4.3e7			3.42506456375122	High	0	4.693E-05
High	[K].TPLQSYPLDIHHVQDHLK.[A]	1xDeamidated [Q]	0.000765759	0	1	2	2	A6T6Q6	A6T6Q6 [102-119]	0	2142.0978289	Not Found	Not Found	High				3.34703326225281	High	0	3.46E-07
High	[K].TPLQSYPLDIHHVQDHLK.[A]		1.22648E-06	0	1	2	36	A6T6Q6	A6T6Q6 [102-119]	0	2141.1138129	High	High	High	2.8e9	7.7e7	6.5e8	5.1798734664917	High	0	4.921E-10
High	[R].DHTLFALTDGK.[V]		0.00406792	0	1	1	14	B5XSV6	B5XSV6 [56-66]	0	1217.61607795	High	High	High	3.2e9		1.1e9	3.9436092376709	High	0	1.164E-05
High	[K].QVLGSYGYSEIR.[L]		0.0027959	0	1	1	8	B5XNL6	B5XNL6 [31-42]	0	1371.69030545	High	High	High		2.2e7	2.2e7	3.39557814598084	High	0	9.423E-05
High	[R].EAGVPVLIDPK.[G]		0.00851228	0	1	2	6	A6TE31	A6TE31 [169-179]	0	1137.65140087	High	High	High	8.0e7	4.9e7	1.5e8	2.62234139442444	High	0	2.607E-05
High	[K].RAQSVVDYLVAK.[G]		0.00159679	0	1	1	11	P24017	P24017 [275-286]	1	1348.75832546	High	High	High	9.5e8	1.9e7		3.18841600418091	High	4.676E-05	0.001654
High	[R].LEEQNEVVAEAVDRQEENEAR.[A]		0.00154694	0	1	2	2	A6T716	A6T716 [364-384]	1	2457.14881366	Not Found	Not Found	High			3.2e7	2.34091091156006	High	0	1.225E-06
High	[R].SAYPDPQPLIGR.[L]		0.0163335	0	1	2	10	A6TBK7	A6TBK7 [618-629]	0	1313.68482619	High	High	High	4.0e8	1.1e7	3.0e8	2.49238967895508	High	0	0.0002107
High	[R].DDEVIVLTGK.[D]		0.0035274	0	1	2	16	A6TEW1	A6TEW1 [8-17]	0	1088.58338086	High	High	High		1.6e7		3.86075949668884	High	0	0.0001034
High	[K].VALQDAGLSVSDINDVILVGGQTR.[M]	1xDeamidated [Q/N]	1.43738E-06	0	1	2	98	A6T4F4	A6T4F4 [322-345]	0	2441.28820817	High	High	High	5.9e7	2.1e7	4.0e6	5.24186182022095	High	0	1.584E-10
High	[K].VALQDAGLSVSDINDVILVGGQTR.[M]		4.16924E-07	0	1	2	93	A6T4F4	A6T4F4 [322-345]	0	2440.30419217	High	High	High	1.3e8	5.6e7	1.6e8	5.66952276229858	High	0	9.646E-12
High	[K].QLLEYDDVANDQR.[R]		0.000295589	0	1	2	6	A6T4P1	A6T4P1 [644-656]	0	1578.73944032	Not Found	High	High		2.0e7		4.24236726760864	High	0	2.038E-07
High	[R].IILLGAPGAGK.[G]		0.000389155	0	1	1	3	A6T5N7	A6T5N7 [3-13]	0	1009.64044235	High	Not Found	High	8.4e8		5.1e8	2.83727288246155	High	0	1.032E-07
High	[K].VIPATILGIPSDR.[V]		0.0104522	0	1	2	4	A6TFH4	A6TFH4 [172-184]	0	1351.79437661	High	High	Not Found	8.7e7			2.80508494377136	High	0	3.764E-05
High	[R].VALTGLTMAEK.[F]		0.00396194	0	1	2	6	A6TG36	A6TG36 [220-230]	0	1133.62347157	High	High	High	3.4e8	1.4e8	4.8e8	3.3372631072998	High	0	7.431E-06
High	[R].VPLPPLTEER.[R]		0.0230682	0	1	1	8	B5Y1J9	B5Y1J9 [100-109]	0	1150.64664984	High	High	High	2.5e9	3.7e7	1.6e9	2.57847952842712	High	0.001463	0.03484
High	[K].TGVGVTDVLER.[L]		0.005554	0	1	1	4	A6TCI3	A6TCI3 [165-175]	0	1145.61607795	High	Not Found	High	2.9e8		7.6e7	3.26593589782715	High	0	1.214E-05
High	[R].GADVALIGTADGVK.[T]		0.00216959	0	1	2	4	A6TDS5	A6TDS5 [202-215]	0	1286.69505648	Not Found	High	High			5.1e7	3.75294971466064	High	0	1.699E-05
High	[R].DWFLATAGDDKHVAK.[H]		0.00873941	0	1	2	1	A6TGT4	A6TGT4 [224-238]	1	1673.82819579	Not Found	High	Not Found		4.2e7		3.44927954673767	High	0	2.743E-05
High	[K].LTLGSALAAPQR.[Q]		0.000154229	0	1	1	12	Q9F663	Q9F663 [192-203]	0	1197.69499699	High	High	High	7.1e9	1.2e9	4.7e9	3.91969394683838	High	0	4.517E-08
High	[R].ILENGTVQPLDVK.[V]		0.00018856	0	1	2	6	A6TH52	A6TH52 [48-60]	0	1425.79477047	High	High	High	3.3e9	1.5e9	2.6e9	4.81430292129517	High	0	2.817E-08
High	[K].NVNPETTLFLVASK.[T]		0.000363299	0	1	2	20	A6TGT4	A6TGT4 [195-208]	0	1532.83188422	High	High	High		1.2e7		4.28042221069336	High	0	1.009E-07
High	[R].ILENGTVQPLDVK.[V]	1xDeamidated [N4]	0.000122856	0	1	2	11	A6TH52	A6TH52 [48-60]	0	1426.77878647	High	High	High	5.9e9	9.9e8	6.5e9	4.90679216384888	High	0	1.523E-08
High	[R].ALMEYDESLR.[SG]		0.00637032	0	1	2	10	A6TEN8	A6TEN8 [86-95]	0	1226.57216422	High	High	High	6.8e8			3.07158374786377	High	0	0.0001925
High	[R].VNSDVLTVSTVNSQDQVTQKPLR.[D]		3.53874E-07	0	1	2	3	B5XND7	B5XND7 [6-28]	0	2528.33146949	Not Found	High	High		3.0e7	2.1e8	5.51616144180298	High	0	1.878E-11
High	[R].VNSDVLTVSTVNSQDQVTQKPLR.[D]	1xDeamidated [Q/N]	3.58251E-05	0	1	2	16	B5XND7	B5XND7 [6-28]	0	2529.31548549	High	High	High	1.5e8			5.35400819778442	High	0	1.438E-09
High	[K].AIGIEQPSLVR.[T]		0.0041111	0	1	1	8	B5XWN4	B5XWN4 [55-65]	0	1182.68409796	High	High	High	1.5e8	6.2e7	2.2e8	3.02058506011963	High	0	7.019E-06
High	[K].LDTVVVPTNRPMIR.[K]		0.0127634	0	1	2	3	A6T4P1	A6T4P1 [407-420]	0	1610.90467202	High	Not Found	Not Found	7.6e7			3.10376334190369	High	0	5.417E-05
High	[K].VANLGSLGDQVNVK.[A]		3.71763E-05	0	2	2	11	A6THB4; B5Y305	A6THB4 [9-22]; B5Y305 [9-22]	0	1413.76961835	High	High	High	8.4e9	5.1e8	6.3e9	4.64902305603027	High	0	4.574E-09
High	[K].SADKAPLAAEAMGIIAPR.[L]		0.00014706	0	1	1	4	A6T4Y7	A6T4Y7 [240-257]	1	1781.95782969	Not Found	High	High				4.7532000541687	High	0	1.791E-08
High	[R].GFGVPTLIAVHPENDPK.[G]		0.00212421	0	1	2	9	A6TGG1	A6TGG1 [168-184]	0	1790.94355984	High	High	High	3.5e7	6.3e7	1.1e8	3.74736475944519	High	0	2.552E-05
High	[R].NELLDVSDVSETINSIR.[E]		6.22099E-06	0	1	2	14	A6T4P1	A6T4P1 [664-680]	0	1903.96072585	High	High	High	1.5e8	2.0e7	5.5e7	5.33076858520508	High	0	1.478E-10
High	[R].NVAGMENANSTEFVPDCK.[Y]	1xCarbamidomethyl [C17]	2.18293E-06	0	1	2	4	A6TD54	A6TD54 [392-409]	0	1982.85825175	Not Found	High	High		1.1e8	1.7e8	4.96385383605957	High	0	9.527E-12
High	[R].QLDPLVVGQEHYDTAR.[G]		4.72511E-06	0	1	2	7	A6TG36	A6TG36 [344-359]	0	1840.91880158	Not Found	High	High		4.6e7		4.61176872253418	High	0	3.802E-11
High	[R].LGGGDPASNPR.[L]		0.000798846	0	1	1	1	A6TB33	A6TB33 [38-48]	0	1040.5119473	Not Found	High	Not Found				3.77062511444092	High	0	3.749E-07
High	[R].QIASFPQHNGAPAFSPDGSK.[L]	1xDeamidated [N9]	0.000205211	0	1	1	5	B5XZC1	B5XZC1 [238-257]	0	2056.97229405	Not Found	High	High		4.1e7	1.1e8	4.10105323791504	High	0	6.916E-06
High	[R].ISVVEVMGR.[Y]		0.0126966	0	1	1	6	A6TGB8	A6TGB8 [164-172]	0	989.54482741	High	High	High		1.3e7		3.21369314193726	High	0	5.381E-05
High	[R].ILTEPNASITVQYK.[A]		0.0103428	0	1	2	2	B5XZ37	B5XZ37 [344-357]	0	1576.85809894	Not Found	Not Found	High			2.1e7	2.97613000869751	High	0	3.701E-05
High	[K].HIEVPVEYIAGK.[V]		8.26265E-05	0	1	2	12	A6TGP0	A6TGP0 [284-295]	0	1354.7365274	High	High	High	5.2e8			3.87310838699341	High	0	6.422E-09
High	[R].DTTTPASMAATLR.[K]		0.000820248	0	1	9	5	P37323	P37323 [154-166]	0	1335.65729075	High	High	High	1.1e9		7.4e8	3.53420305252075	High	0	1.331E-06
High	[R].GIVALLGPNNK.[A]		0.003276	0	1	9	10	P37323	P37323 [219-229]	0	1095.65206961	High	High	High	5.9e8		5.4e8	3.53300189971924	High	0	6.057E-06
High	[R].VVAAAIEQNFDDR.[G]		0.000560527	0	1	2	8	A6T4Z7	A6T4Z7 [451-463]	0	1447.71758277	Not Found	High	High				4.30725955963135	High	0	1.131E-06
High	[R].ASVIAEAAHAEPGTIVAATK.[Q]		7.68674E-06	0	1	1	6	A6TEU1	A6TEU1 [251-270]	0	1907.0232666	High	High	High	1.3e8	3.4e7		5.36329317092896	High	0	4.175E-10
High	[R].KLNTEDTVQEWVDK.[I]		0.000405973	0	1	2	2	A6T9Y5	A6T9Y5 [94-107]	1	1704.84390534	Not Found	Not Found	High				4.10671281814575	High	0	1.107E-07
High	[K].LADSGLNIIAAK.[S]		0.00119392	0	1	1	6	A6T6F6	A6T6F6 [361-372]	0	1185.68376359	High	High	High	2.2e8	6.4e7	2.0e8	3.79368686676025	High	0	7.649E-07
High	[K].AVIAAVEELK.[A]		0.00183202	0	1	3	64	A6TH53	A6TH53 [123-132]	0	1042.61428712	High	High	High	5.5e8		3.4e8	3.21738219261169	High	0	1.769E-05
High	[R].YDGLVEQLGGR.[A]		0.000619772	0	1	1	10	B5XNL6	B5XNL6 [288-298]	0	1206.61132692	High	High	High	5.7e7	5.8e7	1.3e8	3.90376615524292	High	0	6.753E-07
High	[K].VGEEVEIVGIK.[E]		0.00212421	0	1	1	264	A6TEX7	A6TEX7 [239-249]	0	1171.65688013	High	High	High	1.4e9	1.8e7	8.4e6	3.9575674533844	High	0	5.116E-06
High	[K].GYRPQFYFR.[T]		0.00129246	0	1	1	54	A6TEX7	A6TEX7 [326-334]	0	1233.61635283	High	High	High	3.0e8			3.8705940246582	High	0	1.293E-06
High	[R].FTAEGVQEIDYK.[D]		0.00087398	0	1	1	438	B5Y306	B5Y306 [13-24]	0	1399.67398665	High	High	High	3.5e7	2.8e7	1.8e7	4.29421186447144	High	0	9.672E-07
High	[R].ADIDYNTSEAHTTYGVIGVK.[V]		3.11687E-07	0	1	1	575	B5XNA0	B5XNA0 [180-199]	0	2154.03495335	High	High	High	1.3e9	3.0e8	5.7e8	5.89967632293701	High	0	9.219E-13
High	[K].LQLVGVGYR.[A]		0.00667991	0	1	2	10	A6TEV7	A6TEV7 [87-95]	0	1004.58874114	High	High	High	6.8e8			2.91048789024353	High	0	3.684E-05
High	[R].ETIIVHEIPYQVNK.[A]		2.59922E-06	0	1	1	10	P14829	P14829 [257-270]	0	1682.91119712	High	High	High	2.0e8	1.4e7	6.5e7	5.31885242462158	High	0	1.305E-11
High	[K].ADESLDKLADEVDESTK.[E]		3.12222E-05	0	1	1	5	A6T5N6	A6T5N6 [486-502]	1	1864.86582238	High	High	High	3.7e7	2.7e7		4.9056978225708	High	0	2.419E-08
High	[R].LIDQSTAEIVETAK.[R]	1xDeamidated [Q4]	0.00216959	0	1	1	2	A6TEX3	A6TEX3 [17-30]	0	1518.78974499	High	Not Found	Not Found				3.24651074409485	High	0	2.25E-06
High	[K].VAFTALVEK.[A]		0.0290093	0	1	1	19	B5XQC9	B5XQC9 [104-112]	0	977.56660871	High	High	High	4.5e8	1.8e8	6.5e8	2.69265484809875	High	0.0001949	0.003739
High	[R].IQVTGSPAVLQSPQVQAK.[V]		3.87831E-05	0	1	1	4	A6T7K2	A6T7K2 [149-166]	0	1851.0334374	Not Found	High	High		1.8e7	4.2e7	4.51610898971558	High	0	4.001E-07
High	[R].ADIDYNTSEAHTTYGVIGVK.[V]	1xDeamidated [N6]	0.00010483	0	1	1	70	B5XNA0	B5XNA0 [180-199]	0	2155.01896935	High	High	High	6.0e6	5.6e6	9.3e5	4.60768365859985	High	0	3.298E-06
High	[K].VVVDCAHGATYHIAPNVFR.[E]	1xCarbamidomethyl [C5]	0.012498	0	1	1	1	B5XSW5	B5XSW5 [177-195]	0	2126.06000356	Not Found	Not Found	High			4.8e7	3.82593011856079	High	0	5.193E-05
High	[K].GADKQVIGQVAADLR.[A]		0.00532446	0	1	2	2	A6TEV7	A6TEV7 [135-149]	1	1540.84418022	Not Found	Not Found	High				3.8769519329071	High	0	1.117E-05
High	[K].SDVFHLGLTK.[N]		0.00261032	0	1	1	21	P52671	P52671 [4-13]	0	1116.60478506	High	High	High	1.2e9	2.0e7		3.6982409954071	High	0	1.12E-05
High	[R].ILLSNDDGIHAPGIQTLAK.[A]		0.00010318	0	1	1	7	B5XV37	B5XV37 [3-21]	0	1976.08111581	High	High	High	1.6e7	2.5e7	7.4e7	3.43097305297852	High	0	1.188E-08
High	[R].GTADAVTQNLDIISR.[Y]		0.00469107	0	1	1	4	A6TF49	A6TF49 [116-130]	0	1573.81802499	Not Found	High	High		6.1e7	1.0e8	3.21993398666382	High	0	8.906E-06
High	[R].TSQYLLSTLK.[E]		0.0264164	0	1	2	6	A6T4Z7	A6T4Z7 [3-12]	0	1153.64631547	High	High	High	4.7e8	8.1e7	2.1e8	2.89868783950806	High	0	0.0002024
High	[R].SHDALTAVTSLSVDK.[T]		3.62709E-06	0	1	1	82	A6T7E9	A6T7E9 [18-32]	0	1543.79622693	High	High	High	2.2e8	1.8e7	5.9e7	5.58484363555908	High	0	1.261E-10
High	[R].LLQCPGGAPANVAVGVAR.[L]	1xCarbamidomethyl [C4]	7.17596E-06	0	1	1	10	P26420	P26420 [23-40]	0	1749.94284868	High	High	High	2.1e8	1.9e8	4.2e8	4.7195839881897	High	0	2.295E-08
High	[K].YGIPQISTGDMLR.[A]		0.00218108	0	1	1	11	A6T5N7	A6T5N7 [24-36]	0	1450.73587542	High	High	High	1.6e7	1.1e7	1.2e8	3.15594291687012	High	0	1.366E-05
High	[R].DQGKDPATLEHVVPFK.[V]		2.58551E-06	0	1	2	22	A6TGT4	A6TGT4 [446-461]	1	1780.92282438	High	High	High	2.4e9	3.4e8	1.2e9	5.76994609832764	High	0	9.213E-11
High	[K].WILDHVEGSR.[E]		0.0225916	0	1	2	2	A6TFR2	A6TFR2 [144-153]	0	1211.61674669	Not Found	Not Found	High			1.1e7	2.80176687240601	High	0	0.0001518
High	[K].HIAHDYSDPLTWSHNR.[V]		0.00128564	0	1	1	2	A6T5N6	A6T5N6 [252-267]	0	1948.90488286	Not Found	Not Found	High			5.3e7	3.13407635688782	High	0	0.000116
High	[R].LGAQQCQLSDDSLVR.[Q]	1xCarbamidomethyl [C6]	3.31519E-06	0	1	1	10	A6TD54	A6TD54 [441-455]	0	1689.82245872	High	High	High	5.1e8		6.3e8	5.00407552719116	High	0	5.663E-08
High	[R].SPGVFFDSDK.[G]		0.0111919	0	1	2	9	A6TGP0	A6TGP0 [152-161]	0	1098.51021596	High	High	High	4.1e7		2.5e8	3.27005481719971	High	0	7.803E-05
High	[R].YAGVGDIIK.[I]		0.0102885	0	1	1	8	A6TEW2	A6TEW2 [32-40]	0	935.51965853	High	High	High	2.0e9		1.2e9	2.12323760986328	High	0	3.683E-05
High	[K].NINPTQTSAWQALQK.[H]		0.000215216	0	1	2	13	A6TGT4	A6TGT4 [3-17]	0	1699.87620857	High	High	High			1.2e9	4.58098983764648	High	0	1.141E-07
High	[R].KAIDEAKDEDTADIFTAASR.[D]		1.88581E-07	0	1	2	19	A6T6Q6	A6T6Q6 [134-153]	2	2167.05133164	High	High	High	3.2e8	1.8e7	9.2e7	6.47859477996826	High	0	3.338E-12
High	[R].AAVPADWAVGDK.[T]		0.00275194	0	1	1	14	Q9F663	Q9F663 [222-233]	0	1199.60551329	High	High	High	7.2e9		7.5e9	2.95591306686401	High	0	1.945E-05
High	[R].RVVEPLITLAK.[T]		0.0137372	0	1	1	9	A6TEU7	A6TEU7 [46-56]	1	1238.78308372	High	High	High	2.1e9	1.2e8	5.3e8	2.89084315299988	High	0.0002507	0.005438
High	[R].ELDKLENSLGGIK.[D]	1xDeamidated [N7]	0.000824597	0	1	2	8	A6T4X1	A6T4X1 [140-152]	1	1416.75805101	High	High	High	6.7e7	5.9e7	1.7e8	3.74058389663696	High	0	3.963E-07
High	[R].AEERFPLCSSFK.[G]	1xCarbamidomethyl [C8]	0.00133411	0	1	1	8	Q9F663	Q9F663 [61-72]	1	1470.70457561	High	High	High	3.8e8		3.7e7	3.92674088478088	High	0	9.396E-07
High	[K].ITQGDDLAPGVLK.[I]		0.000326835	0	1	2	9	A6TGP0	A6TGP0 [1036-1048]	0	1326.7263566	High	High	High	1.1e9		8.2e8	3.74341201782227	High	0	4.82E-07
High	[R].DVATPEVADIR.[N]		0.00960816	0	1	2	6	A6T4Z7	A6T4Z7 [378-388]	0	1185.61099255	High	High	High	2.0e8	1.3e8	2.7e8	3.24669218063354	High	0	3.245E-05
High	[K].MYYHHTGHIGGIK.[E]		8.99232E-05	0	1	1	7	B5XSS1	B5XSS1 [73-85]	0	1513.73687853	High	Not Found	Not Found	6.4e8			4.03143835067749	High	0	7.418E-09
High	[K].VGLFGGAGVGK.[T]		0.000815922	0	1	2	6	A6TG36	A6TG36 [146-156]	0	961.54654199	High	High	High	2.6e8	8.3e6	1.6e8	3.39491868019104	High	0	1.499E-06
High	[R].ELDKLENSLGGIK.[D]		0.00270866	0	1	2	13	A6T4X1	A6T4X1 [140-152]	1	1415.77403501	High	High	High	1.8e9	7.3e7	4.9e8	3.73584985733032	High	0	3.343E-06
High	[R].HDLAVEPPAPTVLQK.[L]		3.1444E-06	0	1	1	21	B5Y275	B5Y275 [231-245]	0	1614.8849824	High	High	High	7.3e8	6.3e7	5.8e8	4.58966875076294	High	0	1.825E-11
High	[K].TVPMFNEALAELNK.[I]		0.0077015	0	1	2	6	A6T4X1	A6T4X1 [46-59]	0	1576.80395492	High	High	Not Found				2.52688765525818	High	0	0.0001651
High	[R].AEQINALESVTIASK.[A]	2xDeamidated [Q3; N5]	0.028265	0	1	1	1	A6THB4	A6THB4 [69-83]	0	1575.81120911	Not Found	Not Found	High				3.78086757659912	High	0	0.0002274
High	[R].STGSYSLVTQQPLGGK.[A]		1.00316E-06	0	1	2	12	A6TGP0	A6TGP0 [1247-1262]	0	1622.83842608	High	High	High	1.4e9		1.0e9	4.77851867675781	High	0	1.305E-10
High	[K].GNTYSINEGNYIK.[F]		0.0026802	0	1	2	6	A6THE3	A6THE3 [200-212]	0	1472.70159834	High	High	High	2.8e7	3.9e7		3.89973020553589	High	0	1.108E-05
High	[R].GDVVSDGPEAPHDILR.[L]		1.47327E-05	0	1	1	12	A6TGP1	A6TGP1 [1207-1222]	0	1676.82383862	High	High	High	6.4e8	1.9e8	7.5e8	4.49353694915771	High	0	8.854E-09
High	[R].EDFANETADDSEAGDSEE.[-]		3.57637E-07	0	1	2	6	A6THB1	A6THB1 [114-131]	0	1930.69445944	High	High	High	1.3e7	5.2e7	8.2e7	5.50426387786865	High	0	3.719E-13
High	[R].EGSSLVGSDAGELAGAGK.[A]		1.01739E-05	0	1	3	6	A6T4H8	A6T4H8 [40-57]	0	1604.7762197	High	High	High	2.9e8		2.1e8	4.49565744400024	High	0	2.772E-10
High	[K].ALTICTVSDHIR.[T]	1xCarbamidomethyl [C5]	0.00142148	0	1	2	16	B5Y274	B5Y274 [197-208]	0	1385.72056004	High	High	High	1.7e8	2.5e7	9.3e7	3.35399103164673	High	0	9.443E-06
High	[K].VLCTASIDEGVPR.[F]	1xCarbamidomethyl [C3]	0.000649982	0	1	1	6	B5XTF9	B5XTF9 [37-49]	0	1416.71514027	High	High	High	7.0e7	3.9e7	1.0e8	3.5785858631134	High	0	1.079E-06
High	[R].AALIDCLAPDRR.[V]	1xCarbamidomethyl [C6]	0.00647189	0	1	1	7	P24017	P24017 [316-327]	1	1370.72089441	High	High	High	1.1e8	6.3e7	6.0e7	3.08725523948669	High	0	1.594E-05
High	[R].VFQTHSPVVDSIAVK.[R]		1.10336E-06	0	1	1	22	B5XVK6	B5XVK6 [73-87]	0	1626.8849824	High	High	High	5.8e9		4.0e9	5.31838035583496	High	0	1.775E-11
High	[R].NMINVALNHGTLQHPVK.[G]		8.11873E-07	0	1	1	24	A6TEV5	A6TEV5 [70-86]	0	1886.00651121	High	High	High	2.1e9	2.8e7	4.2e8	5.08579540252686	High	0	1.616E-12
High	[K].INPAGAPNYVPGEYK.[L]		0.000109941	0	1	2	10	A6T5H9	A6T5H9 [84-98]	0	1589.79583307	High	High	High		6.5e8	3.4e9	4.08951425552368	High	0	9.772E-08
High	[K].IANLEAQLAEAQKR.[E]		0.000183639	0	1	2	10	A6TCM1	A6TCM1 [44-57]	1	1554.85983028	High	High	High	1.4e8	1.9e7	1.4e8	4.33792972564697	High	0	1.734E-05
High	[R].AEQINALESVTIASK.[A]		1.14294E-05	0	1	1	594	A6THB4	A6THB4 [69-83]	0	1573.84317711	High	High	High	1.1e8	2.4e6	4.5e6	5.29182910919189	High	0	8.386E-09
High	[R].AEQINALESVTIASK.[A]	1xDeamidated [N5]	0.000531655	0	1	1	3	A6THB4	A6THB4 [69-83]	0	1574.82719311	Not Found	Not Found	High			1.2e7	4.31252908706665	High	0	1.793E-07
High	[K].DGGFQAFADK.[V]		0.00529644	0	1	1	11	A6T4X2	A6T4X2 [86-95]	0	1055.47925021	High	High	High	1.4e9		1.5e9	4.1297082901001	High	0	1.111E-05
High	[R].LAQGPIALYCGFDPTADSLHLGHLVPLLCLK.[R]	2xCarbamidomethyl [C10; C29]	0.0254707	0	1	2	4	A6T9Y5	A6T9Y5 [33-63]	0	3389.7748502	High	Not Found	High			3.3e7	3.11924123764038	High	1.686E-05	0.0004803
High	[K].SLYEADLVDEAKR.[L]		0.000633021	0	1	1	28	B5XUB8	B5XUB8 [232-244]	1	1508.75911318	High	High	High	4.4e9	7.7e7	2.4e9	4.13756656646729	High	0	6.457E-06
High	[K].LGADGNALFR.[Q]		0.00383839	0	1	1	6	A6T6F6	A6T6F6 [216-225]	0	1033.54251919	High	High	High	9.9e7	1.2e8	1.8e8	3.37711262702942	High	0	6.226E-06
High	[K].QVAEELHLEEIK.[N]		0.00118136	0	1	1	4	O07026	O07026 [163-174]	0	1437.75838495	High	High	High	2.2e8	1.7e7	7.3e7	4.00098705291748	High	0	7.522E-07
High	[K].TLDYQSPLATTR.[Y]		0.00207978	0	1	2	5	A6T4E6	A6T4E6 [10-21]	0	1365.70087011	High	High	High	2.2e7		9.3e7	3.57410311698914	High	0	0.0002224
High	[R].SQQQAGLLDTPIR.[Y]		0.000981792	0	1	1	12	Q9F663	Q9F663 [83-95]	0	1426.76486732	High	High	High	1.3e10	3.4e9	8.9e9	4.05918741226196	High	0	2.56E-06
High	[K].ALAAALGQIEK.[Q]		0.00231162	0	1	2	12	A6TCW1	A6TCW1 [10-20]	0	1084.63608518	High	High	High	2.6e8		2.2e8	3.87972903251648	High	0	3.112E-05
High	[R].NGFLLDGFPR.[T]		0.0141025	0	1	1	4	A6T5N7	A6T5N7 [79-88]	0	1135.58946937	Not Found	High	High				2.78204917907715	High	0.0001217	0.003084
High	[R].NGFLLDGFPR.[T]	1xDeamidated [N1]	0.000765759	0	1	1	12	A6T5N7	A6T5N7 [79-88]	0	1136.57348537	High	High	High			2.1e8	4.250319480896	High	0	3.453E-07
High	[K].VRENEPFDVALR.[R]		0.000782128	0	1	1	15	B5XU21	B5XU21 [6-17]	1	1444.75430266	High	High	High	3.1e8		5.5e6	4.16320323944092	High	0	3.597E-07
High	[K].GIHPNYDEITATCSCGNVMK.[I]	2xCarbamidomethyl [C13; C15]	5.1244E-07	0	1	1	23	A6TGC6	A6TGC6 [4-23]	0	2266.98894856	High	High	High	6.0e8	2.3e7	1.7e7	6.25039911270142	High	0	7.758E-09
High	[R].DLLPLVEGCTVSTK.[H]	1xCarbamidomethyl [C9]	0.000335592	0	1	2	9	B5XZ37	B5XZ37 [281-294]	0	1531.80362086	High	High	High		7.0e7	1.1e8	3.94608521461487	High	0	9.951E-08
High	[K].DLEHPIEVPVGK.[A]		0.000956177	0	1	2	12	A6TG36	A6TG36 [71-82]	0	1332.71579194	High	High	High	1.1e9	2.7e8	5.6e8	3.45767879486084	High	0	2.159E-06
High	[K].NLSLESAIDEESDLLEPLR.[S]		0.0253383	0	1	2	3	A6TEM4	A6TEM4 [109-127]	0	2143.07648376	Not Found	Not Found	High			2.2e7	3.2202742099762	High	0	0.0001862
High	[K].DLSEELQILEAGLFSR.[I]		0.000765759	0	1	2	10	A6TGP0	A6TGP0 [959-974]	0	1819.94361933	High	Not Found	Not Found	5.4e7			4.51525831222534	High	0	3.464E-07
High	[K].AVEDPALMDYLAEHR.[I]		0.00803306	0	1	1	1	A6T9W8	A6T9W8 [225-239]	0	1729.82139581	Not Found	Not Found	High				2.84979033470154	High	0	2.351E-05
High	[K].DISFEAPNAPQVFQK.[D]		0.000119018	0	1	1	12	B5XTJ1	B5XTJ1 [20-34]	0	1690.84351148	High	High	High	4.9e7		1.3e9	4.04197311401367	High	0	1.811E-08
High	[K].GIHPNYDEITATCSCGNVMK.[I]	1xDeamidated [N17]; 2xCarbamidomethyl [C13; C15]	0.000311642	0	1	1	1	A6TGC6	A6TGC6 [4-23]	0	2267.97296456	Not Found	Not Found	High			1.5e7	5.10885953903198	High	0	6.931E-08
High	[R].VTVQSLDVVR.[V]		0.004842	0	1	1	6	A6TEX2	A6TEX2 [170-179]	0	1115.64189881	High	High	High	7.2e9	4.5e8	3.4e9	3.5362229347229	High	0	1.138E-05
High	[K].SLGITNPDEIDR.[Y]		0.00750123	0	1	1	4	B5Y1K6	B5Y1K6 [7-18]	0	1329.66448459	Not Found	High	High		2.0e7	1.5e8	3.22380709648132	High	1.686E-05	0.0006085
High	[K].FGDAGSFDYGR.[N]		0.000997489	0	1	1	6	Q48473	Q48473 [104-114]	0	1191.50652753	High	High	High	4.7e7		6.1e7	3.80113434791565	High	0	5.555E-07
High	[R].KDDTIPAIISHNE.[-]	1xDeamidated [N12]	0.00613945	0	1	1	6	P41392	P41392 [31-43]	1	1453.71691446	High	High	High	6.7e7			4.2544903755188	High	3.217E-05	0.0009771
High	[K].IINACSQAGHVGNPELAVYSSSK.[F]	1xCarbamidomethyl [C5]	7.4866E-09	0	1	1	16	Q48436	Q48436 [134-156]	0	2402.17688356	High	High	High	1.2e9	4.1e7	8.9e8	5.56820011138916	High	0	2.674E-07
High	[K].IINACSQAGHVGNPELAVYSSSK.[F]	1xDeamidated [N/Q]; 1xCarbamidomethyl [C5]	5.60652E-07	0	1	1	16	Q48436	Q48436 [134-156]	0	2403.16089956	High	High	High	3.4e7	2.4e7	2.5e7	4.63633918762207	High	0	2.43E-12
High	[K].IINACSQAGHVGNPELAVYSSSK.[F]	2xDeamidated [N13; Q/N]; 1xCarbamidomethyl [C5]	3.45229E-05	0	1	1	2	Q48436	Q48436 [134-156]	0	2404.14491556	Not Found	Not Found	High			3.1e7	4.65431308746338	High	0	1.043E-08
High	[K].MKPFIFGAR.[N]		0.00379806	0	1	2	24	A6T4X1	A6T4X1 [27-35]	0	1066.5866327	High	High	High	3.9e8	4.1e7	4.2e7	2.46460676193237	High	0	2.78E-05
High	[R].ADPLEQGAGDQGLMFGYATNETDVLMPAPVTYAHR.[L]	1xDeamidated [N/Q]	0.000986996	0	1	2	9	A6TDV1	A6TDV1 [110-144]	0	3736.72578684	Not Found	Not Found	High			1.8e7	4.95918083190918	High	0	3.123E-05
High	[K].EAYEILTDAQK.[R]		0.00394107	0	1	2	4	A6T4F5	A6T4F5 [52-62]	0	1280.6368729	High	Not Found	High	3.0e7		1.1e8	3.77052474021912	High	0	6.509E-06
High	[R].EFGYAQVEVVNDSALVR.[G]		0.0135225	0	1	2	2	A6TCC2	A6TCC2 [107-123]	0	1895.94976733	Not Found	High	High		4.0e7	1.2e8	2.92937207221985	High	0	6.021E-05
High	[K].TAPPQISAEVLK.[K]		0.0244305	0	1	2	6	A6T4F4	A6T4F4 [110-121]	0	1253.70997831	High	High	High	1.3e9	9.5e7	8.6e8	1.86385142803192	High	1.686E-05	0.0005591
High	[R].NGPQLAELVK.[L]	1xDeamidated [Q/N]	0.00647189	0	1	2	12	A6TC43	A6TC43 [336-345]	0	1069.58880106	High	High	High	5.0e7	3.9e7	8.7e7	2.99831485748291	High	0	1.594E-05
High	[K].TPVGNTAAVCIYPR.[F]	1xCarbamidomethyl [C10]	6.75822E-05	0	1	1	10	B5Y277	B5Y277 [38-51]	0	1518.77332385	High	High	High	3.6e8	5.6e7	7.0e7	4.56621503829956	High	0	4.471E-09
High	[R].TGDIGLFR.[I]		0.0262792	0	1	1	5	A6TCV9	A6TCV9 [674-681]	0	878.47304272	High	High	High	7.6e7	2.7e7	8.6e7	2.52965521812439	High	0	0.0002002
High	[R].GNIGYIGPVPER.[A]		0.0049453	0	1	2	8	A6TGM5	A6TGM5 [124-135]	0	1271.67426153	High	High	High	4.2e8	1.5e8	1.7e8	3.33297109603882	High	0	7.386E-05
High	[R].LAAHPPFASWR.[N]		0.00239872	0	1	2	6	A6TI29	A6TI29 [28-38]	0	1252.65855198	High	Not Found	High	3.3e8			3.32198739051819	High	0	1.139E-05
High	[K].QAIVAEVSEVAK.[G]		0.000465814	0	1	2	144	P0A297	P0A297 [9-20]	0	1243.68924285	High	High	High	3.9e8	3.3e7	6.9e7	4.00396251678467	High	0	1.028E-05
High	[K].VLESAIANAEHNDGADIDDLK.[V]		1.54519E-08	0	1	1	38	A6TEW7	A6TEW7 [50-70]	0	2210.05714527	High	High	High	3.0e8		8.8e8	6.89873170852661	High	0	2.682E-14
High	[K].VLESAIANAEHNDGADIDDLK.[V]	1xDeamidated [N]	9.46461E-07	0	1	1	14	A6TEW7	A6TEW7 [50-70]	0	2211.04116127	High	High	High		2.8e7	8.0e7	6.41283845901489	High	0	2.128E-12
High	[K].LTVLDSLSK.[I]		0.0183285	0	1	1	16	B5XUB8	B5XUB8 [198-206]	0	975.57208797	High	High	High	2.2e8	1.7e8	2.3e9	2.7468900680542	High	1.686E-05	0.000458
High	[K].TPMWAEIDR.[Q]		0.0250756	0	1	1	8	Q48436	Q48436 [187-195]	0	1118.52990558	High	High	High	2.1e7			3.20553946495056	High	0	0.000183
High	[R].EAHALEHYLPDAFGPK.[D]		6.32049E-06	0	1	2	14	A6TBN1	A6TBN1 [153-168]	0	1794.8809596	High	High	High	3.2e7		5.0e7	5.38164472579956	High	0	6.418E-11
High	[R].VLDVLIPPAK.[N]		0.00991642	0	1	1	16	B5XZ37	B5XZ37 [131-140]	0	1064.6714081	High	High	High			1.8e8	2.93268418312073	High	1.686E-05	0.0003271
High	[R].VGFFNPIANGAEEETRLDLDR.[I]		0.000250891	0	1	1	14	A6TCL7	A6TCL7 [36-56]	1	2363.1626134	High	High	High		2.2e7		2.53778696060181	High	0	2.875E-07
High	[R].VGFFNPIANGAEEETRLDLDR.[I]	1xDeamidated [N]	8.80408E-05	0	1	1	313	A6TCL7	A6TCL7 [36-56]	1	2364.1466294	High	High	High	1.7e7	2.5e7	4.6e6	3.95052289962769	High	0	7.666E-07
High	[R].VGFFNPIANGAEEETRLDLDR.[I]	2xDeamidated [N5; N9]	0.00171037	0	1	1	76	A6TCL7	A6TCL7 [36-56]	1	2365.1306454	High	High	High	1.5e8	2.0e6	7.6e6	3.61513757705688	High	0	7.281E-06
High	[R].IAVLEGDVLGSYQHGAR.[I]		5.63625E-07	0	1	1	62	A6T4X2	A6T4X2 [135-151]	0	1784.92897238	High	High	High	1.4e8	6.0e7	1.4e8	5.37310647964478	High	0	2.068E-11
High	[K].ANPELAPMVEGIELTLK.[S]		0.000136564	0	1	1	28	A6TCM1	A6TCM1 [112-128]	0	1824.97756204	High	High	High	7.4e7	1.8e7	5.3e7	4.21697330474854	High	0	4.872E-08
High	[R].DGHPLFAGFVK.[A]		0.00105722	0	1	2	2	A6TD54	A6TD54 [524-534]	0	1187.62076949	Not Found	Not Found	High			3.7e7	3.21260142326355	High	0	6.17E-07
High	[R].FDGNACVILNNNSEQPIGTR.[I]	1xCarbamidomethyl [C6]	3.67221E-07	0	1	1	46	A6TEW2	A6TEW2 [79-98]	0	2219.05095485	High	High	High	5.2e7	2.2e7	9.2e7	5.76725244522095	High	0	1.249E-11
High	[R].FDGNACVILNNNSEQPIGTR.[I]	1xDeamidated [Q/N]; 1xCarbamidomethyl [C6]	8.97702E-07	0	1	1	124	A6TEW2	A6TEW2 [79-98]	0	2220.03497085	High	High	High	9.1e7	3.9e7	6.5e7	5.69291210174561	High	0	5.752E-11
High	[K].FESEVYILSK.[D]		0.00218108	0	1	1	746	A6TEX7	A6TEX7 [305-314]	0	1214.63033104	High	High	High	8.2e7	2.1e7	2.6e7	3.60381054878235	High	0	2.802E-06
High	[R].NAGDLLDVLER.[G]		0.0158278	0	1	2	6	A6T4P4	A6T4P4 [46-56]	0	1214.63754164	High	High	High	1.8e7			2.52784180641174	High	1.686E-05	0.0002935
High	[R].LTLCDVSAPAVEASR.[A]	1xCarbamidomethyl [C4]	0.00032169	0	1	2	4	A6THY6	A6THY6 [223-237]	0	1588.79993243	Not Found	High	High		1.4e7		4.82035207748413	High	0	8.507E-08
High	[K].AKPGQDFFPLTVNYQER.[T]		8.48408E-05	0	1	2	12	A6TEI3	A6TEI3 [50-66]	0	2010.00795091	High	High	High	4.6e7		5.6e7	3.76222777366638	High	0	6.685E-09
High	[R].APIVLAVYTR.[A]		0.00158837	0	1	1	42	Q9F663	Q9F663 [255-264]	0	1102.66190604	High	High	High				3.6074857711792	High	0	1.28E-06
High	[K].YSPVEGATANELADQVPEEVKEER.[W]	1xDeamidated [Q/N]	0.0150981	0	1	2	4	A6T6T1	A6T6T1 [336-359]	1	2661.25261037	High	High	Not Found	4.9e7			2.65917825698853	High	0.004927	0.1111
High	[R].LIPLVTAEQVGK.[W]		0.0153375	0	1	2	6	A6T6C1	A6T6C1 [3-14]	0	1267.76201389	High	High	High	1.9e8	5.6e7	1.7e8	2.78176617622375	High	0.0005217	0.01253
High	[K].LMEIAQQQHAQQQAGSADAQASNAKDDDVVDAEFEEVKDK.[K]	1xDeamidated [Q]	1.99165E-05	0	1	2	21	A6T4F4	A6T4F4 [598-637]	2	4358.99535548	Not Found	High	High			6.1e7	6.03269577026367	High	0	1.627E-09
High	[K].DIGAQYIIIGHSER.[R]		0.000192592	0	1	1	11	Q7X222	Q7X222 [85-98]	0	1571.81763113	Not Found	High	High				4.45886182785034	High	0	2.414E-07
High	[K].YSDHIALPVEIEK.[R]		6.58184E-05	0	1	1	8	A6T5N6	A6T5N6 [200-212]	0	1513.78968507	High	High	High	9.6e7		1.2e8	4.14787578582764	High	0	1.641E-07
High	[R].KATIESAGSSDFLEGEQVEYSR.[V]		0.000997489	0	1	1	6	A6TGP1	A6TGP1 [1263-1284]	1	2403.1310384	Not Found	High	High			3.4e7	5.20118522644043	High	0	5.564E-07
High	[K].VIDLMCPFAK.[G]	1xCarbamidomethyl [C6]	0.0108442	0	1	2	14	A6TG36	A6TG36 [133-142]	0	1193.60571338	High	High	High	7.6e7	3.6e7	5.8e7	3.53791379928589	High	1.686E-05	0.0005619
High	[K].VLAEAHNLPVFQPSSLRPQDNQR.[L]		0.0145537	0	1	1	2	A6TEU1	A6TEU1 [54-76]	0	2616.36410709	High	Not Found	Not Found	4.9e7			2.97718214988709	High	0	6.849E-05
High	[K].YSPVEGATANELADQVPEEVKEER.[W]		0.0129662	0	1	2	3	A6T6T1	A6T6T1 [336-359]	1	2660.26859437	Not Found	High	High		2.5e7	1.2e7	2.73023962974548	High	0	5.542E-05
High	[K].DTTTIIDGVGEESAIQGR.[V]		5.31768E-07	0	1	3	94	A6TH53	A6TH53 [328-345]	0	1861.91377567	High	High	High	6.9e7	3.8e7	1.4e9	5.83714628219604	High	0	7.378E-11
High	[R].YGLPAPVGYACTTPR.[E]	1xCarbamidomethyl [C11]	6.93933E-05	0	1	1	11	A6T6F6	A6T6F6 [15-29]	0	1622.79953857	High	High	High	1.1e7		2.3e8	3.21721267700195	High	0	2.385E-06
High	[R].GLVAQVTDEEALAER.[L]		0.000155047	0	1	2	14	A6T9Y5	A6T9Y5 [18-32]	0	1600.81769062	High	High	High	3.4e7			4.45323944091797	High	0	3.746E-08
High	[K].VIVEGINLVK.[K]		0.00435691	0	1	2	8	A6TEW1	A6TEW1 [34-43]	0	1083.67722173	High	High	High	3.0e8	1.0e8	8.0e8	2.72628903388977	High	3.217E-05	0.0006676
High	[K].LQMELIPER.[L]		0.0223569	0	1	1	4	A6TGP0	A6TGP0 [237-245]	0	1128.60815588	Not Found	High	High			3.6e7	2.89741969108582	High	0	0.0001488
High	[K].GEILGGMAAVEQPEPAAQPK.[K]		4.14725E-07	0	1	1	26	B5XNA0	B5XNA0 [205-224]	0	1993.00590196	High	High	High	2.1e8	1.5e7	1.5e9	6.20462846755981	High	0	5.613E-11
High	[R].SVITVGPYLR.[L]		0.0134517	0	1	1	10	A6TGP1	A6TGP1 [353-362]	0	1104.64117058	High	High	High			3.5e8	2.75915431976318	High	3.217E-05	0.0007881
High	[K].DTTTIIDGVGEESAIQGR.[V]	1xDeamidated [Q16]	1.61187E-05	0	1	3	4	A6TH53	A6TH53 [328-345]	0	1862.89779167	Not Found	High	High				5.88022184371948	High	0	5.48E-09
High	[R].ETLLDAVEHPEK.[Y]		0.000139484	0	1	1	41	A6TCJ1	A6TCJ1 [81-92]	0	1380.70053574	High	High	High	5.0e8	1.2e8	3.1e9	3.99708676338196	High	0	3.244E-05
High	[R].ETFADIGQTIAK.[Y]		0.000581665	0	1	1	12	B5Y275	B5Y275 [382-393]	0	1293.66850739	High	High	High			3.2e8	3.93493843078613	High	0	2.362E-06
High	[R].GETQALVTATLGTAR.[D]		0.000139484	0	1	2	10	A6TEI3	A6TEI3 [346-360]	0	1488.8016467	High	High	High				4.32491683959961	High	0	1.629E-08
High	[K].DGETGIEEGCLSIPEQR.[A]	1xCarbamidomethyl [C10]	8.35052E-05	0	1	2	14	A6TEU0	A6TEU0 [82-98]	0	1889.85454656	High	High	High	4.2e7	1.6e7	5.2e7	3.73724770545959	High	0	1.536E-08
High	[K].SAVEQWSAGATGLGVR.[T]		1.57813E-05	0	1	2	11	A6TCE4	A6TCE4 [404-419]	0	1588.8077947	High	High	High		4.4e7	7.0e7	5.76086044311523	High	0	8.445E-10
High	[R].GIEGTSLDVPEDIVHSGK.[T]		1.50746E-06	0	1	2	16	A6T5G0	A6T5G0 [73-90]	0	1852.9286975	High	High	High	1.5e8		2.9e8	5.82949495315552	High	0	7.669E-12
High	[R].VDLAELVK.[A]		0.0189132	0	1	1	12	B5XUB1	B5XUB1 [44-51]	0	886.52440956	High	High	High	7.1e7	3.1e7	6.1e7	2.51826906204224	High	0	0.0001102
High	[K].LDVLDGLK.[E]		0.0243035	0	1	2	12	A6TH93	A6TH93 [333-340]	0	872.5087595	High	High	High		2.1e7	1.0e8	2.36653757095337	High	3.217E-05	0.00081
High	[K].EATFEEMIAR.[R]		0.00385871	0	1	1	16	B5XSS1	B5XSS1 [86-95]	0	1196.56159956	High	High	High				3.42555117607117	High	0	6.272E-06
High	[K].ILEVLQEPDNHHVSAEDLYK.[R]		0.000140967	0	1	1	4	P45599	P45599 [22-41]	0	2349.17211546	High	High	High		1.2e7	9.6e7	3.59345602989197	High	0	1.671E-08
High	[K].KGPFIDLHLLK.[K]		0.0006068	0	1	1	47	B5XN98	B5XN98 [7-17]	1	1280.77251906	High	High	High	1.1e8	1.1e7	5.7e7	4.11192607879639	High	0	3.608E-05
High	[R].IGLTCQLAQVAER.[V]	1xCarbamidomethyl [C5]	8.35052E-05	0	1	2	12	A6TI29	A6TI29 [883-895]	0	1458.77332385	High	High	High	1.7e8		6.1e8	4.30648422241211	High	0	7.333E-08
High	[K].VDVSDRDQVFAAVEQAR.[K]		1.39E-05	0	1	1	28	Q48436	Q48436 [58-74]	1	1904.9460789	High	High	High	1.9e8	1.1e7		4.97982692718506	High	0	4.309E-09
High	[K].IYYITADSYAAAK.[S]		0.0191122	0	1	1	3	A6T5N6	A6T5N6 [430-442]	0	1449.72602223	Not Found	High	High				3.34851336479187	High	3.217E-05	0.0006255
High	[K].AANDDLLNSFWLLDSEK.[G]		4.85174E-06	0	1	1	31	A6TCJ1	A6TCJ1 [10-26]	0	1950.94434756	High	High	High	1.7e9	1.3e9	1.8e9	6.31390285491943	High	0	1.944E-10
High	[K].AANDDLLNSFWLLDSEK.[G]	1xDeamidated [N]	1.83975E-05	0	1	1	22	A6TCJ1	A6TCJ1 [10-26]	0	1951.92836356	High	High	High	9.1e7	1.2e7	9.8e7	5.55936574935913	High	0	4.065E-08
High	[R].DWYVVDATGK.[T]		0.00464181	0	1	1	13	B5XSS1	B5XSS1 [14-23]	0	1153.55241511	High	High	High				3.84376335144043	High	0	8.787E-06
High	[K].GLNEHGYIIPGLGDAGDK.[I]		7.7275E-06	0	1	2	4	A6TCB0	A6TCB0 [186-203]	0	1825.90790255	Not Found	High	High				5.23350429534912	High	0	9.16E-11
High	[R].QKVDLNTFSDEEVLR.[L]		0.000456064	0	1	2	8	A6TGP0	A6TGP0 [1157-1171]	1	1792.90756818	Not Found	High	High		3.1e7	4.6e7	4.38093137741089	High	0	1.891E-06
High	[K].ITLNMGVGEAIADKK.[L]		0.000250891	0	1	2	98	A6TEW0	A6TEW0 [34-48]	1	1559.84615407	High	High	High		2.7e7	3.0e7	4.08308792114258	High	0	1.756E-05
High	[R].LGIVKPWNSTWFANTK.[E]		3.56999E-06	0	1	1	69	B5XNA0	B5XNA0 [12-27]	0	1861.99592979	High	High	High	9.9e7	2.2e7		4.84199953079224	High	0	5.652E-10
High	[K].ADINSDQIAAIGITNQR.[E]		7.71362E-05	0	1	2	5	A6TFR2	A6TFR2 [68-84]	0	1799.92461521	Not Found	High	High			2.1e7	4.15484666824341	High	0	5.655E-09
High	[K].YGYVPPSNDPHTEASWNDTFAK.[A]		0.000432572	0	1	1	2	Q9AGA6	Q9AGA6 [226-247]	0	2496.11024345	Not Found	Not Found	High			3.4e7	2.60288739204407	High	0	1.238E-07
High	[K].YGYVPPSNDPHTEASWNDTFAK.[A]	1xDeamidated [N]	0.000485944	0	1	1	3	Q9AGA6	Q9AGA6 [226-247]	0	2497.09425945	Not Found	Not Found	High			8.8e6	3.61035704612732	High	0	1.535E-07
High	[R].ADDMQFFAER.[V]		0.00901994	0	1	1	6	A6T726	A6T726 [282-291]	0	1229.52554841	High	High	High	5.2e7	6.4e6		3.17067670822144	High	0	8.492E-05
High	[K].LWSAEIPNLYR.[A]		0.00476594	0	1	2	16	A6TI29	A6TI29 [301-311]	0	1361.72121171	High	High	High	4.4e7			3.05110883712769	High	4.676E-05	0.001368
High	[K].DAQSALTVSETTFGR.[D]		9.08795E-05	0	1	1	105	A6TEX1	A6TEX1 [7-21]	0	1582.77074044	High	High	High	1.5e8	1.5e6	4.3e6	5.1502161026001	High	0	5.457E-08
High	[R].LGIVKPWNSTWFANTK.[E]	1xDeamidated [N]	0.0224739	0	1	1	2	B5XNA0	B5XNA0 [12-27]	0	1862.97994579	Not Found	Not Found	High			2.3e7	3.22408938407898	High	0	0.0001504
High	[K].DAQSALTVSETTFGR.[D]	1xDeamidated [Q3]	0.0100213	0	1	1	4	A6TEX1	A6TEX1 [7-21]	0	1583.75475644	Not Found	Not Found	High			1.7e7	4.51215076446533	High	0	3.482E-05
High	[K].ATLKPEGQQALDQLYTQLSNMDPK.[D]		7.38143E-07	0	1	1	62	P24017	P24017 [226-249]	0	2689.350156	High	High	High	2.2e8	3.0e8	3.4e8	6.66298532485962	High	0	3.946E-12
High	[K].ATLKPEGQQALDQLYTQLSNMDPK.[D]	1xDeamidated [N/Q]	0.000434866	0	1	1	43	P24017	P24017 [226-249]	0	2690.334172	High	High	High	3.6e7	1.5e7		5.37880420684814	High	0	7.509E-06
High	[K].NDLQGATLAIVPGDPERVEK.[I]		5.55702E-05	0	1	1	22	P52671	P52671 [14-33]	1	2122.11387239	High	High	High	1.4e8	1.5e8	5.3e8	4.91590738296509	High	0	1.015E-07
High	[K].LMEIAQQQHAQQQAGSADAQASNAKDDDVVDAEFEEVK.[D]		4.60208E-09	0	1	2	9	A6T4F4	A6T4F4 [598-635]	1	4114.88943357	High	High	High		5.7e7		7.16828441619873	High	0	4.949E-15
High	[K].LMEIAQQQHAQQQAGSADAQASNAKDDDVVDAEFEEVK.[D]	1xDeamidated [Q/N]	1.09182E-09	0	1	2	26	A6T4F4	A6T4F4 [598-635]	1	4115.87344957	High	High	High			2.0e8	8.82487487792969	High	0	1.156E-17
High	[K].LMEIAQQQHAQQQAGSADAQASNAKDDDVVDAEFEEVK.[D]	2xDeamidated [Q/N]	3.12243E-08	0	1	2	6	A6T4F4	A6T4F4 [598-635]	1	4116.85746557	Not Found	High	Not Found		2.9e7		7.61352634429932	High	0	4.718E-15
High	[K].LFVEPNPIPVK.[W]		0.00546679	0	1	1	7	A6TCA1	A6TCA1 [243-253]	0	1252.72998554	High	High	High	1.3e8	8.4e7	3.0e8	3.09703397750854	High	0.0003874	0.008889
High	[K].TEFDVILK.[A]		0.0218948	0	1	2	79	A6TGN9	A6TGN9 [53-60]	0	964.53497422	High	High	High	3.9e7		3.5e7	2.48809933662415	High	1.686E-05	0.0006077
High	[K].AAINEASDVAALDNVR.[V]		7.86512E-07	0	1	2	10	A6TAI3	A6TAI3 [13-28]	0	1628.82383862	High	High	High	2.6e8	1.3e7	3.8e8	5.73999929428101	High	0	4.661E-11
High	[K].VINDNFGIVEGLMTTVHATTATQK.[T]	1xDeamidated [N/Q]	2.04868E-06	0	1	1	245	P24164	P24164 [155-178]	0	2561.29157899	High	High	High	1.1e8	4.3e7		6.38883447647095	High	0	2.336E-11
High	[K].HSQVFSTAEDNQSAVTIHVLQGER.[K]		7.42105E-10	0	1	2	28	A6T4F4	A6T4F4 [422-445]	0	2653.29648094	High	High	High	5.9e7	4.7e7	2.4e7	7.11532831192017	High	0	2.435E-15
High	[K].HSQVFSTAEDNQSAVTIHVLQGER.[K]	1xDeamidated [Q/N]	1.57261E-06	0	1	2	10	A6T4F4	A6T4F4 [422-445]	0	2654.28049694	High	Not Found	High				6.73560380935669	High	0	5.283E-12
High	[K].DAALSCDQFFVNHR.[W]	1xCarbamidomethyl [C6]	0.000106507	0	1	1	12	A6T4X1	A6T4X1 [82-95]	0	1679.75946462	High	High	High	1.2e9	1.7e8	1.6e9	4.00997066497803	High	0	1.013E-08
High	[K].DAALSCDQFFVNHR.[W]	1xDeamidated [N/Q]; 1xCarbamidomethyl [C6]	0.00255574	0	1	1	3	A6T4X1	A6T4X1 [82-95]	0	1680.74348062	Not Found	Not Found	High			2.8e7	3.67943096160889	High	0	3.018E-06
High	[K].SLYEADLVDEAK.[R]		0.000369109	0	1	1	14	B5XUB8	B5XUB8 [232-243]	0	1352.65800222	High	High	High	1.1e8		5.1e8	4.12709999084473	High	0	2.593E-05
High	[K].HLDVLVADEDLSR.[F]		0.000515051	0	1	2	5	B5XZ37	B5XZ37 [429-441]	0	1481.75944755	Not Found	High	High			1.4e7	3.9474880695343	High	0	3.732E-07
High	[K].SNILLIGPTGSGK.[T]		0.0013771	0	1	2	4	A6T5I1	A6T5I1 [113-125]	0	1256.72087734	High	Not Found	High	4.7e8		2.9e8	4.10035562515259	High	0	9.896E-07
High	[K].KLPADTPVAAQASTGDNAEIVENTVR.[Y]		5.6262E-06	0	1	1	9	B5XXK6	B5XXK6 [438-463]	1	2667.35841244	High	High	High		1.1e7	3.0e8	4.9243106842041	High	0	5.2E-11
High	[R].AAVLLADSFK.[A]		0.0133813	0	1	2	8	A6T518	A6T518 [33-42]	0	1034.5880724	High	High	High			9.6e7	2.8766770362854	High	1.686E-05	0.0004981
High	[K].QASQNAILNANYIATR.[L]		2.19059E-05	0	1	2	10	A6TDR5	A6TDR5 [780-795]	0	1747.90857129	High	High	High	4.1e7	5.2e7		4.71939659118652	High	0	1.464E-09
High	[K].ALGLVATDTLR.[L]		0.00258288	0	1	1	4	A6TCA1	A6TCA1 [258-268]	0	1129.65754887	Not Found	High	High			2.4e7	2.87681078910828	High	0	3.069E-06
High	[R].ITANQNLIVASVPEDQK.[A]		0.000156696	0	1	2	2	A6TD48	A6TD48 [392-408]	0	1839.98106745	Not Found	Not Found	High			2.8e7	2.82892417907715	High	0	2.023E-08
High	[R].LGVTKPQAQTIVVDYSAPNVAK.[E]		3.65911E-05	0	1	2	1	A6TB43	A6TB43 [105-126]	0	2299.26562196	Not Found	Not Found	High			4.7e7	4.16584444046021	High	0	1.493E-09
High	[R].LGVTKPQAQTIVVDYSAPNVAK.[E]	1xDeamidated [Q/N]	0.000106507	0	1	2	2	A6TB43	A6TB43 [105-126]	0	2300.24963796	Not Found	Not Found	High				5.05704879760742	High	0	1.438E-08
High	[K].KLPADTPVAAQASTGDNAEIVENTVR.[Y]	1xDeamidated [N/Q]	0.0272544	0	1	1	9	B5XXK6	B5XXK6 [438-463]	1	2668.34242844	Not Found	High	High				4.20272922515869	High	0	0.0002138
High	[R].APVAAPAQLATSGAVNDIHTSPYTK.[E]		5.16999E-09	0	1	1	6	A6TD49	A6TD49 [209-233]	0	2480.27797745	High	High	High	1.3e8	6.3e7	1.1e8	6.55548095703125	High	0	1.87E-16
High	[R].EIELEDKFENMGAQMVK.[E]		2.35071E-06	0	1	3	48	A6TH53	A6TH53 [59-75]	1	2010.9510892	High	High	High	8.1e7	8.8e7	3.9e8	6.41001892089844	High	0	2.448E-11
High	[K].LCAAATELLSR.[A]	1xCarbamidomethyl [C2]	0.0115506	0	1	1	4	A6TF98	A6TF98 [165-175]	0	1204.63543351	Not Found	High	High			3.6e7	3.00251483917236	High	0.0002087	0.004135
High	[R].VNAEYVEAFTK.[G]		0.00296318	0	1	2	12	A6TG38	A6TG38 [304-314]	0	1270.63139364	High	High	High	2.8e7			4.02160215377808	High	0	3.926E-06
High	[K].NVNPQIVENYR.[G]		0.00594822	0	1	1	2	B5XSP2	B5XSP2 [89-99]	0	1345.68588879	High	Not Found	Not Found	1.2e8			2.84972047805786	High	0	1.363E-05
High	[R].LGEPVFDVK.[E]		0.0111332	0	1	2	8	A6TGP0	A6TGP0 [75-83]	0	1003.54587325	High	High	High		7.4e6	6.6e7	2.83176064491272	High	0	4.231E-05
High	[K].AVIVCDEPSTMELK.[V]	1xCarbamidomethyl [C5]	0.000458482	0	1	2	4	A6T6C1	A6T6C1 [235-248]	0	1591.77060616	Not Found	High	High			9.0e7	4.02174091339111	High	0	1.923E-05
High	[K].TILWNGPVGVFEFPNFR.[K]		1.82039E-05	0	1	1	40	B5XUB8	B5XUB8 [303-319]	0	1993.03304354	High	High	High	2.5e7	8.6e6	5.0e7	5.2175235748291	High	0	5.309E-08
High	[K].TILWNGPVGVFEFPNFR.[K]	1xDeamidated [N]	0.000523287	0	1	1	18	B5XUB8	B5XUB8 [303-319]	0	1994.01705954	High	High	High		2.7e6	4.0e7	5.75234222412109	High	0	1.75E-07
High	[K].GVHVVTVNDYLAQR.[D]		0.00120025	0	1	2	2	A6T4P1	A6T4P1 [125-138]	0	1570.83361556	High	Not Found	Not Found	3.7e7			3.08574080467224	High	3.217E-05	0.0007214
High	[K].TILWNGPVGVFEFPNFR.[K]	2xDeamidated [N5; N15]	0.00184173	0	1	1	5	B5XUB8	B5XUB8 [303-319]	0	1995.00107554	High	High	High	3.3e7			5.31707763671875	High	0	2.541E-05
High	[K].VYVTFLNDKDEAAVK.[A]		0.00147507	0	1	1	8	B5XSX5	B5XSX5 [52-66]	1	1711.89012729	High	High	High	4.4e7		2.3e7	3.39459204673767	High	0	1.124E-06
High	[K].AIDEAKDEDTADIFTAASR.[D]		6.03743E-07	0	1	2	37	A6T6Q6	A6T6Q6 [135-153]	1	2038.95636868	High	High	High	6.0e8	9.2e7	2.3e9	6.61602926254272	High	0	1.749E-11
High	[R].GLLDAGVKPCGLGAR.[D]	1xCarbamidomethyl [C10]	0.0110748	0	1	1	1	A6TDR7	A6TDR7 [210-224]	0	1483.80495834	High	Not Found	Not Found	1.2e8			2.19407987594604	High	0	4.199E-05
High	[R].DADTLLELTDASQR.[A]		0.000526062	0	1	2	2	A6T4S9	A6T4S9 [247-260]	0	1547.75475601	High	Not Found	Not Found				4.55316781997681	High	0	8.176E-06
High	[R].ALPAILAGTTDERPQDHSQATYVGR.[R]		3.29181E-05	0	1	1	3	A6TF98	A6TF98 [176-200]	0	2667.34851652	High	Not Found	High	1.6e8			3.5603768825531	High	0	1.235E-09
High	[R].ALPAILAGTTDERPQDHSQATYVGR.[R]	1xDeamidated [Q15]	0.000137288	0	1	1	1	A6TF98	A6TF98 [176-200]	0	2668.33253252	High	Not Found	Not Found				3.30122947692871	High	0	1.586E-08
High	[R].VSLAADPVEEIK.[V]		0.00693102	0	1	2	4	A6TCD4	A6TCD4 [238-249]	0	1270.68890848	Not Found	High	High		2.0e7	5.2e7	2.99597311019897	High	0	1.875E-05
High	[K].VINDNFGIVEGLMTTVHATTATQK.[T]	3xDeamidated [N3; N5; Q23]	0.00613945	0	1	1	2	P24164	P24164 [155-178]	0	2563.25961099	High	Not Found	Not Found				3.80873942375183	High	0	1.445E-05
High	[R].APVAAPAQLATSGAVNDIHTSPYTK.[E]	1xDeamidated [N/Q]	1.93289E-06	0	1	1	3	A6TD49	A6TD49 [209-233]	0	2481.26199345	Not Found	Not Found	High				5.9269495010376	High	0	7.627E-12
High	[K].EFADNLDSDFK.[V]		0.0135937	0	1	1	16	B5XNA0	B5XNA0 [28-38]	0	1300.56918726	High	High	High	1.1e9		4.4e8	3.42405533790588	High	3.217E-05	0.0007245
High	[K].LAGNLVVLR.[D]		0.0217807	0	1	2	5	A6TFH4	A6TFH4 [614-622]	0	954.6094766	High	High	Not Found	1.1e8	1.1e7		2.52370738983154	High	0	0.0001841
High	[R].SAVLPANLIQAQR.[D]		0.00203628	0	1	1	9	P41576	P41576 [433-445]	0	1380.79577358	High	High	High	4.2e9		3.1e9	2.96252512931824	High	0	1.114E-05
High	[K].GIELANGFHELTDAHEQR.[L]	1xDeamidated [N6]	0.00191115	0	1	1	1	A6TH74	A6TH74 [242-259]	0	2037.96245762	Not Found	Not Found	High				3.63121294975281	High	0	1.786E-06
High	[R].FATTHTDSSAQTVSLEEYVSR.[M]		1.28398E-05	0	1	1	20	A6T5N6	A6T5N6 [402-422]	0	2329.09425902	High	High	High	4.4e7	1.4e7	1.3e7	5.80477142333984	High	0	8.682E-09
High	[R].FATTHTDSSAQTVSLEEYVSR.[M]	1xDeamidated [Q11]	0.0278275	0	1	1	3	A6T5N6	A6T5N6 [402-422]	0	2330.07827502	High	High	Not Found				3.46017646789551	High	0	0.0002224
High	[K].SLQEAVMEEIIKPILPTEWLNASTK.[F]		1.60624E-06	0	1	1	35	A6TDV1	A6TDV1 [198-222]	0	2840.51140763	High	High	High	5.3e7	5.4e6	8.9e7	5.97034692764282	High	0	5.5E-12
High	[K].FTGEVSLTGQPFVMEPSK.[S]		3.90587E-06	0	1	1	26	A6T4X2	A6T4X2 [223-240]	0	1953.96264021	High	High	High	9.8e7			5.1969952583313	High	0	1.095E-06
High	[K].SLQEAVMEEIIKPILPTEWLNASTK.[F]	1xDeamidated [Q/N]	4.04594E-05	0	1	1	17	A6TDV1	A6TDV1 [198-222]	0	2841.49542363	High	High	High	1.7e7		1.6e7	5.56681442260742	High	0	1.772E-09
High	[R].VVILSAGTGNPFFTTDSAACLR.[G]	1xDeamidated [N10]; 1xCarbamidomethyl [C20]	0.000971464	0	1	1	8	A6T4X3	A6T4X3 [131-152]	0	2298.14345867	High	Not Found	High	7.4e6			3.85825610160828	High	0	9.131E-05
High	[R].QMQVGGKDPLVPEENDKTTVIALR.[E]		0.00010318	0	1	1	3	B5XTE8	B5XTE8 [29-52]	2	2638.38687589	Not Found	High	High			2.4e8	4.78464555740356	High	0	9.52E-09
High	[R].GATIVGHWPTAGYHFEASK.[G]		0.000337372	0	1	1	4	O07026	O07026 [113-131]	0	2028.99263522	Not Found	High	High		1.3e7		4.97891426086426	High	0	7.947E-08
High	[K].AMMDNLQTETVINR.[D]		0.000714888	0	1	1	5	A6TGP1	A6TGP1 [696-709]	0	1635.78290185	Not Found	High	High		6.2e7	1.5e8	3.58483076095581	High	0	3.211E-06
High	[R].LPLPTQYQTAIK.[V]		0.00334594	0	1	2	4	A6T4J7	A6T4J7 [438-449]	0	1372.78347758	Not Found	High	High		7.9e7	1.3e8	2.86452627182007	High	0	1.28E-05
High	[K].VINDNFGIVEGLMTTVHATTATQK.[T]		6.25438E-09	0	1	1	459	P24164	P24164 [155-178]	0	2560.30756299	High	High	High	1.2e9	1.5e8	2.6e9	7.30563449859619	High	0	1.303E-15
High	[R].VVILSAGTGNPFFTTDSAACLR.[G]	1xCarbamidomethyl [C20]	0.000463357	0	1	1	23	A6T4X3	A6T4X3 [131-152]	0	2297.15944267	High	High	High	1.7e7	2.9e6	1.1e7	4.21624803543091	High	0	2.21E-06
High	[K].SLTEIKDVLASR.[G]		2.09983E-05	0	1	1	14	A6TEU8	A6TEU8 [299-310]	1	1331.75290569	High	High	High	1.9e8	1.5e7	1.4e7	2.89130759239197	High	0	1.077E-05
High	[R].YVDEQAPWVVAK.[Q]		0.00350882	0	1	2	11	A6TBK7	A6TBK7 [455-466]	0	1404.71579194	High	High	High	5.4e7		1.7e8	3.74915623664856	High	1.686E-05	0.0003386
High	[K].KVLESAIANAEHNDGADIDDLK.[V]		5.63661E-10	0	1	1	23	A6TEW7	A6TEW7 [49-70]	1	2338.15210823	High	High	High	3.3e8	2.2e7	2.3e7	6.56576299667358	High	0	2.291E-12
High	[R].IAQAAWQVNETTENIGAR.[R]		3.19469E-06	0	1	2	19	B5XZ37	B5XZ37 [377-394]	0	1971.98827805	High	High	High	6.5e7	4.9e7	1.1e8	5.80096769332886	High	0	6.908E-10
High	[R].IAQAAWQVNETTENIGAR.[R]	2xDeamidated [Q/N]	5.44069E-05	0	1	2	3	B5XZ37	B5XZ37 [377-394]	0	1973.95631005	Not Found	High	Not Found				5.5130352973938	High	0	3.034E-09
High	[R].LLVDACYSPVER.[I]	1xCarbamidomethyl [C6]	0.000465814	0	1	1	19	A6TEU8	A6TEU8 [171-182]	0	1421.70932664	High	High	High	8.5e7	8.3e7	3.8e8	4.07507419586182	High	0	2.142E-07
High	[R].RGQTVLDLAGGTGDLTAK.[F]		0.0144017	0	1	2	3	A6TGL3	A6TGL3 [63-80]	1	1772.9501017	Not Found	Not Found	High				4.45387935638428	High	3.217E-05	0.0009291
High	[R].AALIDCLAPDR.[R]	1xCarbamidomethyl [C6]	0.000741845	0	1	1	11	P24017	P24017 [316-326]	0	1214.61978345	High	High	High	1.1e9		9.4e8	3.54521918296814	High	0	4.067E-05
High	[-].MIQEQTMLNVADNSGAR.[R]		2.19451E-06	0	1	1	26	A6TEW2	A6TEW2 [1-17]	0	1877.88440667	High	High	High	1.3e8	8.5e6	6.7e7	6.77607345581055	High	0	5.37E-11
High	[K].KVLESAIANAEHNDGADIDDLK.[V]	1xDeamidated [N9]	9.04001E-05	0	1	1	1	A6TEW7	A6TEW7 [49-70]	1	2339.13612423	Not Found	Not Found	High				5.3002667427063	High	0	7.535E-09
High	[R].TFDLDELVTTLSGGNGAGK.[S]	1xDeamidated [N15]	0.000274493	0	1	3	6	A6T716	A6T716 [22-40]	0	1895.92327816	High	High	High	3.0e6	2.1e7	2.2e7	4.03813791275024	High	0	5.516E-08
High	[R].FGQEDAAPVVAPAPAPAPEVATK.[H]		2.19451E-06	0	1	1	6	P24017	P24017 [189-211]	0	2233.14992354	High	High	High	1.3e8	9.4e7	1.3e8	4.70543479919434	High	0	1.147E-11
High	[K].LVADSITSQLER.[R]		0.000432572	0	1	1	12	B5XNA0	B5XNA0 [115-126]	0	1331.71652017	High	High	High	4.6e8		4.6e9	4.69144916534424	High	0	1.241E-07
High	[K].LYELCEIAR.[E]	1xCarbamidomethyl [C5]	0.00671522	0	1	1	12	B5Y275	B5Y275 [190-198]	0	1166.58742073	High	High	High	1.8e8	2.1e7	2.4e8	3.39650225639343	High	0	1.704E-05
High	[K].AEAIHYIGDLVQR.[T]		9.15261E-06	0	1	1	28	A6TEU8	A6TEU8 [272-284]	0	1484.78560278	High	High	High	2.2e8	1.3e8	2.1e8	4.48596382141113	High	0	6.333E-10
High	[R].VSDYDGYNQFLVHR.[S]		6.93933E-05	0	1	1	13	B5XZC1	B5XZC1 [184-197]	0	1712.8027093	High	High	High		7.8e6	3.6e7	4.12374782562256	High	0	1.949E-07
High	[R].YIVNEVQDVYR.[L]		0.00167459	0	1	1	19	A6TGP1	A6TGP1 [1232-1242]	0	1397.70595551	High	High	High	1.4e8	1.7e7	2.4e8	4.2378511428833	High	0	1.65E-06
High	[R].DGGAQHFADCISAIR.[E]	1xCarbamidomethyl [C10]	0.00055463	0	1	1	10	B5XZS6	B5XZS6 [143-157]	0	1617.74381456	High	High	High		4.7e7	1.1e8	3.47702693939209	High	0	2.733E-05
High	[R].FYGVQFHPEVTHTR.[Q]		0.000256255	0	1	2	5	A6TCC2	A6TCC2 [175-188]	0	1717.84451459	High	Not Found	High	1.6e8		3.0e7	3.75770974159241	High	0	2.086E-06
High	[R].LDYCLVGEPSSTEVVGDVVK.[N]	1xCarbamidomethyl [C4]	9.43072E-05	0	1	2	2	A6TC94	A6TC94 [155-174]	0	2166.0634766	Not Found	Not Found	High			4.9e7	3.8381016254425	High	0	8.14E-09
High	[K].KLLDNAAADLAAISGQKPLITK.[A]		0.00442646	0	1	1	2	A6TEW0	A6TEW0 [48-69]	1	2251.30200748	Not Found	Not Found	High			3.2e7	3.809321641922	High	1.686E-05	0.000402
High	[R].SYDLPETTSEAELLELIDTLNADK.[T]	1xDeamidated [N21]	0.0121101	0	1	1	3	A6T5R4	A6T5R4 [67-90]	0	2681.29274381	Not Found	High	High				3.8783745765686	High	0	4.902E-05
High	[R].SYDLPETTSEAELLELIDTLNADK.[T]		7.71362E-05	0	1	1	18	A6T5R4	A6T5R4 [67-90]	0	2680.30872781	High	High	High	4.8e7		6.4e7	5.29020643234253	High	0	5.723E-09
High	[R].NELLDVSDVSETINSIREDVFK.[A]		0.000425763	0	1	2	7	A6T4P1	A6T4P1 [664-685]	1	2522.26205251	High	Not Found	High			3.1e7	3.65616774559021	High	0	8.128E-06
High	[R].QASITQELTEIVSGAAAV.[-]		0.0138822	0	1	1	20	A6TG37	A6TG37 [270-287]	0	1787.93853393	High	High	High	3.6e7	8.8e6	4.2e7	4.03195381164551	High	0.00145	0.03433
High	[R].AVAPLVPAADALVLDSTELNIEQVIEK.[A]	1xDeamidated [N/Q]	2.20614E-06	0	1	2	9	A6T702	A6T702 [189-215]	0	2819.52883219	High	High	High				5.40169095993042	High	0	9.72E-12
High	[R].AVAPLVPAADALVLDSTELNIEQVIEK.[A]		6.18817E-06	0	1	2	16	A6T702	A6T702 [189-215]	0	2818.54481619	High	High	High		4.3e6	4.6e7	5.15796995162964	High	0	6.183E-11
High	[R].DITATVDSIPLITASILAK.[K]		1.83975E-05	0	1	2	23	A6THZ7	A6THZ7 [172-190]	0	1942.11068459	High	High	High	8.3e7		1.0e8	4.6142783164978	High	0	2.009E-07
High	[K].LVPYYTVQEFVESLETPR.[R]	1xDeamidated [Q8]	0.000109941	0	1	1	4	P41576	P41576 [51-68]	0	2171.09067779	Not Found	High	High				4.93269443511963	High	0	1.064E-08
High	[K].LVPYYTVQEFVESLETPR.[R]		2.27321E-05	0	1	1	62	P41576	P41576 [51-68]	0	2170.10666179	High	High	High	2.4e8	1.4e7	7.7e7	4.87126922607422	High	0	8.373E-10
High	[R].LTNGFEVTSYIGGEGHNLQEHSVILIR.[G]	2xDeamidated [N17; N/Q]	2.72594E-06	0	1	1	76	A6TEY0	A6TEY0 [57-83]	0	2985.49524104	High	High	High	4.8e6	3.4e6		4.92493534088135	High	0	2.859E-10
High	[R].LTNGFEVTSYIGGEGHNLQEHSVILIR.[G]	1xDeamidated [N/Q]	3.79739E-08	0	1	1	404	A6TEY0	A6TEY0 [57-83]	0	2984.51122504	High	High	High	6.9e6	8.1e6	9.5e6	5.81618452072144	High	0	1.864E-11
High	[R].LTNGFEVTSYIGGEGHNLQEHSVILIR.[G]		2.95629E-07	0	1	1	99	A6TEY0	A6TEY0 [57-83]	0	2983.52720904	High	High	High	1.5e6	2.3e6	5.0e6	4.89904975891113	High	0	2.312E-11
High	[R].SALQYAASVAGLMITTECMVTDLPK.[SG]	1xDeamidated [Q4]; 1xCarbamidomethyl [C18]	0.00012749	0	1	3	104	A6TH53	A6TH53 [502-526]	0	2671.3027376	High	High	High	3.9e6	5.5e6	2.9e6	5.08375358581543	High	0	3.455E-08
High	[R].SALQYAASVAGLMITTECMVTDLPK.[SG]	1xCarbamidomethyl [C18]	5.14239E-06	0	1	3	54	A6TH53	A6TH53 [502-526]	0	2670.3187216	High	High	High	7.1e6			5.7487096786499	High	0	1.239E-10
High	[K].ELAGWMCDVLDNINDDAVIER.[V]	1xCarbamidomethyl [C7]	4.71665E-05	0	1	1	12	A6TCG5	A6TCG5 [381-401]	0	2448.1169854	High	Not Found	High			6.9e7	4.68109464645386	High	0	2.343E-09
High	[K].WTSQSSLDLGEPLSLITESVFAR.[Y]	1xDeamidated [Q4]	1.30451E-05	0	1	1	10	P41576	P41576 [265-287]	0	2537.27697477	High	High	High		1.9e7		5.53922271728516	High	0	2.352E-10
High	[K].WTSQSSLDLGEPLSLITESVFAR.[Y]		1.50218E-07	0	1	1	87	P41576	P41576 [265-287]	0	2536.29295877	High	High	High	2.4e8	3.5e6	3.2e8	6.40220737457275	High	0	4.983E-11
High	[R].VAEQLEGLEDCPEDLYLIEGDPQSFDDSVFSVDELEK.[A]	1xDeamidated [Q23]; 1xCarbamidomethyl [C11]	0.00786554	0	1	2	2	A6T716	A6T716 [720-756]	0	4230.89586755	Not Found	Not Found	High			1.2e7	3.81065583229065	High	0	2.261E-05
High	[K].NVHLSGGVGIGGVLEPLQANPTIIEDNCFIGAR.[S]	1xCarbamidomethyl [C28]	7.52582E-06	0	1	1	122	B5Y1K5	B5Y1K5 [155-187]	0	3417.75834807	High	High	High	9.6e6	6.3e6	2.4e7	6.36376619338989	High	0	1.165E-08
High	[K].NVHLSGGVGIGGVLEPLQANPTIIEDNCFIGAR.[S]	1xDeamidated [N/Q]; 1xCarbamidomethyl [C28]	2.28936E-06	0	1	1	391	B5Y1K5	B5Y1K5 [155-187]	0	3418.74236407	High	High	High	1.9e7	6.8e6	1.5e7	7.09312200546265	High	0	2.044E-10
High	[K].NVHLSGGVGIGGVLEPLQANPTIIEDNCFIGAR.[S]	2xDeamidated [N/Q]; 1xCarbamidomethyl [C28]	0.000325111	0	1	1	8	B5Y1K5	B5Y1K5 [155-187]	0	3419.72638007	Not Found	High	High			1.1e7	5.72854375839233	High	0	1.505E-05
High	[K].CDMVDDEELLELVEMEVR.[E]	1xCarbamidomethyl [C1]	2.00222E-05	0	1	1	13	A6TEX7	A6TEX7 [138-155]	0	2223.98179714	High	Not Found	High	2.1e7		1.1e8	5.04824542999268	High	0	9.777E-10
High	[K].CDMVDDEELLELVEMEVR.[E]	1xOxidation [M15]; 1xCarbamidomethyl [C1]	0.000125483	0	1	1	9	A6TEX7	A6TEX7 [138-155]	0	2239.97671214	High	Not Found	High	1.6e7		1.0e8	4.13493394851685	High	0	9.272E-08
High	[R].SLYIPYAGPVLLEFPLLNK.[G]		0.00250229	0	1	2	20	A6T9K7	A6T9K7 [10-28]	0	2147.21509012	High	Not Found	High	2.5e7		3.5e7	3.62959551811218	High	0	9.175E-05
High	[R].DALNQAAEDLNQR.[L]		0.00121301	0	1	2	2	A6TDS2	A6TDS2 [25-37]	0	1457.69790991	Not Found	High	Not Found		4.8e7		3.77219605445862	High	0	7.864E-07
High	[K].LDLDTASTQLAEGVYEVVLR.[V]	1xDeamidated [Q9]	8.61977E-05	0	1	1	2	B5XTJ1	B5XTJ1 [42-61]	0	2193.12851977	Not Found	High	Not Found		9.0e6		3.78325319290161	High	0	6.894E-09
High	[R].VLESLTSALAADAALLSAAER.[Q]		1.16122E-05	0	1	1	8	A6TCE7	A6TCE7 [539-559]	0	2072.12337445	High	Not Found	High			5.3e7	5.37198162078857	High	0	3.162E-10
High	[R].VDGGAVANNFLMQFQSDILGTR.[V]		0.00675071	0	1	2	6	A6TFR2	A6TFR2 [409-430]	0	2353.16050496	Not Found	Not Found	High			2.9e7	3.78999280929565	High	0	3.424E-05
High	[R].VDGGAVANNFLMQFQSDILGTR.[V]	1xDeamidated [N/Q]	0.000210711	0	1	2	8	A6TFR2	A6TFR2 [409-430]	0	2354.14452096	Not Found	Not Found	High			1.5e7	4.86084175109863	High	0	3.413E-08
High	[R].LFSVPNPGAADDFLAVINPESLVIK.[Q]		2.22961E-06	0	1	1	51	A6T6C3	A6T6C3 [477-501]	0	2626.41267999	High	High	High	2.2e8	1.2e7	1.5e8	5.79527139663696	High	0	1.499E-10
High	[R].LFSVPNPGAADDFLAVINPESLVIK.[Q]	1xDeamidated [N]	0.000160046	0	1	1	16	A6T6C3	A6T6C3 [477-501]	0	2627.39669599	High	High	High	1.5e7			5.44909858703613	High	0	1.036E-06
High	[K].LDLDTASTQLAEGVYEVVLR.[V]		3.6144E-07	0	1	1	98	B5XTJ1	B5XTJ1 [42-61]	0	2192.14450377	High	High	High	2.5e8	1.2e7	2.6e8	5.91981029510498	High	0	1.85E-11
High	[R].LLDVPFTMADATTLTEAGYVGEDVENIIQK.[L]		2.33413E-05	0	1	2	19	A6T5I1	A6T5I1 [135-164]	0	3253.6184512	High	High	High	4.0e7	4.2e6	5.0e7	5.36190032958984	High	0	0.0001215
High	[R].LLDVPFTMADATTLTEAGYVGEDVENIIQK.[L]	1xDeamidated [N/Q]	1.07265E-05	0	1	2	10	A6T5I1	A6T5I1 [135-164]	0	3254.6024672	High	High	High		3.6e6		6.03210639953613	High	0	1.651E-10
High	[K].AMLQDIATLTGGTVISEEIGMELEK.[A]		6.07983E-05	0	1	3	122	A6TH53	A6TH53 [287-311]	0	2649.33614542	High	High	High	2.9e6	4.3e6	7.0e6	4.65599727630615	High	0	1.002E-06
High	[R].AAGELPAAPQVSVEEASANLAELLNAGLGGSDND.[-]	1xDeamidated [N/Q]	1.92957E-08	0	1	1	17	A6TGP1	A6TGP1 [1374-1407]	0	3251.55499963	High	High	High		1.6e6	3.7e6	7.88760566711426	High	0	1.995E-15
High	[R].AAGELPAAPQVSVEEASANLAELLNAGLGGSDND.[-]	2xDeamidated [N19; N25]	0.0123674	0	1	1	1	A6TGP1	A6TGP1 [1374-1407]	0	3252.53901563	Not Found	Not Found	High				4.08085536956787	High	0	5.126E-05
High	[R].GTFPQLNLAPVNFDALFMNYLQQQAGEGAEQHQDA.[-]		3.20589E-05	0	1	1	6	B5XTJ1	B5XTJ1 [121-155]	0	3862.81296189	High	Not Found	High	3.7e7		1.4e7	5.0184965133667	High	0	1.179E-09
High	[R].GTFPQLNLAPVNFDALFMNYLQQQAGEGAEQHQDA.[-]	1xDeamidated [N/Q]	1.28627E-06	0	1	1	18	B5XTJ1	B5XTJ1 [121-155]	0	3863.79697789	High	High	Not Found	4.8e6	5.9e6		5.99288988113403	High	0	3.679E-12
High	[R].GTFPQLNLAPVNFDALFMNYLQQQAGEGAEQHQDA.[-]	2xDeamidated [Q/N]	3.06233E-06	0	1	1	6	B5XTJ1	B5XTJ1 [121-155]	0	3864.78099389	High	Not Found	High	2.5e7			6.72762441635132	High	0	3.595E-09
High	[K].ASDEAQVAALLDAAAYEALLEDE.[-]		5.33635E-06	0	1	1	38	A6TDR6	A6TDR6 [107-129]	0	2378.12455603	High	High	High	1.1e8	3.2e6	5.8e6	7.4167857170105	High	0	6.53E-11
High	[R].AAGELPAAPQVSVEEASANLAELLNAGLGGSDND.[-]		8.17636E-08	0	1	1	24	A6TGP1	A6TGP1 [1374-1407]	0	3250.57098363	High	High	High	1.1e8		5.7e6	7.11533641815186	High	0	2.644E-14
High	[K].IIGSGVGGITETDATLAAASNAILVGFNVR.[A]		9.44773E-06	0	1	2	30	A6TEI7	A6TEI7 [726-755]	0	2887.55236116	High	High	High	5.0e6	1.5e6	4.7e6	5.56883716583252	High	0	5.52E-09
High	[R].GGTAHFEYVAGGASNGLAHVAQDSEIPVAFGVLTTESIEQAIER.[A]	2xDeamidated [Q22; Q/N]	3.12222E-05	0	1	1	42	A6T5E8	A6T5E8 [85-128]	0	4501.17939195	High	High	High	3.7e6	2.3e6	7.2e6	5.41093444824219	High	0	1.118E-09
High	[R].ASYITPVPGGVGPMTVATLIQNTLQACEEYHDVEEA.[-]	1xDeamidated [Q/N]; 1xCarbamidomethyl [C27]	0.0300836	0	1	1	8	A6T5R4	A6T5R4 [253-288]	0	3861.819747	Not Found	High	Not Found		7.5e6		4.01782703399658	High	0	0.0002563
High	[K].SATEVEVPVIGGHSGVTILPLLSQIPGVSFSDQEIADLTK.[R]		0.00738357	0	1	1	7	A6TEQ3	A6TEQ3 [165-204]	0	4104.1750812	High	Not Found	Not Found	4.7e7			3.78493809700012	High	0	2.013E-05
High	[K].SATEVEVPVIGGHSGVTILPLLSQIPGVSFSDQEIADLTK.[R]	1xDeamidated [Q]	0.0152573	0	1	1	14	A6TEQ3	A6TEQ3 [165-204]	0	4105.1590972	High	High	Not Found	1.0e7	1.3e7		4.17784833908081	High	0.0003061	0.006498
High	[K].SATEVEVPVIGGHSGVTILPLLSQIPGVSFSDQEIADLTK.[R]	2xDeamidated [Q24; Q33]	0.00299465	0	1	1	1	A6TEQ3	A6TEQ3 [165-204]	0	4106.1431132	Not Found	Not Found	High			2.1e6	4.32719230651855	High	0	3.985E-06
High	[K].FGVSAAAAVAVAAGPVEAAEEKTEFDVILK.[A]		1.38029E-07	0	1	1	365	A6TGN9	A6TGN9 [31-60]	1	2960.56152885	High	High	High	1.4e7	1.3e7	1.3e7	6.2878680229187	High	0	4.151E-13
High	[K].IIGSGVGGITETDATLAAASNAILVGFNVR.[A]	1xDeamidated [N]	8.8977E-05	0	1	2	33	A6TEI7	A6TEI7 [726-755]	0	2888.53637716	Not Found	High	High		3.2e6	5.2e6	5.15675210952759	High	0	1.214E-06
High	[K].DTNGVYVVPAFTGLGAPYWDPYAR.[G]	1xDeamidated [N3]	0.0293123	0	1	2	6	A6TFR2	A6TFR2 [339-362]	0	2630.25617982	High	High	High			9.5e6	3.70790266990662	High	3.217E-05	0.001125
High	[R].LPVVATLNELSEEALIQILKEPK.[N]		0.00183202	0	1	2	4	A6T5I1	A6T5I1 [308-330]	1	2547.4643812	High	Not Found	High				3.56501007080078	High	0	1.647E-06
High	[K].EGIPTLGTAVYSASQGLLAALAGAK.[Y]		1.17357E-05	0	1	2	29	A6TGD7	A6TGD7 [102-126]	0	2359.28675128	High	High	High	1.7e7	5.4e6		4.94385814666748	High	0	2.153E-09
High	[K].AMLQDIATLTGGTVISEEIGMELEK.[A]	1xDeamidated [Q4]	0.00132008	0	1	3	146	A6TH53	A6TH53 [287-311]	0	2650.32016142	High	High	High	6.4e6	8.2e6	3.1e6	4.79376888275146	High	1.686E-05	0.0004376
High	[R].RAAGELPAAPQVSVEEASANLAELLNAGLGGSDND.[-]		0.00921193	0	1	1	4	A6TGP1	A6TGP1 [1373-1407]	1	3406.67209459	Not Found	Not Found	High			1.5e7	3.91610884666443	High	0	0.0001643
High	[R].RAAGELPAAPQVSVEEASANLAELLNAGLGGSDND.[-]	1xDeamidated [N/Q]	0.0031738	0	1	1	16	A6TGP1	A6TGP1 [1373-1407]	1	3407.65611059	High	High	High		5.3e6	4.5e6	4.50312519073486	High	0	4.442E-06
High	[K].IAEQVIIQYGGSVNAGNAAELFTQPDIDGALVGGASLK.[A]		9.58235E-08	0	1	1	584	Q7X222	Q7X222 [201-238]	0	3786.95485827	High	High	High	1.0e7	3.2e6	1.1e7	7.40368461608887	High	0	2.489E-11
High	[K].IAEQVIIQYGGSVNAGNAAELFTQPDIDGALVGGASLK.[A]	1xDeamidated [Q/N]	8.39547E-08	0	1	1	726	Q7X222	Q7X222 [201-238]	0	3787.93887427	High	High	High	9.8e6	7.2e6	6.7e6	7.81471920013428	High	0	2.712E-12
High	[K].IAEQVIIQYGGSVNAGNAAELFTQPDIDGALVGGASLK.[A]	2xDeamidated [N/Q]	2.03437E-08	0	1	1	81	Q7X222	Q7X222 [201-238]	0	3788.92289027	High	High	High	2.6e5			8.11245536804199	High	0	3.944E-11
High	[K].EGIPTLGTAVYSASQGLLAALAGAK.[Y]	1xDeamidated [Q15]	7.71362E-05	0	1	2	8	A6TGD7	A6TGD7 [102-126]	0	2360.27076728	Not Found	High	High		2.7e6	6.9e6	4.49803495407104	High	0	1.881E-08
High	[K].YLTTGMTVAELSAAAVQYSDNAAANLLLK.[E]		4.20272E-10	0	1	1	196	Q9F663	Q9F663 [111-139]	0	2999.53941318	High	High	High	1.8e8	4.3e6	6.1e7	7.86645412445068	High	0	2.088578E-18
High	[K].DYIDEATGELICPANMELSLDLLAK.[L]	1xCarbamidomethyl [C12]	0.0114297	0	1	2	9	A6TGP0	A6TGP0 [300-324]	0	2794.35252402	High	Not Found	High	2.4e7			3.264897108078	High	6.178E-05	0.002277
High	[K].SFVVADIPGLIEGAAEGAGLGIR.[F]		8.13258E-05	0	1	2	41	A6TEK2	A6TEK2 [208-230]	0	2212.19720809	High	High	High	3.9e7	7.5e6	3.5e7	4.09913206100464	High	0	7.726E-08
High	[R].ACLDDAVELAPGATTLLPTGLAIHIADPSLAAVILPR.[S]	1xCarbamidomethyl [C2]	0.000846688	0	1	2	12	A6TFN1	A6TFN1 [35-71]	0	3736.03535761	High	Not Found	High	2.0e7		4.2e7	4.86064195632935	High	0	4.125E-07
High	[R].LADGEEFTVGQNISVELFADVK.[K]		1.26376E-05	0	1	1	576	A6TEX2	A6TEX2 [84-105]	0	2381.18709678	High	High	High	2.5e6	3.3e6	6.2e6	4.63021898269653	High	0	1.633E-05
High	[R].LADGEEFTVGQNISVELFADVK.[K]	1xDeamidated [Q/N]	8.99232E-05	0	1	1	240	A6TEX2	A6TEX2 [84-105]	0	2382.17111278	High	High	High	4.7e5	1.9e6	5.2e6	4.99508619308472	High	0	6.217E-06
High	[K].DYLDGVEVAAGELVVLENVR.[F]		0.0225916	0	1	1	6	B5XUB8	B5XUB8 [94-113]	0	2160.11828905	Not Found	Not Found	High				4.03299570083618	High	0	0.0001513
High	[K].YLTTGMTVAELSAAAVQYSDNAAANLLLK.[E]	1xDeamidated [N/Q]	3.07328E-08	0	1	1	181	Q9F663	Q9F663 [111-139]	0	3000.52342918	High	High	High	3.0e7	5.2e6	8.2e6	7.69326972961426	High	0	4.59E-15
High	[K].EANNLGIPVFAIVDTNSDPDGVDFVIPGNDDAIR.[A]	3xDeamidated [N4; N16; N]	1.7175E-05	0	1	2	5	A6T4X1	A6T4X1 [175-208]	0	3572.69149386	Not Found	High	High		8.2e6		6.65129375457764	High	0	3.839E-10
High	[K].EANNLGIPVFAIVDTNSDPDGVDFVIPGNDDAIR.[A]	2xDeamidated [N]	1.57542E-07	0	1	2	23	A6T4X1	A6T4X1 [175-208]	0	3571.70747786	High	High	High	1.3e7		6.0e7	6.94618511199951	High	0	8.549E-14
High	[K].EANNLGIPVFAIVDTNSDPDGVDFVIPGNDDAIR.[A]	1xDeamidated [N]	9.24995E-06	0	1	2	83	A6T4X1	A6T4X1 [175-208]	0	3570.72346186	High	High	High	3.8e8	6.5e7	6.1e7	6.2816686630249	High	0	2.079E-10
High	[K].FADVACAGPLLAAELDALGK.[A]	1xCarbamidomethyl [C6]	1.18824E-09	0	1	1	87	B5XUB8	B5XUB8 [157-176]	0	2002.03138876	High	High	High	2.8e9	5.8e7	2.0e9	7.13733959197998	High	0	4.579E-11
High	[R].QELLTTLQNLSNDELLPVAR.[A]		6.73465E-06	0	1	1	14	B5XZ20	B5XZ20 [54-73]	0	2267.22415104	High	Not Found	High	4.2e7		7.0e7	4.8607063293457	High	0	2.649E-09
High	[R].VFSSTEDAESIFDYQPWLIQK.[A]		0.00336366	0	1	2	6	A6TCL6	A6TCL6 [31-51]	0	2503.20274684	Not Found	High	High			3.2e7	4.19650173187256	High	0	4.897E-06
High	[K].STEPFQLLETTPQFVYQAQSGLTGR.[D]		0.0140287	0	1	2	1	A6TG08	A6TG08 [92-116]	0	2798.39954899	Not Found	High	Not Found				3.01089978218079	High	0	6.399E-05
High	[K].STEPFQLLETTPQFVYQAQSGLTGR.[D]	1xDeamidated [Q13]	0.00730615	0	1	2	2	A6TG08	A6TG08 [92-116]	0	2799.38356499	Not Found	Not Found	High				3.0276517868042	High	0	1.977E-05
High	[R].IEITQGVDSARPIGVVPFQWAGQGAAPEDVGGIVAADLR.[N]	1xDeamidated [Q]	0.000174179	0	1	1	8	B5XZC1	B5XZC1 [25-63]	0	3961.045405	Not Found	High	High		1.7e7	1.2e7	5.25490617752075	High	0	2.433E-08
High	[R].ICLFTLSDDGFLSAQEPAEVTTVEGAGPR.[H]	1xCarbamidomethyl [C2]	0.00381817	0	1	1	2	A6T6J6	A6T6J6 [151-179]	0	3080.48810614	Not Found	Not Found	High			1.4e7	4.49829196929932	High	0	1.77E-05
High	[R].IEITQGVDSARPIGVVPFQWAGQGAAPEDVGGIVAADLR.[N]	2xDeamidated [Q19; Q]	0.000273045	0	1	1	2	B5XZC1	B5XZC1 [25-63]	0	3962.029421	Not Found	Not Found	High			7.8e6	5.3484992980957	High	0	5.459E-08
High	[R].VGAGPFPTELFDETGEFLCK.[Q]	1xCarbamidomethyl [C19]	1.34187E-06	0	1	2	34	A6TH93	A6TH93 [274-293]	0	2214.04234728	High	High	High	1.1e8		9.0e7	5.83952236175537	High	0	1.446E-10
High	[R].QVCNLADPVGQVIDGGLLDSGLR.[I]	1xCarbamidomethyl [C3]	0.000325111	0	1	2	6	B5Y169	B5Y169 [82-104]	0	2396.22383374	High	Not Found	Not Found	3.8e7			4.13512420654297	High	0	7.486E-08
High	[K].ALIEEMASAYEDPSEVVEFYSK.[N]		3.49526E-06	0	1	1	52	A6T5H9	A6T5H9 [369-390]	0	2507.15341334	High	High	High	2.6e7	2.8e7	1.1e8	5.97365856170654	High	0	1.152E-08
High	[R].LAQMQQLSHQSDDEAAAQDLAAQTGER.[K]		3.58275E-08	0	1	1	5	A6T4P1	A6T4P1 [851-877]	0	2912.34390123	High	High	Not Found	5.7e7	9.6e7		6.14290142059326	High	0	4.608E-12
High	[R].LAQMQQLSHQSDDEAAAQDLAAQTGER.[K]	1xDeamidated [Q]	4.80068E-06	0	1	1	5	A6T4P1	A6T4P1 [851-877]	0	2913.32791723	High	Not Found	Not Found				5.30848932266235	High	0	9.119E-11
High	[K].LLSNFFAQTEALAFGK.[S]		1.65507E-05	0	1	2	51	A6TGT4	A6TGT4 [420-435]	0	1756.92684718	High	High	High	1.7e8	1.1e8	1.6e8	5.23132658004761	High	0	4.018E-09
High	[K].TAIESALTALESSLK.[G]		2.66411E-05	0	1	1	26	A6T4F4	A6T4F4 [563-577]	0	1533.83702911	High	High	High	2.9e7	2.4e7	3.8e7	5.1645827293396	High	0	2.312E-09
High	[K].AGAGTDSAIDSLKPYLDKGDIIIDGGNTFFQDTIR.[R]		0.00164824	0	1	1	8	P41576	P41576 [76-110]	1	3684.83915985	High	High	High		1.5e7	3.2e7	5.56633615493774	High	0	1.762E-05
High	[K].FAGDLFHTRPLEEEADSSNYALIPTAEVPLTNLVR.[D]	1xDeamidated [N19]	0.000921434	0	1	2	11	A6T6Z0	A6T6Z0 [213-247]	0	3886.9497733	High	High	Not Found	4.9e7	4.6e7		4.70275163650513	High	0.0001364	0.003194
High	[K].VQQAIDTITLLQMEIEELKEK.[N]	1xDeamidated [Q]	0.000587849	0	1	2	4	A6TFR0	A6TFR0 [15-35]	1	2473.31058311	High	High	High			1.2e7	5.64252901077271	High	0	2.145E-07
High	[K].LLSPSTADEIWDQCNDLLAQDAFSAR.[G]	1xCarbamidomethyl [C14]	0.0120466	0	1	1	4	B5XTW7	B5XTW7 [118-143]	0	2936.37307646	Not Found	Not Found	High			1.3e7	3.58359670639038	High	0	4.853E-05
High	[R].AIDKPFLLPIEDVFSISGR.[G]		2.38831E-06	0	1	1	771	A6TEX7	A6TEX7 [206-224]	0	2117.16411714	High	High	High	1.1e9	1.2e9	5.5e8	5.19767665863037	High	0	1.795E-09
High	[K].IELVEIPTNDETNDNIVTYWTPDQLPEPGK.[E]		0.0240513	0	1	1	2	B5XXK6	B5XXK6 [348-377]	0	3440.67438605	Not Found	Not Found	High			1.3e7	3.6056387424469	High	0	0.0001695
High	[K].LEQDFGGSIGVYAMDTGSGATVSYR.[A]		2.12975E-07	0	1	1	870	Q9F663	Q9F663 [36-60]	0	2581.1875074	High	High	High	4.4e7	1.4e7	2.2e7	6.46300315856934	High	0	4.416E-13
High	[K].LEQDFGGSIGVYAMDTGSGATVSYR.[A]	1xDeamidated [Q3]	7.03829E-07	0	1	1	276	Q9F663	Q9F663 [36-60]	0	2582.1715234	High	High	High	2.0e7	1.4e7	6.0e6	6.25167322158813	High	0	3.259E-07
High	[R].NVGEHEVDFQVHSEVFAK.[V]		0.00198317	0	1	1	33	B5Y305	B5Y305 [124-141]	0	2070.98794368	High	High	High		8.5e6	1.4e7	4.66446590423584	High	0	4.857E-06
High	[K].FAGDLFHTRPLEEEADSSNYALIPTAEVPLTNLVR.[D]		0.0101274	0	1	2	6	A6T6Z0	A6T6Z0 [213-247]	0	3885.9657573	High	High	High			8.9e7	4.20314407348633	High	1.686E-05	0.0002975
High	[K].VAVTELAHIVDETLAANNLER.[S]		0.00155514	0	1	1	5	A6T7F1	A6T7F1 [215-235]	0	2278.20374995	High	Not Found	High			8.2e6	4.62021112442017	High	0	1.238E-06
High	[K].GVLFNSGEFSGLDYEAGFNAIADK.[L]	1xDeamidated [N]	0.00742258	0	1	2	3	A6T6A3	A6T6A3 [379-402]	0	2522.17217538	Not Found	Not Found	High				3.82412624359131	High	0	2.029E-05
High	[K].GVLFNSGEFSGLDYEAGFNAIADK.[L]	2xDeamidated [N5; N19]	0.00417674	0	1	2	2	A6T6A3	A6T6A3 [379-402]	0	2523.15619138	Not Found	Not Found	High				3.65309405326843	High	0	7.258E-06
High	[R].ILLSSMPGCAVTEVEIDGVLHEYSTK.[E]	1xCarbamidomethyl [C9]	0.000765759	0	1	1	10	A6TEU8	A6TEU8 [46-71]	0	2848.4107076	High	High	High		1.8e7	4.8e7	4.44857692718506	High	0	1.154E-06
High	[R].EMNIADYDAELWQAMEQEK.[V]		0.00018956	0	1	2	3	A6TCG5	A6TCG5 [5-23]	0	2314.00022407	Not Found	High	High			3.5e7	4.31793928146362	High	0	2.622E-07
High	[K].TIAELVEQFNLPIEK.[T]		1.43481E-05	0	1	1	16	A6T4Z7	A6T4Z7 [262-276]	0	1743.95272753	High	High	Not Found	1.1e8			4.59972810745239	High	0	2.791E-10
High	[K].VQQAIDTITLLQMEIEELKEK.[N]		0.000346412	0	1	2	7	A6TFR0	A6TFR0 [15-35]	1	2472.32656711	High	High	High	4.3e7		7.4e7	4.68193912506104	High	0	8.322E-08
High	[R].LAQMQQLSHQSDDEAAAEDLAAQTGER.[K]		2.94575E-05	0	0	1	1			0	2913.3279168	High	Not Found	Not Found				5.21671676635742	High	0	1.008E-09
High	[R].SEDDPQAQELAALIADKGPQAALAQISGLDAASDVVAEAVNDYNAEK.[-]		0.000557571	0	1	3	6	A6TFJ4	A6TFJ4 [336-382]	1	4782.32282018	Not Found	High	High				5.62586212158203	High	0	1.958E-07
High	[K].AGAGTDSAIDSLKPYLDKGDIIIDGGNTFFQDTIR.[R]	1xDeamidated [Q/N]	0.000108784	0	1	1	27	P41576	P41576 [76-110]	1	3685.82317585	High	High	High	7.3e7			5.98550319671631	High	0	4.524E-08
High	[R].ELASEVGSLLTYEATADLETEK.[V]		1.78228E-05	0	1	1	147	A6TCB0	A6TCB0 [30-51]	0	2369.16060718	High	High	High	2.6e6	1.9e6	2.1e7	5.00410509109497	High	0	3.005E-06
High	[R].WDLPLSDMYTPYVFPSENGLR.[C]	1xDeamidated [N18]	0.00647189	0	1	2	9	A6TI29	A6TI29 [919-939]	0	2501.16933871	High	High	High	1.5e7		4.6e6	4.69042158126831	High	1.686E-05	0.0002883
High	[K].AIVQLEDGVQISSGDTLAR.[I]		0.000159202	0	1	1	18	A6TGP1	A6TGP1 [1105-1123]	0	1972.03455949	High	High	High	4.4e6		7.1e6	4.53918313980103	High	0	3.316E-06
High	[R].ELDVPVVADLGSGSLVDLSQYGLPK.[E]		0.000107639	0	1	1	6	A6TFJ1	A6TFJ1 [250-274]	0	2571.35522464	High	High	High				3.83584403991699	High	0	1.156E-07
High	[R].GVYMQGAQLAQALGLVSGAVISSKPVVAIK.[R]		1.78546E-06	0	1	2	10	A6TF98	A6TF98 [284-313]	0	2955.66997394	High	High	High	1.2e7		1.8e7	5.61036252975464	High	0	1.849E-08
High	[R].GVYMQGAQLAQALGLVSGAVISSKPVVAIK.[R]	1xDeamidated [Q]	0.00244996	0	1	2	4	A6TF98	A6TF98 [284-313]	0	2956.65398994	High	Not Found	Not Found	2.4e7			4.00554895401001	High	0	1.287E-05
High	[R].FEVGEGIEKVETDFAAEVAAMSK.[Q]		7.99092E-07	0	1	1	91	A6T4X2	A6T4X2 [259-281]	1	2457.1853822	High	High	High	5.7e7	4.1e6	1.0e8	6.69223690032959	High	0	7.041E-11
High	[R].VDALPEQTDVESFDLLQPLADGFR.[N]	1xDeamidated [Q]	8.13258E-05	0	1	1	5	A6T9H9	A6T9H9 [557-580]	0	2676.30391772	High	High	Not Found		1.3e7		5.135910987854	High	0	2.458E-08
High	[R].EVTTTPLAADNWEGIEPIYETMPGWSETTFGVK.[E]		6.52428E-06	0	1	2	15	A6TH93	A6TH93 [355-387]	0	3669.73052068	High	High	High	9.3e6		5.0e7	5.88091945648193	High	0	5.673E-10
High	[K].LSDSELNTLGDLIGEQDIEPLLQAANSDREDAQAAR.[Q]		2.52686E-05	0	1	1	6	A6T4J7	A6T4J7 [365-400]	1	3867.88427192	High	High	Not Found				4.22355365753174	High	0	7.637E-10
High	[K].LSDSELNTLGDLIGEQDIEPLLQAANSDREDAQAAR.[Q]	1xDeamidated [Q/N]	7.0877E-05	0	1	1	13	A6T4J7	A6T4J7 [365-400]	1	3868.86828792	High	High	High				5.32685995101929	High	0	5.97E-09
High	[R].LAENLSVTLPSAPHAIPQLTTSETDFCIELDNKR.[W]	1xCarbamidomethyl [C27]	0.00164824	0	1	2	3	A6TI29	A6TI29 [723-756]	1	3780.91127922	Not Found	High	High		5.9e6		3.4279477596283	High	0	1.362E-06
High	[R].LAENLSVTLPSAPHAIPQLTTSETDFCIELDNKR.[W]	1xDeamidated [Q/N]; 1xCarbamidomethyl [C27]	0.00136262	0	1	2	8	A6TI29	A6TI29 [723-756]	1	3781.89529522	Not Found	High	High		4.3e6	8.9e6	5.75583600997925	High	0	9.684E-07
High	[R].LAENLSVTLPSAPHAIPQLTTSETDFCIELDNKR.[W]	2xDeamidated [N32; Q/N]; 1xCarbamidomethyl [C27]	0.00426587	0	1	2	6	A6TI29	A6TI29 [723-756]	1	3782.87931122	Not Found	High	High		5.5e6		5.52873563766479	High	0	7.498E-06
High	[K].EANNLGIPVFAIVDTNSDPDGVDFVIPGNDDAIR.[A]		9.31562E-07	0	1	2	35	A6T4X1	A6T4X1 [175-208]	0	3569.73944586	High	High	High	4.9e8		7.8e8	6.31753158569336	High	0	2.067E-12
High	[R].EVTTTPLAADNWEGIEPIYETMPGWSETTFGVK.[E]	1xDeamidated [N11]	1.23078E-05	0	1	2	9	A6TH93	A6TH93 [355-387]	0	3670.71453668	High	High	High	3.4e7	4.1e6		5.9945764541626	High	0	2.105E-10
High	[K].AGAGTDSAIDSLKPYLDKGDIIIDGGNTFFQDTIR.[R]	2xDeamidated [N27; Q31]	0.000139484	0	1	1	13	P41576	P41576 [76-110]	1	3686.80719185	Not Found	High	High			6.0e7	5.45170021057129	High	0	1.749E-08
High	[R].VDALPEQTDVESFDLLQPLADGFR.[N]		2.75493E-06	0	1	1	26	A6T9H9	A6T9H9 [557-580]	0	2675.31990172	High	High	High	8.1e7	9.0e7	1.2e8	5.52197122573853	High	0	1.448E-11
High	[K].ISYISTGGGAFLEFVEGK.[V]		1.85931E-05	0	1	1	162	B5XUB8	B5XUB8 [356-373]	0	1874.95345576	High	High	High	2.6e7	1.0e7		4.62551069259644	High	0	1.068E-09
High	[R].FGGEAVLAGSIIVR.[Q]		3.69802E-05	0	1	1	632	B5XSV6	B5XSV6 [26-39]	0	1388.78962558	High	High	High	6.1e6	7.1e6	9.2e6	4.43662929534912	High	0	2.12E-08
High	[R].SDLSADINEHLIVELYSK.[-]		0.000653428	0	1	1	83	B5XNB5	B5XNB5 [189-206]	0	2046.03897615	High	High	High	7.3e6	5.9e6	8.1e6	3.4990541934967	High	0	4.086E-06
High	[R].FNNFINDSLLEGAIDALKR.[I]		4.68374E-07	0	1	1	59	A6T5E8	A6T5E8 [22-40]	1	2150.12404319	High	High	High	6.3e7	4.1e7	6.3e7	5.26474285125732	High	0	7.642E-11
High	[R].DTVLVENTPIDYLDFASPVSGLGSK.[M]	1xDeamidated [N7]	0.00617192	0	1	2	4	A6TGM1	A6TGM1 [423-447]	0	2638.31341978	Not Found	High	High		1.5e7	8.4e6	4.10262489318848	High	4.676E-05	0.001288
High	[K].GETLESLIPEAFAVVR.[E]		4.92051E-05	0	1	1	19	A6T4P1	A6T4P1 [57-72]	0	1730.93232644	High	High	High	2.5e7	2.9e7		4.57261323928833	High	0	2.521E-09
High	[K].GDLGLVIACLPYA.[-]	1xCarbamidomethyl [C9]	0.00116894	0	1	1	10	B5XQC8	B5XQC8 [53-65]	0	1361.71334944	High	High	High	3.5e6	2.8e7		3.40903830528259	High	0	3.85E-06
High	[K].VLSESDFQVNQLLDILR.[A]		1.2527E-06	0	1	2	23	A6T5G0	A6T5G0 [50-66]	0	1989.06513138	High	High	High	2.0e8	1.0e8	2.4e8	5.41030311584473	High	0	4.889E-10
High	[K].SVEELNAELLNLLR.[E]		2.45669E-07	0	1	1	69	B5XNA2	B5XNA2 [10-23]	0	1612.89046166	High	High	High	5.6e8	3.4e8	6.5e8	5.48992538452148	High	0	1.891E-13
High	[K].LAEAGIPTQMEALLSDTECLVK.[K]	1xCarbamidomethyl [C19]	0.000292479	0	1	1	8	A6TC99	A6TC99 [61-82]	0	2389.19892413	High	High	High	1.9e7	2.4e7	3.3e7	4.32294178009033	High	0	3.112E-06
High	[K].LAEAGIPTQMEALLSDTECLVK.[K]	1xDeamidated [Q9]; 1xCarbamidomethyl [C19]	0.00358373	0	1	1	4	A6TC99	A6TC99 [61-82]	0	2390.18294013	Not Found	High	Not Found				3.9780330657959	High	0	5.504E-06
High	[K].EEGFIEDFKVEGDTKPELELTLK.[Y]		0.00175618	0	1	1	20	A6TEV8	A6TEV8 [42-64]	1	2666.34471947	High	High	High			1.6e7	4.12147283554077	High	1.686E-05	0.000495
High	[K].NSTIGDDCEISPYSVVEDAQLQAACTIGPFAR.[L]	1xDeamidated [N1]; 2xCarbamidomethyl [C8; C25]	0.00837883	0	1	2	2	A6TG34	A6TG34 [300-331]	0	3485.58353995	Not Found	Not Found	High				4.26063203811646	High	3.217E-05	0.001204
High	[R].GYLSPYFINKPDTGAVELESPFILLADK.[K]		1.01383E-06	0	1	3	28	A6TH53	A6TH53 [198-225]	0	3097.61323006	High	High	High	2.4e7	2.7e7	5.2e7	5.8821063041687	High	0	3.725E-09
High	[R].GYLSPYFINKPDTGAVELESPFILLADK.[K]	1xDeamidated [N9]	2.17903E-05	0	1	3	10	A6TH53	A6TH53 [198-225]	0	3098.59724606	High	High	High	3.7e7			6.36852073669434	High	0	5.875E-10
High	[R].EVLEAGPSIPVEILGLSGVPAAGDEVTVVR.[D]		1.49426E-07	0	1	2	33	A6TEI7	A6TEI7 [622-651]	0	2973.61429266	High	High	High	5.4e7	1.6e7	9.0e7	6.37460803985596	High	0	7.761E-14
High	[K].GGLALSNEELAQTFTEWNEGELSSYLIDITK.[D]		0.00216959	0	1	1	4	P41576	P41576 [206-236]	0	3428.67438605	High	High	High			2.2e6	4.66343116760254	High	0.003607	0.0826
High	[K].GGLALSNEELAQTFTEWNEGELSSYLIDITK.[D]	1xDeamidated [N/Q]	0.00613945	0	1	1	11	P41576	P41576 [206-236]	0	3429.65840205	High	High	High	4.6e6	2.7e6		4.83529615402222	High	0	1.443E-05
High	[K].KYEIISEAEAEVAEIQEQFQSGLVTAGER.[Y]	1xDeamidated [Q]	0.00965887	0	1	1	25	A6TGP1	A6TGP1 [650-678]	1	3225.57975789	High	High	High	4.5e6	1.6e6	9.0e6	4.71123552322388	High	0	5.65E-05
High	[K].YSMPVPMMNIINGGEHADNNVDIQEFMIQPVGAPTLK.[E]	3xDeamidated [N/Q]	0.0010351	0	1	2	2	A6TD53	A6TD53 [144-180]	0	4073.90032283	Not Found	High	Not Found		5.4e6		4.3387508392334	High	0	5.964E-07
High	[R].DTLFSAPIASLGDWTFDER.[V]		0.0015226	0	1	2	2	A6TB39	A6TB39 [5-23]	0	2141.01857506	Not Found	High	Not Found		4.4e6		4.24694204330444	High	0	1.181E-06
High	[R].SGAVDVIVVDSVAALTPK.[A]		0.000373034	0	1	2	1	A6TCW1	A6TCW1 [136-153]	0	1740.97419122	High	Not Found	Not Found				3.11115980148315	High	0	9.554E-08
High	[K].TYGGSAR.[A]		0.0103428	0	1	1	2	A6TEX7	A6TEX7 [39-45]	0	711.34202861	High	Not Found	Not Found				1.39744019508362	High	0	3.713E-05
High	[K].AGVEAGR.[G]		0.0204569	0	1	1	3	A6TEX2	A6TEX2 [71-77]	0	659.34711401	High	Not Found	Not Found	6.1e4			2.32355403900146	High	0	0.0001265
High	[R].GFAVTPPELTK.[D]		0.0106744	0	1	1	3	B5XZB2	B5XZB2 [118-128]	0	1159.63575081	High	Not Found	Not Found	1.0e8			2.86424946784973	High	0.0007068	0.01731
High	[K].YSMPVPMMNIINGGEHADNNVDIQEFMIQPVGAPTLK.[E]	2xDeamidated [N/Q]	0.000711118	0	1	2	12	A6TD53	A6TD53 [144-180]	0	4072.91630683	High	High	Not Found		7.0e6		4.80317687988281	High	3.217E-05	0.0009387
High	[R].TDRPSQESR.[S]		0.00711612	0	1	2	1	A6TI29	A6TI29 [45-53]	0	1075.51267553	High	Not Found	Not Found	9.7e5			2.43261313438416	High	0	1.891E-05
High	[R].HSCAHLLGHAIK.[Q]	1xCarbamidomethyl [C3]	0.000468284	0	1	1	2	B5XQC6	B5XQC6 [73-84]	0	1343.70009946	High	Not Found	Not Found				3.28954982757568	High	0	2.369E-06
High	[R].HGNTSAASVPCALDEAVR.[D]	1xCarbamidomethyl [C11]	4.24349E-08	0	1	1	2	A6T7F1	A6T7F1 [272-289]	0	1854.87628513	High	Not Found	Not Found	9.5e7			5.60959720611572	High	0	4.155E-12
High	[R].VHPVTHAPHGAHGEHEAPR.[Q]		6.06945E-07	0	1	2	4	B5XVT3	B5XVT3 [68-86]	0	2035.99576353	High	Not Found	Not Found	1.3e8			3.87972640991211	High	0	7.321E-11
High	[R].HSHEHHADDEPCVVR.[F]	1xCarbamidomethyl [C12]	9.56527E-07	0	1	2	4	A6TC43	A6TC43 [127-141]	0	1824.78305351	High	Not Found	Not Found	5.7e7			4.64716672897339	High	0	2.16E-12
High	[K].HIALVAHDHCK.[D]	1xCarbamidomethyl [C10]	0.00146729	0	1	1	2	B5XY41	B5XY41 [13-23]	0	1300.65790031	High	Not Found	Not Found	3.0e7			4.18132162094116	High	0	2.303E-05
High	[R].HHNQDIIIK.[L]		0.00269439	0	1	2	2	A6TCL6	A6TCL6 [65-73]	0	1117.61126743	High	Not Found	Not Found	8.4e7			3.30987763404846	High	0	3.307E-06
High	[R].NAVDNASR.[E]		0.0170328	0	1	2	2	A6T5G0	A6T5G0 [17-24]	0	846.40641968	High	Not Found	Not Found	2.5e5			2.53589868545532	High	0	9.077E-05
High	[K].IAATDGDKAQHAIR.[R]		0.0058858	0	1	2	2	A6TEI3	A6TEI3 [597-610]	1	1466.77101532	High	Not Found	Not Found	8.8e7			2.46643996238709	High	0	1.342E-05
High	[K].YSMPVPMMNIINGGEHADNNVDIQEFMIQPVGAPTLK.[E]	1xDeamidated [Q/N]	0.000961246	0	1	2	4	A6TD53	A6TD53 [144-180]	0	4071.93229083	High	Not Found	Not Found	4.1e7			4.71131944656372	High	0	9.163E-05
High	[R].DDVMGESLYNPMLPGIVADLK.[A]		0.000119649	0	1	2	4	A6TB43	A6TB43 [253-273]	0	2277.11413166	High	High	Not Found		2.3e7		4.11266136169434	High	0	1.246E-08
High	[K].TYSGLDYPSLEAVVR.[V]		0.00057251	0	1	2	4	A6TC33	A6TC33 [32-46]	0	1669.84317711	Not Found	High	Not Found		2.2e7		3.76042127609253	High	0	4.927E-07
High	[R].EQIIFPEIDYDK.[V]		0.00623736	0	1	2	2	A6TEW0	A6TEW0 [134-145]	0	1509.74715155	Not Found	High	Not Found				3.04291105270386	High	0	1.484E-05
High	[R].LVITPVDGSEPYEEMIPK.[W]		0.00149075	0	1	1	2	A6TGP1	A6TGP1 [1175-1192]	0	2017.01982068	Not Found	High	Not Found		4.0e7		3.44678544998169	High	0	1.142E-06
High	[K].CQDEAQIVER.[G]	1xCarbamidomethyl [C1]	0.00762076	0	1	1	2	A6TE31	A6TE31 [206-215]	0	1247.5684761	High	Not Found	Not Found	8.0e7			2.95165348052979	High	0	2.134E-05
High	[R].IEIPEVLRPYMR.[G]		0.00466638	0	1	1	6	A6T6Z0	A6T6Z0 [413-424]	0	1515.83519555	High	High	Not Found	1.4e7	1.2e7		2.50847101211548	High	0	7.042E-05
High	[K].VIQQALQECGLPAAAVQAIESPDR.[A]	1xCarbamidomethyl [C9]	0.000491111	0	1	1	4	B5Y169	B5Y169 [158-181]	0	2564.3137113	Not Found	High	Not Found		9.7e6		4.61013031005859	High	0	1.319E-05
High	[K].EGDNFVVLSDILGDEDHLGDMDFK.[V]		0.00276651	0	1	2	4	A6TEI3	A6TEI3 [471-494]	0	2680.20830235	High	High	Not Found	1.9e7	1.8e7		4.94368362426758	High	0	1.372E-05
High	[R].DGIPVLLETEARPLALEESHS.[-]		0.0119207	0	1	1	2	A6T709	A6T709 [40-60]	0	2276.17686649	Not Found	High	Not Found		4.0e7		2.20327639579773	High	0	4.794E-05
High	[R].EGLNVLQYFISTHGAR.[K]		0.00131312	0	1	1	1	A6TGP1	A6TGP1 [765-780]	0	1804.93405778	Not Found	High	Not Found		1.9e7		2.81734871864319	High	0	9.067E-07
High	[R].FMGEPEFTIDHADQYPQILLER.[G]	1xDeamidated [Q]	0.0172122	0	1	2	3	A6TFH4	A6TFH4 [191-212]	0	2650.24937984	Not Found	High	Not Found		8.4e6		3.61768794059753	High	0	9.274E-05
High	[R].LPALFCFPQILQHR.[L]	1xCarbamidomethyl [C6]	0.0131031	0	1	1	2	B5XUB1	B5XUB1 [60-73]	0	1739.94139222	Not Found	High	Not Found				2.75779700279236	High	0	5.656E-05
High	[R].LESGDLPLEEALSEFER.[G]		1.27047E-05	0	1	1	10	B5Y0W9	B5Y0W9 [25-41]	0	1933.93892779	High	High	Not Found	2.3e7			4.9548077583313	High	0	2.238E-10
High	[R].IVEFIEKPDEPQTLDSDLMAVGR.[Y]		0.00014706	0	1	1	1	Q48447	Q48447 [194-216]	0	2602.30689425	High	Not Found	Not Found	3.8e7			4.6514949798584	High	0	1.8E-08
High	[K].FSPVIADDVYPILSLQSCLEK.[R]	1xCarbamidomethyl [C18]	0.00426587	0	1	1	2	A6TGE4	A6TGE4 [413-433]	0	2394.2261252	Not Found	High	Not Found				4.05509376525879	High	0	7.562E-06
High	[K].YLVDVILDEAANK.[G]		6.27587E-05	0	1	1	14	P41576	P41576 [248-260]	0	1462.77878604	High	High	Not Found	1.8e8			5.42117071151733	High	0	4.122E-09
High	[K].LGLDTLGIETVER.[M]		0.000753707	0	1	2	6	A6TB43	A6TB43 [564-576]	0	1415.77403501	High	High	Not Found	1.1e8	8.9e7		3.53223276138306	High	0	7.284E-07
High	[K].YVPHFKPGK.[E]		0.0296185	0	1	2	2	A6T704	A6T704 [76-84]	0	1072.59382654	High	Not Found	Not Found	1.6e8			1.71032023429871	High	0	0.0002495
High	[R].REGRPSEGETLIAR.[L]		0.0112509	0	1	2	2	A6TEI3	A6TEI3 [80-93]	1	1570.82959276	High	Not Found	Not Found	1.3e8			3.45289349555969	High	0	4.307E-05
High	[R].AFAEHWLGK.[R]		0.0261427	0	1	1	2	A6T6F6	A6T6F6 [71-79]	0	1058.54179096	High	Not Found	Not Found	1.7e8			2.93965172767639	High	0	0.0001974
High	[K].VVGDVVYEDAAER.[A]		0.000526062	0	1	1	2	A6T5R4	A6T5R4 [240-252]	0	1421.69069931	High	Not Found	Not Found	1.3e8			3.67583632469177	High	0	5.98E-07
High	[R].TVDATQPLDAVAR.[D]		0.000548795	0	1	2	2	A6T7F8	A6T7F8 [186-198]	0	1356.71176914	High	Not Found	Not Found	3.9e7			3.8526816368103	High	0	1.913E-07
High	[R].AGMVAGVIVNR.[T]		0.00261032	0	1	1	2	P52671	P52671 [238-248]	0	1086.60882462	High	Not Found	Not Found	2.1e7			3.55382823944092	High	0	3.109E-06
High	[R].FAPSPTGYLHVGGAR.[T]		0.000981792	0	1	2	4	A6TC43	A6TC43 [7-21]	0	1529.78593715	High	Not Found	Not Found	5.0e8			3.47430157661438	High	0	5.391E-07
High	[K].QADPEYVFSDSDR.[L]		0.000718678	0	1	1	2	A6T9Y5	A6T9Y5 [395-407]	0	1528.65504202	High	Not Found	Not Found	3.1e8			4.02691078186035	High	0	3.922E-06
High	[K].KVVADALGALR.[L]		0.00794886	0	1	2	2	A6TB35	A6TB35 [400-410]	1	1112.6786187	High	Not Found	Not Found				3.08327031135559	High	0	0.000253
High	[R].KATGLVVDPYFSGTK.[V]		0.000143981	0	1	2	2	A6TFR2	A6TFR2 [127-141]	1	1582.84753428	High	Not Found	Not Found	6.8e7			5.04813385009766	High	0	1.736E-08
High	[K].AVVAQLEQHPLLGAGFAHK.[I]		0.00012749	0	1	2	2	A6TES6	A6TES6 [68-86]	0	1986.09195535	High	Not Found	Not Found	1.1e8			4.77439260482788	High	0	1.391E-08
High	[K].RIINEPTAAALAYGLDK.[E]		0.00204706	0	1	2	2	A6T4F4	A6T4F4 [167-183]	1	1815.99632365	High	Not Found	Not Found	7.2e6			3.63253355026245	High	0	2.026E-06
High	[R].TPLIISGPAEDSSEMYR.[K]		0.000136564	0	1	2	4	A6T4P1	A6T4P1 [221-237]	0	1865.89495457	High	Not Found	Not Found	3.6e7			4.42999649047852	High	0	1.574E-08
High	[K].GNLALLDEVEQAAR.[T]		0.00164824	0	1	1	1	A6T4R4	A6T4R4 [34-47]	0	1498.78599664	High	Not Found	Not Found	1.3e7			3.8010241985321	High	0	1.364E-06
High	[R].LIAGILPDLLVK.[G]		0.00474085	0	1	2	4	A6TE31	A6TE31 [420-431]	0	1264.8238859	High	Not Found	Not Found	4.6e7			3.17698121070862	High	0	9.109E-06
High	[R].LINEVDDLLQQVLECQPAESLSYQQAFQR.[H]	1xDeamidated [Q]; 1xCarbamidomethyl [C15]	0.0131031	0	1	2	6	A6TH74	A6TH74 [127-155]	0	3435.67367532	High	Not Found	Not Found				4.0067138671875	High	0	0.0001976
High	[K].AVTSTHGLLTTIACGPR.[G]	1xCarbamidomethyl [C14]	0.000563499	0	1	2	2	A6TFR2	A6TFR2 [280-296]	0	1754.92177885	High	Not Found	Not Found	6.7e7			3.65331315994263	High	0	2.004E-07
High	[R].LVHGEEGLEAAKR.[I]		0.000926319	0	1	2	2	A6T9Y5	A6T9Y5 [314-326]	1	1408.75430266	High	Not Found	Not Found	1.9e8			3.9738175868988	High	0	4.862E-07
High	[R].KVIEAESLDLR.[Y]		0.00270866	0	1	2	2	A6TEI7	A6TEI7 [762-772]	1	1272.71579194	High	Not Found	Not Found	1.7e8			3.22236371040344	High	0	3.329E-06
High	[R].YDLSAVGR.[M]		0.0184247	0	1	2	2	A6TGP0	A6TGP0 [395-402]	0	880.45230726	High	Not Found	Not Found				2.73753666877747	High	0	0.0001048
High	[K].GAKPVHWCVDCR.[S]	2xCarbamidomethyl [C8; C11]	0.00538094	0	1	1	2	B5Y235	B5Y235 [181-192]	0	1484.68854876	High	Not Found	Not Found	8.7e7			3.5666184425354	High	0	1.14E-05
High	[K].ETAAYGHFGR.[E]		0.00981259	0	1	2	2	A6TDV1	A6TDV1 [354-363]	0	1108.5170327	High	Not Found	Not Found	2.3e8			3.01560187339783	High	0	3.382E-05
High	[K].VIADYEQR.[K]		0.0229481	0	1	2	2	A6TFH4	A6TFH4 [215-222]	0	993.49998567	High	Not Found	Not Found	2.8e8			2.70259475708008	High	0	0.0001566
High	[K].RDVNSVSEPDSHIPR.[G]		0.000864786	0	1	2	2	A6THX4	A6THX4 [161-175]	1	1707.84088565	High	Not Found	Not Found				3.80905508995056	High	0	2.936E-05
High	[R].VLTEAAVAGK.[R]		0.0132415	0	1	1	2	A6TGP1	A6TGP1 [1331-1340]	0	958.55677228	High	Not Found	Not Found	7.7e8			2.93065047264099	High	0	0.0001518
High	[K].CDSCGQVLYR.[A]	2xCarbamidomethyl [C1; C4]	0.00689458	0	1	1	2	A6TC02	A6TC02 [27-36]	0	1257.53506785	High	Not Found	Not Found	2.2e8			2.94094777107239	High	0	4.656E-05
High	[R].KITQGDDLAPGVLK.[I]		9.7348E-05	0	1	2	2	A6TGP0	A6TGP0 [1035-1048]	1	1454.82131956	High	Not Found	Not Found	1.4e8			4.61308670043945	High	0	8.615E-09
High	[R].WVGVETEGK.[Y]		0.0297727	0	1	2	2	A6T9S2	A6T9S2 [260-268]	0	1004.5047367	High	Not Found	Not Found	6.3e7			2.71980500221252	High	0	0.0002506
High	[R].AHRPIIDELQER.[M]		2.85374E-05	0	1	1	2	B5XUB1	B5XUB1 [443-454]	0	1476.79175078	High	Not Found	Not Found	2.3e7			3.94707846641541	High	0	9.549E-10
High	[R].LLTGIHNEDTIEQYHAHGR.[Q]		0.000520527	0	1	2	2	A6TEJ0	A6TEJ0 [307-325]	0	2204.08430361	High	Not Found	Not Found	1.1e8			3.6469042301178	High	0	1.73E-07
High	[R].CHAPYSHSPSGVALELK.[D]	1xCarbamidomethyl [C1]	0.00238608	0	1	2	2	A6TBN1	A6TBN1 [202-218]	0	1852.90104339	High	Not Found	Not Found	7.0e7			3.29490280151367	High	0	2.666E-06
High	[K].VAEPVKEVNAEIQR.[I]		0.0006068	0	1	2	2	A6TEU0	A6TEU0 [17-30]	1	1581.85949591	High	Not Found	Not Found	3.2e7			3.86037230491638	High	0	2.665E-06
High	[R].ILEHVCPQIPADKPR.[Y]	1xCarbamidomethyl [C6]	7.47267E-05	0	1	1	2	A6T5D8	A6T5D8 [227-241]	0	1772.94759971	High	Not Found	Not Found				3.56087946891785	High	0	2.588E-05
High	[R].QLIAQSWHTDEIRK.[Y]		0.00833481	0	1	1	1	B5XZ20	B5XZ20 [180-193]	1	1724.90784306	High	Not Found	Not Found	7.1e7			3.67844820022583	High	0	2.521E-05
High	[R].SYPITIAAGLFNDPASFLPLK.[S]		0.00145186	0	1	2	2	A6TF13	A6TF13 [12-32]	0	2235.20598192	High	Not Found	Not Found	2.1e7			3.25687599182129	High	0	5.409E-05
High	[K].GDGEQVAGGETVANWDPHTMPVITEVSGFIR.[F]	1xDeamidated [Q/N]	0.000619772	0	1	1	17	A6TGP1	A6TGP1 [1006-1036]	0	3270.53718164	Not Found	High	High		1.2e7	2.2e7	5.2022876739502	High	0	2.373E-07
High	[R].LTGLEGEQLGIVSLR.[E]		1.17357E-05	0	1	1	8	P33318	P33318 [26-40]	0	1584.89554706	High	High	Not Found	1.3e8	1.0e8		4.87286376953125	High	0	3.421E-10
High	[R].GVVETPAFMPVGTYGTVK.[G]		0.0144775	0	1	1	2	A6T5D8	A6T5D8 [22-39]	0	1852.95134732	Not Found	High	Not Found				3.07077956199646	High	0	6.761E-05
High	[R].DAGMVNSDEPAK.[Q]		0.00239872	0	1	2	2	A6T6A3	A6T6A3 [550-561]	0	1233.54159233	High	Not Found	Not Found	9.4e7			3.57454109191895	High	0	2.231E-05
High	[K].FTESVDVAVNLGIDAR.[K]		1.23078E-05	0	1	1	38	A6TGN6	A6TGN6 [38-53]	0	1705.87553983	High	High	High	1.1e7	8.2e5	2.6e5	5.09648513793945	High	0	2.101E-10
High	[K].FTESVDVAVNLGIDAR.[K]	1xDeamidated [N10]	0.00018856	0	1	1	2	A6TGN6	A6TGN6 [38-53]	0	1706.85955583	High	Not Found	Not Found				4.48238754272461	High	0	2.799E-08
High	[R].GLLQAVDDFAADAQLDK.[S]		9.38098E-05	0	1	2	2	A6TBS0	A6TBS0 [200-216]	0	1789.89666915	High	Not Found	Not Found				4.55779218673706	High	0	8.028E-09
High	[R].TFSIIKPNAVAK.[N]		0.0146302	0	1	1	4	A6TCD7	A6TCD7 [6-17]	0	1288.76234826	High	High	Not Found	4.1e8	1.1e8		3.46731185913086	High	4.676E-05	0.00133
High	[K].ALLDTLLR.[R]		0.0205641	0	1	2	4	A6TG37	A6TG37 [214-221]	0	914.56694308	High	High	Not Found	5.9e7			2.30363702774048	High	0	0.0001812
High	[R].WTDDDLYGIIR.[A]		0.0113698	0	1	1	2	B5Y235	B5Y235 [32-42]	0	1366.66375636	Not Found	High	Not Found		1.7e7		2.40171551704407	High	0	4.397E-05
High	[R].IGSEAYNQQLSEK.[R]		0.00011111	0	1	1	3	P24017	P24017 [262-274]	0	1466.712163	High	High	Not Found		2.3e9		4.87772274017334	High	0	1.427E-06
High	[R].NPMELVDVADLLK.[S]		0.000926319	0	1	1	11	A6TB35	A6TB35 [288-300]	0	1456.7715922	High	High	Not Found	1.1e8			4.22742795944214	High	0	5.313E-07
High	[R].RFLPNLHSHR.[F]		0.0145537	0	1	2	2	A6TFM8	A6TFM8 [28-37]	1	1276.7021481	High	Not Found	Not Found	6.0e7			3.5086977481842	High	3.217E-05	0.0009491
High	[K].KVDVTGTSK.[G]		0.028265	0	1	1	6	A6TEX2	A6TEX2 [106-114]	1	934.52038676	High	High	Not Found	8.1e6			2.91687798500061	High	0	0.000229
High	[R].DVAGQAQTGTGK.[T]	1xDeamidated [Q]	0.00461738	0	1	2	4	A6TGG9	A6TGG9 [48-59]	0	1133.54330734	Not Found	High	Not Found				3.98191261291504	High	0	8.701E-06
High	[R].LEALREEQMAK.[G]		0.0150981	0	1	1	2	A6TC43	A6TC43 [105-115]	1	1317.68311161	High	Not Found	Not Found	1.0e8			3.73273420333862	High	0	7.346E-05
High	[R].LSDLGYTNK.[S]		0.0155807	0	1	2	2	A6TCV4	A6TCV4 [236-244]	0	1010.51530136	High	Not Found	Not Found	3.6e7			3.05649900436401	High	0	7.724E-05
High	[K].VPMNIVAQR.[Y]		0.0185214	0	1	1	2	A6T5H9	A6T5H9 [49-57]	0	1027.57171087	High	Not Found	Not Found	1.0e9			3.40874457359314	High	0	0.0001056
High	[K].CPFHAETPK.[Q]	1xCarbamidomethyl [C1]	0.0300836	0	1	1	2	A6T9H9	A6T9H9 [16-24]	0	1086.50369117	Not Found	High	Not Found				2.46817684173584	High	0.00446	0.1022
High	[K].TGDIVEYLVK.[A]		0.0150191	0	1	2	4	A6T4Z7	A6T4Z7 [559-568]	0	1136.61976638	High	High	Not Found	1.4e8	1.5e7		3.28691077232361	High	0	7.25E-05
High	[R].GLDITITTTAK.[S]		0.00136262	0	1	2	315	A6TEW0	A6TEW0 [151-161]	0	1133.64123007	High	High	High	2.1e7	3.9e7	2.7e6	3.71228885650635	High	0	6.607E-06
High	[K].DGTIFSGSYAENAAFNPTLPPLQGALNLLSLNGYDYPAIQR.[A]	1xDeamidated [N/Q]	0.0054957	0	1	2	18	A6TBN1	A6TBN1 [219-259]	0	4370.16155677	High	Not Found	High	5.5e6		1.8e6	3.92552828788757	High	0	1.185E-05
High	[K].DGTIFSGSYAENAAFNPTLPPLQGALNLLSLNGYDYPAIQR.[A]	2xDeamidated [N/Q]	0.00133411	0	1	2	36	A6TBN1	A6TBN1 [219-259]	0	4371.14557277	High	High	High	2.4e6	4.3e6	4.5e6	4.45342302322388	High	0.0001949	0.003695
High	[K].DGTIFSGSYAENAAFNPTLPPLQGALNLLSLNGYDYPAIQR.[A]	3xDeamidated [N/Q]	0.000897393	0	1	2	10	A6TBN1	A6TBN1 [219-259]	0	4372.12958877	Not Found	High	High		3.9e6		3.64136290550232	High	0	4.596E-07
High	[R].DALAFEQAAIAEETALQALLVR.[E]		0.000512334	0	1	1	4	A6TD37	A6TD37 [270-291]	0	2343.25545116	Not Found	High	High			2.6e6	3.2258448600769	High	0	1.684E-07
High	[K].EGVQEDILEILLNLK.[G]		0.00133411	0	1	1	10	A6TEU8	A6TEU8 [72-86]	0	1725.96329219	High	Not Found	High	2.1e7			3.72093319892883	High	0	1.389E-05
High	[K].TVGADSLNALIGQIVPQDIQLATPPQVGDATTEFAALAELK.[A]		0.0279726	0	1	2	2	A6TDR5	A6TDR5 [32-72]	0	4176.20744392	High	Not Found	Not Found				3.14392447471619	High	0	0.0002242
High	[K].EQGLTPVLCIGETEAENEAGK.[T]	1xDeamidated [Q/N]; 1xCarbamidomethyl [C9]	0.0102885	0	1	1	3	Q7X222	Q7X222 [118-138]	0	2246.04928343	Not Found	High	Not Found		1.4e7		3.44889879226685	High	1.686E-05	0.0005293
High	[K].TVGADSLNALIGQIVPQDIQLATPPQVGDATTEFAALAELK.[A]	1xDeamidated [Q/N]	0.00293204	0	1	2	16	A6TDR5	A6TDR5 [32-72]	0	4177.19145992	Not Found	High	High		2.0e6	3.2e6	4.96017122268677	High	0	3.857E-06
High	[K].TIIGDDVFVGSDTQLVAPVTVGNGVTIAAGTTVTR.[N]	2xDeamidated [Q14; N23]	0.0230682	0	1	2	6	A6TG34	A6TG34 [395-429]	0	3446.79008533	High	Not Found	High				3.55566334724426	High	0.0002507	0.005391
High	[K].WDEVGVDVVAEATGIFLTDETAR.[K]		0.000557571	0	1	1	111	P24164	P24164 [79-101]	0	2493.2143741	High	Not Found	High	1.3e6		3.4e6	4.49134397506714	High	0	3.885E-06
High	[R].KGTEIVANAIADSEGFSIAGGGDTLAAIDLFGIADK.[I]		4.19854E-05	0	1	1	82	B5XUB8	B5XUB8 [320-355]	1	3507.78533344	High	High	High	1.7e6		2.5e6	5.32331657409668	High	0	3.819E-07
High	[R].KGTEIVANAIADSEGFSIAGGGDTLAAIDLFGIADK.[I]	1xDeamidated [N8]	0.000130215	0	1	1	234	B5XUB8	B5XUB8 [320-355]	1	3508.76934944	High	High	High	4.1e6	3.1e6	4.4e6	5.94212055206299	High	0	8.742E-08
High	[R].LDLAAGVDVQISLG.[-]		0.000842223	0	1	1	160	A6TEX3	A6TEX3 [90-103]	0	1370.75257132	High	High	High	1.5e6	1.3e6	2.2e6	3.86005187034607	High	0	0.0002485
High	[K].IIEFVEKPANPPAMPTDPTK.[S]		7.12529E-05	0	1	2	2	A6TF49	A6TF49 [189-208]	0	2195.1416671	Not Found	High	Not Found		3.3e7		3.86045622825623	High	0	4.912E-09
High	[K].TIIGDDVFVGSDTQLVAPVTVGNGVTIAAGTTVTR.[N]	1xDeamidated [N/Q]	0.0262792	0	1	2	16	A6TG34	A6TG34 [395-429]	0	3445.80606933	High	Not Found	High				4.20382118225098	High	3.217E-05	0.001157
High	[R].GASGIDGLIATAAGVQR.[A]		0.0276831	0	1	2	3	A6TBV8	A6TBV8 [414-430]	0	1556.83909482	High	High	Not Found	5.2e7			3.00207734107971	High	0	0.0002192
High	[K].RGGTVQYVDASR.[I]		0.00521326	0	1	2	2	A6TGP0	A6TGP0 [720-731]	1	1308.6654877	Not Found	High	Not Found				3.4323365688324	High	0	1.077E-05
High	[R].NAVIEAASR.[G]		0.0133112	0	1	2	4	A6T4V8	A6T4V8 [73-81]	0	930.50032004	High	High	Not Found	1.5e8			2.59814310073853	High	0	6.697E-05
High	[K].IDLPAADPER.[V]		0.0197216	0	1	2	4	A6TCI3	A6TCI3 [133-142]	0	1096.56331414	Not Found	High	Not Found		6.0e7		2.4963800907135	High	0	0.000119
High	[K].KLADSGLNIIAAK.[S]		9.8905E-05	0	1	1	3	A6T6F6	A6T6F6 [360-372]	1	1313.77872655	High	High	Not Found	2.1e8			4.09175157546997	High	0	8.872E-09
High	[R].TGCDMLPETVGR.[L]	1xCarbamidomethyl [C3]	0.00413287	0	1	1	4	A6TCA1	A6TCA1 [139-150]	0	1335.60314704	High	High	Not Found	1.0e8	8.9e6		3.26230549812317	High	0	0.0002266
High	[R].AITVNYTPCGHCR.[Q]	2xCarbamidomethyl [C9; C12]	0.00134118	0	1	2	6	A6TBN1	A6TBN1 [121-133]	0	1548.70459268	High	Not Found	Not Found	2.3e8			3.64968109130859	High	0	9.41E-07
High	[R].FIQVPTTLLSQVDSSVGGK.[T]		1.21783E-05	0	1	2	5	A6TF13	A6TF13 [124-142]	0	1976.06988241	High	High	Not Found	2.3e7	4.1e7		4.35914278030396	High	0	4.931E-10
High	[R].LVGLTGIDDAAR.[A]		0.0012521	0	1	2	4	A6TE31	A6TE31 [69-80]	0	1200.6582771	High	High	Not Found	2.0e8	3.4e7		3.42997527122498	High	0	7.269E-05
High	[R].EFGQLTEETCR.[T]	1xCarbamidomethyl [C10]	0.00627034	0	1	1	2	B5XNU6	B5XNU6 [50-60]	0	1369.60525548	Not Found	High	Not Found		2.1e7		3.14996886253357	High	0	1.505E-05
High	[K].IALFCNVPEK.[A]	1xCarbamidomethyl [C5]	0.0284124	0	1	2	2	A6TD54	A6TD54 [224-233]	0	1190.62380625	High	High	Not Found	1.6e8			3.01029324531555	High	0	0.0002298
High	[K].GEVAALNVAALSEDQK.[A]		4.26569E-05	0	1	1	2	A6T6A3	A6T6A3 [684-699]	0	1614.83334068	Not Found	High	Not Found				4.57218933105469	High	0	1.963E-09
High	[R].VGMIEMDLASGR.[T]		0.00486762	0	1	8	2	P37323	P37323 [19-30]	0	1278.61806856	Not Found	High	Not Found				2.77487969398499	High	1.686E-05	0.000272
High	[K].VPSEQLTLLVR.[E]		0.0231889	0	1	2	4	A6TDV1	A6TDV1 [321-331]	0	1254.7416128	High	High	Not Found	2.3e7			2.92619156837463	High	3.217E-05	0.000647
High	[R].AGDVLLGISTSGNSGNVIK.[A]		0.0018613	0	1	2	4	A6T518	A6T518 [111-129]	0	1801.96541739	Not Found	High	Not Found				3.04335951805115	High	0	1.706E-06
High	[R].DVLEAMQADSGIR.[L]		0.00102964	0	1	2	2	A6TFR2	A6TFR2 [391-403]	0	1404.67875444	Not Found	High	Not Found		8.5e6		4.22197151184082	High	0	5.883E-07
High	[R].LPIVEQTPLFK.[R]		0.00207978	0	1	1	4	B5XNL6	B5XNL6 [43-53]	0	1284.75620026	High	High	Not Found	2.8e7			3.11310696601868	High	0	2.071E-05
High	[R].HDGEAEDVAVALNEQYQPR.[F]		0.000243054	0	1	2	2	A6TFH4	A6TFH4 [419-437]	0	2140.98940014	Not Found	High	Not Found				3.82247686386108	High	0	4.407E-08
High	[K].AEQAAAEQALK.[K]		0.0109589	0	1	1	2	A6TCI1	A6TCI1 [211-221]	0	1129.58477783	Not Found	High	Not Found				2.47422671318054	High	0	4.121E-05
High	[K].DIADYEHHQLMR.[R]		0.0187163	0	1	1	1	B5XZ20	B5XZ20 [165-176]	0	1527.70088687	Not Found	High	Not Found		9.6e6		2.17498064041138	High	0	0.0001078
High	[R].DGISALQMDIK.[I]		0.0156627	0	1	2	2	A6TEI3	A6TEI3 [500-510]	0	1190.60854974	Not Found	High	Not Found		9.5e6		3.30404758453369	High	0	7.83E-05
High	[R].VPGSIGQNQTPGK.[V]		0.000425763	0	1	1	2	A6TEX2	A6TEX2 [142-154]	0	1282.67498976	Not Found	High	Not Found				3.35662579536438	High	0	1.213E-07
High	[R].KAELEGAALNAR.[L]		0.000298732	0	1	1	5	A6TAI3	A6TAI3 [75-86]	1	1242.68007516	High	High	Not Found	3.4e8	5.4e7		3.82940149307251	High	0	6.374E-08
High	[K].AATALQLEQVLR.[E]		0.0040465	0	1	2	4	A6T4J7	A6T4J7 [513-524]	0	1312.75832546	High	High	Not Found				3.09469532966614	High	0	0.0001044
High	[R].APVQEIDNETR.[K]		0.00116894	0	1	2	4	A6TBN8	A6TBN8 [26-36]	0	1271.62261981	High	High	Not Found	4.0e8	1.2e8		3.14051795005798	High	0	7.413E-07
High	[R].VAYENVEDAAR.[N]		0.00151458	0	1	2	2	A6T9W8	A6T9W8 [79-89]	0	1236.58550606	High	Not Found	Not Found	1.1e8			4.14844369888306	High	0	1.173E-06
High	[R].EYAAEQIDGQR.[K]		0.00232387	0	1	1	6	B5Y235	B5Y235 [128-138]	0	1279.59131969	High	High	Not Found	4.0e7			3.81323099136353	High	0	8.874E-06
High	[R].GPVATVLVR.[E]		0.0192125	0	1	2	4	A6TEI7	A6TEI7 [585-593]	0	911.56727745	High	High	Not Found	2.7e8	2.2e8		2.6838755607605	High	0.0004952	0.01188
High	[K].TVVADGVGQGYK.[E]		0.000753707	0	1	1	4	B5Y1K6	B5Y1K6 [56-67]	0	1193.61607795	High	High	Not Found	1.7e8	5.9e7		3.71693086624146	High	0	3.171E-06
High	[K].VGTVTPNVAEAVKNAK.[A]	1xDeamidated [N14]	0.00521326	0	2	2	2	B5XYF8; A6TGN6	B5XYF8 [142-157]; A6TGN6 [142-157]	1	1598.87481203	High	High	Not Found	4.5e7	3.1e7		3.81621193885803	High	0	1.082E-05
High	[K].FTEVGYVGK.[E]		0.0262792	0	1	2	3	B5XZ37	B5XZ37 [86-94]	0	999.51457313	High	High	Not Found	9.6e7			3.02687120437622	High	0	0.0002005
High	[K].HVALSGEGWNTDR.[A]		0.000110524	0	1	2	4	A6TCE4	A6TCE4 [58-70]	0	1441.68186599	High	High	Not Found	1.1e8			4.10954093933105	High	0	6.224E-07
High	[K].EGLVHISQIADKR.[V]		0.00262415	0	1	2	1	A6TEI3	A6TEI3 [646-658]	1	1465.81215187	High	Not Found	Not Found	1.7e8			3.68859314918518	High	0	3.152E-06
High	[R].LTTGCSVIVTGK.[V]	1xCarbamidomethyl [C5]	0.00594822	0	1	1	2	A6T726	A6T726 [68-79]	0	1235.66639926	Not Found	High	Not Found		1.8e7		2.61195611953735	High	0	1.372E-05
High	[K].VSQALIAAGAPADCEPQVR.[Q]	1xCarbamidomethyl [C14]	1.54509E-05	0	1	2	4	A6TB43	A6TB43 [11-29]	0	1952.98583555	High	High	Not Found	5.0e8			4.55773639678955	High	0	3.172E-10
High	[K].RGPAIAQAFDAEGKPSK.[A]		2.31783E-07	0	1	2	4	A6TFH4	A6TFH4 [73-89]	1	1742.91840772	High	High	Not Found	8.6e7	6.4e7		6.34918451309204	High	0	1.705E-13
High	[K].TTLTAAITTVLAK.[T]		2.77926E-05	0	1	1	885	A6TEX7	A6TEX7 [26-38]	0	1303.78314321	High	High	High	1.8e9	1.5e8	3.6e8	4.89669132232666	High	0	5.168E-09
High	[K].GDGEQVAGGETVANWDPHTMPVITEVSGFIR.[F]		0.000480832	0	1	1	10	A6TGP1	A6TGP1 [1006-1036]	0	3269.55316564	Not Found	High	High			9.0e6	4.416090965271	High	0	3.195E-05
High	[R].NELNEAAETLANFLQDEANIHAIQR.[A]		2.1524E-07	0	1	2	39	A6T518	A6T518 [8-32]	0	2824.38602413	High	High	High	5.1e7	1.2e7	8.7e7	6.30702209472656	High	0	1.278E-11
High	[R].DNIPVPDYQPDAEGIPNTFVPGR.[N]		0.000287875	0	1	2	2	A6T5I7	A6T5I7 [77-99]	0	2511.21504284	Not Found	Not Found	High			6.8e7	3.43462181091309	High	0	6.02E-08
High	[K].AANIIGVQIEFAK.[V]		0.00617192	0	1	1	7	B5XNB2	B5XNB2 [97-109]	0	1373.77872655	High	High	High			8.6e5	3.33507633209229	High	6.178E-05	0.002388
High	[K].FGVSAAAAVAVAAGPVEAAEEK.[T]		1.08987E-08	0	1	1	1505	A6TGN9	A6TGN9 [31-52]	0	2015.04439592	High	High	High	3.9e7	3.9e7	7.6e7	6.60292482376099	High	0	1.163E-13
High	[K].IVDAQGNDVLIPGTDMPAQYFLPGK.[A]	1xDeamidated [Q/N]	0.00754086	0	1	1	3	A6TGP1	A6TGP1 [1080-1104]	0	2660.32763014	High	Not Found	Not Found				4.25972843170166	High	0	2.104E-05
High	[K].IVDAQGNDVLIPGTDMPAQYFLPGK.[A]		4.06739E-05	0	1	1	28	A6TGP1	A6TGP1 [1080-1104]	0	2659.34361414	High	High	High	2.8e7		1.1e8	5.40241479873657	High	0	2.842E-08
High	[R].GDVLADGPSTDLGELALGQNMR.[V]	1xDeamidated [N/Q]	0.00304248	0	1	2	4	A6TGP0	A6TGP0 [780-801]	0	2230.06560192	Not Found	Not Found	High			1.9e7	4.54368114471436	High	1.686E-05	0.0006091
High	[R].GDVLADGPSTDLGELALGQNMR.[V]		2.39257E-07	0	1	2	17	A6TGP0	A6TGP0 [780-801]	0	2229.08158592	High	High	High	4.5e7	4.1e7	7.0e7	7.17033338546753	High	0	8.694E-13
High	[R].ELSAEGFNFIGTGVSGGEEGALK.[G]	1xDeamidated [N8]	0.000128166	0	2	2	23	P00350; P41576	P00350 [114-136]; P41576 [114-136]	0	2270.08229782	High	High	High	6.6e5	4.1e6	3.6e7	5.27811431884766	High	0	1.587E-08
High	[R].ELSAEGFNFIGTGVSGGEEGALK.[G]		1.92613E-07	0	2	2	66	P00350; P41576	P00350 [114-136]; P41576 [114-136]	0	2269.09828182	High	High	High	1.1e7	1.9e6	1.9e7	6.30910396575928	High	0	1.223E-13
High	[K].GLNNPDLDAAVGEDLAQQLR.[D]		0.000114087	0	1	1	10	A6THZ0	A6THZ0 [209-228]	0	2109.05708578	Not Found	High	High			2.5e7	4.64728784561157	High	0	1.141E-08
High	[K].MAALIQSGLDLSPIITHR.[F]		0.000159202	0	1	2	2	A6TFL2	A6TFL2 [298-315]	0	1936.06844271	Not Found	Not Found	High			3.7e7	4.99771118164063	High	0	2.081E-08
High	[K].ANEIDVPAALIDSEIDVLRR.[Q]		3.8375E-05	0	1	2	13	A6T5H9	A6T5H9 [297-316]	1	2209.18228626	High	Not Found	High			2.7e7	4.20947313308716	High	0	4.683E-06
High	[K].CDGPSALPLDKLEPFLK.[Q]	1xCarbamidomethyl [C1]	1.94996E-05	0	1	1	7	A6TAN5	A6TAN5 [249-265]	1	1899.98846138	High	High	High	2.3e7		1.1e8	4.82641983032227	High	0	4.82E-10
High	[K].DIFLLSPDDGAKPGQQVK.[-]		3.98225E-05	0	1	2	8	A6TBK7	A6TBK7 [660-677]	0	1928.01236757	High	High	Not Found	1.7e8			3.97331619262695	High	0	3.771E-09
High	[R].DDGYLPEALLNYLVR.[L]		0.00486762	0	1	2	7	A6TC43	A6TC43 [252-266]	0	1750.90102632	High	High	Not Found		6.3e6		3.18239569664001	High	0	1.302E-05
High	[K].NVLQPIGWDAFGLPAEGAAVK.[N]	1xDeamidated [Q/N]	6.61674E-05	0	1	2	4	A6T6A3	A6T6A3 [72-92]	0	2154.12298102	Not Found	High	Not Found				5.29915332794189	High	0	2.019E-08
High	[K].NVLQPIGWDAFGLPAEGAAVK.[N]		1.36576E-07	0	1	2	19	A6T6A3	A6T6A3 [72-92]	0	2153.13896502	High	High	High		9.5e6	1.6e8	5.86064767837524	High	0	6.461E-13
High	[R].LAFDEFDELAGDR.[A]		0.000301908	0	1	2	14	A6T4Y7	A6T4Y7 [81-93]	0	1497.68561391	High	High	High		5.2e7	4.0e7	4.6189022064209	High	0	6.535E-08
High	[K].GLPFSIVNQALGK.[K]		0.00135544	0	1	1	27	A6TGP1	A6TGP1 [586-598]	0	1343.76816189	High	High	High	5.4e7			4.06355237960815	High	0	1.167E-06
High	[R].ALLAAFDFPFRK.[-]		0.0013844	0	1	2	16	A6TEW0	A6TEW0 [168-179]	1	1395.77833269	Not Found	High	High			1.3e7	3.35286903381348	High	0	1.89E-06
High	[K].LQTLGLTQGTVVTLSAEGEDEQKAVEHLVK.[L]		2.40939E-05	0	1	1	15	P16481	P16481 [50-79]	1	3193.69506202	High	High	High	4.4e7	3.3e7	7.9e7	5.11923599243164	High	0	7.757E-10
High	[K].LQTLGLTQGTVVTLSAEGEDEQKAVEHLVK.[L]	1xDeamidated [Q22]	0.0116726	0	1	1	2	P16481	P16481 [50-79]	1	3194.67907802	High	Not Found	Not Found	2.2e7			2.8002815246582	High	0	4.603E-05
High	[K].LTLVQVVDAPGQVQPMVVSPNK.[E]		4.09629E-06	0	1	2	8	A6T6J6	A6T6J6 [26-47]	0	2319.27407818	High	High	High	1.3e7	2.1e7	1.3e8	5.22426128387451	High	0	7.623E-09
High	[K].WLAQGTIYPDVIESAASATGK.[A]		1.48638E-07	0	1	2	40	A6TCC2	A6TCC2 [331-351]	0	2178.10772439	High	High	High	6.0e7	4.0e5	3.2e8	5.95969533920288	High	0	2.685E-12
High	[R].IENGLLLLNGKPLLIR.[G]		0.00115055	0	1	2	4	A6TI29	A6TI29 [338-353]	0	1776.11056561	High	Not Found	High	4.1e7			3.6690046787262	High	0	7.188E-07
High	[K].LPQVASPLTFATEEEIR.[A]		9.39789E-06	0	1	2	17	A6T4Z7	A6T4Z7 [312-328]	0	1901.00146854	High	High	High		1.5e7		4.30957651138306	High	0	7.806E-10
High	[K].YGLNIKPVILAADGSEPDLSEQALTEK.[G]		4.90364E-09	0	1	1	16	A6T6A3	A6T6A3 [352-378]	0	2871.49859424	High	High	High	1.6e8	8.1e7	3.4e8	5.73898458480835	High	0	1.552E-12
High	[K].YGLNIKPVILAADGSEPDLSEQALTEK.[G]	1xDeamidated [N/Q]	1.47854E-07	0	1	1	7	A6T6A3	A6T6A3 [352-378]	0	2872.48261024	High	High	Not Found	6.4e7	6.6e6		6.00001764297485	High	0	5.447E-13
High	[K].AAGAELVGMEDLAEQIK.[K]		1.83331E-06	0	1	1	39	A6TGN6	A6TGN6 [89-105]	0	1744.87857628	High	High	High		1.8e7	3.2e7	5.51103162765503	High	0	3.273E-10
High	[R].ESAEPESLVEPFLTR.[F]		0.00750123	0	1	1	10	A6T7Z4	A6T7Z4 [71-85]	0	1703.84865637	Not Found	High	High		2.7e7	2.6e7	3.5636875629425	High	0	2.233E-05
High	[R].LVLPLAIGSSELR.[G]		0.00105165	0	1	2	8	A6TF13	A6TF13 [332-344]	0	1367.82567673	High	High	High	3.2e7	2.3e7	6.8e7	3.05988264083862	High	0	9.71E-05
High	[R].IENGLLLLNGKPLLIR.[G]	1xDeamidated [N]	2.40939E-05	0	1	2	8	A6TI29	A6TI29 [338-353]	0	1777.09458161	Not Found	High	High		1.2e7	5.3e7	4.46584367752075	High	0	1.311E-09
High	[K].WLAQGTIYPDVIESAASATGK.[A]	1xDeamidated [Q4]	0.00126541	0	1	2	2	A6TCC2	A6TCC2 [331-351]	0	2179.09174039	Not Found	High	High		1.6e7		3.5707061290741	High	0	2.707E-05
High	[R].LKGNTGENLLALLEGR.[L]		0.00010318	0	1	1	36	B5XNB5	B5XNB5 [82-97]	1	1697.95445887	High	High	High	1.2e8	4.3e7	1.1e8	4.32842779159546	High	0	5.145E-07
High	[R].RGDYLGATVQVIPHITNAIK.[E]		4.52124E-05	0	1	2	3	A6TD54	A6TD54 [105-124]	1	2166.20296223	High	Not Found	Not Found				4.99848175048828	High	0	2.167E-09
High	[R].DLAPLGITVNGYCPGIVK.[T]	1xCarbamidomethyl [C13]	7.55214E-05	0	1	1	11	Q48436	Q48436 [169-186]	0	1887.00444581	High	High	High		9.2e7	1.5e8	4.56531000137329	High	0	6.803E-08
High	[R].DLAPLGITVNGYCPGIVK.[T]	1xDeamidated [N10]; 1xCarbamidomethyl [C13]	2.17903E-05	0	1	1	18	Q48436	Q48436 [169-186]	0	1887.98846181	High	High	High	4.1e8	4.9e7	3.0e7	4.76522541046143	High	0	6.498E-09
High	[R].ADAGDIVAQQAVAIGADDAALTLHR.[K]		4.07494E-09	0	1	1	25	A6TF98	A6TF98 [139-163]	0	2462.26338999	High	High	High	3.7e7	3.0e7	1.4e8	6.83835506439209	High	0	2.855E-16
High	[K].VLVLVAAPEGIAALEK.[A]		1.29079E-05	0	1	2	8	A6TCB0	A6TCB0 [156-171]	0	1592.9621701	Not Found	High	High		2.5e7		4.63179636001587	High	0	1.891E-09
High	[R].MPSAVGYQPTLAEEMGVLQER.[I]		1.64928E-06	0	1	2	8	A6TG36	A6TG36 [262-282]	0	2306.11552863	High	High	High	1.4e7	2.5e7		5.46498584747314	High	0	7.876E-09
High	[K].SYIGMGYTAVQLPPVIQR.[N]		0.00213546	0	1	2	2	A6TDR5	A6TDR5 [83-100]	0	1993.05754368	Not Found	Not Found	High			1.5e7	3.1984806060791	High	0	2.177E-06
High	[K].LVIEMETNGTIDPEEAIR.[R]	1xDeamidated [N8]	0.000297156	0	1	1	6	A6TEU8	A6TEU8 [201-218]	0	2030.99506285	Not Found	Not Found	High			1.5e7	3.94878816604614	High	0	2.46E-07
High	[K].VDGVFTADPAKDPSATMYDQLTYSEVLEK.[E]	1xDeamidated [Q20]	0.000177903	0	1	1	6	A6T4X3	A6T4X3 [167-195]	1	3191.49766781	High	High	High		1.5e7	5.4e7	5.92863607406616	High	0	9.89E-07
High	[R].YLGPEVPKEDLIWQDPLPAATHQPSAEDIASLK.[T]		6.34261E-05	0	1	1	8	A6T9H9	A6T9H9 [422-454]	1	3628.85335345	High	High	High			3.8e7	4.84989929199219	High	0	9.879E-08
High	[R].YLGPEVPKEDLIWQDPLPAATHQPSAEDIASLK.[T]	1xDeamidated [Q23]	0.000223333	0	1	1	3	A6T9H9	A6T9H9 [422-454]	1	3629.83736945	High	Not Found	High				4.29551315307617	High	0	4.356E-05
High	[R].YLGPEVPKEDLIWQDPLPAATHQPSAEDIASLK.[T]	2xDeamidated [Q14; Q23]	0.0249453	0	1	1	2	A6T9H9	A6T9H9 [422-454]	1	3630.82138545	Not Found	High	Not Found		1.3e7		4.77805376052856	High	0	0.0001822
High	[R].ELSAEGFNFIGTGVSGGEEGALKGPSIMPGGQK.[E]	1xDeamidated [N/Q]	0.00139912	0	2	2	3	P00350; P41576	P00350 [114-146]; P41576 [114-146]	1	3222.56233376	Not Found	Not Found	High				4.63471603393555	High	0	1.017E-06
High	[K].MPIITFIDTPGAYPGVGAEER.[G]		0.000229317	0	1	2	7	A6T4Y7	A6T4Y7 [155-175]	0	2234.11618061	High	High	High	9.9e6		1.0e7	5.40143299102783	High	0	9.054E-08
High	[R].IIFPSTSEVYGMCTDKNFDEDSSNLVVGPINK.[Q]	1xDeamidated [N]; 1xCarbamidomethyl [C13]	0.00585484	0	1	1	5	A6TF98	A6TF98 [427-458]	1	3577.671292	Not Found	Not Found	High			3.9e7	4.31362819671631	High	1.686E-05	0.0004209
High	[K].DITLAMDCAASEFYK.[D]	1xCarbamidomethyl [C8]	1.53694E-05	0	1	2	256	A6TD53	A6TD53 [240-254]	0	1734.77133439	High	High	High	6.5e7	2.0e7	2.6e7	5.44416522979736	High	0	3.437E-09
High	[R].LSLGDLDTLMPQDMINAKPISAAVK.[E]		0.000122208	0	1	2	8	A6TGP0	A6TGP0 [479-503]	0	2641.39393514	High	High	Not Found	4.2e7			4.43580961227417	High	0	2.897E-05
High	[R].ASIWALGPLVAR.[F]		0.00094113	0	1	2	10	A6TEK8	A6TEK8 [92-103]	0	1253.73646791	High	High	High	2.7e7	1.3e7	3.3e7	3.2399845123291	High	0	5.375E-06
High	[R].FDDTNPVKEDIEYVESIK.[N]		6.20983E-05	0	1	2	19	A6T6C3	A6T6C3 [66-83]	1	2141.02847098	High	High	High	1.7e7	2.9e7	2.3e7	5.81219387054443	High	0	6.997E-09
High	[R].LGIQAFEPVLIEGK.[A]		3.27444E-05	0	1	1	25	A6TGP1	A6TGP1 [432-445]	0	1513.86245611	High	High	High	1.3e8			4.20992422103882	High	0	2.389E-08
High	[K].SVDPSRPVQYEGGGADTFATDIICPMYAR.[V]	1xCarbamidomethyl [C24]	0.000458482	0	1	2	2	A6TI29	A6TI29 [478-506]	0	3173.46665921	Not Found	Not Found	High			2.9e7	5.32978677749634	High	0	1.378E-07
High	[K].SVDPSRPVQYEGGGADTFATDIICPMYAR.[V]	1xDeamidated [Q9]; 1xCarbamidomethyl [C24]	3.49526E-06	0	1	2	6	A6TI29	A6TI29 [478-506]	0	3174.45067521	Not Found	High	Not Found		1.7e7		6.17938804626465	High	0	2.201E-11
High	[R].FAGDALPSNPVACAVAIADK.[M]	1xCarbamidomethyl [C13]	2.78423E-06	0	1	2	14	A6TFH4	A6TFH4 [438-457]	0	1986.99533761	High	High	High	6.4e7	2.0e7		4.98365831375122	High	0	3.085E-09
High	[K].DSPLLSLPNVVALPHIGSATHETR.[Y]		0.000110524	0	1	1	4	A6TFG7	A6TFG7 [271-294]	0	2524.35181109	High	Not Found	Not Found	5.9e7			3.86487483978271	High	0	1.074E-08
High	[K].DSPLLSLPNVVALPHIGSATHETR.[Y]	1xDeamidated [N9]	0.00526857	0	1	1	2	A6TFG7	A6TFG7 [271-294]	0	2525.33582709	Not Found	Not Found	High				3.69063234329224	High	0	1.101E-05
High	[K].MQEEIAQLEVTGESGAGLVK.[V]		0.0208891	0	1	2	2	A6T5N4	A6T5N4 [25-44]	0	2089.0481606	Not Found	Not Found	High			2.5e7	3.78910684585571	High	1.686E-05	0.0002785
High	[R].DAPYFGFEIPNAPGK.[Y]		1.25047E-05	0	1	2	18	A6TBK7	A6TBK7 [235-249]	0	1622.78493404	High	High	High	1.9e7	1.6e7		4.5464825630188	High	0	2.175E-10
High	[K].EAQQLLALETPLPLPAYER.[I]		5.36465E-06	0	1	2	19	A6TFH5	A6TFH5 [229-247]	0	2152.16484537	High	High	High	5.1e7	1.5e8	2.4e8	5.97291469573975	High	0	7.003E-09
High	[K].EAQQLLALETPLPLPAYER.[I]	1xDeamidated [Q]	0.000277412	0	1	2	8	A6TFH5	A6TFH5 [229-247]	0	2153.14886137	High	Not Found	High	4.8e7		7.2e7	5.85363912582397	High	0	1.809E-07
High	[R].ELLLNNQDAKPDFVVDGNDAEETEQDF.[-]		0.012498	0	1	1	7	A6TCW1	A6TCW1 [326-352]	0	3065.38580874	High	Not Found	High	8.4e6		5.7e7	4.0190601348877	High	0	0.0001908
High	[R].ELLLNNQDAKPDFVVDGNDAEETEQDF.[-]	1xDeamidated [N/Q]	5.70594E-05	0	1	1	26	A6TCW1	A6TCW1 [326-352]	0	3066.36982474	High	High	High	2.6e7	3.6e7		5.91468667984009	High	0	7.247E-09
High	[R].EQLQSWDTTSEALSLLDVVR.[N]		3.8375E-05	0	1	1	13	A6T9K7	A6T9K7 [360-379]	0	2290.15613103	High	High	High	2.8e7	3.3e7	5.4e7	5.02122497558594	High	0	4.518E-09
High	[R].EQLQSWDTTSEALSLLDVVR.[N]	1xDeamidated [Q]	0.000218658	0	1	1	4	A6T9K7	A6T9K7 [360-379]	0	2291.14014703	Not Found	High	Not Found				5.07135486602783	High	0	1.581E-07
High	[K].TSAVNWCPNDQTVLANEQVIDGCCWR.[C]	3xCarbamidomethyl [C7; C23; C24]	0.0170328	0	1	2	2	A6T6A3	A6T6A3 [153-178]	0	3093.36114897	Not Found	Not Found	High				2.43298411369324	High	0.0002791	0.005898
High	[R].TTALLTDMNQVLASSAGNAVEVR.[E]		2.32597E-06	0	1	2	2	A6THZ7	A6THZ7 [235-257]	0	2361.207849	Not Found	Not Found	High				5.47021484375	High	0	8.259E-10
High	[K].LGPEEITADIPNVGEAALSK.[L]		0.0288589	0	1	2	8	A6TGP0	A6TGP0 [845-864]	0	2024.05462621	High	High	High		5.6e7		3.91463732719421	High	0	0.0002363
High	[R].HIYAQVIAPNGSEVLVAASTVEK.[A]	2xDeamidated [Q5; N10]	0.000176031	0	1	2	7	A6TEV6	A6TEV6 [34-56]	0	2398.25003225	Not Found	High	High		2.0e7		5.36367559432983	High	0	2.477E-08
High	[K].SGIGPVTAADITHDGDVEIVKPQHVICHLTDENAAISMR.[I]	2xDeamidated [Q23; N33]; 1xCarbamidomethyl [C27]	3.20589E-05	0	1	1	4	A6TEU8	A6TEU8 [105-143]	0	4169.02778298	High	High	Not Found				6.03861618041992	High	0	1.173E-09
High	[R].TAEAIPPLLFPR.[L]		0.00244996	0	1	1	4	B5XZH9	B5XZH9 [18-29]	0	1324.76234826	Not Found	High	High			3.7e7	2.75458264350891	High	0.0002646	0.005658
High	[K].DVTISELFAK.[D]		0.0121739	0	1	2	6	A6TGT4	A6TGT4 [24-33]	0	1122.60411632	Not Found	High	High			2.9e7	2.71025156974792	High	0	4.959E-05
High	[R].ETLLDAVEHPEKYPQLTIR.[V]		1.4298E-06	0	1	1	87	A6TCJ1	A6TCJ1 [81-99]	1	2252.19212269	High	High	High	2.9e8	1.0e8	5.8e8	4.90224456787109	High	0	4.501E-12
High	[R].ETLLDAVEHPEKYPQLTIR.[V]	1xDeamidated [Q15]	0.00287073	0	1	1	5	A6TCJ1	A6TCJ1 [81-99]	1	2253.17613869	High	High	High				3.62484312057495	High	0	3.694E-06
High	[K].VLQLLGLPYR.[K]		0.00229944	0	1	2	14	A6T6Z0	A6T6Z0 [315-324]	0	1171.71975525	High	High	High		4.4e7		3.4093120098114	High	0	2.497E-06
High	[K].SGIGPVTAADITHDGDVEIVKPQHVICHLTDENAAISMR.[I]	1xDeamidated [N/Q]; 1xCarbamidomethyl [C27]	6.04821E-08	0	1	1	8	A6TEU8	A6TEU8 [105-143]	0	4168.04376698	High	High	Not Found	6.3e7			6.44017457962036	High	0	5.266E-12
High	[R].ELLSQYDFPGDDTPIVR.[G]		4.82614E-06	0	1	1	38	A6TEX7	A6TEX7 [156-172]	0	1964.95999762	High	High	High		1.2e7	1.9e10	5.55577182769775	High	0	2.521E-08
High	[R].IEELTGVPVDIISTGPDR.[T]		1.34187E-06	0	1	2	14	A6TH93	A6TH93 [403-420]	0	1911.0069478	High	High	High	2.3e8	1.2e8	9.4e8	5.15948104858398	High	0	9.657E-11
High	[K].TFTDAAESIGEAWDSR.[E]		1.51275E-05	0	1	2	14	A6TBK7	A6TBK7 [421-436]	0	1755.78203333	High	High	High	2.2e7	2.2e7		5.3373908996582	High	0	3.055E-10
High	[R].IYVGNVPIGDGAPIAVQSMTNTR.[T]		0.000174179	0	1	2	2	A6TCD4	A6TCD4 [15-37]	0	2373.2231052	Not Found	Not Found	High			5.4e7	4.27922439575195	High	0	6.719E-08
High	[R].GMNDYLPGETALWQR.[I]		0.0171223	0	1	1	2	B5XNL6	B5XNL6 [10-24]	0	1750.82173018	Not Found	Not Found	High			3.1e7	3.16801762580872	High	0	0.0002462
High	[R].GNPTVEAEVHLEGGFVGMAAAPSGASTGSR.[E]		7.57925E-07	0	1	2	350	A6TD53	A6TD53 [17-46]	0	2856.35809483	High	High	High	3.3e7	1.1e7	2.9e7	6.337073802948	High	0	1.422E-12
High	[R].GNPTVEAEVHLEGGFVGMAAAPSGASTGSR.[E]	1xDeamidated [N2]	9.8216E-07	0	1	2	95	A6TD53	A6TD53 [17-46]	0	2857.34211083	High	High	High	2.7e7		4.3e7	6.92583084106445	High	0	4.95E-10
High	[K].GADLLQALVDSELQPSR.[G]		0.000191576	0	1	1	8	A6T9Y5	A6T9Y5 [360-376]	0	1811.94976733	High	High	High	9.5e7	1.3e7	3.2e7	5.33711290359497	High	0	8.845E-08
High	[R].YTLAGTEVSALLGR.[M]		0.000200916	0	1	2	4	A6TG36	A6TG36 [248-261]	0	1450.79001944	High	Not Found	High			7.3e7	3.7829601764679	High	0	2.051E-07
High	[K].SGIGPVTAADITHDGDVEIVKPQHVICHLTDENAAISMR.[I]	1xCarbamidomethyl [C27]	6.97613E-05	0	1	1	1	A6TEU8	A6TEU8 [105-143]	0	4167.05975098	Not Found	Not Found	High				5.27747535705566	High	0	4.718E-09
High	[K].LADLLDEALER.[A]		0.000517782	0	1	2	4	A6TB43	A6TB43 [390-400]	0	1257.66850739	Not Found	High	High		4.5e7	1.0e8	3.76740145683289	High	0	4.302E-06
High	[R].NMDLEQECEQLREELNETNSETK.[R]	1xCarbamidomethyl [C8]	0.000379	0	1	1	6	A6TGP1	A6TGP1 [191-213]	1	2839.23565623	High	Not Found	High	4.8e7		4.5e7	4.32959413528442	High	0	9.817E-08
High	[R].NMDLEQECEQLREELNETNSETK.[R]	1xDeamidated [N]; 1xCarbamidomethyl [C8]	0.00892545	0	1	1	4	A6TGP1	A6TGP1 [191-213]	1	2840.21967223	Not Found	High	Not Found		3.5e7		4.32322597503662	High	0	0.0001118
High	[R].ERQEQQEQEAAELQAVTAIAEGR.[R]		1.91597E-07	0	1	1	19	B5XTE8	B5XTE8 [68-90]	1	2584.25976105	High	High	High	9.3e7	4.6e7	4.4e7	6.84816408157349	High	0	1.033E-11
High	[R].ERQEQQEQEAAELQAVTAIAEGR.[R]	1xDeamidated [Q]	3.25717E-05	0	1	1	32	B5XTE8	B5XTE8 [68-90]	1	2585.24377705	Not Found	High	High			2.0e7	6.13296461105347	High	0	1.21E-09
High	[R].EIPFLYASSAATYGGR.[T]		0.000112887	0	1	3	22	A6TFL4	A6TFL4 [108-123]	0	1702.84351148	High	High	High	3.8e7	3.0e7	1.2e8	5.49615716934204	High	0	8.768E-08
High	[K].EAAIQVSNVAIFNAATGK.[A]		9.92605E-07	0	1	1	420	A6TEW1	A6TEW1 [62-79]	0	1803.95993813	High	High	High	3.4e8	2.8e8	9.6e7	6.10620546340942	High	0	8.063E-11
High	[R].LTPVSDVSVLTVGQALK.[V]		3.92658E-06	0	1	1	13	A6TB02	A6TB02 [170-186]	0	1726.99492668	High	High	High	1.3e8	1.7e8	3.1e8	5.26632070541382	High	0	8.329E-11
High	[K].EAAIQVSNVAIFNAATGK.[A]	1xDeamidated [N/Q]	7.31624E-05	0	1	1	17	A6TEW1	A6TEW1 [62-79]	0	1804.94395413	High	High	Not Found	4.9e7			5.2376184463501	High	0	9.245E-08
High	[K].LGAMATINQVIDQETAQLVAEEMGHK.[V]		7.3168E-08	0	1	2	27	A6TEI7	A6TEI7 [345-370]	0	2797.38588954	High	High	High	2.5e7	4.7e6	1.8e8	6.84315586090088	High	0	4.83E-13
High	[K].LGAMATINQVIDQETAQLVAEEMGHK.[V]	1xDeamidated [Q/N]	3.36821E-06	0	1	2	45	A6TEI7	A6TEI7 [345-370]	0	2798.36990554	High	High	High	3.9e7	5.3e6	4.4e7	6.42633199691772	High	0	2.072E-11
High	[R].LETVLFQQQLGTLR.[D]		0.00310745	0	1	2	4	A6TFH4	A6TFH4 [349-362]	0	1645.92718155	High	Not Found	High			2.5e7	3.46785521507263	High	0	4.419E-06
High	[R].VVVETPVGLNEK.[Q]		0.00515854	0	1	2	4	A6T4F5	A6T4F5 [326-337]	0	1283.72054297	High	High	Not Found	5.9e7	5.0e7		3.01153111457825	High	4.676E-05	0.001703
High	[R].VEAFPAEPPFDGVISR.[A]		0.000811619	0	1	2	4	A6TG44	A6TG44 [124-139]	0	1730.8748116	Not Found	High	High			2.9e7	3.54716634750366	High	0	1.163E-05
High	[R].AKLESLVEDLVNR.[S]		0.000405973	0	1	2	33	A6T4F4	A6T4F4 [303-315]	1	1485.82713319	High	High	High	1.3e8	1.1e7	1.0e8	4.15496683120728	High	0	1.136E-06
High	[K].EAAIQVSNVAIFNAATGK.[A]	2xDeamidated [N13; Q/N]	6.11207E-05	0	1	1	8	A6TEW1	A6TEW1 [62-79]	0	1805.92797013	High	Not Found	Not Found				5.10165071487427	High	0	3.745E-09
High	[K].QYDINEAIALLK.[E]		0.000718678	0	1	1	32	A6TGN6	A6TGN6 [20-31]	0	1390.75765672	High	High	High			3.5e8	4.2529878616333	High	0	5.831E-07
High	[R].DGLDVGSQLLLSTLEPHTK.[G]		0.00023422	0	1	2	9	A6THY6	A6THY6 [179-197]	0	2023.07061064	High	High	High	2.3e7			3.71218514442444	High	0	1.267E-07
High	[R].VFVINPGTPNAECGVSYCPPDAVEDTDTALK.[F]	2xCarbamidomethyl [C13; C18]	0.00107412	0	1	2	2	B5XTS2	B5XTS2 [27-57]	0	3336.53988391	Not Found	Not Found	High				4.37440156936646	High	0	6.65E-05
High	[R].VGQQFPLPTYATSGSAGLDLR.[A]		0.000110524	0	1	2	14	A6TFN1	A6TFN1 [14-34]	0	2178.11895779	High	High	High	2.5e8		2.1e7	4.0254807472229	High	0	4.038E-05
High	[R].LLDLAAPDIIVR.[N]		0.00285561	0	1	1	6	A6TGP1	A6TGP1 [282-293]	0	1308.78856298	High	Not Found	High			3.7e8	3.20410513877869	High	0	3.663E-06
High	[K].IQVTGSEGELGIYPGHAPLLTAIKPGMIR.[I]		3.22289E-05	0	1	2	7	A6TG35	A6TG35 [24-52]	0	3018.64448745	High	High	High	1.6e8			3.34341311454773	High	0	9.053E-09
High	[K].TLLMDEQDHGFPVSGDALTQAAIQAANR.[C]		9.83914E-08	0	1	1	18	A6TBN1	A6TBN1 [174-201]	0	2969.44215876	High	High	High		2.5e7	1.5e8	6.63243913650513	High	0	6.676E-14
High	[K].TLLMDEQDHGFPVSGDALTQAAIQAANR.[C]	1xDeamidated [Q/N]	6.51258E-05	0	1	1	10	A6TBN1	A6TBN1 [174-201]	0	2970.42617476	High	High	High		6.2e5		5.54086256027222	High	0	1.781E-08
High	[K].FPAIIYGGEAAPVAIELDHDK.[L]		6.98912E-09	0	1	1	20	B5XP25	B5XP25 [26-46]	0	2226.14410991	High	High	High	7.3e7	4.0e7	6.9e7	6.18966722488403	High	0	6.096E-15
High	[R].SQDLASQAEESFVEAE.[-]		4.02459E-05	0	1	2	20	A6T4X1	A6T4X1 [226-241]	0	1739.76062913	High	High	High	1.1e8	8.0e6		5.95035076141357	High	0	1.96E-09
High	[R].WDWQPEAVNEALNAR.[V]		6.83009E-05	0	1	2	19	A6TEI3	A6TEI3 [231-245]	0	1798.85072208	High	High	High	2.7e7	9.7e6	2.8e7	4.11876201629639	High	0	7.292E-07
High	[R].QIASLGIYPAVDPLDSTSR.[Q]		1.12494E-05	0	1	2	4	A6TG36	A6TG36 [325-343]	0	2003.04439592	Not Found	High	High		1.9e8		4.74863958358765	High	0	5.231E-10
High	[R].TTDVTGTIELPEGVEMVMPGDNIK.[M]		1.97083E-08	0	1	1	68	A6TEX7	A6TEX7 [335-358]	0	2546.23643143	High	High	High	6.3e8	5.3e7	4.4e7	6.40461921691895	High	0	1.656E-12
High	[R].TTDVTGTIELPEGVEMVMPGDNIK.[M]	1xDeamidated [N22]	0.0011029	0	1	1	2	A6TEX7	A6TEX7 [335-358]	0	2547.22044743	High	Not Found	Not Found				4.61848783493042	High	0	7.626E-07
High	[R].TTDVTGTIELPEGVEMVMPGDNIK.[M]	1xOxidation [M]	0.00237351	0	1	1	12	A6TEX7	A6TEX7 [335-358]	0	2562.23134643	High	High	High	2.6e7		5.9e7	4.03640604019165	High	0	2.623E-06
High	[R].HIYAQVIAPNGSEVLVAASTVEK.[A]		0.00660984	0	1	2	14	A6TEV6	A6TEV6 [34-56]	0	2396.28200025	Not Found	High	High		1.7e7	1.9e7	3.95403599739075	High	0	1.652E-05
High	[R].HIYAQVIAPNGSEVLVAASTVEK.[A]	1xDeamidated [N/Q]	7.52582E-06	0	1	2	12	A6TEV6	A6TEV6 [34-56]	0	2397.26601625	Not Found	High	High			2.4e7	6.29809713363647	High	0	8.746E-11
High	[R].FAWFPAPEAVPESWLER.[D]		0.00345367	0	1	2	3	A6TI29	A6TI29 [61-77]	0	2031.99632365	High	Not Found	Not Found				3.73823928833008	High	4.676E-05	0.001436
High	[K].LTDAELPTTESLALTIDR.[V]		6.89095E-07	0	1	1	29	B5XZB2	B5XZB2 [143-160]	0	1959.02807712	High	High	High	2.0e8	1.4e7	4.4e8	4.93277740478516	High	0	4.386E-12
High	[K].TTAAACLMTEAPSFANPAALGELGIQVVEK.[E]	1xDeamidated [Q/N]; 1xCarbamidomethyl [C6]	0.00158	0	1	2	11	A6TB35	A6TB35 [557-586]	0	3061.52204928	Not Found	High	High			1.2e6	3.67743849754334	High	0	1.269E-06
High	[R].AGLADAICDLVSTGATLEANGLR.[E]	1xCarbamidomethyl [C8]	0.015911	0	1	1	6	B5XPE8	B5XPE8 [161-183]	0	2288.1550855	High	High	High		3.1e6		3.60198783874512	High	0	8.02E-05
High	[R].SVFPIQSYSGNSELQYVSYR.[L]		0.000114087	0	1	2	5	A6TGP0	A6TGP0 [55-74]	0	2324.11935165	High	High	High	2.5e7			4.71090507507324	High	0	1.146E-08
High	[R].SVFPIQSYSGNSELQYVSYR.[L]	1xDeamidated [N/Q]	4.47366E-05	0	1	2	23	A6TGP0	A6TGP0 [55-74]	0	2325.10336765	Not Found	High	High				5.19234991073608	High	0	2.122E-09
High	[K].VMDLAAFTLAR.[D]		0.00175618	0	1	1	8	A6T4X3	A6T4X3 [199-209]	0	1207.65035503	High	High	High	1.5e7		6.9e7	3.93046164512634	High	0	1.533E-06
High	[R].VALAGAQAYYGVEPDLTCLGK.[I]	1xCarbamidomethyl [C18]	3.30926E-05	0	1	2	6	A6T4V8	A6T4V8 [245-265]	0	2196.10053086	High	Not Found	High	2.5e7		1.9e7	4.80444002151489	High	0	2.435E-07
High	[K].NIVDGNHQMEPGMPESFNVLLK.[E]	1xDeamidated [N/Q]	0.00940797	0	1	2	3	A6TGP0	A6TGP0 [1307-1328]	0	2470.1741065	Not Found	Not Found	High				4.32497692108154	High	0	3.134E-05
High	[K].SNFGANAILAVSLANAK.[A]		1.41475E-06	0	1	2	788	A6TD53	A6TD53 [104-120]	0	1660.90169506	High	High	High	8.9e7	4.9e6	8.3e6	5.80405187606812	High	0	4.961E-11
High	[R].AGDNAPMAYIELVDR.[A]		0.000493715	0	1	1	11	A6TEU7	A6TEU7 [104-118]	0	1634.78428206	High	High	High				4.3513069152832	High	0	1.583E-07
High	[K].SNFGANAILAVSLANAK.[A]	1xDeamidated [N]	9.63237E-05	0	1	2	7	A6TD53	A6TD53 [104-120]	0	1661.88571106	Not Found	High	High		3.5e7		4.6682300567627	High	0	8.454E-09
High	[K].GESTEALLPNMIASSLAK.[L]		0.00996874	0	1	2	1	A6TFH4	A6TFH4 [124-141]	0	1831.94699015	High	Not Found	Not Found	1.4e7			2.82508158683777	High	0	3.47E-05
High	[K].LTLGSALAAPQRQQFVDWLKGNTTGNHR.[I]		7.65985E-07	0	1	1	53	Q9F663	Q9F663 [192-219]	2	3079.61842408	High	High	High	2.0e8	7.9e6	1.9e8	6.54920196533203	High	0	1.17E-10
High	[K].LTLGSALAAPQRQQFVDWLKGNTTGNHR.[I]	1xDeamidated [Q/N]	1.69942E-05	0	1	1	89	Q9F663	Q9F663 [192-219]	2	3080.60244008	High	High	High	4.7e7	2.0e7	2.7e7	6.01245737075806	High	0	4.948E-09
High	[R].QEGAFVPFVTLGDPGPEQSLK.[I]		0.00986437	0	1	1	2	B5XT03	B5XT03 [15-35]	0	2216.12337445	Not Found	Not Found	High			3.7e7	3.86224746704102	High	0	3.4E-05
High	[K].DTFVGPTLIAYSMEHPGAAAR.[L]		6.84237E-06	0	1	1	16	P0A297	P0A297 [74-94]	0	2204.08046383	High	High	High	3.5e7	2.2e7		5.16203498840332	High	0	3.792E-08
High	[K].ASEGELLAQVEPEDLIK.[F]		3.65911E-05	0	1	2	14	A6T5I1	A6T5I1 [281-297]	0	1840.95384962	High	High	High	4.9e7	2.5e7	1.9e8	5.14673185348511	High	0	1.05E-07
High	[K].IIGTGSYLPEQVR.[T]		0.000737933	0	1	1	2	A6T7F1	A6T7F1 [5-17]	0	1432.77945478	High	Not Found	Not Found	2.9e8			4.44972372055054	High	0	3.249E-07
High	[K].NMITGAAQMDGAILVVAATDGPMPQTR.[E]		7.27764E-05	0	1	1	246	A6TEX7	A6TEX7 [91-117]	0	2729.34191632	High	High	High	1.6e7	7.6e6	1.2e7	4.9262228012085	High	0	4.926E-06
High	[K].NMITGAAQMDGAILVVAATDGPMPQTR.[E]	1xDeamidated [Q/N]	0.00296318	0	1	1	88	A6TEX7	A6TEX7 [91-117]	0	2730.32593232	High	High	High	1.6e6	6.8e6	3.5e6	5.320556640625	High	0	1.688E-05
High	[K].NMITGAAQMDGAILVVAATDGPMPQTR.[E]	2xDeamidated [Q8; Q/N]	0.00518583	0	1	1	4	A6TEX7	A6TEX7 [91-117]	0	2731.30994832	High	High	Not Found				4.25734424591064	High	0	1.072E-05
High	[K].NLNLDLQTLTEEAVR.[L]	1xDeamidated [N]	0.000623058	0	0	1	3			0	1729.89666958	Not Found	Not Found	High				3.90664386749268	High	0	1.976E-05
High	[K].ATAAPVTGPLADDPIQETITFDDFAK.[V]		4.00336E-05	0	1	2	10	A6TBK7	A6TBK7 [553-578]	0	2704.33521741	High	High	High	4.7e7		1.1e8	5.52030038833618	High	0	1.751E-09
High	[K].ATAAPVTGPLADDPIQETITFDDFAK.[V]	1xDeamidated [Q16]	3.10575E-05	0	1	2	2	A6TBK7	A6TBK7 [553-578]	0	2705.31923341	Not Found	High	Not Found				5.00484943389893	High	0	3.736E-08
High	[R].TELAGVSGCAVAIAPPEMYLDLAK.[R]	1xCarbamidomethyl [C9]	4.28097E-07	0	1	1	113	Q7X222	Q7X222 [28-51]	0	2476.24620868	High	High	High	1.1e8	4.7e7	5.5e7	6.42892646789551	High	0	5.127E-13
High	[K].EFMTTLQTGDLGTAIAEGAVDNAQLR.[D]		0.0138822	0	1	1	2	A6TGG1	A6TGG1 [434-459]	0	2722.33523417	Not Found	Not Found	High				4.23479747772217	High	0	6.291E-05
High	[R].GVLAVMPTIEEFPYTVR.[V]		4.76681E-05	0	1	1	12	A6TEI3	A6TEI3 [410-426]	0	1922.00919653	High	High	High	5.2e7		8.4e7	4.35800504684448	High	0	1.816E-05
High	[K].NLDLDLQTLTEEAVR.[L]		0.000623058	0	1	1	2	A6TFH4	A6TFH4 [495-509]	0	1729.89666915	Not Found	Not Found	High				3.90664386749268	High	0	1.976E-05
High	[R].NGMASGAVIESFLDK.[G]	1xDeamidated [N1]	8.04701E-05	0	1	2	8	A6TEI7	A6TEI7 [568-582]	0	1539.73593534	Not Found	High	High		8.1e6		4.58729028701782	High	0	1.049E-07
High	[R].NFFDHVDIPAENINLLNGNAPDIDAECR.[R]	2xDeamidated [N14; N17]; 1xCarbamidomethyl [C27]	0.00807549	0	1	2	2	A6T6C1	A6T6C1 [92-119]	0	3185.44803305	Not Found	High	Not Found				5.38159132003784	High	0	2.378E-05
High	[K].TAIESALTALESSLKGEDK.[A]		2.89938E-05	0	1	1	8	A6T4F4	A6T4F4 [563-581]	1	1963.02299172	High	Not Found	High	1.8e7			4.80274868011475	High	0	9.782E-10
High	[K].EGVITVEDGTGLEDELDVVEGMQFDR.[G]		8.40992E-06	0	1	3	511	A6TH53	A6TH53 [172-197]	0	2852.31422383	High	High	High	6.8e7	6.6e7	1.6e8	5.80733871459961	High	0	9.651E-08
High	[K].EGVITVEDGTGLEDELDVVEGMQFDR.[G]	1xDeamidated [Q23]	8.08968E-05	0	1	3	209	A6TH53	A6TH53 [172-197]	0	2853.29823983	High	High	High	6.2e5	2.6e7	1.0e7	5.40702247619629	High	0	2.381E-08
High	[R].VLNQFDDAGIVTR.[H]		0.000578597	0	1	1	4	P45599	P45599 [58-70]	0	1447.75396829	High	High	Not Found	2.2e8	4.2e7		3.65540933609009	High	0	2.085E-07
High	[K].TQNAPVATPQELAEYDAIIFGTPTR.[F]		3.19469E-06	0	1	1	39	B5XXP0	B5XXP0 [55-79]	0	2703.36243524	High	High	High	7.0e7	1.3e7	4.5e8	6.21660709381104	High	0	5.917E-11
High	[R].NFFDHVDIPAENINLLNGNAPDIDAECR.[R]	1xDeamidated [N]; 1xCarbamidomethyl [C27]	0.000102635	0	1	2	11	A6T6C1	A6T6C1 [92-119]	0	3184.46401705	Not Found	Not Found	High			1.1e7	5.78559017181396	High	0	9.473E-09
High	[K].TQNAPVATPQELAEYDAIIFGTPTR.[F]	1xDeamidated [Q/N]	0.000223333	0	1	1	20	B5XXP0	B5XXP0 [55-79]	0	2704.34645124	High	High	High				5.00296974182129	High	0	5.514E-08
High	[R].GATLLTPNLSEFEAVVGK.[C]		2.82371E-05	0	1	2	8	A6TE31	A6TE31 [188-205]	0	1845.99565491	Not Found	High	High		1.9e7	1.3e7	4.30471420288086	High	0	9.315E-10
High	[K].LEAIPGFDIFPDDNR.[F]		0.0208891	0	1	2	2	A6THZ7	A6THZ7 [127-141]	0	1718.83842608	Not Found	High	High			3.4e7	3.6457781791687	High	0	0.0001312
High	[R].SLAESFAANVTAELDNAGLAHGK.[V]	1xDeamidated [N]	0.00364096	0	1	2	9	A6TFH4	A6TFH4 [22-44]	0	2287.12008031	High	High	High				4.11652946472168	High	0	5.646E-06
High	[R].LTEMGFPCIGLPGTIDNDIK.[G]	1xCarbamidomethyl [C8]	2.06677E-05	0	1	1	8	A6TGB8	A6TGB8 [113-132]	0	2191.07735259	High	High	High			6.1e7	5.33867883682251	High	0	1.149E-09
High	[R].LTEMGFPCIGLPGTIDNDIK.[G]	1xDeamidated [N17]; 1xCarbamidomethyl [C8]	3.41597E-05	0	1	1	2	A6TGB8	A6TGB8 [113-132]	0	2192.06136859	High	Not Found	High				5.32951021194458	High	0	1.316E-09
High	[R].EPEIVDTANFLNALGAK.[I]		2.63608E-05	0	1	2	9	A6TEK8	A6TEK8 [188-204]	0	1801.93305467	High	High	High	6.9e7	6.6e7		4.72082757949829	High	0	8.23E-10
High	[K].GNTGENLLALLEGR.[L]		0.000289401	0	1	1	35	B5XNB5	B5XNB5 [84-97]	0	1456.77543198	High	High	High	4.2e8	6.8e7	3.7e8	4.00976276397705	High	0	1.568E-07
High	[R].ALLNSMVIGVTEGFTK.[K]		3.42208E-06	0	1	2	39	A6TEV7	A6TEV7 [70-85]	0	1679.90366891	High	High	High	7.5e7	1.9e7	2.2e7	5.46148109436035	High	0	1.728E-10
High	[R].IFSFTALTVVGDGNGR.[V]	1xDeamidated [N14]	0.0186186	0	1	1	10	A6TEV5	A6TEV5 [30-45]	0	1654.84351191	High	High	High			4.3e7	2.51889777183533	High	0.0007202	0.01811
High	[R].ELLSGVATNSAYLDGLMKPYLSR.[Q]		0.000581665	0	1	2	5	A6T5E9	A6T5E9 [50-72]	0	2498.29593573	Not Found	High	High				4.99467420578003	High	0	2.116E-07
High	[K].DMGGLPDALFVIDADHEHIAIK.[E]		0.000496333	0	1	2	4	A6T4X1	A6T4X1 [153-174]	0	2377.18565708	Not Found	Not Found	High			8.6e6	3.48493146896362	High	0	1.59E-07
High	[R].FQDSLSPLPAAPALVLIK.[V]		0.000107639	0	1	2	10	A6TEC2	A6TEC2 [94-111]	0	1880.08916141	High	High	High		4.3e7	2.7e7	4.79496097564697	High	0	2.669E-08
High	[R].AAEGSHIHLGAQNVDVNLSGAFTGETSAEMLK.[D]		8.94489E-05	0	1	1	42	Q7X222	Q7X222 [53-84]	0	3254.57462933	High	High	High	5.7e6	2.3e6	1.4e7	4.71413993835449	High	0	3.608E-05
High	[R].AAEGSHIHLGAQNVDVNLSGAFTGETSAEMLK.[D]	1xDeamidated [N/Q]	0.000387103	0	1	1	160	Q7X222	Q7X222 [53-84]	0	3255.55864533	High	High	High	4.9e6	1.6e7	2.4e7	5.66137933731079	High	0	7.122E-05
High	[R].VTVSLWQGETQVASGTAPFGGEIIDER.[G]		0.000339161	0	1	2	11	A6TI29	A6TI29 [257-283]	0	2847.41592728	Not Found	High	High		1.3e7	1.8e7	4.74081230163574	High	0	3.834E-06
High	[R].VTVSLWQGETQVASGTAPFGGEIIDER.[G]	1xDeamidated [Q]	0.00132708	0	1	2	37	A6TI29	A6TI29 [257-283]	0	2848.39994328	High	High	High		1.8e7	4.8e7	4.92213773727417	High	0	8.747E-06
High	[R].ELLSGVATNSAYLDGLMKPYLSR.[Q]	1xDeamidated [N9]	0.00110874	0	1	2	1	A6T5E9	A6T5E9 [50-72]	0	2499.27995173	Not Found	High	Not Found				4.27255249023438	High	0	6.739E-07
High	[R].SLAESFAANVTAELDNAGLAHGK.[V]		0.0175766	0	1	2	2	A6TFH4	A6TFH4 [22-44]	0	2286.13606431	Not Found	Not Found	High			1.2e8	3.48062300682068	High	0	9.625E-05
High	[K].FVNELLPVIDSLDR.[A]		0.00171037	0	1	2	33	A6TCM1	A6TCM1 [91-104]	0	1629.88464803	High	High	High	5.6e8	5.2e7	4.0e8	4.08402919769287	High	0	1.087E-05
High	[K].VSISTTMGAGVAVDQAGLNASAN.[-]		6.90272E-05	0	2	2	263	B5XYF8; A6TGN6	B5XYF8 [212-234]; A6TGN6 [212-234]	0	2134.04447217	High	High	High	2.7e7	1.6e7	1.9e7	4.78613519668579	High	0	4.627E-09
High	[K].TLGGFDVIVNNAGVAPSTPIESITPEIVDK.[V]		5.83841E-06	0	1	1	15	Q48436	Q48436 [76-105]	0	3053.60412186	High	High	High			4.4e7	5.51675367355347	High	0	3.19E-10
High	[K].TLGGFDVIVNNAGVAPSTPIESITPEIVDK.[V]	1xDeamidated [N]	0.000223333	0	1	1	19	Q48436	Q48436 [76-105]	0	3054.58813786	High	High	Not Found	3.7e7	9.5e6		4.63722658157349	High	0	2.577E-07
High	[K].AGDGNYGYNAATEEYGNMIDFGILDPTK.[V]		3.8922E-07	0	1	3	54	A6TH53	A6TH53 [471-498]	0	2996.32545723	High	High	High	1.1e8	6.5e7	2.8e8	5.78183031082153	High	0	7.205E-13
High	[K].AGDGNYGYNAATEEYGNMIDFGILDPTK.[V]	1xDeamidated [N]	8.19043E-06	0	1	3	28	A6TH53	A6TH53 [471-498]	0	2997.30947323	High	High	High	7.1e6	1.4e7		5.29582929611206	High	0	1.02E-10
High	[K].ELLQLGDLPTSGQITLFDGR.[T]		5.94239E-07	0	1	2	32	A6TGP0	A6TGP0 [1197-1216]	0	2173.14992354	High	High	High	3.0e8	1.8e7	2.4e8	6.55739116668701	High	0	9.15E-12
High	[K].ELLQLGDLPTSGQITLFDGR.[T]	1xDeamidated [Q13]	0.000249567	0	1	2	2	A6TGP0	A6TGP0 [1197-1216]	0	2174.13393954	High	High	Not Found				5.62741565704346	High	0	4.639E-08
High	[K].VTAIPADFVTVASTDNCPFAIMANEEK.[R]	1xDeamidated [N16]; 1xCarbamidomethyl [C17]	0.0279726	0	1	1	3	A6TCC2	A6TCC2 [147-173]	0	2912.36923711	Not Found	High	High			2.6e7	3.7433340549469	High	0.0001664	0.00344
High	[K].NPDVQALLNDAPALGDYLDEESK.[A]		1.01921E-06	0	1	1	18	B5XNL6	B5XNL6 [212-234]	0	2487.18855324	High	High	High	1.1e8	1.1e7	1.1e8	7.09637546539307	High	0	1.95E-09
High	[K].GMNTAVGDEGGYAPNLGSNAEALAVIAEAVK.[A]	1xDeamidated [N]	7.57925E-07	0	1	2	33	A6TD53	A6TD53 [201-231]	0	2990.44115608	High	High	High		1.9e7	1.2e7	6.74627637863159	High	0	1.433E-12
High	[K].GMNTAVGDEGGYAPNLGSNAEALAVIAEAVK.[A]	2xDeamidated [N15; N]	1.3609E-05	0	1	2	4	A6TD53	A6TD53 [201-231]	0	2991.42517208	Not Found	High	High		2.6e7		5.95939445495605	High	0	5.205E-08
High	[K].TQLPSGSELSLYDIAPVTPGVAVDLSHIPTDVK.[I]		7.90683E-07	0	1	2	11	A6TEQ3	A6TEQ3 [22-54]	0	3419.79444164	High	High	High	1.5e8	7.0e7	2.1e7	5.08303165435791	High	0	2.758E-11
High	[K].TQLPSGSELSLYDIAPVTPGVAVDLSHIPTDVK.[I]	1xDeamidated [Q2]	9.51481E-07	0	1	2	5	A6TEQ3	A6TEQ3 [22-54]	0	3420.77845764	High	High	High				4.89570045471191	High	0	1.655E-10
High	[K].ANEIDVPAALIDSEIDVLR.[R]		1.6698E-07	0	1	2	47	A6T5H9	A6T5H9 [297-315]	0	2053.0811753	High	High	High	5.9e7	2.7e8	4.6e8	6.43012475967407	High	0	1.046E-12
High	[R].NIYTDPLNVLQAELLHR.[S]		0.000119649	0	1	1	7	B5XZ20	B5XZ20 [833-849]	0	2009.08145018	High	High	High		1.2e7	4.7e7	4.39798927307129	High	0	5.175E-08
High	[K].GMNTAVGDEGGYAPNLGSNAEALAVIAEAVK.[A]		2.79418E-08	0	1	2	47	A6TD53	A6TD53 [201-231]	0	2989.45714008	High	High	High	3.5e8	1.6e8	1.1e9	7.92535781860352	High	0	1.57E-14
High	[K].ASLATESFISAASFQETTR.[V]	1xDeamidated [Q15]	0.0191122	0	1	1	6	A6TGP1	A6TGP1 [1312-1330]	0	2017.97129094	High	Not Found	High	1.1e7		3.0e7	3.94125270843506	High	0	0.0001122
High	[K].TAEDYLGEPVTEAVITVPAYFNDAQR.[Q]	1xDeamidated [N/Q]	0.0155807	0	1	2	4	A6T4F4	A6T4F4 [126-151]	0	2870.37305982	Not Found	High	Not Found				4.2626519203186	High	0	7.718E-05
High	[K].IITDVHEASQAQPVADVVDVIQLPAFLAR.[Q]	1xDeamidated [Q]	7.92033E-05	0	1	1	19	A6TAN5	A6TAN5 [92-120]	0	3116.66264024	High	High	High	6.5e7			4.94309139251709	High	0	9.3E-06
High	[K].VSISTTMGAGVAVDQAGLNASAN.[-]	1xDeamidated [Q/N]	0.0168552	0	2	2	21	B5XYF8; A6TGN6	B5XYF8 [212-234]; A6TGN6 [212-234]	0	2135.02848817	High	High	High	2.0e6	5.6e6	1.1e7	4.18826818466187	High	0	0.0001973
High	[K].QYAPMSVAQQSLVLFAAER.[G]		0.0170328	0	1	2	2	A6TG38	A6TG38 [435-453]	0	2109.0797356	Not Found	Not Found	High			1.9e7	3.46742248535156	High	0	9.147E-05
High	[R].EKSVEELNAELLNLLR.[E]		5.49855E-05	0	1	1	48	B5XNA2	B5XNA2 [8-23]	1	1870.02801763	High	High	High	4.7e7		3.4e7	4.27780818939209	High	0	5.226E-06
High	[R].EVLEAGPSIPVEILGLSGVPAAGDEVTVVRDEK.[K]		6.37672E-08	0	1	2	12	A6TEI7	A6TEI7 [622-654]	1	3345.77879158	High	High	High	1.0e8		6.8e7	6.67230987548828	High	0	2.376E-14
High	[K].LDPYINVDPGTMSPIQHGEVFVTEDGAETDLDLGHYER.[F]	1xDeamidated [N/Q]	0.0141025	0	1	2	2	A6TD54	A6TD54 [41-78]	0	4230.94482364	Not Found	Not Found	High			8.5e6	3.82577061653137	High	0	6.496E-05
High	[R].FGASSLLASLLK.[A]		0.000311642	0	1	1	46	B5Y277	B5Y277 [235-246]	0	1206.70925008	High	High	High	1.4e8	6.5e6	4.4e7	4.28008699417114	High	0	7.01E-08
High	[K].TAEDYLGEPVTEAVITVPAYFNDAQR.[Q]		6.92749E-07	0	1	2	44	A6T4F4	A6T4F4 [126-151]	0	2869.38904382	High	High	High	2.8e7		3.6e8	5.64276218414307	High	0	1.467E-11
High	[R].EAVNQVIALLDSGALR.[V]		4.75017E-06	0	1	1	42	B5Y1K5	B5Y1K5 [29-44]	0	1668.92790978	High	High	High	5.4e8	1.1e7	1.3e8	4.92150402069092	High	0	7.19E-09
High	[K].GVLGYTEDDVVSTDFNGEVCTSVFDAK.[A]	1xDeamidated [N16]; 1xCarbamidomethyl [C20]	2.81402E-09	0	1	1	278	P24164	P24164 [264-290]	0	2925.29824014	High	High	High	5.6e7	1.5e7	2.8e7	7.75156116485596	High	0	5.682E-14
High	[R].ASPSLLDGIVVEYYGTPTPLR.[Q]		6.18817E-06	0	1	1	19	B5Y1J9	B5Y1J9 [32-52]	0	2248.18597469	High	High	High	5.9e7	1.0e7	1.3e7	5.19833040237427	High	0	3.054E-09
High	[K].KSTAETIVYSALETLAQR.[S]		2.44793E-05	0	1	1	61	A6TEX9	A6TEX9 [36-53]	1	1981.06004598	High	High	High	3.7e7	2.8e7	6.7e7	5.21798419952393	High	0	7.748E-09
High	[K].QYPIVSIEDGLDESDWEGFAYQTK.[V]		2.12596E-06	0	1	1	902	A6TD53	A6TD53 [283-306]	0	2790.27809643	High	High	High	2.9e7	1.2e7	1.7e7	6.54216146469116	High	0	1.274E-09
High	[K].QYPIVSIEDGLDESDWEGFAYQTK.[V]	1xDeamidated [Q]	1.8495E-05	0	1	1	488	A6TD53	A6TD53 [283-306]	0	2791.26211243	High	High	High	2.3e7	4.0e6	1.5e6	5.85506391525269	High	0	7.888E-09
High	[K].IITDVHEASQAQPVADVVDVIQLPAFLAR.[Q]		4.77536E-06	0	1	1	25	A6TAN5	A6TAN5 [92-120]	0	3115.67862424	High	High	High	1.6e8	1.2e8	1.0e8	5.47125291824341	High	0	6.224E-11
High	[K].GVLGYTEDDVVSTDFNGEVCTSVFDAK.[A]	1xCarbamidomethyl [C20]	6.7708E-09	0	1	1	837	P24164	P24164 [264-290]	0	2924.31422414	High	High	High	2.4e7	1.0e7	6.6e7	7.39065027236938	High	0	5.466E-13
High	[R].NELNEAAETLANFLQDEANIHAIQR.[A]	1xDeamidated [N/Q]	2.84376E-06	0	1	2	24	A6T518	A6T518 [8-32]	0	2825.37004013	High	High	High	1.6e7		4.0e7	5.83883094787598	High	0	1.524E-11
High	[R].ENVTSIIGNGVVLSPAALMK.[E]	1xDeamidated [N9]	1.50746E-06	0	1	2	16	A6TH93	A6TH93 [63-82]	0	2014.08890372	High	High	High	1.6e8	1.4e7	1.2e7	6.30442905426025	High	0	9.993E-11
High	[K].VMVTSHLGRPTEGEYNEEFSLLPVVNYLK.[D]	1xDeamidated [N]	5.80761E-06	0	1	1	18	B5XUB8	B5XUB8 [54-82]	0	3322.66640492	High	High	High	8.2e7	8.7e6	5.9e7	6.01506423950195	High	0	5.502E-11
High	[R].VTIDFTGSVDGEEFEGGK.[A]		2.11097E-05	0	1	2	520	A6T5H9	A6T5H9 [164-181]	0	1886.86542852	High	High	High	1.7e7	1.5e7	1.5e7	4.95929861068726	High	0	8.665E-10
High	[R].QTDELTGLSSLVVLDSAER.[T]		2.37995E-07	0	1	1	6	A6TGP1	A6TGP1 [1049-1067]	0	2033.03970438	Not Found	High	High		9.9e7	3.4e7	5.39254570007324	High	0	1.785E-13
High	[R].NYTPDVELVGDIAGTLNK.[L]		6.07983E-05	0	1	1	20	P27696	P27696 [313-330]	0	1918.97564768	High	High	High	5.9e7	2.8e7	1.8e7	4.12543630599976	High	0	1.299E-07
High	[R].NYTPDVELVGDIAGTLNK.[L]	1xDeamidated [N]	0.0124325	0	1	1	5	P27696	P27696 [313-330]	0	1919.95966368	High	Not Found	High				3.66710305213928	High	0	5.169E-05
High	[R].DANGIDPVSLIAFDK.[V]		2.91475E-05	0	1	1	10	A6TEX1	A6TEX1 [171-185]	0	1574.80606336	High	High	High	1.2e8	7.5e7	8.4e8	4.70393705368042	High	0	9.93E-10
High	[K].ATGLDALFDATIK.[E]		0.000106507	0	1	1	40	B5Y275	B5Y275 [275-287]	0	1335.71545757	High	High	High	1.1e8		2.7e7	4.65279102325439	High	0	1.62E-07
High	[K].LFIDYLSPLK.[Q]		0.0168552	0	1	2	10	A6TEU0	A6TEU0 [142-151]	0	1208.69253742	High	High	High	2.1e7	2.0e7	1.9e7	3.15637254714966	High	0	0.0001978
High	[K].AGEEFTIDVTFPEEYHAENLK.[G]		0.00162231	0	1	2	27	A6T5H9	A6T5H9 [207-227]	0	2439.1350612	High	High	High	4.7e6	1.7e7	3.1e7	4.0465145111084	High	0	4.389E-06
High	[R].DFNEALVHQVVVAYAAGAR.[Q]		4.01054E-06	0	1	1	13	A6TEX1	A6TEX1 [22-40]	0	2030.04539903	High	High	High	3.4e7			6.06625890731812	High	0	2.825E-11
High	[R].DFNEALVHQVVVAYAAGAR.[Q]	1xDeamidated [Q9]	0.0193132	0	1	1	1	A6TEX1	A6TEX1 [22-40]	0	2031.02941503	Not Found	Not Found	High				3.04742360115051	High	0	0.0001139
High	[K].LVAPLIDVMGSAGDELK.[Q]		0.000225708	0	1	1	7	A6TCV9	A6TCV9 [334-350]	0	1727.92479823	High	High	High		5.4e7	8.6e7	4.04522848129272	High	0	6.31E-07
High	[K].LLLLTDQPGLFTADPR.[S]		0.00437997	0	1	2	4	A6T562	A6T562 [165-180]	0	1769.97961099	High	Not Found	High	9.5e6			3.5248429775238	High	0	1.131E-05
High	[K].VPLFVQIGEVIK.[V]		0.000235462	0	1	1	52	A6TH65	A6TH65 [164-175]	0	1341.81404947	High	High	High	7.3e7		6.0e7	3.83247184753418	High	0	8.779E-08
High	[R].DVAGYAAGLELFDR.[R]		0.000190566	0	1	1	16	B5Y275	B5Y275 [314-327]	0	1496.73798386	Not Found	High	High		4.4e7		4.61687803268433	High	0	7.3E-08
High	[K].AGEEFTIDVTFPEEYHAENLK.[G]	1xDeamidated [N19]	0.00261032	0	1	2	5	A6T5H9	A6T5H9 [207-227]	0	2440.1190772	High	Not Found	High			1.7e7	3.79891228675842	High	0	9.468E-06
High	[R].LLQDDNYEIYGLDIGSDAISR.[F]		4.15436E-05	0	1	2	6	A6TF98	A6TF98 [335-355]	0	2370.14596023	Not Found	High	High			2.7e7	4.97160863876343	High	0	4.089E-08
High	[R].DSVGAVVMGPYADLAEGMK.[V]		4.71665E-05	0	1	2	14	A6TG38	A6TG38 [69-87]	0	1909.90341079	High	High	High	3.9e7		3.7e7	5.41359663009644	High	0	4.043E-09
High	[R].ILGLGDQGIGGMGIPIGK.[L]		0.0131031	0	1	2	2	A6T9K7	A6T9K7 [158-175]	0	1695.94620243	High	Not Found	Not Found				3.26446127891541	High	3.217E-05	0.0008207
High	[K].EFFGSSQLSQFMDQNNPLSEITHK.[R]		1.24387E-05	0	1	2	28	A6TGP0	A6TGP0 [504-527]	0	2784.29336939	High	High	High	7.2e7	1.2e7	2.6e7	5.56789445877075	High	0	3.807E-09
High	[K].EFFGSSQLSQFMDQNNPLSEITHK.[R]	1xDeamidated [Q/N]	0.000143222	0	1	2	15	A6TGP0	A6TGP0 [504-527]	0	2785.27738539	High	High	Not Found				5.16804790496826	High	0	1.222E-06
High	[R].RKAEQAAAEQALK.[K]		0.0040465	0	1	1	2	A6TCI1	A6TCI1 [209-221]	2	1413.78085175	High	Not Found	Not Found	7.2e7			4.69489765167236	High	0	0.0001148
High	[K].FSSQGEIVQALQEEGFENINQSK.[V]		0.00358373	0	1	1	8	A6TEQ4	A6TEQ4 [23-45]	0	2582.23690039	High	High	High		1.8e7	1.1e7	3.82531332969666	High	0	7.655E-05
High	[K].GNVVNLALGFSHPVDHQLPAGITAECPTQTEIVLK.[G]	1xCarbamidomethyl [C26]	3.36843E-09	0	1	1	58	A6TEV7	A6TEV7 [100-134]	0	3725.93195519	High	High	High	1.9e8		4.0e7	6.16681861877441	High	0	3.804E-11
High	[K].GNVVNLALGFSHPVDHQLPAGITAECPTQTEIVLK.[G]	1xDeamidated [Q/N]; 1xCarbamidomethyl [C26]	4.742E-08	0	1	1	97	A6TEV7	A6TEV7 [100-134]	0	3726.91597119	High	High	High	1.5e8	2.7e7	3.8e7	6.96331024169922	High	0	9.958E-15
High	[R].ALLDNSIVPVINENDAVATAEIK.[V]	1xDeamidated [N]	0.00312391	0	1	2	4	A6T562	A6T562 [123-145]	0	2410.27116114	Not Found	Not Found	High			1.4e7	4.46338367462158	High	0	4.318E-06
High	[K].GNVVNLALGFSHPVDHQLPAGITAECPTQTEIVLK.[G]	2xDeamidated [Q/N]; 1xCarbamidomethyl [C26]	8.91374E-06	0	1	1	7	A6TEV7	A6TEV7 [100-134]	0	3727.89998719	Not Found	High	High				5.75002527236938	High	0	1.179E-10
High	[R].AFSQFLNLANTAEQYHSISPNGEAASNPEVIAR.[T]	2xDeamidated [N/Q]	2.613E-06	0	1	1	15	B5XZ20	B5XZ20 [74-106]	0	3548.69283091	High	High	High				6.59013080596924	High	0	2.895E-11
High	[K].FGLIPEFIGR.[L]		0.00431115	0	1	2	10	A6T5I1	A6T5I1 [298-307]	0	1148.64625598	High	Not Found	High	4.0e7			2.65330624580383	High	0	2.988E-05
High	[R].LAAEQGIPVWAPEDVNHPLWIER.[I]		0.00068891	0	1	2	4	A6TF98	A6TF98 [48-70]	0	2640.35689649	Not Found	High	High		2.5e7	2.8e7	3.99053835868835	High	0	2.856E-07
High	[R].LAAEQGIPVWAPEDVNHPLWIER.[I]	1xDeamidated [N16]	0.00200425	0	1	2	2	A6TF98	A6TF98 [48-70]	0	2641.34091249	Not Found	High	Not Found		2.4e7		3.975661277771	High	0	1.945E-06
High	[K].GAEAALTALEMINVLK.[A]		6.22099E-06	0	1	1	34	A6T5E8	A6T5E8 [137-152]	0	1643.90366891	High	High	High	3.6e7	4.0e7	6.9e7	5.16361093521118	High	0	7.405E-10
High	[K].FPLPVEVIPMAR.[S]		0.00502421	0	1	1	14	A6TDS5	A6TDS5 [129-140]	0	1368.77080448	High	High	High	2.9e7			3.27487063407898	High	0	9.014E-05
High	[R].GSWQPDSEAIAQQITLLK.[D]		7.43325E-05	0	1	1	4	A6T7Z4	A6T7Z4 [324-341]	0	1985.03383126	Not Found	High	High			3.2e7	4.6597261428833	High	0	5.279E-09
High	[R].ENVTSIIGNGVVLSPAALMK.[E]		3.72429E-06	0	1	2	11	A6TH93	A6TH93 [63-82]	0	2013.10488772	High	High	High	5.1e7	1.1e8	5.4e7	5.34684276580811	High	0	2.485E-11
High	[R].NGHAVDYQTGPIIWGEPGTNGQHAFYQLIHQGTK.[M]	2xDeamidated [N20; N/Q]	0.0007739	0	1	2	3	A6TGT4	A6TGT4 [364-397]	0	3736.77789795	Not Found	Not Found	High				4.48135137557983	High	0	3.522E-07
High	[R].TFLDQTGGLWASGALYGK.[I]		7.53926E-07	0	1	1	193	B5XXP0	B5XXP0 [89-106]	0	1884.9490391	High	High	High	7.9e7	3.9e6	8.3e6	6.26991987228394	High	0	1.353E-10
High	[R].LPSEFDLSAFLHAGENR.[L]		1.47327E-05	0	1	2	12	A6TI29	A6TI29 [168-184]	0	1902.93445164	High	High	High	3.3e7	1.8e7	5.3e7	5.17850351333618	High	0	2.91E-10
High	[K].INPIEDMPHDANGTPVDIVLNPLGVPSR.[M]		2.21008E-07	0	1	2	7	A6TGP0	A6TGP0 [1079-1106]	0	2980.51968083	High	High	High	2.1e7	1.8e7	9.4e7	5.6178879737854	High	0	1.57E-13
High	[K].INPIEDMPHDANGTPVDIVLNPLGVPSR.[M]	1xDeamidated [N]	2.80399E-07	0	1	2	26	A6TGP0	A6TGP0 [1079-1106]	0	2981.50369683	High	High	High	1.6e8	3.0e7	8.1e7	6.08539485931396	High	0	1.413E-10
High	[K].INPIEDMPHDANGTPVDIVLNPLGVPSR.[M]	2xDeamidated [N12; N]	1.4098E-07	0	1	2	8	A6TGP0	A6TGP0 [1079-1106]	0	2982.48771283	High	High	Not Found	1.3e8			6.20103406906128	High	0	1.917E-13
High	[K].TAIESALTALESSLKGEDKADIEAK.[M]		6.66379E-06	0	1	1	34	A6T4F4	A6T4F4 [563-587]	2	2590.34578207	High	High	High	2.6e8	5.4e7	1.5e8	6.05790185928345	High	0	4.256E-10
High	[R].EALGDDIPLAVISGPTFAK.[E]		0.000254903	0	1	2	8	A6TFK3	A6TFK3 [126-144]	0	1914.02186963	High	High	High	1.8e7	2.2e7	2.9e7	4.85074377059937	High	0	1.593E-07
High	[K].EEKPEFDPILLRPVDDLELTVR.[S]		0.000252221	0	1	1	22	A6TEU8	A6TEU8 [244-265]	0	2623.39775816	High	High	High	1.5e8		1.1e8	2.8974175453186	High	0	5.763E-08
High	[R].TDSFLFHYNFPPYSVGETGMVGSPK.[R]		0.00820413	0	1	2	3	A6TEI3	A6TEI3 [373-397]	0	2777.29157856	Not Found	Not Found	High			1.0e7	4.20788192749023	High	0	2.431E-05
High	[K].LSGEALQGSEGFGIDASILDR.[M]		6.75822E-05	0	1	1	177	A6T4X3	A6T4X3 [16-36]	0	2135.06150244	High	High	High	9.0e6	1.0e7	3.4e7	4.55522298812866	High	0	4.463E-09
High	[K].LSGEALQGSEGFGIDASILDR.[M]	1xDeamidated [Q7]	0.000643144	0	1	1	19	A6T4X3	A6T4X3 [16-36]	0	2136.04551844	High	High	High	1.6e6		4.7e6	4.59994459152222	High	0	1.307E-06
High	[K].KTAEDYLGEPVTEAVITVPAYFNDAQR.[Q]		2.40097E-06	0	1	2	20	A6T4F4	A6T4F4 [125-151]	1	2997.48400678	High	High	High	9.3e7	6.3e7		6.55115413665771	High	0	4.083E-09
High	[K].KTAEDYLGEPVTEAVITVPAYFNDAQR.[Q]	1xDeamidated [N/Q]	4.26569E-05	0	1	2	19	A6T4F4	A6T4F4 [125-151]	1	2998.46802278	High	High	High	7.7e7	2.4e7	2.5e7	6.22386693954468	High	0	1.954E-09
High	[K].AAPEEAVANAYDMVINGYEVGGGSVR.[I]	2xDeamidated [N9; N16]	0.00200425	0	1	2	2	A6TB35	A6TB35 [464-489]	0	2641.20863758	Not Found	Not Found	High				2.95228910446167	High	0	1.95E-06
High	[K].VMVTSHLGRPTEGEYNEEFSLLPVVNYLK.[D]		1.46811E-06	0	1	1	17	B5XUB8	B5XUB8 [54-82]	0	3321.68238892	High	High	High	7.0e7	4.2e7	2.0e7	6.43633699417114	High	0	4.687E-12
High	[R].LHSLLDEGSLVELGSELEPK.[D]		1.23518E-07	0	1	1	22	A6TC02	A6TC02 [61-80]	0	2165.13360474	High	High	High	4.1e7	3.1e7	1.4e7	5.96922492980957	High	0	1.88E-12
High	[K].AYGLFNEESELAQALR.[L]		0.000245639	0	1	2	6	A6TBS0	A6TBS0 [53-68]	0	1810.89700352	Not Found	High	High		1.1e7	4.1e7	4.26063632965088	High	0	1.555E-07
High	[R].KTLGGFDVIVNNAGVAPSTPIESITPEIVDK.[V]	1xDeamidated [N]	0.00272301	0	1	1	24	Q48436	Q48436 [75-105]	1	3182.68310082	Not Found	High	High			2.4e7	5.2567081451416	High	0	3.373E-06
High	[K].SLTDAAQQVVAAVEGK.[-]		1.55329E-05	0	1	1	26	A6T6F6	A6T6F6 [373-388]	0	1586.83842608	High	High	High	2.3e8	1.2e8	2.2e8	5.7632417678833	High	0	3.253E-09
High	[R].TFLDQTGGLWASGALYGK.[I]	1xDeamidated [Q5]	0.00986437	0	1	1	13	B5XXP0	B5XXP0 [89-106]	0	1885.9330551	High	High	High	6.8e5		5.5e6	4.59869766235352	High	0	3.404E-05
High	[K].GLPIPVVITVYADR.[S]		0.000150204	0	1	2	66	A6TGN5	A6TGN5 [52-65]	0	1512.87844054	High	High	High	5.1e7	1.1e7		3.72466588020325	High	0	5.683E-08
High	[K].AVEDSASPLVALLVR.[G]		1.9707E-05	0	1	1	24	A6T4Z7	A6T4Z7 [285-299]	0	1539.87408337	High	High	High	3.0e7	8.5e7		5.21086692810059	High	0	1.923E-06
High	[K].TISALLGASPGASTAAPITLNVLK.[Q]		0.000179795	0	1	1	4	O32719	O32719 [11-34]	0	2266.30167311	Not Found	High	High			1.9e7	3.59371900558472	High	0	2.567E-08
High	[K].VTAIPADFVTVASTDNCPFAIMANEEKR.[F]	1xCarbamidomethyl [C17]	0.000153415	0	1	1	3	A6TCC2	A6TCC2 [147-174]	1	3067.48633207	Not Found	Not Found	High				4.10820913314819	High	0	1.948E-08
High	[K].VTAIPADFVTVASTDNCPFAIMANEEKR.[F]	1xDeamidated [N]; 1xCarbamidomethyl [C17]	0.000892661	0	1	1	9	A6TCC2	A6TCC2 [147-174]	1	3068.47034807	High	High	High	2.8e7	3.4e7	4.5e7	4.05585193634033	High	0	2.268E-05
High	[R].KTLGGFDVIVNNAGVAPSTPIESITPEIVDK.[V]		0.00276651	0	1	1	2	Q48436	Q48436 [75-105]	1	3181.69908482	Not Found	Not Found	High				5.16297817230225	High	0	3.464E-06
High	[K].TLTATLPAYLNALTGK.[G]		9.8905E-05	0	1	2	20	A6T4P1	A6T4P1 [109-124]	0	1647.93159821	High	High	High	7.2e7	1.0e8	1.1e8	4.14818572998047	High	0	8.879E-09
High	[R].LYDTYGFPVDLTADVCR.[E]	1xCarbamidomethyl [C16]	4.6424E-05	0	1	1	4	A6TCV9	A6TCV9 [398-414]	0	2004.93715403	Not Found	High	High				4.05923843383789	High	0	2.762E-07
High	[R].ELAAFSQFASDLDDATR.[K]		9.97869E-07	0	1	2	24	A6TG38	A6TG38 [402-418]	0	1856.86609726	High	High	High	1.9e8		1.5e7	6.57594537734985	High	0	2.582E-11
High	[R].ELAAFSQFASDLDDATR.[K]	1xDeamidated [Q7]	0.000231756	0	1	2	1	A6TG38	A6TG38 [402-418]	0	1857.85011326	Not Found	Not Found	High			2.9e7	5.15517807006836	High	0	4.066E-08
High	[K].AANDDLLNSFWLLDSEKGEAR.[C]		1.03004E-06	0	1	1	127	A6TCJ1	A6TCJ1 [10-30]	1	2364.14662897	High	High	High	2.4e8	4.0e8	1.8e9	6.72934007644653	High	0	6.05E-11
High	[K].AANDDLLNSFWLLDSEKGEAR.[C]	1xDeamidated [N]	0.00255574	0	1	1	12	A6TCJ1	A6TCJ1 [10-30]	1	2365.13064497	High	High	High	1.4e9			4.87108182907104	High	0	8.181E-06
High	[K].GIAAASLAAILEAR.[G]		0.00314045	0	1	2	18	A6TD54	A6TD54 [19-32]	0	1326.77397552	High	High	High	4.3e8	3.8e8	2.8e8	3.43962359428406	High	0	1.638E-05
High	[K].LFGYAQSGLLSASSATGLPQVENLENK.[G]		0.00094113	0	1	2	4	A6TEJ0	A6TEJ0 [419-445]	0	2794.42576371	Not Found	Not Found	High				3.66371321678162	High	3.217E-05	0.0007171
High	[R].NQSSDWQQYNIK.[Q]		0.00151458	0	1	2	6	A6T6Y8	A6T6Y8 [117-128]	0	1510.69209628	High	High	High	7.4e7	2.7e7	4.1e7	3.7400803565979	High	0	1.765E-05
High	[R].LIDQSTAEIVETAK.[R]		2.75001E-05	0	1	1	37	A6TEX3	A6TEX3 [17-30]	0	1517.80572899	High	High	High	2.3e8	5.2e7	3.8e9	5.1489839553833	High	0	8.917E-10
High	[K].RDWYVVDATGK.[T]		0.00206882	0	1	1	6	B5XSS1	B5XSS1 [13-23]	1	1309.65352607	High	High	High	2.5e7			3.71653699874878	High	0	2.064E-06
High	[K].AAGAELVGMEDLAEQIKK.[G]		3.94034E-05	0	1	1	6	A6TGN6	A6TGN6 [89-106]	1	1872.97353924	Not Found	High	High			5.8e7	4.46015167236328	High	0	3.125E-08
High	[R].FLPNLHSHR.[F]		0.00970984	0	1	2	12	A6TFM8	A6TFM8 [29-37]	0	1120.60103714	High	High	High	1.1e9	1.3e8	2.4e8	2.56879210472107	High	1.686E-05	0.000449
High	[R].IQGQSDSPLTAHGER.[Q]		0.00489338	0	1	2	2	A6TI09	A6TI09 [20-34]	0	1595.77722281	Not Found	Not Found	High			1.2e7	4.15063095092773	High	0	9.65E-06
High	[R].GAAQNIIPSSTGAAK.[A]		3.63981E-05	0	1	1	19	P24164	P24164 [193-207]	0	1385.73831823	High	High	High	1.6e10	1.2e10	2.1e10	4.02553224563599	High	0	9.474E-09
High	[R].LSEVEGVNNR.[L]		0.00955772	0	1	2	4	A6TG34	A6TG34 [220-229]	0	1116.56437674	Not Found	High	High		8.5e7	1.2e8	3.10525798797607	High	0.0001364	0.003301
High	[R].SKGESSLFSR.[D]		0.0246866	0	1	2	3	A6TGP0	A6TGP0 [638-647]	1	1097.55856311	High	Not Found	High	8.5e8		3.6e8	2.86556386947632	High	3.217E-05	0.000996
High	[K].YVLAGEGNK.[A]		0.00543802	0	1	2	12	A6TD53	A6TD53 [258-266]	0	950.49417204	High	High	High	3.2e9	7.3e8	4.0e9	2.84148955345154	High	0	0.0001653
High	[K].LMDLTTLNDDDTNEK.[V]		0.000128166	0	1	1	8	B5Y277	B5Y277 [14-28]	0	1737.78473541	High	High	High	1.6e7		3.3e8	4.32911777496338	High	0	5.157E-06
High	[K].LDSLAFPLR.[D]		0.0118582	0	1	2	4	A6T709	A6T709 [31-39]	0	1031.58840677	Not Found	High	High		9.7e6	5.7e7	2.80657482147217	High	0	4.72E-05
High	[R].NIADTFLPALSK.[Q]		0.00360271	0	1	2	6	B5Y169	B5Y169 [264-275]	0	1289.70997831	Not Found	High	High		3.0e7		2.89082932472229	High	0.0002507	0.005284
High	[K].TVGFKPAGGVR.[S]		0.00489338	0	1	1	8	B5Y277	B5Y277 [197-207]	0	1088.62110386	High	High	High	1.5e8		2.5e8	2.72410893440247	High	0.0002087	0.004481
High	[K].VTDGSGNAVQDGQGDLWVK.[R]		8.74273E-07	0	1	2	6	A6T6Y8	A6T6Y8 [45-63]	0	1945.92500907	High	High	High	3.0e7			5.45405387878418	High	0	2.28E-10
High	[K].MGLVEPLR.[E]		0.0204569	0	1	2	6	A6TCC2	A6TCC2 [370-377]	0	914.51279906	High	High	High	2.5e8	2.4e7	1.7e8	2.7587423324585	High	0	0.000127
High	[-].MNIIEANVATPDAR.[V]		0.00029403	0	1	1	10	A6T5E8	A6T5E8 [1-14]	0	1514.76315274	High	High	High	8.5e7			4.24620914459229	High	0	1.871E-07
High	[R].VIVSQLHR.[S]		0.00435691	0	1	2	8	A6TGP0	A6TGP0 [144-151]	0	951.57342545	Not Found	High	High		2.1e8	3.3e8	1.99568974971771	High	3.217E-05	0.0007207
High	[R].EEVIDHLGTIAK.[S]		0.000136564	0	1	1	6	A6T5N6	A6T5N6 [88-99]	0	1324.71070654	High	Not Found	High	1.4e8		5.1e7	3.9231116771698	High	0	1.582E-08
High	[K].YGQAIGHIGK.[V]		0.00385871	0	1	1	12	A6TCV9	A6TCV9 [527-536]	0	1043.56325465	High	High	High	1.7e8	5.4e7	1.3e8	3.39548873901367	High	0	0.0001478
High	[K].HNDLENVGYTAR.[H]		9.28227E-05	0	1	1	4	A6TCV9	A6TCV9 [75-86]	0	1388.6553169	High	High	Not Found	2.3e8			4.25841379165649	High	0	1.43E-07
High	[K].STLNLPETGFPMR.[G]		0.00820413	0	1	1	6	B5Y235	B5Y235 [6-18]	0	1462.73587542	High	High	Not Found	9.8e7	1.7e7		3.60099339485168	High	0	2.936E-05
High	[R].QAVTNPQNTLFAIK.[R]		0.000175103	0	1	2	10	A6T4F4	A6T4F4 [57-70]	0	1544.84311762	High	High	High	3.7e7		1.9e9	4.1308798789978	High	0	6.727E-08
High	[R].ELSDDLCSLR.[A]	1xCarbamidomethyl [C7]	0.0225916	0	1	2	2	A6T7Z4	A6T7Z4 [265-274]	0	1207.5623281	High	Not Found	Not Found	2.0e7			2.8879702091217	High	0	0.0001512
High	[K].SVDAMIPIGR.[G]		0.00996874	0	1	2	2	A6TG38	A6TG38 [152-161]	0	1058.5662911	High	Not Found	Not Found	3.7e8			2.91520810127258	High	0	3.456E-05
High	[K].AGVLAEVR.[R]		0.00926055	0	1	1	10	B5XU21	B5XU21 [26-33]	0	814.47812812	High	High	High	3.0e8		9.9e8	2.80603003501892	High	0	0.0001789
High	[R].TFHIGGAASR.[A]		3.18898E-05	0	1	1	6	A6TGP1	A6TGP1 [934-943]	0	1016.5272035	High	High	Not Found	3.7e8			3.58314824104309	High	0	1.163E-09
High	[R].LVHGEEGLEAAK.[R]		0.000448886	0	1	2	11	A6T9Y5	A6T9Y5 [314-325]	0	1252.6531917	High	High	High	2.1e8	2.2e7	1.5e8	4.20877313613892	High	0	2.955E-05
High	[K].AVASEINQAGGR.[A]		0.000270172	0	1	1	8	Q48436	Q48436 [41-52]	0	1172.60182486	High	High	High	2.4e9	1.3e8	1.5e9	4.58590841293335	High	0	1.629E-07
High	[R].KTVASNAVTINGEK.[Q]	1xDeamidated [N11]	1.13091E-05	0	1	1	8	A6T9Y5	A6T9Y5 [381-394]	1	1432.76419901	High	High	High	7.0e7		5.9e7	5.32527446746826	High	0	8.211E-10
High	[R].YAVVANDVR.[K]		0.00594822	0	1	2	12	A6T6Q6	A6T6Q6 [125-133]	0	1006.53162016	High	High	High	2.9e9	8.2e8	3.5e9	3.30096745491028	High	3.217E-05	0.0009445
High	[R].YAVVANDVR.[K]	1xDeamidated [N6]	0.0180429	0	1	2	6	A6T6Q6	A6T6Q6 [125-133]	0	1007.51563616	High	High	High	1.1e8	1.2e8	2.5e8	3.05340003967285	High	3.217E-05	0.001213
High	[R].FEVGEGIEK.[V]		0.00358373	0	1	1	4	A6T4X2	A6T4X2 [259-267]	0	1007.50440233	High	High	High			1.0e9	2.74626421928406	High	0	3.738E-05
High	[K].LADEVDESTKEAEK.[A]		4.24319E-05	0	1	1	8	A6T5N6	A6T5N6 [493-506]	1	1563.73843721	High	High	High	4.3e8	1.3e8	1.5e8	4.82046413421631	High	0	1.517E-07
High	[K].TSVAPNVDHAEIAK.[F]		0.000252221	0	1	2	2	A6TBT7	A6TBT7 [6-19]	0	1451.74888289	High	Not Found	Not Found	5.1e7			3.42205739021301	High	0	6.147E-08
High	[K].APTPVEVIEGDIR.[D]		0.00435691	0	1	2	3	A6TB39	A6TB39 [107-119]	0	1395.74782029	Not Found	High	High		1.7e7	3.2e7	2.97804951667786	High	0	7.795E-06
High	[R].DICQCEALWTPAK.[I]	2xCarbamidomethyl [C3; C5]	0.000240497	0	1	2	14	A6TCC2	A6TCC2 [200-212]	0	1591.72432503	High	High	High	1.4e8		2.8e8	3.78699350357056	High	0	4.346E-08
High	[R].FCVPNQEVMPER.[G]	1xCarbamidomethyl [C2]	0.00156338	0	1	1	8	B5XVC4	B5XVC4 [40-51]	0	1505.68754534	High	High	High	1.0e8	1.4e8	2.8e8	3.45855140686035	High	0	1.419E-06
High	[K].CHPFFTGK.[Q]	1xCarbamidomethyl [C1]	0.00502421	0	1	2	18	A6TGC6	A6TGC6 [40-47]	0	993.46109816	High	High	High	6.1e8	6.6e7	4.3e8	3.04128623008728	High	4.676E-05	0.001257
High	[R].SANQVRPVTLTR.[N]		0.00878556	0	1	1	10	B5XTF9	B5XTF9 [7-18]	0	1341.75972243	High	High	High	2.6e8	4.3e7	1.4e8	2.56211066246033	High	0.0002791	0.005906
High	[R].ADLNVPVKDGK.[V]		0.0123026	0	1	1	10	B5XUB8	B5XUB8 [20-30]	1	1155.63681341	High	High	High	2.1e9	1.2e9	2.3e9	3.83314681053162	High	0	5.057E-05
High	[K].VGAATEVEMK.[E]		0.00281071	0	1	3	12	A6TH53	A6TH53 [381-390]	0	1034.51867218	High	High	High	8.9e7			3.73502135276794	High	0	3.737E-06
High	[R].SLEQYFGR.[E]		0.0300836	0	1	2	20	A6TEN8	A6TEN8 [34-41]	0	999.48942101	High	High	High	7.4e7	1.6e7		2.8090512752533	High	0	0.0002545
High	[R].VDAGDEQLER.[K]		0.00158837	0	1	9	5	P37323	P37323 [59-68]	0	1131.52765685	High	High	High	1.6e9	4.3e8	1.2e9	3.75522613525391	High	0	1.712E-06
High	[R].ACEENDIPYYPIR.[Q]	1xCarbamidomethyl [C2]	0.00696765	0	1	1	4	Q48485	Q48485 [305-317]	0	1639.74208322	Not Found	High	High		8.1e6	7.4e7	3.32271957397461	High	0	1.82E-05
High	[R].AQYVLAEQVTR.[L]		0.00926055	0	1	2	6	A6T9Y5	A6T9Y5 [303-313]	0	1277.68482619	High	High	High	1.4e8			3.62630105018616	High	0	0.0001104
High	[K].VANLAAAQADR.[E]		0.000252221	0	1	2	4	A6TFH4	A6TFH4 [58-68]	0	1099.58544657	Not Found	High	High		2.5e8	4.6e8	4.6722559928894	High	0	5.287E-08
High	[K].AATLFTDAQR.[Q]		0.015745	0	1	1	5	A6TDR7	A6TDR7 [156-165]	0	1093.56364851	High	High	High	2.4e8	1.1e8	1.9e8	3.32410049438477	High	0	9.667E-05
High	[K].AGNVAADGVIK.[T]		0.00125874	0	1	1	3	A6T4X2	A6T4X2 [53-63]	0	1014.55783488	High	Not Found	High	1.9e9		1.4e9	3.06725525856018	High	0	1.731E-06
High	[K].ASNLVYTR.[N]		0.0147846	0	1	1	8	A6T6Q6	A6T6Q6 [11-18]	0	923.49450641	High	High	High	8.7e8	1.1e9	1.8e9	3.38424634933472	High	0	7.083E-05
High	[R].FEQGHPVALNGK.[T]	1xDeamidated [Q/N]	0.000246941	0	1	1	11	A6TEJ0	A6TEJ0 [241-252]	0	1297.6535265	High	High	High	1.3e8	7.4e7	1.2e8	3.93827438354492	High	0	4.572E-08
High	[R].TFEVTEDESKEK.[Y]		0.00212421	0	1	2	9	A6T6A3	A6T6A3 [23-34]	1	1441.66929511	High	High	High	3.4e8		2.4e8	4.0477409362793	High	0	8.002E-06
High	[K].EVSVHREEIYQR.[I]		0.00911543	0	1	1	2	B5XVB9	B5XVB9 [39-50]	1	1544.78157998	High	Not Found	Not Found	1.1e8			3.1296534538269	High	0.0001949	0.003663
High	[R].LNTLSPAEGSK.[K]		0.00510438	0	1	1	10	B5XNB2	B5XNB2 [3-13]	0	1116.58952886	High	High	High	1.8e9	2.9e9	5.0e9	3.119215965271	High	0	1.037E-05
High	[K].LNTEDTVQEWVDK.[I]	1xDeamidated [Q8]	0.0138095	0	1	2	2	A6T9Y5	A6T9Y5 [95-107]	0	1577.73295838	High	Not Found	Not Found				3.29985094070435	High	0.001899	0.0444
High	[K].SSPHLELLR.[K]		0.0288589	0	1	1	10	A6T5N6	A6T5N6 [443-451]	0	1051.58946937	High	High	High	1.4e8	2.5e7		2.10686182975769	High	0.0005608	0.01371
High	[R].NLDNDDIEYK.[Y]		0.01263	0	1	2	6	A6T4Z7	A6T4Z7 [538-547]	0	1238.5535372	High	High	High			2.0e8	3.40244579315186	High	0	5.319E-05
High	[K].TTVNGQPALR.[E]	1xDeamidated [Q/N]	0.01149	0	1	2	16	A6T6A3	A6T6A3 [476-485]	0	1057.56364894	High	High	High			1.5e8	3.04528832435608	High	0	4.479E-05
High	[K].VLDAAVAGK.[I]		0.00627034	0	1	1	5	A6T4X2	A6T4X2 [96-104]	0	843.49344381	High	High	High	8.3e8	1.7e9	1.8e9	2.92981743812561	High	0	1.498E-05
High	[R].RIDVQQVEAK.[-]		0.0116726	0	1	1	6	A6TCD4	A6TCD4 [364-373]	1	1185.65861147	High	High	High	2.2e8	7.6e7	1.3e8	3.20769286155701	High	0	0.000194
High	[K].GGGISGQAGAIR.[H]		0.000769819	0	1	2	12	A6TEN8	A6TEN8 [69-80]	0	1043.55923185	High	High	High	6.8e9	3.1e9	4.7e9	3.53286051750183	High	0	4.06E-07
High	[K].LVDEKNGHVVSVGK.[I]	1xDeamidated [N6]	3.69802E-05	0	1	1	13	B5Y275	B5Y275 [246-259]	1	1481.7958335	High	High	High	1.3e8	1.6e8	2.2e8	4.60951805114746	High	0	1.52E-09
High	[R].IPTLEECDVCHGSGAK.[A]	2xCarbamidomethyl [C7; C10]	3.38002E-05	0	1	2	4	A6T4F5	A6T4F5 [139-154]	0	1772.79419536	Not Found	High	High			9.2e7	4.02302217483521	High	0	1.291E-09
High	[K].ISELSEEQIDILR.[E]		0.000122856	0	1	1	158	B5XNB4	B5XNB4 [45-57]	0	1544.81662802	High	High	High	3.6e8	6.2e7	2.5e8	5.00462770462036	High	0	9.633E-08
High	[R].SVGVMGDGR.[K]		0.0239262	0	1	2	4	A6TCC2	A6TCC2 [456-464]	0	877.41962693	Not Found	High	High		5.7e7	5.9e7	2.61630010604858	High	0.002353	0.05252
High	[K].AAGYELGK.[D]		0.0116726	0	1	2	6	A6TD53	A6TD53 [232-239]	0	808.41994454	High	High	High	2.3e8	7.6e8	1.2e9	2.75164246559143	High	0	8.718E-05
High	[R].SGALQEQVANK.[M]		0.0216672	0	1	2	6	A6TBK7	A6TBK7 [208-218]	0	1144.59567686	High	High	High	2.6e8	2.1e8	4.6e8	3.57607102394104	High	0	0.0001405
High	[R].KQIEEATSDYDR.[E]		0.000241772	0	1	3	11	A6TH53	A6TH53 [351-362]	1	1454.67577748	High	High	High	1.6e9	8.2e7	7.3e8	4.30885601043701	High	0	1.521E-07
High	[R].AGDPPSIPLSR.[R]		0.0296185	0	1	1	2	A6TG45	A6TG45 [175-185]	0	1109.59494863	Not Found	Not Found	High			6.2e7	2.49405646324158	High	0	0.0002486
High	[R].VLGANYDGSK.[H]		0.004842	0	1	1	4	A6T9H9	A6T9H9 [618-627]	0	1023.51055033	High	Not Found	High	9.6e7		1.4e8	2.6102180480957	High	0	7.096E-05
High	[R].AAAESSIQVK.[N]		0.00299465	0	1	1	9	A6TGP1	A6TGP1 [944-953]	0	1003.54185045	High	High	High	2.3e8		3.1e8	3.42647695541382	High	0	3.982E-06
High	[K].HFAALSTNAK.[A]	1xDeamidated [N8]	0.0123674	0	1	2	2	A6TGT4	A6TGT4 [239-248]	0	1060.54218525	High	Not Found	Not Found	9.8e7			3.41307640075684	High	0	5.13E-05
High	[K].HFAALSTNAK.[A]		0.003276	0	1	2	10	A6TGT4	A6TGT4 [239-248]	0	1059.55816925	High	High	High	5.2e7	7.4e8	1.2e9	3.2437379360199	High	0	9.355E-06
High	[K].STAETIVYSALETLAQR.[S]		2.42666E-09	0	1	1	147	A6TEX9	A6TEX9 [37-53]	0	1852.96508302	High	High	High	7.3e8	1.3e8	8.3e8	6.02077293395996	High	0	1.348E-09
High	[R].GQVLAKPGTINPHTK.[F]		1.38266E-05	0	1	1	23	A6TEX7	A6TEX7 [290-304]	0	1560.88565114	High	High	High	6.7e9	1.7e9	4.5e9	3.84615540504456	High	0	1.734E-09
High	[K].VTGATDLTNK.[S]		0.00315708	0	1	1	6	A6TCV9	A6TCV9 [270-279]	0	1019.53676505	High	High	High	9.2e7		2.6e8	3.73249197006226	High	0	4.408E-06
High	[K].EGISKDDAEALKK.[S]		0.000707368	0	1	1	21	A6TGN9	A6TGN9 [97-109]	2	1403.73764949	High	High	High	3.3e10	9.0e9	2.0e10	4.35683679580688	High	0	0.0001831
High	[R].APNKDDKHSEAVIAAAAR.[L]	1xDeamidated [N3]	0.0299278	0	1	1	6	Q9F663	Q9F663 [265-282]	2	1864.95116473	High	High	High	9.8e7	5.6e6	2.8e7	2.74026608467102	High	0	0.0002535
High	[R].APNKDDKHSEAVIAAAAR.[L]		1.88244E-06	0	1	1	27	Q9F663	Q9F663 [265-282]	2	1863.96714873	High	High	High	3.4e9	7.9e7	8.5e8	4.95656776428223	High	0	3.133E-08
High	[K].LFAAAGQAAPEVK.[Y]		8.99232E-05	0	1	1	6	A6T5N6	A6T5N6 [553-565]	0	1272.69466262	High	High	High	2.1e9	8.2e8	1.4e9	4.36408805847168	High	0	4.085E-08
High	[K].VNINGGTPQR.[I]	1xDeamidated [N4]	0.00299465	0	1	1	8	B5XZC1	B5XZC1 [317-326]	0	1056.54324785	High	High	High	3.3e8	1.7e8	3.1e8	3.36779069900513	High	0	4.382E-06
High	[K].ADAFAVIVK.[A]		0.00513139	0	1	1	27	Q7X222	Q7X222 [239-247]	0	933.54039399	High	High	High	3.6e8		2.4e7	3.69264936447144	High	0	4.745E-05
High	[R].LEGNNAELGAK.[K]		0.0111919	0	1	1	6	A6T6F6	A6T6F6 [349-359]	0	1115.56912777	High	High	High	1.4e8	3.7e8	5.0e8	3.14358401298523	High	0	4.286E-05
High	[R].YQAFTQADLTNLR.[K]		9.68345E-05	0	1	3	11	A6TFL4	A6TFL4 [272-284]	0	1540.77543198	High	High	High		4.2e6	3.6e8	4.60772514343262	High	0	1.285E-08
High	[K].MQALAQASQK.[L]		0.00671522	0	1	2	4	A6T4F4	A6T4F4 [588-597]	0	1075.55645467	Not Found	High	High			1.2e9	3.5317234992981	High	0	1.699E-05
High	[R].DEIIDEDDLPIK.[M]		0.00218108	0	1	2	11	A6T6Z0	A6T6Z0 [248-259]	0	1414.6947816	High	High	High	2.3e8	1.7e7		3.66899871826172	High	0	7.143E-05
High	[R].DVSGEGVQQALLK.[L]		0.00116894	0	1	2	6	A6T5I1	A6T5I1 [201-213]	0	1343.71652017	High	High	High	2.9e8	1.6e7	3.4e8	4.25711536407471	High	0	9.444E-07
High	[R].ENEPFDVALRR.[F]		0.00524084	0	1	1	7	B5XU21	B5XU21 [8-18]	1	1345.68588879	High	High	High	2.5e8	2.1e7	4.3e7	2.67543435096741	High	0.00951	0.2131
High	[R].REFYEKPTTER.[K]		0.0228287	0	1	1	4	B5XU21	B5XU21 [35-45]	1	1455.72266817	High	Not Found	High	2.6e8		1.2e8	2.86303186416626	High	0	0.0001652
High	[R].INDNQVIDGAESR.[Y]		8.30647E-05	0	1	1	8	B5Y1K5	B5Y1K5 [69-81]	0	1430.68701088	High	High	High			5.6e8	5.25755596160889	High	0	6.485E-09
High	[K].ARVDDALHATR.[A]		0.00762076	0	1	3	11	A6TH53	A6TH53 [394-404]	1	1224.64435838	High	High	High	3.3e8	1.7e8	2.9e8	3.83805084228516	High	0	3.074E-05
High	[R].SACTYVGASR.[L]	1xCarbamidomethyl [C3]	0.0104522	0	1	2	4	A6T4P6	A6T4P6 [314-323]	0	1071.48876934	Not Found	High	High		9.2e6	9.6e7	3.62307000160217	High	0	3.758E-05
High	[K].VIGHLANGNLEYK.[H]	1xDeamidated [N]	0.00026733	0	1	2	7	A6TG37	A6TG37 [52-64]	0	1428.74815509	High	Not Found	High	7.6e7		4.9e7	3.80054974555969	High	0	5.243E-08
High	[R].EELERENSQLK.[E]		0.00786554	0	1	2	4	A6TFR0	A6TFR0 [51-61]	1	1374.68594828	Not Found	High	High		1.1e7	4.5e7	3.9694926738739	High	0	2.402E-05
High	[K].VNINGGTPQR.[I]		0.0185214	0	1	1	4	B5XZC1	B5XZC1 [317-326]	0	1055.55923185	Not Found	High	High			5.8e7	2.89022731781006	High	0	0.0001295
High	[R].VIIAAHGNSLR.[A]		0.00121301	0	1	1	12	B5XZB2	B5XZB2 [179-189]	0	1150.66911664	High	High	High	5.0e8	1.5e8	2.6e8	2.95863366127014	High	0	7.923E-07
High	[R].GALDCSGVK.[D]	1xCarbamidomethyl [C5]	0.0047159	0	1	1	4	A6TEY0	A6TEY0 [100-108]	0	906.43494293	Not Found	High	High		7.8e8	6.9e8	3.0931932926178	High	0	9.027E-06
High	[R].APVVTIMGHVDHGK.[T]		0.000309998	0	1	2	6	A6TEI7	A6TEI7 [397-410]	0	1460.76784428	High	High	High	9.0e7	3.0e7	8.5e7	3.22834396362305	High	0	8.947E-07
High	[R].VQALADAAR.[E]		0.00851228	0	1	2	6	A6TEV6	A6TEV6 [103-111]	0	914.50540544	High	High	High	2.1e9	1.8e9	4.4e9	2.87484622001648	High	0	5.031E-05
High	[R].AIQHIFASAK.[K]		0.00491927	0	1	1	8	A6TEE9	A6TEE9 [198-207]	0	1085.61020483	High	High	High	3.6e8		3.3e8	3.41152310371399	High	0	1.015E-05
High	[K].IMIDLDGTENK.[S]		0.00131312	0	1	2	23	A6TD53	A6TD53 [93-103]	0	1248.614029	High	High	High	7.1e8		2.0e8	4.22880506515503	High	0	1.073E-06
High	[K].QVEEAGDKLPADDK.[T]		1.21141E-05	0	1	2	9	A6T4F4	A6T4F4 [549-562]	1	1514.73329232	High	High	High	2.9e8	7.7e7	1.6e8	5.31290102005005	High	0	2.042E-10
High	[K].GDGCGQCAACNLR.[A]	3xCarbamidomethyl [C4; C7; C10]	6.86631E-05	0	1	2	6	A6T5I7	A6T5I7 [194-206]	0	1438.56202787	High	High	High	7.2e7	1.6e7	5.5e7	4.03290033340454	High	0	2.236E-06
High	[K].RIQNAGTEVVEAK.[A]		0.00133411	0	1	2	4	A6TEQ3	A6TEQ3 [205-217]	1	1414.76486732	Not Found	High	High		8.7e6	5.1e7	3.48570537567139	High	0	4.469E-06
High	[K].QGNEFGATTGR.[R]		0.0018032	0	1	2	3	A6TH93	A6TH93 [294-304]	0	1137.52832559	Not Found	High	High			1.0e9	2.9986879825592	High	0	1.6E-06
High	[K].LHDYYKDEVVKK.[L]		0.00643786	0	1	1	10	A6TEW0	A6TEW0 [4-15]	2	1536.8056695	High	High	High	6.2e8		1.6e8	4.43588972091675	High	0	4.691E-05
High	[R].LAQSLANDDR.[Q]		0.00256927	0	1	1	4	A6TF07	A6TF07 [188-197]	0	1102.54872668	Not Found	High	High		6.2e7	8.4e7	3.60382509231567	High	0	3.028E-06
High	[K].YFNELEAENIK.[G]		0.00339938	0	1	2	8	A6T6C1	A6T6C1 [254-264]	0	1369.66342199	High	High	High	2.8e7	2.4e7	8.8e7	3.82086825370789	High	0	4.99E-06
High	[-].MITGIQITK.[A]	1xOxidation [M1]	0.00754086	0	1	1	6	A6TCJ1	A6TCJ1 [1-9]	0	1020.57579356	High	High	High	2.1e8	2.7e8	4.8e8	2.82253789901733	High	0	3.065E-05
High	[-].MITGIQITK.[A]		0.0155807	0	1	1	16	A6TCJ1	A6TCJ1 [1-9]	0	1004.58087856	High	High	High	2.0e9	4.7e8	4.1e9	2.38509774208069	High	0	7.766E-05
High	[K].LADEVDESTK.[E]		0.0181376	0	1	1	4	A6T5N6	A6T5N6 [493-502]	0	1106.52117448	Not Found	High	High				2.84499621391296	High	0	0.0001022
High	[K].VLSGPQAQPAGDK.[A]		0.000226905	0	1	1	6	P00350	P00350 [302-314]	0	1267.66409073	High	High	High	3.8e8	1.9e8	7.6e8	4.34166669845581	High	0	1.404E-07
High	[R].VMQAQGSQLTNK.[Y]		0.000543021	0	1	2	6	A6TCG5	A6TCG5 [43-54]	0	1304.66271052	High	High	High	5.7e8	3.2e8	6.6e8	4.70809078216553	High	0	2.066E-07
High	[K].NSIQSIEDYPKPGILFR.[D]		0.000460914	0	1	2	6	A6T5N2	A6T5N2 [13-29]	0	1977.04400206	Not Found	High	High			2.5e7	3.89055609703064	High	0	1.399E-07
High	[K].VAEETPHLIHK.[I]		0.00499777	0	1	1	3	A6T6F6	A6T6F6 [136-146]	0	1273.68991159	High	Not Found	High	6.4e7		4.5e7	3.74761247634888	High	0	9.976E-06
High	[R].YAVVANDVRK.[A]	1xDeamidated [N6]	0.0299278	0	1	2	4	A6T6Q6	A6T6Q6 [125-134]	1	1135.61059912	High	High	Not Found	7.9e7	5.2e7		2.9261474609375	High	3.217E-05	0.001146
High	[K].STPFAAQVAAER.[C]		0.00115055	0	1	1	16	A6TEV0	A6TEV0 [58-69]	0	1247.63787601	High	High	High		1.3e9	3.4e9	3.54466915130615	High	0	1.204E-06
High	[K].AAVTMPSSK.[L]		0.0240513	0	1	2	5	A6TEV8	A6TEV8 [23-31]	0	891.46042911	Not Found	High	High			5.6e8	2.67117404937744	High	0	0.0002178
High	[R].SSFGGQIITVK.[C]		0.0299278	0	1	1	4	A6TGB9	A6TGB9 [30-40]	0	1136.63099978	High	High	Not Found		2.6e7		2.62543439865112	High	4.676E-05	0.001586
High	[R].YQGGHNAGHTLVINGEK.[T]	1xDeamidated [N/Q]	4.64273E-08	0	1	2	17	A6TH93	A6TH93 [34-50]	0	1795.8721862	High	High	High	8.2e8	6.0e7	1.5e8	6.05096387863159	High	0	9.243E-14
High	[R].YQGGHNAGHTLVINGEK.[T]		4.78389E-07	0	1	2	8	A6TH93	A6TH93 [34-50]	0	1794.8881702	High	Not Found	High	1.2e8		5.3e7	5.00748348236084	High	0	5.728E-12
High	[R].NVVAGDPSPDGK.[G]		0.00132008	0	1	2	4	A6T4Z7	A6T4Z7 [389-400]	0	1155.56404237	Not Found	High	High		2.7e8	3.9e8	3.3593590259552	High	0	4.468E-06
High	[R].FQDEEVQR.[D]		0.0281184	0	1	2	8	A6T4F4	A6T4F4 [77-84]	0	1050.48506384	High	High	High	2.2e9	1.4e9	2.0e9	3.23626708984375	High	1.686E-05	0.0005891
High	[K].TEEEQFAR.[T]		0.0241771	0	1	1	4	A6TCV9	A6TCV9 [362-369]	0	1009.45851475	Not Found	High	High		1.2e8	2.7e8	3.18793988227844	High	0	0.0001714
High	[K].SNVPALEACPQK.[R]	1xCarbamidomethyl [C9]	0.00170135	0	1	1	6	A6TEY0	A6TEY0 [19-30]	0	1313.6518118	High	High	High	2.5e9		2.3e9	4.04953765869141	High	0	3.049E-06
High	[R].LDNLNAAR.[I]		0.029465	0	1	2	3	A6TF98	A6TF98 [498-505]	0	886.47410532	Not Found	High	High		1.2e8	1.1e8	3.16296291351318	High	0	0.000247
High	[R].HYAHVDCPGHADYVK.[N]	1xCarbamidomethyl [C7]	2.84884E-07	0	1	1	71	A6TEX7	A6TEX7 [76-90]	0	1768.78601371	High	High	High	1.6e10	1.3e7		5.52322578430176	High	0	1.965E-11
High	[K].EQQQGWQER.[L]		0.0171223	0	1	1	8	A6TFR0	A6TFR0 [62-70]	0	1188.53922462	High	High	High			7.3e8	2.88021159172058	High	1.686E-05	0.0003837
High	[K].SLGQFNLDGINPAPR.[G]		2.19059E-05	0	1	2	22	A6T4F4	A6T4F4 [453-467]	0	1598.82853016	High	High	High	7.8e8			4.81061220169067	High	0	1.968E-09
High	[K].LKEYQYQEVK.[G]		0.00842308	0	1	1	7	B5XQC6	B5XQC6 [285-294]	1	1327.68924285	High	High	High	1.9e8	3.9e7	1.4e8	3.57589912414551	High	0	0.0001007
High	[K].AGELVGMVAQQVGGK.[G]		0.00246294	0	1	1	3	A6TCV9	A6TCV9 [828-842]	0	1443.76242451	Not Found	High	High			2.0e8	2.29920196533203	High	0	2.807E-06
High	[K].LIAEAMDK.[V]		0.0195164	0	1	2	6	A6TH53	A6TH53 [161-168]	0	890.46518014	High	High	High	2.3e9		1.7e9	2.65559864044189	High	0	0.0001163
High	[-].MQEQYRPEEIESK.[V]		0.00325874	0	1	2	8	A6T6A3	A6T6A3 [1-13]	0	1666.77411126	High	High	High	2.3e8		9.0e7	4.37221050262451	High	0	4.64E-06
High	[K].LAAMGVGER.[K]		0.00540941	0	1	2	6	A6T6A3	A6T6A3 [403-411]	0	903.47166251	High	High	High	1.1e8	2.9e7	9.4e7	3.15445351600647	High	0	1.151E-05
High	[R].MGSEVFHHLAK.[V]		0.00117514	0	1	2	19	A6TD53	A6TD53 [185-195]	0	1255.62520291	High	High	High	1.1e9	4.8e7	1.3e9	3.2875669002533	High	0	8.213E-05
High	[K].LQALGANIQR.[V]		0.00362178	0	1	2	4	A6TEK8	A6TEK8 [406-415]	0	1083.62691749	High	High	Not Found	2.2e8	1.4e8		2.67528009414673	High	0	1.215E-05
High	[K].AGIALNDNFVK.[L]	1xDeamidated [N]	0.00864784	0	1	1	17	P24164	P24164 [291-301]	0	1162.61026475	High	High	High				3.48957204818726	High	0	4.621E-05
High	[K].AGIALNDNFVK.[L]		0.00341738	0	1	1	22	P24164	P24164 [291-301]	0	1161.62624875	High	High	High	1.0e10	3.8e8	1.0e10	3.69891023635864	High	0	5.047E-06
High	[K].VANLAAAQADREVEK.[R]		3.45229E-05	0	1	2	9	A6TFH4	A6TFH4 [58-72]	1	1584.83400942	High	High	High	6.1e7	8.5e7	1.3e8	4.6566596031189	High	0	5.35E-08
High	[R].AQLQEIAQTK.[A]		0.0111919	0	1	2	14	A6TGN5	A6TGN5 [104-113]	0	1129.62116335	High	High	High	8.1e9		6.7e9	3.72103357315063	High	0	0.0001564
High	[R].LIDQSTAEIVETAKR.[T]		8.80408E-05	0	1	1	8	A6TEX3	A6TEX3 [17-31]	1	1673.90683995	High	High	High	6.9e8	2.0e7	2.3e8	4.24594736099243	High	0	1.294E-08
High	[R].DPFGAASGGR.[R]		0.00491927	0	1	1	4	A6TAN5	A6TAN5 [208-217]	0	934.4377198	Not Found	High	High		5.1e7	1.9e8	2.83723711967468	High	0	4.97E-05
High	[K].ALIGFAGPR.[V]		0.0102885	0	1	1	4	A6TC02	A6TC02 [223-231]	0	901.52541267	High	Not Found	High	1.5e8		9.8e7	2.67129611968994	High	0	3.655E-05
High	[K].GDTAGTGGKPATLSTGAVVK.[V]		3.22311E-08	0	1	1	12	A6TH65	A6TH65 [144-163]	0	1787.94976733	High	High	High	5.1e8	1.8e8	5.2e8	4.91382741928101	High	0	1.115E-14
High	[K].GIANSILIK.[F]		0.0130345	0	1	2	13	A6TD53	A6TD53 [334-342]	0	928.58259314	High	High	High	2.3e9	3.1e8	1.5e9	3.00756072998047	High	0	0.0001029
High	[K].LQAVLDNGK.[A]	1xDeamidated [N7]	0.0275395	0	1	2	4	A6THZ7	A6THZ7 [300-308]	0	958.52038719	Not Found	High	High		2.2e7	1.5e7	2.47351169586182	High	3.217E-05	0.0008582
High	[K].IAALMDKPVK.[L]		0.00242421	0	1	1	11	P52671	P52671 [34-43]	0	1085.63872777	High	High	High	1.1e9	8.1e8	1.1e9	3.17841172218323	High	0	5.591E-05
High	[R].FGNMSGQMR.[T]		0.0254707	0	1	1	6	B5XXP0	B5XXP0 [80-88]	0	1027.44479581	High	High	High	3.0e8	2.1e8	3.3e8	2.80184078216553	High	3.217E-05	0.000923
High	[R].ENELEEAVMSDR.[D]		0.00171944	0	1	2	2	A6TEI7	A6TEI7 [376-387]	0	1421.62129909	Not Found	High	Not Found				3.66684436798096	High	0	5.486E-06
High	[R].VPETMQAEAFAK.[A]		0.000786274	0	1	1	5	B5XXP0	B5XXP0 [39-50]	0	1321.64566349	High	High	High	5.1e7		2.4e8	3.65849757194519	High	0	2.643E-06
High	[R].FNSLTPEQQR.[D]	1xDeamidated [N2]	0.00417674	0	1	1	12	A6TCJ1	A6TCJ1 [107-116]	0	1220.59059189	High	High	High	8.9e8		1.2e9	3.70361614227295	High	1.686E-05	0.0005991
High	[R].FNSLTPEQQR.[D]		0.00591693	0	1	1	16	A6TCJ1	A6TCJ1 [107-116]	0	1219.60657589	High	High	High	2.2e7	3.9e9	1.5e10	3.47226357460022	High	0	1.358E-05
High	[K].DVADVHDIAK.[S]		0.00535263	0	1	1	4	O07026	O07026 [29-38]	0	1082.54766408	High	High	High	7.2e8	3.9e8	4.9e8	3.34156250953674	High	0	4.727E-05
High	[R].IINEVNGISR.[V]	1xDeamidated [N6]	0.00247599	0	1	2	3	A6TCC2	A6TCC2 [500-509]	0	1115.60551372	Not Found	High	High		1.3e8	2.7e8	3.38456106185913	High	0	2.842E-06
High	[R].IINEVNGISR.[V]		0.00433397	0	1	2	4	A6TCC2	A6TCC2 [500-509]	0	1114.62149772	High	High	High	6.7e7	5.6e7	1.6e8	3.07944679260254	High	0	8.614E-06
High	[R].TLNDAVEVK.[H]	1xDeamidated [N3]	0.0138095	0	1	2	6	A6TEV7	A6TEV7 [36-44]	0	989.51496742	High	High	High	1.2e8	8.2e7	1.5e8	2.72862529754639	High	0	0.0001117
High	[R].TLNDAVEVK.[H]		0.00981259	0	1	2	7	A6TEV7	A6TEV7 [36-44]	0	988.53095142	High	High	High	1.8e9		3.3e9	3.11783003807068	High	0	3.375E-05
High	[R].GPIPLPTRK.[E]		0.0116726	0	1	1	6	A6TEX3	A6TEX3 [38-46]	1	978.6094766	High	High	High	3.2e7	3.6e7	6.9e7	2.14564657211304	High	6.178E-05	0.002174
High	[K].VEGKDDVTGEELTTR.[K]		1.73576E-05	0	1	1	8	A6T5N7	A6T5N7 [142-156]	1	1648.80243442	High	High	High	2.9e8	1.1e8	2.5e8	4.84960317611694	High	0	6.036E-08
High	[R].NKDGIPAVVER.[L]		0.00762076	0	1	1	10	A6TEW9	A6TEW9 [70-80]	1	1197.65861147	High	High	High	4.4e8	4.5e8	9.0e8	3.42826008796692	High	1.686E-05	0.0004387
High	[K].IGIFQDLVER.[V]		0.00532446	0	1	2	16	A6TB02	A6TB02 [36-45]	0	1189.65754887	High	High	High	1.4e8			3.26107883453369	High	0	1.118E-05
High	[K].TVEVMNTDAEGR.[L]		0.000786274	0	1	2	6	A6TCE4	A6TCE4 [270-281]	0	1321.60525517	High	High	High	1.4e8		1.4e8	4.11106491088867	High	0	1.012E-06
High	[R].RGETPSDALLR.[G]		0.00734476	0	1	2	4	A6TCV4	A6TCV4 [311-321]	1	1214.64877504	High	Not Found	High	1.1e8		6.4e7	3.55115532875061	High	0.0004815	0.01099
High	[K].DGSEVSSHDSSTNGLINR.[Y]	1xDeamidated [N13]	2.89441E-07	0	1	2	24	A6TGT4	A6TGT4 [526-543]	0	1875.831503	High	High	High	5.4e8	2.0e8	5.1e8	5.93115901947021	High	0	1.279E-09
High	[K].DGSEVSSHDSSTNGLINR.[Y]		1.2527E-06	0	1	2	13	A6TGT4	A6TGT4 [526-543]	0	1874.847487	High	High	High	3.6e8	1.3e8	2.8e8	5.9387674331665	High	0	6.273E-11
High	[K].ADGIGSQLPAAR.[G]		0.000225708	0	1	2	6	A6TGM5	A6TGM5 [112-123]	0	1155.61166129	High	High	High	4.0e8	1.6e8	2.6e8	3.86512327194214	High	0	4.362E-07
High	[K].HQKPVPALNQPGGIVEK.[E]		6.33178E-07	0	1	2	24	A6TEW1	A6TEW1 [45-61]	0	1812.01264245	High	High	High	2.7e9	9.9e6	3.4e9	4.51231956481934	High	0	3.459E-08
High	[R].EFRPGIETTER.[N]		0.0236779	0	1	2	6	A6TFR2	A6TFR2 [470-480]	0	1334.66990436	High	High	High	1.9e8		1.4e8	3.80427408218384	High	3.217E-05	0.0009843
High	[R].NLETLSQTHNVTR.[L]		0.000137288	0	1	2	6	A6TGE9	A6TGE9 [332-344]	0	1512.77649458	High	High	High	9.7e7		6.9e7	4.36099624633789	High	0	1.063E-06
High	[R].GDGTTGEDITSNVR.[T]		0.000135127	0	1	2	6	A6TC47	A6TC47 [137-150]	0	1421.65029099	High	High	High	2.5e7	2.9e7	6.0e7	4.35101318359375	High	0	1.54E-08
High	[R].SVDEAANSDIVDK.[L]		0.000357581	0	1	2	7	B5XZM0	B5XZM0 [139-151]	0	1362.63832936	High	High	High	2.6e8		3.9e8	4.28481721878052	High	0	8.837E-08
High	[K].KIIGEQLGVK.[Q]		0.0146302	0	1	1	7	B5XXH6	B5XXH6 [10-19]	1	1084.6724707	Not Found	High	High		7.6e8	2.3e9	3.34647130966187	High	0	8.246E-05
High	[R].KSTPFAAQVAAER.[C]		8.5743E-05	0	1	1	12	A6TEV0	A6TEV0 [57-69]	1	1375.73283897	High	High	High	2.9e8	1.3e7	1.0e8	4.51581716537476	High	0	6.812E-09
High	[R].HVDTVCISSYDHDNQR.[E]	1xCarbamidomethyl [C6]	2.39257E-07	0	1	1	12	A6T532	A6T532 [54-69]	0	1945.84571324	High	High	High	1.3e8		2.3e8	5.7684497833252	High	0	2.179E-11
High	[R].ADKPLVGTGMER.[A]		0.0146302	0	1	2	6	A6TGP0	A6TGP0 [695-706]	0	1273.65689689	High	High	Not Found	2.6e8	2.7e7		2.78550624847412	High	7.672E-05	0.002416
High	[K].VFEGNRPTNSILLR.[E]		0.000176031	0	1	2	25	A6TGT4	A6TGT4 [462-475]	0	1615.89146477	High	High	High	1.9e9	3.0e7	9.3e8	3.17746067047119	High	4.676E-05	0.002015
High	[K].IANLEAQLAEAQK.[R]		0.000463357	0	1	2	6	A6TCM1	A6TCM1 [44-56]	0	1398.75871932	High	High	High	6.8e7			4.00483989715576	High	0	1.766E-07
High	[R].TLEESSALAAANKR.[V]		0.000158362	0	1	2	9	A6TFH4	A6TFH4 [572-585]	1	1460.77034658	High	High	High	4.9e8	1.4e8	3.1e8	3.93544960021973	High	0	7.462E-07
High	[K].LVSSAGTGHFYTTTK.[N]		2.27321E-05	0	1	1	35	B5XTG7	B5XTG7 [11-25]	0	1569.79074767	High	High	High	2.9e9	1.4e9	3.4e9	5.12001848220825	High	0	8.112E-09
High	[R].ALNAAGFR.[I]		0.0264164	0	1	1	6	A6TEV0	A6TEV0 [99-106]	0	819.44716237	High	High	High	1.4e9	3.2e8	1.2e9	2.6987156867981	High	1.686E-05	0.0002891
High	[K].DILGAPVGDTLTAAR.[N]		0.000367162	0	1	2	4	A6TCI3	A6TCI3 [264-278]	0	1469.79583307	High	High	Not Found	1.3e8	9.4e7		3.3553249835968	High	0	4.459E-07
High	[K].VGDAVQADVDEARR.[H]		0.003276	0	1	1	13	A6TCV9	A6TCV9 [544-557]	1	1500.74010906	High	High	High	1.2e8	1.1e8	1.9e8	4.40757274627686	High	0	0.0002125
High	[K].LIDSQDVETR.[G]		0.00133411	0	1	2	6	A6TD54	A6TD54 [327-336]	0	1175.59025709	High	High	High	6.6e8		6.8e8	3.88885998725891	High	0	9.398E-07
High	[K].EIMQVALNQAK.[G]		0.00613945	0	1	2	6	A6TEI3	A6TEI3 [517-527]	0	1244.66673332	High	High	High	6.2e7		2.4e8	3.34906554222107	High	0	1.444E-05
High	[R].ALAGAEGAQEPYR.[Y]		0.000287875	0	1	1	6	B5XZ20	B5XZ20 [301-313]	0	1332.6542543	High	High	High	2.9e8	1.3e8	2.6e8	4.36133146286011	High	0	3.08E-07
High	[K].AVAEAYYASR.[E]		0.0269722	0	1	2	1	A6TFH5	A6TFH5 [282-291]	0	1100.53709942	Not Found	Not Found	High				2.72949028015137	High	0	0.0002092
High	[K].ITTVQAAIDYINGHQA.[-]	1xDeamidated [Q/N]	6.14495E-08	0	1	1	228	B5XXH6	B5XXH6 [63-78]	0	1715.8598902	High	High	High	5.0e8	3.0e8	1.3e9	6.26411533355713	High	0	3.413E-09
High	[K].ITTVQAAIDYINGHQA.[-]		9.48152E-08	0	1	1	51	B5XXH6	B5XXH6 [63-78]	0	1714.8758742	High	High	High	2.2e8	1.6e7	4.5e7	6.19145774841309	High	0	4.417E-13
High	[K].SSHGDVDYAQASAELAK.[A]		0.00837883	0	1	2	2	A6TG35	A6TG35 [108-124]	0	1748.80858242	Not Found	High	Not Found		1.6e7		2.31340622901917	High	0	0.0001294
High	[R].SQVPAATNKPVVLR.[A]		0.000371067	0	1	1	4	A6TEB4	A6TEB4 [94-107]	0	1479.86418745	Not Found	High	High		2.8e7	4.0e7	3.10152339935303	High	0	9.424E-08
High	[R].LSASYVGENNER.[Q]		0.00112647	0	1	1	6	B5XQC6	B5XQC6 [493-504]	0	1338.62843344	High	High	High	3.2e8		4.4e8	3.91732001304626	High	0	2.329E-06
High	[K].TVASNAVTINGEK.[Q]	1xDeamidated [N10]	0.000587849	0	1	1	6	A6T9Y5	A6T9Y5 [382-394]	0	1304.66923605	High	High	High		5.1e7	9.6e7	4.05387449264526	High	0	2.146E-07
High	[K].TVASNAVTINGEK.[Q]		0.000155047	0	1	1	2	A6T9Y5	A6T9Y5 [382-394]	0	1303.68522005	Not Found	Not Found	High			3.8e7	4.08553409576416	High	0	1.969E-08
High	[R].GTLEDPNQFIR.[R]		0.0120466	0	1	1	6	A6T5N6	A6T5N6 [606-616]	0	1289.64844067	High	High	Not Found	8.2e8			3.47610282897949	High	0	4.896E-05
High	[R].IQNAGTEVVEAK.[A]		0.000656892	0	1	2	6	A6TEQ3	A6TEQ3 [206-217]	0	1258.66375636	High	High	High	2.6e8	1.4e8	2.3e8	3.51112747192383	High	0	2.63E-07
High	[R].EYEQPLNVYGYSK.[F]		0.000613252	0	1	3	6	A6TFL4	A6TFL4 [132-144]	0	1589.74821415	High	High	High	2.6e8		2.7e8	4.2807879447937	High	0	9.322E-07
High	[R].WLGGMLTNWK.[T]		0.00846756	0	1	2	38	A6T4X1	A6T4X1 [96-105]	0	1205.61357565	High	High	High		4.5e6		2.92766690254211	High	1.686E-05	0.0003914
High	[R].YSVSDMINR.[G]		0.0176689	0	1	1	6	A6TGB8	A6TGB8 [56-64]	0	1084.50917012	High	High	High	3.3e8	3.2e7		2.77365446090698	High	0	9.731E-05
High	[R].SNTPIVVDGK.[D]		0.0299278	0	1	2	5	A6TGT4	A6TGT4 [105-114]	0	1029.55750051	High	High	High	4.9e8	6.2e7	6.7e8	2.54831457138062	High	0	0.0002534
High	[K].VVMTADAVK.[Q]		0.0101274	0	1	1	6	A6TEX1	A6TEX1 [186-194]	0	933.50737929	High	High	High	1.6e9	3.2e8	1.3e9	2.41681408882141	High	0	4.527E-05
High	[R].GCGITVDQAER.[L]	1xCarbamidomethyl [C2]	0.00375816	0	1	2	2	A6TFH4	A6TFH4 [97-107]	0	1205.55791144	High	Not Found	Not Found	2.5e8			3.59936118125916	High	0	6.009E-06
High	[R].VPAGSVVVSGNLPSK.[D]		3.64633E-06	0	1	1	14	B5Y1K5	B5Y1K5 [227-241]	0	1410.79510484	High	High	High	1.0e8	1.1e8	1.9e8	4.71274566650391	High	0	3.657E-10
High	[R].HKANLTAQINK.[L]		0.00417674	0	1	1	3	B5Y237	B5Y237 [75-85]	1	1237.70114499	High	Not Found	Not Found	1.0e8			3.05150246620178	High	0	0.000138
High	[R].NLLGDEILNLAPK.[G]		7.63245E-05	0	1	2	27	A6TF98	A6TF98 [86-98]	0	1409.79985587	High	High	High	7.6e7	3.2e7	2.1e7	4.06926822662354	High	0	5.884E-07
High	[R].ELISNASDAADKLR.[F]		0.000897393	0	1	1	9	A6T5N6	A6T5N6 [34-47]	1	1502.78091124	High	High	High	1.3e8	1.6e7	3.3e8	4.29619312286377	High	0	4.595E-07
High	[R].GGTVQYVDASR.[I]		0.00564259	0	1	2	5	A6TGP0	A6TGP0 [721-731]	0	1152.56437674	High	High	High	4.3e8	9.4e7	3.0e8	3.66990518569946	High	0	2.521E-05
High	[R].WAVGCAQAAQEDILK.[A]	1xCarbamidomethyl [C5]	3.38607E-06	0	1	1	8	B5Y235	B5Y235 [687-701]	0	1659.81591686	High	High	High		3.1e7	8.9e7	5.26491117477417	High	0	6.711E-11
High	[-].MQGSVTEFLKPR.[L]		0.0117342	0	1	1	2	A6TEU8	A6TEU8 [1-12]	0	1392.73039616	High	High	Not Found	6.1e8	1.5e7		2.10366368293762	High	4.676E-05	0.001677
High	[R].ICEHYVTVTQK.[L]	1xCarbamidomethyl [C2]	0.00116278	0	1	1	4	A6TAN5	A6TAN5 [37-47]	0	1377.68311192	High	Not Found	High	7.5e7		1.5e8	4.067795753479	High	0	7.322E-07
High	[K].DPQQIISGNEK.[V]		0.003276	0	1	2	5	A6TFH4	A6TFH4 [311-321]	0	1228.61680618	High	High	High	5.5e7	1.6e8	2.3e8	4.26529216766357	High	0	1.476E-05
High	[K].SNVPALEACPQKR.[G]	1xCarbamidomethyl [C9]	0.00354608	0	1	1	14	A6TEY0	A6TEY0 [19-31]	1	1469.75292276	High	High	High	1.6e9	5.7e8	1.2e9	3.68719220161438	High	0	4.049E-05
High	[R].VTVQDAVEK.[I]		0.0285605	0	1	1	3	B5XTE8	B5XTE8 [4-12]	0	988.53095142	Not Found	High	High			6.1e8	2.51635193824768	High	0	0.0002326
High	[R].IEDTDLER.[S]		0.0148623	0	1	2	5	A6TC43	A6TC43 [41-48]	0	990.47383044	High	High	High	3.7e8		1.3e8	2.90483474731445	High	1.686E-05	0.0004197
High	[K].HLFTSESVSEGHPDK.[I]		7.00116E-07	0	1	2	11	A6TDV1	A6TDV1 [4-18]	0	1669.78163947	High	High	High	5.8e8	4.0e6	4.6e8	5.36108589172363	High	0	5.378E-12
High	[R].DEDKLHAPDNAYVMQTR.[R]		0.000210711	0	1	1	2	B5XXK6	B5XXK6 [390-406]	1	2002.92871426	Not Found	Not Found	High			1.2e8	4.32286071777344	High	0	3.442E-08
High	[K].ALSVPCSDSK.[A]	1xCarbamidomethyl [C6]	0.019825	0	1	3	7	A6TH53	A6TH53 [133-142]	0	1063.50883606	High	High	High	4.9e9	4.3e8	3.6e9	2.57396030426025	High	0	0.0001959
High	[R].HYGALQGLNK.[A]		0.00272301	0	1	1	8	B5XZB2	B5XZB2 [91-100]	0	1100.58471834	High	High	High	1.5e9	1.1e8	5.9e8	3.82154440879822	High	0	3.38E-06
High	[R].NGDTSNGVELGK.[S]	2xDeamidated [N1; N6]	0.00364096	0	1	2	2	A6T5I1	A6T5I1 [101-112]	0	1192.5328026	Not Found	Not Found	High				3.77841234207153	High	0	0.0001114
High	[R].ATLGEVGNAEHMLR.[V]		2.69244E-05	0	1	1	30	A6TEW9	A6TEW9 [190-203]	0	1497.74783705	High	High	High	1.8e9	4.9e7	9.8e8	4.73459672927856	High	0	2.19E-09
High	[R].GLAQGTDVSFGTFGLK.[A]		1.52883E-05	0	1	1	33	A6TEW5	A6TEW5 [19-34]	0	1597.82204779	High	High	High	1.6e8	1.4e7	4.1e7	5.57699728012085	High	0	3.113E-10
High	[K].TFTTQETMTNAHSAR.[D]		2.7404E-06	0	1	2	13	A6TGT4	A6TGT4 [209-223]	0	1695.77550823	High	High	High	1.6e9	3.6e8	9.6e8	5.10351276397705	High	0	5.368E-09
High	[R].VDGQRPLAVIHAK.[D]		0.00204706	0	1	1	9	A6THZ7	A6THZ7 [393-405]	0	1403.81175801	High	High	High	2.9e8	7.9e7	2.2e8	2.79347705841064	High	0	7.197E-06
High	[R].LKENGFIK.[N]	1xDeamidated [N4]	0.00576292	0	1	2	4	A6TBK7	A6TBK7 [114-121]	1	949.53530902	Not Found	High	High		1.1e7	1.5e7	3.58545184135437	High	0	1.289E-05
High	[R].GMGESNPVTGNTCDNVK.[A]	1xCarbamidomethyl [C13]	1.445E-06	0	1	1	8	P24017	P24017 [297-313]	0	1779.76362316	High	High	High	5.6e8		8.0e8	5.05191421508789	High	0	2.668E-10
High	[R].ENSQLKEQQQGWQER.[L]		0.000271605	0	1	1	6	A6TFR0	A6TFR0 [56-70]	1	1887.89437769	High	High	High	6.6e7		4.4e7	4.89537668228149	High	0	1.095E-07
High	[R].IIVATDHEDVAR.[A]		0.000167849	0	1	1	6	A6T710	A6T710 [45-56]	0	1338.70120448	High	High	High	1.6e7	3.2e7	5.7e7	4.64497041702271	High	0	2.287E-08
High	[K].AATDNGGSLIK.[E]	1xDeamidated [N5]	0.00762076	0	1	2	4	A6TG37	A6TG37 [249-259]	0	1047.53168008	Not Found	High	High			9.1e7	3.07510137557983	High	0	2.146E-05
High	[R].ELISNASDAADK.[L]		0.000833363	0	1	1	6	A6T5N6	A6T5N6 [34-45]	0	1233.59573635	High	High	High	1.8e8	2.3e8	4.8e8	3.70173454284668	High	0	4.017E-07
High	[K].KHQKPVPALNQPGGIVEK.[E]		1.81078E-05	0	1	2	16	A6TEW1	A6TEW1 [44-61]	1	1940.10760541	High	High	High	1.1e9			4.79637670516968	High	0	7.397E-09
High	[R].EGRPSEGETLIAR.[L]		0.00499777	0	1	2	10	A6TEI3	A6TEI3 [81-93]	0	1414.7284818	High	High	High	3.2e8	1.7e8	4.0e8	4.15597772598267	High	0	0.000106
High	[R].IEEALGEQAPFNGR.[K]	1xDeamidated [N/Q]	9.24995E-06	0	1	2	27	A6TD53	A6TD53 [412-425]	0	1531.73871252	High	High	High	9.9e8		1.8e9	5.66136932373047	High	0	1.27E-10
High	[R].IEEALGEQAPFNGR.[K]		1.24387E-05	0	1	2	16	A6TD53	A6TD53 [412-425]	0	1530.75469652	High	High	High	2.4e9		1.5e9	5.45887899398804	High	0	4.83E-10
High	[K].VLQVQTENLQAER.[N]	1xDeamidated [Q/N]	0.00320751	0	1	2	7	A6T6Z0	A6T6Z0 [39-51]	0	1528.79656173	Not Found	Not Found	High				4.4730863571167	High	0	5.235E-06
High	[K].VLQVQTENLQAER.[N]		0.000613252	0	1	2	6	A6T6Z0	A6T6Z0 [39-51]	0	1527.81254573	High	High	High	1.3e9	5.3e8	8.5e8	4.45413398742676	High	0	5.637E-07
High	[R].IDLTEWETNPESTR.[Y]		0.00433397	0	1	2	2	A6TBS0	A6TBS0 [152-165]	0	1690.79186976	Not Found	Not Found	High			4.4e7	3.61412239074707	High	0	8.896E-05
High	[R].SGASVGIDDMVIPEKK.[Y]		1.56152E-05	0	1	1	6	A6TGP1	A6TGP1 [635-650]	1	1645.84654793	High	Not Found	High	2.7e8		1.0e8	4.26190423965454	High	0	7.833E-05
High	[K].TRDEILSGVSK.[Q]		0.0107873	0	1	1	6	B5XWN4	B5XWN4 [110-120]	1	1204.6531917	High	High	High	1.9e8	2.0e7	1.3e8	3.43249607086182	High	0	3.981E-05
High	[R].VVNTLGAPIDGK.[G]		0.00278117	0	1	2	7	A6TG38	A6TG38 [107-118]	0	1183.66811353	High	High	High	1.4e9	5.2e8	1.2e9	3.81872916221619	High	0	1.025E-05
High	[R].GMGESNPVTGNTCDNVK.[A]	1xOxidation [M2]; 1xCarbamidomethyl [C13]	2.77926E-05	0	1	1	4	P24017	P24017 [297-313]	0	1795.75853816	Not Found	High	High			1.8e7	3.97047162055969	High	0	9.121E-10
High	[K].LHDYYKDEVVK.[K]		0.000997489	0	1	1	25	A6TEW0	A6TEW0 [4-14]	1	1408.71070654	High	High	High	4.5e8		8.5e7	4.7119083404541	High	0	3.087E-05
High	[K].LGEQLDAAK.[S]		0.00807549	0	1	2	5	A6T6Z0	A6T6Z0 [78-86]	0	944.5047367	High	High	High	6.2e8	2.1e8	5.0e8	3.28602385520935	High	0	2.374E-05
High	[K].EGPAEDPSNQEAIAK.[L]		8.96101E-06	0	1	1	8	A6T5N6	A6T5N6 [384-398]	0	1555.72345589	High	High	High	1.6e9		1.5e9	3.90225386619568	High	0	3.508E-08
High	[K].LTHIDFVR.[A]		0.000619772	0	1	2	25	B5XP25	B5XP25 [86-93]	0	1000.55744102	High	High	High	3.3e8	3.9e7	7.9e8	2.73791909217834	High	0	1.195E-06
High	[K].QIEEATSDYDR.[E]		0.00210188	0	1	3	8	A6TH53	A6TH53 [352-362]	0	1326.58081452	High	High	High			8.8e8	3.22714471817017	High	0	8.879E-06
High	[K].THGEGGNLVGSPLQGR.[V]		1.59776E-06	0	1	1	6	B5XTG0	B5XTG0 [104-119]	0	1578.79829264	High	High	High	4.0e7	1.6e7	5.6e7	4.53207731246948	High	0	1.869E-10
High	[R].IGSEAYNQQLSEKR.[A]		0.00026592	0	1	1	7	P24017	P24017 [262-275]	1	1622.81327396	High	High	High	4.2e7	1.2e7	6.7e7	3.91154837608337	High	0	4.769E-06
High	[R].QKEISDGLASAER.[A]		0.000590966	0	1	2	7	B5XZM0	B5XZM0 [37-49]	1	1403.71249737	High	High	High	6.7e7	1.7e7	6.0e7	3.9197108745575	High	0	2.169E-07
High	[R].LDNNDMIDQLEAR.[I]		0.00428845	0	1	1	2	A6TCD4	A6TCD4 [339-351]	0	1546.71659642	High	Not Found	Not Found	1.3e7			3.96151375770569	High	0	7.641E-06
High	[K].CDGPSALPLDK.[L]	1xCarbamidomethyl [C1]	0.00945763	0	1	1	4	A6TAN5	A6TAN5 [249-259]	0	1172.56159987	Not Found	High	High		2.8e7	8.2e7	3.19742298126221	High	0	3.166E-05
High	[R].LKDLETQSQDGTFDK.[L]		8.45452E-06	0	1	2	19	A6T4X1	A6T4X1 [114-128]	1	1724.83373454	High	High	High	1.9e9		2.3e9	5.46232128143311	High	0	5.999E-10
High	[K].TAFETAPQYEGK.[I]		0.00319061	0	1	2	6	A6TGG1	A6TGG1 [337-348]	0	1341.63212187	High	High	High	1.4e8	1.9e7	1.1e8	4.01461553573608	High	1.686E-05	0.0005417
High	[R].LALAGQFAEAR.[A]		0.000798846	0	1	1	6	A6TCA1	A6TCA1 [220-230]	0	1146.62658312	High	High	High	1.2e8		1.5e8	3.92324376106262	High	0	5.034E-07
High	[K].ANDVVSIR.[E]		0.0261427	0	1	1	9	B5XNB5	B5XNB5 [139-146]	0	873.47885635	High	High	High	1.3e9	1.8e7	1.2e9	3.03976130485535	High	0	0.0001973
High	[R].GGYADHVTLR.[L]		0.00650611	0	1	2	8	A6TI29	A6TI29 [284-293]	0	1088.54833282	High	High	High	4.7e8		3.6e8	3.35183072090149	High	0	2.12E-05
High	[K].EGDNVVGSETR.[V]		0.000656892	0	1	2	4	A6TCW1	A6TCW1 [234-244]	0	1162.53347048	Not Found	High	High		2.6e8	5.2e8	3.68334341049194	High	0	3.047E-07
High	[K].HSEAVIAAAAR.[L]		0.000253559	0	1	1	26	Q9F663	Q9F663 [272-282]	0	1095.59053197	High	High	High	6.2e9		2.9e9	3.52959179878235	High	0	4.82E-07
High	[R].INSNDELALPK.[E]		0.00223948	0	1	1	2	B5XVC4	B5XVC4 [153-163]	0	1213.64229267	High	Not Found	Not Found	3.4e8			3.65409255027771	High	0	2.373E-06
High	[R].HIGPDAQQQQEMLK.[T]		2.60834E-05	0	1	2	1	A6TDR5	A6TDR5 [18-31]	0	1622.79551546	Not Found	Not Found	High			3.9e7	4.1372184753418	High	0	8.124E-10
High	[K].RVALADKFFAK.[R]		0.0212191	0	1	1	3	B5XNA6	B5XNA6 [13-23]	2	1265.73646791	High	Not Found	High	1.7e8		1.4e7	3.27613234519959	High	0	0.0001353
High	[R].HGVLGQETCGPGGIAYGMR.[S]	1xDeamidated [Q6]; 1xCarbamidomethyl [C9]	0.019825	0	1	1	2	Q9AGA6	Q9AGA6 [103-121]	0	1960.90039184	High	Not Found	Not Found	1.1e8			2.78973770141602	High	0.0003182	0.007583
High	[R].HGVLGQETCGPGGIAYGMR.[S]	1xCarbamidomethyl [C9]	0.019929	0	1	1	2	Q9AGA6	Q9AGA6 [103-121]	0	1959.91637584	Not Found	Not Found	High			1.2e7	2.87272477149963	High	0	0.0001208
High	[R].EAAAAAGQQDEGVR.[R]		4.8175E-05	0	1	2	6	A6TB02	A6TB02 [123-136]	0	1372.6451461	High	High	High	1.7e8		2.1e8	5.29430866241455	High	0	1.028E-07
High	[K].EQVQQALNAR.[K]		0.00301051	0	1	2	4	A6TAI3	A6TAI3 [65-74]	0	1156.60691026	High	Not Found	High	4.6e8		4.4e8	3.47489857673645	High	0	4.659E-05
High	[R].HGGGAFSGKDPSK.[V]		0.0300836	0	1	2	3	A6TDV1	A6TDV1 [258-270]	1	1244.60182486	Not Found	High	High				4.57744836807251	High	0	0.0002562
High	[K].LKQGIESAVQK.[K]		0.00601129	0	1	2	3	A6T5G0	A6T5G0 [98-108]	1	1200.69466262	Not Found	High	High		6.3e7	5.7e7	3.4972620010376	High	0	7.372E-05
High	[R].AQASTHGIGK.[F]		0.00491927	0	1	1	3	B5XUB8	B5XUB8 [147-156]	0	969.51121907	High	Not Found	Not Found	1.1e7			2.69215655326843	High	0	1.415E-05
High	[R].EAEANAESDR.[K]		0.0013844	0	1	2	6	A6T4F4	A6T4F4 [518-527]	0	1091.45997121	High	High	High	3.2e7			3.30303406715393	High	0	9.978E-07
High	[R].QVSTNLAWEHNR.[F]		0.00293204	0	1	1	6	B5XUB2	B5XUB2 [61-72]	0	1454.71350048	High	High	High	4.8e7	3.6e7	9.8e7	3.54676580429077	High	0	4.947E-06
High	[-].MQVSVETTQGLGR.[R]		0.00176548	0	1	2	2	A6T5H9	A6T5H9 [1-13]	0	1405.71038893	Not Found	High	Not Found				3.21958327293396	High	0	6.995E-06
High	[R].TQDATHGNSLSHR.[V]	1xDeamidated [N/Q]	6.37624E-05	0	1	1	6	A6TEX2	A6TEX2 [129-141]	0	1424.65129453	High	High	High	2.7e6			3.39625573158264	High	0	4.695E-06
High	[R].TQDATHGNSLSHR.[V]		9.43072E-05	0	1	1	14	A6TEX2	A6TEX2 [129-141]	0	1423.66727853	High	High	High	2.7e7			3.19332265853882	High	0	1.683E-06
High	[K].SHVVVNGHTK.[I]	1xDeamidated [N6]	0.0040465	0	1	2	6	A6T4Y3	A6T4Y3 [46-55]	0	1078.56398331	High	High	Not Found				3.0627555847168	High	0	8.913E-06
High	[K].QTLLTHLNR.[E]		0.0101808	0	1	2	7	A6TEI7	A6TEI7 [43-51]	0	1095.62691749	High	High	High	4.0e7	5.4e7	8.3e7	2.69339823722839	High	0	0.0001949
High	[K].GPLNLPNLTR.[L]		0.0140287	0	1	1	6	B5Y275	B5Y275 [49-58]	0	1094.63166852	High	High	High	9.6e7		8.9e7	2.95062851905823	High	0	0.0001592
High	[K].AVESGDKKPLR.[T]		0.00076172	0	1	1	5	B5XN98	B5XN98 [22-32]	1	1199.67426153	High	High	High	4.5e6		4.7e6	3.55683207511902	High	0	3.428E-07
High	[R].EHGEAHLQAGAK.[K]		0.0262792	0	1	2	3	A6TDT2	A6TDT2 [107-118]	0	1247.61272389	High	High	Not Found	3.3e7			3.34003686904907	High	0	0.0002002
High	[K].TRAEITGSGK.[K]		0.00855723	0	1	1	9	A6TEX1	A6TEX1 [48-57]	1	1019.54799845	High	High	High	8.1e6		1.2e7	3.65270948410034	High	0	5.963E-05
High	[R].HMVNELVANLR.[T]		0.000437172	0	1	1	21	Q7X222	Q7X222 [17-27]	0	1295.68886575	High	High	High	6.6e8			3.33713936805725	High	0	8.847E-07
High	[-].MQQLQNVIESAFER.[R]		0.000270172	0	1	2	13	B5Y1K5	B5Y1K5 [1-14]	0	1692.83738024	High	High	High	1.3e8		1.0e8	4.92685747146606	High	0	7.523E-07
High	[K].EHNADVTGFIR.[F]		0.000649982	0	1	1	14	A6T4X2	A6T4X2 [248-258]	0	1258.61747492	High	High	High	3.4e8	8.3e6		3.42887759208679	High	0	4.74E-06
High	[K].GQIEGAVSSSDASTEK.[L]		5.03473E-06	0	1	2	14	A6TDS5	A6TDS5 [44-59]	0	1565.72893515	High	High	High		2.0e7	1.1e8	5.60014772415161	High	0	2.041E-10
High	[R].TLVALMENYQQADGR.[I]		3.81726E-05	0	1	2	11	A6T6Z0	A6T6Z0 [398-412]	0	1708.83229484	High	High	High	5.6e7	5.2e7		5.14544486999512	High	0	2.845E-07
High	[K].QIEEATSDYDREK.[L]		0.00163955	0	1	3	16	A6TH53	A6TH53 [352-364]	1	1583.71837049	High	High	High	3.6e9	2.2e8	1.5e9	4.12841987609863	High	0	7.998E-06
High	[K].VSLVYGQMNEPPGNR.[L]		8.85076E-05	0	1	2	8	A6TG36	A6TG36 [203-217]	0	1660.81116552	High	High	High	3.1e8			4.33722496032715	High	0	7.269E-09
High	[R].GFEGGQMPLYR.[R]		0.0065405	0	1	1	10	B5XNB2	B5XNB2 [49-59]	0	1254.59356842	High	High	High	5.0e8		1.2e9	3.45674681663513	High	0	1.629E-05
High	[K].IEQAPGQHGAR.[K]		0.00965887	0	1	1	2	B5XNB5	B5XNB5 [34-44]	0	1163.59159457	High	Not Found	Not Found	6.6e6			2.87962341308594	High	0	3.286E-05
High	[R].EYQAIEQLAER.[V]		0.00986437	0	1	2	2	A6T4J7	A6T4J7 [295-305]	0	1349.66956999	High	Not Found	Not Found				3.03499436378479	High	0	7.033E-05
High	[K].CKIEQAPGQHGAR.[K]	1xCarbamidomethyl [C1]	1.2772E-05	0	1	1	16	B5XNB5	B5XNB5 [32-44]	1	1451.71720598	High	High	High	8.8e7		1.2e9	4.46219968795776	High	0	2.563E-07
High	[K].EGISKDDAEALK.[K]		0.000405973	0	1	1	12	A6TGN9	A6TGN9 [97-108]	1	1275.64268653	High	High	High	4.2e8	1.1e8	2.5e8	4.07455778121948	High	0	3.016E-06
High	[R].FNNFINDSLLEGAIDALK.[R]	2xDeamidated [N3; N6]	0.00206882	0	1	1	1	A6T5E8	A6T5E8 [22-39]	0	1995.99096423	Not Found	Not Found	High			2.0e7	4.4359917640686	High	0	2.049E-06
High	[K].QLSGAQVMATDLR.[A]		0.000284846	0	1	2	2	A6TEK8	A6TEK8 [359-371]	0	1389.71547433	Not Found	Not Found	High			7.6e7	3.54455351829529	High	0	5.897E-08
High	[R].LVDIEQVSSTHAK.[V]		2.32182E-05	0	1	1	12	A6TEU8	A6TEU8 [13-25]	0	1426.75363392	High	High	High	9.0e8		2.0e9	4.41694593429565	High	0	2.067E-08
High	[R].HGIAIAGTHGK.[T]		7.7275E-06	0	1	2	6	A6T4N4	A6T4N4 [120-130]	0	1061.58505271	High	High	High	5.4e7		6.2e7	2.71813893318176	High	0	9.145E-11
High	[K].SATPAQAQAVHK.[F]		0.00163955	0	1	1	9	Q7X222	Q7X222 [177-188]	0	1208.63821038	High	High	High	3.4e7		3.7e8	3.24997043609619	High	0	0.0001558
High	[R].GATVLPHGTGR.[S]		0.00287073	0	2	2	8	B5XYF8; A6TGN6	B5XYF8 [61-71]; A6TGN6 [61-71]	0	1065.57996731	High	High	High	1.4e8		1.7e9	2.88513207435608	High	0	3.715E-06
High	[K].AGVHFGHQTR.[Y]		0.000236711	0	1	2	12	A6T4X1	A6T4X1 [12-21]	0	1109.55990059	High	High	High	3.7e8		1.8e9	4.05586957931519	High	0	4.239E-08
High	[R].QSVDQPVQTGYK.[S]		0.00162231	0	1	2	7	A6TG38	A6TG38 [140-151]	0	1349.66956999	High	High	High	1.0e9		8.0e8	3.88913178443909	High	0	1.332E-06
High	[K].QDVPSFRPGDTVEVK.[V]		0.00383839	0	1	1	16	B5XVK6	B5XVK6 [15-29]	0	1673.84932511	High	High	High	4.5e9	8.6e8	3.3e9	4.38189363479614	High	0	1.007E-05
High	[R].GMVNAVSFMVK.[V]		0.00604308	0	1	1	16	A6TEV4	A6TEV4 [46-56]	0	1182.60096204	High	High	High		1.7e7		3.33109903335571	High	0	1.818E-05
High	[R].GTAMNPVDHPHGGGEGR.[N]	1xOxidation [M4]	0.000745778	0	1	1	6	A6TEW9	A6TEW9 [222-238]	0	1704.75069088	High	High	High	7.1e6		1.3e8	3.39073348045349	High	0	1.857E-06
High	[R].GTAMNPVDHPHGGGEGR.[N]		1.35614E-06	0	1	1	18	A6TEW9	A6TEW9 [222-238]	0	1688.75577588	High	High	High	3.4e9		3.3e9	4.70892763137817	High	0	4.046E-12
High	[R].NGKGEVDDIDHLGNR.[R]	1xDeamidated [N1]	0.000111699	0	1	2	8	A6TGP0	A6TGP0 [437-451]	1	1639.76705244	High	High	High	2.2e8		7.6e7	4.84466171264648	High	0	1.582E-06
High	[K].IKADAQEAAR.[K]		0.0005941	0	1	1	12	A6TFH4	A6TFH4 [226-235]	1	1072.57454754	High	High	High	4.2e7			3.22723364830017	High	0	5.894E-05
High	[K].AAMSGMLSPELK.[Q]		0.00334594	0	1	2	2	A6TEI7	A6TEI7 [786-797]	0	1234.61700596	High	Not Found	Not Found	7.7e7			3.5918664932251	High	0	9.152E-05
High	[K].HFPGHGAVTADSHK.[E]		4.55336E-06	0	1	1	4	B5XXG4	B5XXG4 [164-177]	0	1460.70293582	High	Not Found	Not Found	1.7e7			4.10845613479614	High	0	3.111E-10
High	[R].ASGVQTGGPDSLSQR.[D]		0.00965887	0	1	2	2	A6T5B1	A6T5B1 [117-131]	0	1459.71355997	Not Found	High	Not Found				2.6258749961853	High	0	3.266E-05
High	[K].HIATLQHDR.[C]		0.00864784	0	1	2	6	A6TFK3	A6TFK3 [40-48]	0	1090.57521628	Not Found	High	High			6.1e7	2.78287672996521	High	0	2.682E-05
High	[R].RENEAAELKR.[K]		0.00207978	0	1	2	2	A6TEI7	A6TEI7 [178-187]	2	1215.64402401	Not Found	High	Not Found				2.74881815910339	High	4.676E-05	0.001479
High	[R].NPEAMAASLK.[A]		0.0223569	0	1	2	4	A6T4Y7	A6T4Y7 [278-287]	0	1031.51900655	Not Found	High	High			2.0e7	2.77692365646362	High	3.217E-05	0.0008716
High	[K].QQQAQVEQVLK.[T]		0.0012259	0	1	1	4	A6TCV9	A6TCV9 [351-361]	0	1298.70628988	High	Not Found	High	7.3e8		5.1e8	3.44004273414612	High	0	1.172E-05
High	[K].SHHNVGGLPK.[E]		0.000483381	0	1	2	9	A6TCC2	A6TCC2 [357-366]	0	1045.55375259	High	High	High	6.6e7		5.8e8	3.5276951789856	High	0	2.332E-07
High	[R].AINEAIAATGLR.[I]		0.0013844	0	1	2	2	B5XQ71	B5XQ71 [63-74]	0	1199.67426153	High	Not Found	Not Found	3.7e7			3.35983467102051	High	0	9.965E-07
High	[R].VSTLDLENLPR.[N]		0.00921193	0	1	1	10	A6T726	A6T726 [179-189]	0	1256.68449182	High	High	High			4.6e8	3.34796166419983	High	0.0001364	0.003199
High	[R].KISNGEGVER.[V]		0.00261032	0	1	1	4	B5XVK6	B5XVK6 [63-72]	1	1088.56946214	Not Found	High	High				3.12154579162598	High	0	8.973E-06
High	[R].VSGEGHITCGHCR.[N]	2xCarbamidomethyl [C9; C12]	0.000101555	0	1	2	17	A6TFL2	A6TFL2 [85-97]	0	1469.63724141	High	High	High	1.4e8		3.6e8	4.18229722976685	High	0	1.17E-06
High	[R].KAEQAAAEQALK.[K]		0.000166082	0	1	1	2	A6TCI1	A6TCI1 [210-221]	1	1257.67974079	High	Not Found	Not Found				4.95465898513794	High	0	2.241E-08
High	[R].LAAEEQAQR.[E]		0.00869351	0	1	2	4	A6TEI7	A6TEI7 [103-111]	0	1015.51669833	High	High	Not Found				3.24881625175476	High	0	3.763E-05
High	[R].VEGGQHLNVNVLR.[R]		4.40324E-05	0	1	1	203	A6TCJ1	A6TCJ1 [67-79]	0	1434.78118612	High	High	High	1.0e10	3.0e9	9.1e9	4.35439968109131	High	0	5.149E-09
High	[K].KAGNVAADGVIK.[T]		0.00173771	0	1	1	6	A6T4X2	A6T4X2 [52-63]	1	1142.65279784	High	Not Found	High	1.1e9		2.3e9	3.48996472358704	High	0	3.231E-05
High	[-].MYAVFQSGGK.[Q]		0.00657508	0	1	1	10	B5XSV5	B5XSV5 [1-10]	0	1087.52409195	High	High	High	1.1e9	3.6e8	7.7e8	3.28639769554138	High	0	1.642E-05
High	[R].ALVNAGPGSLGPVNMPVPVIIDR.[T]		8.46963E-07	0	1	1	4	A6T4Z7	A6T4Z7 [329-351]	0	2286.26384789	High	Not Found	High			6.3e7	5.38586854934692	High	0	1.743E-12
High	[R].GRPIVNLLPLEANER.[Y]	1xDeamidated [N13]	0.000211828	0	1	1	10	P14829	P14829 [615-629]	0	1691.94389464	High	Not Found	High	2.3e7		6.7e7	3.4177873134613	High	0	3.466E-08
High	[R].GANFDAYAGQDIVSNASCTTNCLAPLAK.[V]	2xDeamidated [N/Q]; 2xCarbamidomethyl [C18; C22]	3.6206E-05	0	1	1	13	P24164	P24164 [127-154]	0	2931.31351384	Not Found	High	High				5.12680578231812	High	0	1.791E-08
High	[R].GANFDAYAGQDIVSNASCTTNCLAPLAK.[V]	1xDeamidated [N/Q]; 2xCarbamidomethyl [C18; C22]	8.43932E-05	0	1	1	70	P24164	P24164 [127-154]	0	2930.32949784	High	High	High	2.0e6	5.3e7	1.4e7	5.52670383453369	High	0	1.009E-07
High	[R].GANFDAYAGQDIVSNASCTTNCLAPLAK.[V]	2xCarbamidomethyl [C18; C22]	8.97702E-07	0	1	1	59	P24164	P24164 [127-154]	0	2929.34548184	High	High	High	3.7e8	2.3e8	5.0e8	6.63189888000488	High	0	4.127E-10
High	[R].KHPQQEFLQVDTSK.[I]		4.00336E-05	0	1	2	2	A6T5I1	A6T5I1 [229-242]	1	1684.86530954	High	Not Found	Not Found	1.7e7			4.21266746520996	High	0	1.74E-09
High	[R].FAAYFQQGNMESNGK.[Y]	2xDeamidated [Q6; N13]	0.00106846	0	1	2	1	A6TGT4	A6TGT4 [345-359]	0	1693.71626291	Not Found	Not Found	High				4.93504190444946	High	0	6.277E-07
High	[R].FAAYFQQGNMESNGK.[Y]	1xDeamidated [N13]	0.00216959	0	1	2	1	A6TGT4	A6TGT4 [345-359]	0	1692.73224691	Not Found	Not Found	High				3.08096265792847	High	0	2.229E-06
High	[R].FAAYFQQGNMESNGK.[Y]		0.000563499	0	1	2	6	A6TGT4	A6TGT4 [345-359]	0	1691.74823091	High	High	High		1.5e7		3.2929527759552	High	0	3.27E-07
High	[K].DLDLAQANATDQLKK.[A]		5.02572E-05	0	1	2	10	B5XZM0	B5XZM0 [53-67]	1	1643.85988977	High	High	High	2.7e8	5.7e7	2.3e8	4.4331226348877	High	0	1.063E-07
High	[R].NPVVVSAVENQLAK.[Q]		0.000537308	0	1	2	16	A6TEB2	A6TEB2 [100-113]	0	1467.81656853	High	High	High	5.2e7	8.7e6	5.9e7	3.6930787563324	High	0	4.102E-07
High	[K].TVDGPSHK.[D]		0.00911543	0	1	1	23	P24164	P24164 [179-186]	0	840.42100714	High	High	High	3.8e4	1.0e5	5.2e5	2.48398685455322	High	0	2.963E-05
High	[K].YDSTHGR.[F]		0.00620455	0	1	1	23	P24164	P24164 [41-47]	0	835.36930593	High	High	High	1.6e5	2.3e5	4.5e4	2.39286804199219	High	0	4.813E-05
High	[R].ANLPGYLGNCHSSGTVILDQLGEEHMK.[T]	1xCarbamidomethyl [C10]	0.00158	0	1	1	2	B5Y275	B5Y275 [136-162]	0	2940.39785148	Not Found	Not Found	High			6.1e7	3.35884714126587	High	0	1.273E-06
High	[R].NQILTEEQYLDALEEFGDEFDAK.[M]	1xDeamidated [Q/N]	5.82794E-05	0	1	1	13	A6TGP1	A6TGP1 [157-179]	0	2718.23047794	High	High	High	1.6e7		1.7e7	6.18881940841675	High	0	3.433E-09
High	[K].SVNDIKDDEQILDLGDVSAQK.[L]	1xDeamidated [N/Q]	3.35044E-06	0	1	1	23	B5XUB8	B5XUB8 [273-293]	1	2303.12489083	High	High	High		8.8e7		6.20305395126343	High	0	1.548E-08
High	[K].SVNDIKDDEQILDLGDVSAQK.[L]		4.14725E-07	0	1	1	39	B5XUB8	B5XUB8 [273-293]	1	2302.14087483	High	High	High	1.1e9	4.9e7	2.2e9	6.78055667877197	High	0	4.834E-13
High	[-].METTKPSFQDVLEFVR.[L]		3.54481E-05	0	1	1	24	B5XPI0	B5XPI0 [1-16]	0	1926.96297458	High	High	High	6.0e7	4.2e6		4.90250730514526	High	0	1.431E-07
High	[K].NAALPILFSALLAEEPVEIQNVPK.[L]	1xDeamidated [N/Q]	0.00288594	0	1	2	6	A6TEK8	A6TEK8 [23-46]	0	2577.41743145	Not Found	High	High			2.2e7	4.79013633728027	High	0	7.931E-06
High	[K].NAALPILFSALLAEEPVEIQNVPK.[L]		1.65223E-07	0	1	2	36	A6TEK8	A6TEK8 [23-46]	0	2576.43341545	High	High	High	5.3e7		4.5e7	5.88867521286011	High	0	9.746E-09
High	[K].KVSQALDILTYTNKK.[A]		0.000860226	0	1	1	4	A6TEW7	A6TEW7 [28-42]	2	1721.97961099	High	Not Found	High	6.2e8		3.9e7	4.26005125045776	High	0	4.093E-06
High	[R].KLQELGATR.[L]		0.0231889	0	1	2	5	A6TEV6	A6TEV6 [17-25]	1	1015.58946937	High	High	High	5.9e8		2.0e9	3.06289172172546	High	0	0.0001586
High	[K].VGTVTPNVAEAVK.[N]		0.000587849	0	2	2	7	B5XYF8; A6TGN6	B5XYF8 [142-154]; A6TGN6 [142-154]	0	1284.71579194	High	High	High	1.2e10		8.8e9	3.12066435813904	High	0	9.176E-07
High	[R].VLPTLQAIQR.[A]		0.0193132	0	1	1	6	A6T9H9	A6T9H9 [509-518]	0	1138.69426876	High	High	High	3.7e8	4.1e7	2.3e8	2.42670965194702	High	0	0.0001139
High	[R].IQLTDAIAELAK.[K]		0.00515854	0	1	1	7	Q48447	Q48447 [238-249]	0	1285.73619303	High	Not Found	High	4.2e7			3.21149277687073	High	0	1.097E-05
High	[R].EAAAAAGQQDEGVRR.[E]		6.68711E-05	0	1	2	11	A6TB02	A6TB02 [123-137]	1	1528.74625706	High	High	High	1.8e8		3.9e8	4.34624433517456	High	0	1.68E-05
High	[K].GPSIMPGGQK.[E]		0.0221247	0	2	2	5	P00350; P41576	P00350 [137-146]; P41576 [137-146]	0	971.49787723	High	High	High	7.5e7		1.9e8	2.66473150253296	High	0	0.0001466
High	[R].LDGRPVMIIGHQK.[G]		0.00296318	0	1	2	4	A6T4Y7	A6T4Y7 [108-120]	0	1463.81512883	High	Not Found	High	1.7e8		1.3e8	3.52228379249573	High	0	3.908E-06
High	[R].NQILTEEQYLDALEEFGDEFDAK.[M]		3.96834E-06	0	1	1	27	A6TGP1	A6TGP1 [157-179]	0	2717.24646194	High	High	High	2.7e7	9.7e6	1.8e8	6.19270181655884	High	0	4.021E-09
High	[R].QAVADTTEQLLTEPLEHR.[G]		4.02459E-05	0	1	1	5	A6TF07	A6TF07 [198-215]	0	2051.04037312	High	High	High		3.1e7	8.7e7	4.86580896377563	High	0	2.818E-06
High	[K].LMTEFNYNSVMQVPR.[V]		6.04776E-05	0	1	2	16	A6TEW0	A6TEW0 [16-30]	0	1828.87205118	High	High	High		4.5e7	2.3e7	4.60754251480103	High	0	1.041E-08
High	[K].FVNILMVDGK.[K]		0.0189132	0	1	2	6	A6TEX9	A6TEX9 [26-35]	0	1135.61799231	High	High	Not Found				3.00939202308655	High	0	0.0001455
High	[K].AEVVAHGR.[G]		0.00552477	0	1	1	7	B5XSV5	B5XSV5 [61-68]	0	838.452976	High	Not Found	High	6.2e6		4.8e6	2.49136590957642	High	0	5.99E-05
High	[R].DAQNIDELMGER.[T]		0.00901994	0	1	2	10	A6TEI3	A6TEI3 [361-372]	0	1390.62671886	High	High	High	3.0e7		1.8e8	3.26012754440308	High	0	2.888E-05
High	[R].LANELTDAADNK.[G]	1xDeamidated [N3]	0.00901994	0	1	2	9	A6TEX9	A6TEX9 [120-131]	0	1275.60630144	High	High	High	4.7e7	2.3e7		2.43928217887878	High	0	2.906E-05
High	[R].LANELTDAADNK.[G]		0.000344585	0	1	2	9	A6TEX9	A6TEX9 [120-131]	0	1274.62228544	High	High	High	4.1e9		3.6e9	4.70760917663574	High	0	1.685E-07
High	[R].AIDQGASGVDMGR.[N]		0.00675071	0	1	1	2	A6TEB4	A6TEB4 [242-254]	0	1276.59502488	Not Found	High	Not Found				2.0607635974884	High	3.217E-05	0.0006352
High	[R].TVGAGVVAK.[V]		0.0229481	0	1	1	7	A6TEX7	A6TEX7 [383-391]	0	801.48287915	High	High	High	2.8e9	5.3e7	3.3e9	1.95975017547607	High	0	0.000156
High	[R].AEITGSGK.[K]		0.0136653	0	1	1	15	A6TEX1	A6TEX1 [50-57]	0	762.39920908	High	High	High	2.8e5		9.5e5	1.88389372825623	High	0	0.0001652
High	[R].TQQEIPNAETMK.[S]		0.00233618	0	1	1	4	P52671	P52671 [249-260]	0	1389.66785541	High	Not Found	High	4.7e9		3.4e9	3.72924900054932	High	1.686E-05	0.0002664
High	[R].YSQQQLMETSHR.[H]		0.00044182	0	1	2	11	A6TI29	A6TI29 [963-974]	0	1507.69580147	High	High	High	7.9e8	1.8e8	6.2e8	4.08859205245972	High	0	1.236E-06
High	[R].VLSGPGLVNLYR.[A]		0.00134118	0	1	2	6	A6TC33	A6TC33 [189-200]	0	1287.74194717	High	High	High	2.7e7		1.1e8	3.38452172279358	High	0	9.451E-07
High	[K].EPMVAEGQVAR.[I]		0.00700448	0	1	1	2	Q48447	Q48447 [183-193]	0	1186.58848302	Not Found	High	Not Found		6.2e7		2.74466300010681	High	0	1.829E-05
High	[K].VMSTGQVYNADR.[L]		0.000463357	0	1	2	6	A6TCI3	A6TCI3 [225-236]	0	1340.626325	High	High	High	1.5e8	7.4e7	1.4e8	4.53077459335327	High	0	1.935E-07
High	[R].VAVFTQGANAEAAK.[A]	1xDeamidated [Q/N]	6.86631E-05	0	1	1	7	A6TGN6	A6TGN6 [75-88]	0	1377.70087054	High	High	High	5.2e8	2.4e8	3.8e8	4.93536615371704	High	0	4.596E-09
High	[K].LMTEFNYNSVMQVPR.[V]	1xDeamidated [N/Q]	0.000434866	0	1	2	5	A6TEW0	A6TEW0 [16-30]	0	1829.85606718	Not Found	High	High			3.0e7	3.77898550033569	High	0	1.252E-07
High	[R].VAVFTQGANAEAAK.[A]		3.69802E-05	0	1	1	25	A6TGN6	A6TGN6 [75-88]	0	1376.71685454	High	High	High			3.0e9	4.7500171661377	High	0	4.853E-09
High	[K].TALGNDYHALFSFDDALANR.[L]		0.00926055	0	1	2	3	A6TCE4	A6TCE4 [311-330]	0	2211.04652112	High	Not Found	High			8.9e6	3.83490657806396	High	0	3.038E-05
High	[K].ATSFNELMNQQA.[-]		0.0101274	0	1	2	6	A6T5H9	A6T5H9 [421-432]	0	1353.61034057	High	High	High	8.7e7			3.88346719741821	High	0	3.563E-05
High	[K].AFLESMGSDQAK.[D]		0.00131312	0	1	1	1	A6T5N6	A6T5N6 [104-115]	0	1283.59362791	High	Not Found	Not Found	5.0e8			3.63631439208984	High	0	9.113E-07
High	[R].KVVADIAGVPAQINIAEVR.[K]		8.75834E-08	0	1	1	31	B5XNA0	B5XNA0 [89-107]	1	1963.13348576	High	High	High	3.0e8	5.4e7	2.5e8	5.44487571716309	High	0	1.372E-12
High	[K].TDSVANR.[R]		0.0159946	0	1	1	5	A6TEU7	A6TEU7 [57-63]	0	762.37405696	High	Not Found	High			3.6e4	1.94086015224457	High	0	0.0001551
High	[K].SQVTFQYDDGK.[I]		0.0143263	0	1	2	6	A6TDV1	A6TDV1 [167-177]	0	1287.58517169	Not Found	High	High				3.35455203056335	High	0	7.255E-05
High	[R].NEPSGALHGLMR.[V]		0.00633682	0	1	1	7	B5XQC6	B5XQC6 [364-375]	0	1281.63683017	High	High	High	2.9e7	2.5e7	1.9e7	3.3581109046936	High	0	2.449E-05
High	[R].ATLESIAFQTR.[D]		0.0122381	0	1	1	3	A6TFR2	A6TFR2 [380-390]	0	1236.6582771	Not Found	High	High		8.1e6	1.9e7	3.19178366661072	High	0	0.0001208
High	[R].GAQLNQFALHPLR.[I]		0.000203052	0	1	1	4	P27696	P27696 [363-375]	0	1464.80700698	High	Not Found	Not Found	2.6e8			3.76675033569336	High	0	3.217E-08
High	[R].VFNMNKPGALR.[R]		0.00187117	0	1	1	2	A6T4X3	A6T4X3 [217-227]	0	1246.67248746	High	Not Found	Not Found	1.5e8			3.02202033996582	High	0	1.718E-06
High	[R].CDGQIINIGNPDNEASIK.[E]	1xCarbamidomethyl [C1]	8.04701E-05	0	1	1	4	A6TF98	A6TF98 [558-575]	0	1957.9283802	Not Found	High	High		1.8e7	7.2e7	4.7255163192749	High	0	6.767E-09
High	[R].DHIGGNSYDAR.[D]		0.00320751	0	1	1	4	Q48485	Q48485 [36-46]	0	1204.53413922	Not Found	High	High			9.1e7	3.16067457199097	High	0	4.499E-06
High	[R].EISSCSNVWDFQAR.[R]	1xCarbamidomethyl [C5]	0.000148623	0	1	2	10	A6T6Z0	A6T6Z0 [355-368]	0	1698.75404485	High	High	High				4.72436857223511	High	0	4.423E-08
High	[R].AITQLILNLVEGSPIK.[L]		0.00073017	0	1	2	13	A6TF98	A6TF98 [511-526]	0	1709.02074754	High	Not Found	High	5.0e7		6.4e7	4.53773307800293	High	0	4.47E-07
High	[R].QAVADTTEQLLTEPLEHR.[G]	1xDeamidated [Q1]	0.0300836	0	1	1	1	A6TF07	A6TF07 [198-215]	0	2052.02438912	Not Found	Not Found	High				3.1768639087677	High	0	0.0002563
High	[K].LDNVTPVQSR.[V]		0.00829102	0	1	2	4	A6TG44	A6TG44 [114-123]	0	1128.60076226	High	Not Found	High	8.0e7		8.6e7	3.09796333312988	High	0	2.493E-05
High	[K].LVAAAESCIK.[A]	1xCarbamidomethyl [C8]	0.00965887	0	1	1	8	A6T4W3	A6T4W3 [125-134]	0	1061.56595704	High	High	High	5.0e7	1.2e7	1.2e8	3.10050654411316	High	0	3.492E-05
High	[K].AGDQIQSGVDAAIK.[A]		1.0898E-05	0	1	1	45	A6TEW9	A6TEW9 [112-125]	0	1372.70668374	High	High	High	6.7e8	4.2e7	5.8e8	4.93615484237671	High	0	1.92E-09
High	[R].MSNLVTSVVK.[H]		0.0225916	0	1	1	2	B5XSX5	B5XSX5 [109-118]	0	1077.59725685	High	Not Found	Not Found				2.550705909729	High	0	0.0001515
High	[K].CGVEVTQTK.[V]	1xCarbamidomethyl [C1]	0.00873941	0	1	1	6	A6TGP1	A6TGP1 [88-96]	0	1021.4982714	High	High	High	2.0e8			3.51560020446777	High	0	2.745E-05
High	[R].CVSNVAGNGEQR.[K]	1xDeamidated [Q/N]; 1xCarbamidomethyl [C1]	0.00026733	0	1	1	8	B5Y235	B5Y235 [924-935]	0	1291.56953913	High	High	High	1.3e8		2.3e8	4.04526996612549	High	0	5.251E-08
High	[R].AFGNCTTIATNNK.[F]	1xCarbamidomethyl [C5]	0.00299465	0	1	2	2	A6TEC2	A6TEC2 [351-363]	0	1411.66343906	Not Found	Not Found	High			4.3e7	3.83531594276428	High	0	4.004E-06
High	[K].LIDEYGNFVK.[I]		0.0236779	0	1	2	6	A6TB35	A6TB35 [333-342]	0	1197.61501535	Not Found	High	High		4.4e7	1.1e8	3.42552828788757	High	0.0002646	0.005783
High	[R].EFYEKPTTER.[K]		0.00940797	0	1	1	12	B5XU21	B5XU21 [36-45]	0	1299.62155721	High	High	High	3.4e9	1.1e8	1.9e9	2.95224928855896	High	0	3.125E-05
High	[R].RVVTFRPGQK.[L]		0.0184247	0	1	1	3	A6TAI1	A6TAI1 [77-86]	1	1187.70075113	High	High	Not Found	2.5e8			2.73699688911438	High	0.0007068	0.0174
High	[K].ALTTHDFER.[I]		0.0291604	0	1	2	6	B5XZ37	B5XZ37 [335-343]	0	1089.53234839	High	High	High	2.0e8		2.1e8	3.14153337478638	High	0	0.0002405
High	[K].AIGIDIDPQAIQASR.[D]		0.00643786	0	1	2	2	A6TES6	A6TES6 [184-198]	0	1567.84384585	Not Found	High	Not Found				3.53739356994629	High	0	3.932E-05
High	[R].QPSEEELAIAR.[Y]		0.0106184	0	1	1	14	B5XXP0	B5XXP0 [173-183]	0	1242.63245624	High	High	High	6.3e7	1.5e7	1.9e9	2.9678840637207	High	0	0.0001995
High	[R].HLESVVTNK.[I]		0.0108442	0	1	1	6	B5Y1K6	B5Y1K6 [106-114]	0	1026.55783488	High	High	High	1.4e8		3.6e8	3.32664847373962	High	0	6.083E-05
High	[R].ASIYNAMPLDGVK.[TA]		0.00216959	0	1	2	8	A6T700	A6T700 [336-348]	0	1378.7035127	High	High	High	3.0e7			3.87820553779602	High	0	5.773E-06
High	[K].LLANQEEGTQIR.[V]		0.000786274	0	1	2	4	B5XTS2	B5XTS2 [15-26]	0	1371.72266817	High	Not Found	High	3.5e8		2.3e8	4.15588188171387	High	0	3.644E-07
High	[R].EELTEGGYNIGR.[V]		0.000786274	0	1	1	12	B5Y275	B5Y275 [199-210]	0	1337.63318447	High	High	High	1.1e9	3.7e7	6.8e8	3.95400404930115	High	0	3.613E-07
High	[R].KQVEEAGDKLPADDK.[T]	1xDeamidated [Q2]	0.000151801	0	1	2	2	A6T4F4	A6T4F4 [548-562]	2	1643.81227128	Not Found	High	Not Found				5.54567241668701	High	0	1.393E-07
High	[R].KQVEEAGDKLPADDK.[T]		9.34832E-06	0	1	2	8	A6T4F4	A6T4F4 [548-562]	2	1642.82825528	High	High	High	1.3e9		1.7e8	5.83203792572021	High	0	1.29E-10
High	[R].SSYHADLQAK.[G]		0.00726774	0	1	1	4	B5XZS6	B5XZS6 [307-316]	0	1119.54291305	Not Found	High	High			6.1e7	3.19276762008667	High	0	1.954E-05
High	[K].VPVNATPESAR.[I]		0.000906934	0	1	1	6	B5Y277	B5Y277 [173-183]	0	1140.60076226	High	High	High	8.0e8	6.1e8	1.2e9	3.48410391807556	High	0	4.688E-07
High	[R].VLENAEGDR.[T]		0.00582404	0	1	2	6	A6T4F4	A6T4F4 [26-34]	0	1002.48506384	High	High	High	2.0e8		1.1e9	3.33793640136719	High	0	2.972E-05
High	[R].VFIKPGNGK.[I]	1xDeamidated [N7]	0.0135225	0	1	2	22	A6TEN8	A6TEN8 [19-27]	0	960.55129345	Not Found	High	High		1.9e8	6.9e8	2.7942316532135	High	0	0.0002294
High	[K].GHQVHIIDQR.[D]		0.00647189	0	1	1	8	Q48485	Q48485 [26-35]	0	1202.63887912	High	High	High	2.0e8		5.4e7	3.23326587677002	High	0	1.594E-05
High	[K].DAGYTAVISHR.[S]		0.00068891	0	1	2	20	A6TD53	A6TD53 [361-371]	0	1189.59601123	High	High	High	5.6e9	1.2e9	4.9e9	4.26745223999023	High	0	1.072E-06
High	[R].SGQAETLPDHQGR.[Y]		0.000590966	0	1	2	4	A6TCE7	A6TCE7 [38-50]	0	1395.66113053	Not Found	High	High			3.2e7	3.87639880180359	High	0	0.0001059
High	[R].TPHPALTEAK.[H]		0.000268747	0	1	2	8	A6TI29	A6TI29 [613-622]	0	1064.57348494	Not Found	High	High			4.4e8	3.99925637245178	High	0	1.92E-07
High	[K].FHAGTNVGCGR.[D]	1xCarbamidomethyl [C9]	0.0012521	0	1	1	13	B5XSV6	B5XSV6 [45-55]	0	1175.53745086	High	High	High	1.4e9		1.5e9	3.29844045639038	High	0	1.909E-06
High	[R].MQAASGQLQQTHLLK.[Q]		1.23078E-05	0	1	1	11	B5XNA2	B5XNA2 [30-44]	0	1653.87410013	High	High	High	6.0e9		2.7e9	4.70208120346069	High	0	5.342E-09
High	[R].LKDAYPVLYTGR.[D]		0.0120466	0	1	1	2	A6TDR5	A6TDR5 [796-807]	1	1395.76307649	High	Not Found	Not Found	3.4e7			3.04167127609253	High	0	0.0001992
High	[K].QGADIVFGSAQR.[F]		0.00100278	0	1	2	5	A6TDR5	A6TDR5 [261-272]	0	1248.63312498	High	High	High	8.5e7			3.65171790122986	High	0	9.153E-06
High	[R].KLEMHQGHLVK.[A]		0.00540941	0	1	1	6	B5XZ36	B5XZ36 [64-74]	1	1319.72525127	High	High	High	1.4e8		6.1e7	3.50197196006775	High	0.003002	0.06893
High	[R].ALGLGIAADK.[I]		0.00284056	0	1	2	4	A6TGM5	A6TGM5 [136-145]	0	928.54620762	Not Found	High	High		1.8e7	6.0e7	2.85727667808533	High	0	3.645E-06
High	[R].VTEQGEMIR.[F]		0.0116114	0	1	1	6	B5XZ20	B5XZ20 [610-618]	0	1062.52482018	High	High	High	1.3e8	5.6e7	1.0e8	3.34323358535767	High	0	4.563E-05
High	[K].LHVHDENNECGIGDK.[V]	2xDeamidated [N7; N8]; 1xCarbamidomethyl [C10]	0.028265	0	1	1	1	A6TEW3	A6TEW3 [44-58]	0	1738.73370411	Not Found	Not Found	High			4.8e8	0.215534344315529	High	0	0.0002272
High	[K].LHVHDENNECGIGDK.[V]	1xDeamidated [N]; 1xCarbamidomethyl [C10]	5.15157E-07	0	1	1	15	A6TEW3	A6TEW3 [44-58]	0	1737.74968811	High	High	High	2.6e7		1.3e7	4.7424693107605	High	0	2.372E-09
High	[K].LHVHDENNECGIGDK.[V]	1xCarbamidomethyl [C10]	7.86512E-07	0	1	1	14	A6TEW3	A6TEW3 [44-58]	0	1736.76567211	High	High	High	2.1e9	2.1e7	7.4e8	5.64446353912354	High	0	1.529E-12
High	[K].SIGFTSSSTGR.[A]		0.00491927	0	1	1	3	A6T5B6	A6T5B6 [14-24]	0	1099.53782765	High	Not Found	High	1.9e8		4.3e8	3.09284162521362	High	0	9.772E-06
High	[R].VGLSPTPCLER.[V]	1xCarbamidomethyl [C8]	0.00459307	0	1	1	6	P37424	P37424 [38-48]	0	1228.63543351	High	High	High	2.9e8	1.0e8	2.9e8	3.17349672317505	High	0	8.597E-06
High	[R].ALESFQGTGR.[R]		0.00864784	0	1	2	6	A6T4N4	A6T4N4 [317-326]	0	1065.53234839	High	High	High	1.1e8	4.5e7	9.4e7	3.41574740409851	High	0	2.764E-05
High	[K].TLLAETLAR.[L]		0.0144017	0	1	2	1	A6T5I1	A6T5I1 [126-134]	0	987.58332137	High	Not Found	Not Found	1.7e8			2.54333925247192	High	0	6.744E-05
High	[R].SGGVTFAARPQDHSQK.[V]		3.31519E-06	0	1	1	16	A6TEX1	A6TEX1 [80-95]	0	1685.83540639	High	High	High	1.4e9	1.3e8	1.0e9	4.62330961227417	High	0	2.02E-11
High	[R].GANFIAVHEMLDGFR.[T]		0.000108784	0	1	2	14	A6T6Q6	A6T6Q6 [56-70]	0	1676.82133632	Not Found	High	High		1.8e7	1.6e7	3.72639322280884	High	0	2.991E-05
High	[R].IGHTVEREDTPAVR.[G]		0.00742258	0	1	1	16	A6TEV4	A6TEV4 [32-45]	1	1579.81869373	High	High	High	2.6e9	2.0e8	1.2e9	3.42138528823853	High	3.217E-05	0.001028
High	[K].EVQEISPNLR.[Y]		0.005554	0	1	1	5	B5Y1K6	B5Y1K6 [68-77]	0	1184.62697698	High	High	High	3.1e8	1.9e8	1.8e8	3.45665621757507	High	0	1.209E-05
High	[K].SIGNTVSPQDVMNK.[L]		0.000325111	0	1	1	6	B5Y235	B5Y235 [606-619]	0	1489.73151825	High	High	High	2.0e8	9.4e7	2.1e8	4.65946865081787	High	0	7.447E-08
High	[R].VHVTDYTNASR.[T]		0.00398291	0	1	2	2	A6TFR2	A6TFR2 [179-189]	0	1262.61238952	High	Not Found	Not Found	1.6e8			2.67214035987854	High	0	6.686E-06
High	[R].VTAERDPANLK.[W]		0.00750123	0	1	1	9	P24164	P24164 [68-78]	1	1213.65352607	High	High	High	6.3e9		1.1e10	3.10574126243591	High	0	2.072E-05
High	[R].TGAGMMDCK.[K]	1xCarbamidomethyl [C8]	0.00564259	0	1	1	4	A6T4X2	A6T4X2 [16-24]	0	970.37908433	Not Found	High	High			1.0e8	3.16447186470032	High	0	1.243E-05
High	[R].HHITADGFYR.[G]		0.000183639	0	1	1	26	A6T7E9	A6T7E9 [41-50]	0	1216.58578094	High	High	High		1.2e7	7.8e7	3.25085854530334	High	0	4.666E-08
High	[R].ELDAQPTGFLDSR.[I]		0.00319061	0	1	2	3	A6T7Z4	A6T7Z4 [455-467]	0	1448.70159834	High	Not Found	High	7.8e7		8.0e7	3.56092214584351	High	3.217E-05	0.0006534
High	[R].KQIEEATSDYDREK.[L]		0.0001316	0	1	3	15	A6TH53	A6TH53 [351-364]	2	1711.81333345	High	High	High	6.1e9		2.6e9	5.78435468673706	High	0	1.521E-08
High	[R].QILPEANSQIVGFR.[Y]		0.000365226	0	1	3	12	A6TFL4	A6TFL4 [153-166]	0	1571.85401665	High	High	High				3.90106296539307	High	0	2.055E-06
High	[K].SVGGEVIEQPR.[N]		0.00424341	0	1	2	2	A6TB00	A6TB00 [61-71]	0	1170.61132692	High	Not Found	Not Found	6.5e7			3.18535709381104	High	0	3.926E-05
High	[K].MAGQLGNER.[V]		0.00660984	0	1	1	4	A6TEX2	A6TEX2 [161-169]	0	975.46763971	Not Found	High	High			1.3e9	3.4361093044281	High	0	1.657E-05
High	[K].VQAQIQGEEIR.[V]		0.00232387	0	1	2	8	A6T5G0	A6T5G0 [121-131]	0	1270.67498976	High	High	High	2.2e7	5.5e7	3.7e8	3.80765700340271	High	0	9.172E-06
High	[K].AGSKPQTCPTCHGAGQVQMR.[Q]	2xCarbamidomethyl [C8; C11]	9.13614E-05	0	1	2	6	A6T4F5	A6T4F5 [155-174]	0	2170.99028604	High	Not Found	High	1.9e8		5.2e7	4.05913066864014	High	0	1.665E-08
High	[K].DGHLVVNGK.[K]	1xDeamidated [N7]	0.0147072	0	1	1	10	P24164	P24164 [56-64]	0	939.48942144	High	High	High	3.8e8		8.9e8	3.55733418464661	High	0	6.981E-05
High	[K].DGHLVVNGK.[K]		0.0138095	0	1	1	4	P24164	P24164 [56-64]	0	938.50540544	High	High	Not Found				3.41367650032043	High	0	6.211E-05
High	[R].TKPHVNVGTIGHVDHGK.[T]	1xDeamidated [N6]	0.01263	0	1	1	3	A6TEX7	A6TEX7 [9-25]	0	1796.94020621	High	High	Not Found	1.5e8			2.51794171333313	High	0	5.313E-05
High	[R].TKPHVNVGTIGHVDHGK.[T]		2.49153E-06	0	1	1	96	A6TEX7	A6TEX7 [9-25]	0	1795.95619021	High	High	High	1.2e10	1.2e7	2.0e9	4.69705200195313	High	0	8.103E-09
High	[R].ITSESGTAAGVR.[R]		0.00136262	0	1	1	6	A6TCV9	A6TCV9 [682-693]	0	1148.59059146	High	High	High	2.5e8		6.3e8	4.01407957077026	High	0	2.894E-05
High	[R].AIQVTTGAK.[K]		0.0141768	0	1	1	6	A6TEX2	A6TEX2 [47-55]	0	888.5149075	High	High	High	7.3e8		7.0e8	2.62313485145569	High	0	0.0001476
High	[K].TMVMVSSAGGQQHIAK.[Q]		2.17903E-05	0	1	1	6	B5XZC1	B5XZC1 [345-360]	0	1644.81962174	High	High	High	5.7e7	1.8e7		5.26660966873169	High	0	4.507E-09
High	[R].RAQVSELAR.[A]		0.0261427	0	1	1	4	A6TAN5	A6TAN5 [218-226]	1	1029.57996731	Not Found	High	High			3.8e8	3.26643109321594	High	0	0.0001983
High	[R].SGFQYHGR.[V]		0.0118582	0	1	2	8	A6TEV6	A6TEV6 [95-102]	0	951.44313957	Not Found	High	High			6.3e8	3.16840124130249	High	3.217E-05	0.0009462
High	[R].RDWENPGVTQLNR.[L]		0.00341738	0	1	2	12	A6TI29	A6TI29 [15-27]	1	1584.78772798	High	High	High	2.4e8	9.8e6		4.54300117492676	High	0	5.057E-06
High	[K].HAVTEASPMVK.[A]	1xOxidation [M9]	0.000428021	0	1	2	4	A6THB1	A6THB1 [94-104]	0	1185.59323445	Not Found	High	High			1.2e8	3.55150413513184	High	0	1.223E-07
High	[K].HAVTEASPMVK.[A]		0.000753707	0	1	2	6	A6THB1	A6THB1 [94-104]	0	1169.59831945	High	High	High	2.1e9	3.3e8	3.8e9	3.81323266029358	High	0	4.866E-06
High	[R].LASQQSHIPAK.[A]		0.00134118	0	1	2	7	A6T704	A6T704 [10-20]	0	1179.64804681	Not Found	High	High			5.0e8	3.8117823600769	High	0	9.583E-07
High	[R].DGNPNVTADITR.[H]		0.00314045	0	1	1	4	B5XZ20	B5XZ20 [254-265]	0	1272.61786878	High	High	Not Found	7.6e7	3.4e7		3.14222693443298	High	0	4.362E-06
High	[K].MDTLAGIFGIGQHPK.[G]		0.00466638	0	1	2	2	A6TFH4	A6TFH4 [458-472]	0	1584.82027372	Not Found	Not Found	High				2.83324265480042	High	0	8.831E-06
High	[R].ATVLGHIQR.[G]		0.0162481	0	1	1	10	A6TGB8	A6TGB8 [245-253]	0	994.57923908	High	High	High	4.3e8	2.0e7	4.2e8	3.04409503936768	High	0	0.0002005
High	[R].KDDQEETVR.[K]		0.00883194	0	1	1	2	A6T5N7	A6T5N7 [157-165]	1	1119.52765685	High	Not Found	Not Found	6.6e5			3.15677952766418	High	3.217E-05	0.0006434
High	[R].NQGDHLLHSTR.[K]		0.000498965	0	1	2	15	A6T4F4	A6T4F4 [537-547]	0	1277.63452195	High	High	High	4.7e8		1.4e9	3.88563656806946	High	0	1.6E-07
High	[K].QSPDINQGVDR.[A]		0.00623736	0	1	2	5	A6TDV1	A6TDV1 [99-109]	0	1228.59165406	High	High	High	5.7e8	1.5e7	4.2e8	3.09469556808472	High	0	1.491E-05
High	[K].QIADDYQQALR.[D]		0.0265543	0	2	2	2	P00350; P41576	P00350 [395-405]; P41576 [395-405]	0	1320.6542543	Not Found	High	Not Found				2.8780505657196	High	0	0.0002034
High	[K].HADPESSYTAK.[L]		0.0249453	0	1	1	4	O24714	O24714 [123-133]	0	1205.54330691	Not Found	High	High			3.8e7	2.54120779037476	High	0	0.0001817
High	[K].VSDEQSNQVER.[S]		0.00106283	0	1	2	4	A6TGF8	A6TGF8 [176-186]	0	1290.59204792	Not Found	High	High				3.73578906059265	High	1.686E-05	0.0002991
High	[K].AVTASAGNQTPEK.[T]		0.000308363	0	1	2	6	A6T9S2	A6T9S2 [32-44]	0	1273.63826987	High	High	High	3.0e7			4.00584077835083	High	0	2.587E-07
High	[R].THTGSGLVDR.[V]		0.0151775	0	1	1	4	A6TH79	A6TH79 [65-74]	0	1042.52759736	Not Found	High	High				2.49151349067688	High	0	7.376E-05
High	[R].EVCSGQTGHAEAVR.[V]	1xCarbamidomethyl [C3]	5.5277E-05	0	1	1	11	B5Y2Y3	B5Y2Y3 [85-98]	0	1500.68596535	High	High	High	3.2e7			4.11222553253174	High	0	3.121E-09
High	[K].LNDHKPSSIGQASR.[I]		0.00121944	0	1	1	4	A6TG45	A6TG45 [590-603]	0	1509.77682895	High	Not Found	High	2.8e7		5.8e7	2.66288757324219	High	0	2.031E-05
High	[K].IVSYAQGFSQLR.[A]		0.00032169	0	2	2	16	P00350; P41576	P00350 [330-341]; P41576 [330-341]	0	1368.72702534	High	High	High	6.2e7		9.2e8	4.80684185028076	High	0	1.283E-07
High	[R].TNELKADEER.[V]		0.00693102	0	1	2	9	A6T5H9	A6T5H9 [357-366]	1	1204.58042066	High	High	High	6.0e7		2.0e8	3.78588771820068	High	0	2.394E-05
High	[R].FTDMIDGQTITR.[Q]		0.0012324	0	1	1	6	A6TGP1	A6TGP1 [1037-1048]	0	1397.67294081	High	High	High	2.6e8	4.7e7	3.0e8	4.37995481491089	High	0	1.794E-06
High	[R].HGESQWNNENR.[F]	1xDeamidated [N7]	0.00499777	0	1	1	2	B5XZB2	B5XZB2 [11-21]	0	1371.5672306	Not Found	Not Found	High			4.1e7	3.01111030578613	High	0	7.414E-05
High	[R].HGESQWNNENR.[F]		0.000252221	0	1	1	6	B5XZB2	B5XZB2 [11-21]	0	1370.5832146	High	High	High	6.0e7			4.67370700836182	High	0	2.109E-06
High	[K].HFSTTPAEK.[N]		0.00906756	0	1	2	4	A6TGT4	A6TGT4 [303-311]	0	1017.49998567	High	High	High	2.8e7			3.47557735443115	High	0	2.919E-05
High	[R].VTKPEAGHFAK.[A]		0.000790443	0	1	1	12	A6TEX2	A6TEX2 [60-70]	0	1184.64223318	High	High	High	1.9e8		1.4e9	3.65581679344177	High	0	7.702E-06
High	[R].QGNALGWATAGGSGFR.[G]		3.9474E-06	0	1	1	20	A6TEV0	A6TEV0 [38-53]	0	1549.75061423	High	High	High	4.7e7			4.77406644821167	High	0	3.342E-09
High	[R].DGYADGWAQAGTAR.[A]		3.22289E-05	0	1	1	22	A6TEV7	A6TEV7 [56-69]	0	1438.63458144	High	High	High	5.0e7			5.1151385307312	High	0	9.72E-09
High	[R].QAEDDNDREVEGGR.[G]	1xDeamidated [N6]	0.0187163	0	1	2	6	A6TEI7	A6TEI7 [242-255]	1	1590.66264691	Not Found	Not Found	High			3.8e7	3.47525405883789	High	3.217E-05	0.0009109
High	[R].QAEDDNDREVEGGR.[G]		0.0128982	0	1	2	11	A6TEI7	A6TEI7 [242-255]	1	1589.67863091	High	High	High	9.5e7		4.8e8	3.29940009117126	High	0.0007863	0.01976
High	[K].APHPSPLSAHR.[G]		0.0241771	0	1	2	4	A6TCJ2	A6TCJ2 [185-195]	0	1169.61741543	Not Found	High	High			5.2e7	3.3341658115387	High	1.686E-05	0.0004734
High	[R].EHGTQHSDAILTR.[T]		0.000163468	0	1	2	8	B5Y169	B5Y169 [335-347]	0	1464.71897974	High	High	High	1.5e8		2.4e8	4.1699047088623	High	0	1.887E-07
High	[K].EQAAAQESANLSSK.[A]		0.000512334	0	1	1	12	A6TCV9	A6TCV9 [751-764]	0	1433.68667651	High	High	High	7.3e7	2.8e6	6.3e7	3.98882126808167	High	0	1.7E-07
High	[K].ADMDAETAPK.[L]		0.00176548	0	1	1	4	A6TB33	A6TB33 [206-215]	0	1048.4615512	Not Found	High	High			2.0e8	3.74203729629517	High	0	2.513E-05
High	[R].VDDALHATR.[A]		0.00486762	0	1	3	10	A6TH53	A6TH53 [396-404]	0	997.50613367	High	High	High	4.2e7		6.4e8	3.75040888786316	High	0	3.666E-05
High	[R].TALTEHLDTMAER.[A]		2.58089E-05	0	1	2	30	A6T6Q6	A6T6Q6 [71-83]	0	1487.71586819	High	High	High	1.3e9	9.0e6	6.9e8	4.37559366226196	High	0	5.286E-07
High	[K].ALGCHNIER.[V]	1xCarbamidomethyl [C4]	0.00693102	0	1	1	8	A6TBN1	A6TBN1 [282-290]	0	1069.5207382	Not Found	High	High			2.0e8	3.44106245040894	High	0	7.629E-05
High	[R].HGETQWNAER.[R]		0.00437997	0	1	2	4	A6TI09	A6TI09 [9-18]	0	1227.55012365	Not Found	High	High			4.3e7	3.63511514663696	High	0	7.897E-06
High	[R].VDLLNQHSNR.[S]		0.0180429	0	1	1	2	A6T9H9	A6T9H9 [43-52]	0	1195.61780929	Not Found	Not Found	High			9.7e7	2.87713623046875	High	0	0.000101
High	[R].VDEDQPFPAVPK.[W]		0.000460914	0	1	2	7	A6TI29	A6TI29 [507-518]	0	1341.66850739	High	High	High	3.7e8	5.4e6		4.16334962844849	High	0	1.999E-07
High	[K].VAEHAEICGR.[C]	1xCarbamidomethyl [C8]	0.00168346	0	1	1	12	B5Y235	B5Y235 [914-923]	0	1141.54186752	High	High	High	1.2e8		6.2e7	3.36144971847534	High	0	1.441E-05
High	[R].INPGNIGNEER.[I]		0.00299465	0	1	2	6	A6TCD4	A6TCD4 [107-117]	0	1212.59673946	High	High	High	1.6e8	8.1e7	1.9e8	3.26965689659119	High	0	3.974E-06
High	[K].ANLTAQINK.[L]		0.0163335	0	1	1	6	B5Y237	B5Y237 [77-85]	0	972.54727022	High	High	High	4.0e8	4.1e8	2.3e9	3.2169885635376	High	0	9.496E-05
High	[K].GFTSEITVTSNGK.[S]	1xDeamidated [N11]	0.000277412	0	1	1	44	P16481	P16481 [28-40]	0	1341.65325162	High	High	High	2.2e7	3.3e7	2.4e7	4.41831493377686	High	0	6.834E-07
High	[K].TGDKVELEGK.[Y]		0.0113102	0	1	2	4	A6T704	A6T704 [66-75]	1	1075.56297977	Not Found	High	High			8.7e7	3.81807827949524	High	0	5.926E-05
High	[R].QVLGTHVAQK.[G]		0.0215543	0	1	1	2	A6TCV9	A6TCV9 [576-585]	0	1080.61601846	Not Found	High	Not Found				2.54794073104858	High	0	0.00014
High	[K].RVPETMQAEAFAK.[A]		0.000446518	0	1	1	14	B5XXP0	B5XXP0 [38-50]	1	1477.74677445	High	High	High	3.2e7	5.2e7	1.3e8	4.37227249145508	High	1.686E-05	0.0004242
High	[K].DDERYPGHDPR.[Y]		0.00194169	0	1	1	6	B5XZB2	B5XZB2 [129-139]	1	1356.59271666	High	High	High	7.0e8		1.1e9	3.21395516395569	High	1.686E-05	0.0003097
High	[K].RRPTGGVESLR.[A]		0.0130345	0	1	1	5	B5XZ20	B5XZ20 [703-713]	1	1227.69164293	High	High	High	8.7e7		5.2e7	3.04190516471863	High	0	6.856E-05
High	[K].ASSGLNEEEIQK.[M]	1xDeamidated [Q/N]	0.0128982	0	1	2	5	A6T4F4	A6T4F4 [503-514]	0	1305.6168661	Not Found	High	High			5.6e7	2.78268146514893	High	1.686E-05	0.0003238
High	[K].ASSGLNEEEIQK.[M]		0.00187117	0	1	2	5	A6T4F4	A6T4F4 [503-514]	0	1304.6328501	High	High	High	3.7e9			4.12102127075195	High	0	4.597E-06
High	[R].SQLNYSEENLK.[Q]		0.00607504	0	1	1	6	A6T5R2	A6T5R2 [300-310]	0	1324.6379355	High	High	High	1.8e8	1.0e8	2.1e8	3.48386192321777	High	0	1.416E-05
High	[R].TKHAVTEASPMVK.[A]		0.00675071	0	1	2	4	A6THB1	A6THB1 [92-104]	1	1398.74096082	High	Not Found	High	8.4e7		6.4e7	4.15677165985107	High	1.686E-05	0.0005119
High	[R].IHSEEDERPIGR.[L]		0.000434866	0	1	1	16	A6TEU8	A6TEU8 [159-170]	0	1437.70808071	High	High	High	2.4e9		1.5e9	3.94078207015991	High	0	5.787E-06
High	[R].LHQCGLPK.[K]	1xCarbamidomethyl [C4]	0.00855723	0	1	1	6	A6TGP1	A6TGP1 [363-370]	0	952.50329731	Not Found	High	High			1.6e8	2.85550141334534	High	6.178E-05	0.00214
High	[K].IDKPEADPDR.[V]		0.00256927	0	1	2	6	A6TEI7	A6TEI7 [506-515]	0	1155.56404237	Not Found	High	High			1.9e8	2.94616985321045	High	0	3.04E-06
High	[R].ASGAMALFGEK.[Y]		0.00402519	0	1	1	10	A6TCV9	A6TCV9 [638-648]	0	1081.53465661	High	High	High	1.4e8	1.6e7	7.0e7	3.5692150592804	High	0	1.025E-05
High	[K].AGQEADPLLSGR.[H]		0.000453659	0	1	2	6	A6T533	A6T533 [112-123]	0	1213.61714055	High	High	High	9.8e7	4.7e7	8.3e7	3.86557912826538	High	0	4.165E-05
High	[R].NVVITDVNEYR.[L]		0.00558337	0	1	2	6	A6TFL2	A6TFL2 [190-200]	0	1321.67465539	High	High	Not Found	2.8e7			3.10784125328064	High	0	2.038E-05
High	[K].LDDPTGYGR.[I]		0.0220094	0	1	1	2	A6TG34	A6TG34 [133-141]	0	993.46360015	Not Found	Not Found	High			8.6e7	3.03612899780273	High	0	0.0001448
High	[K].LDNPTGYGR.[I]	1xDeamidated [N3]	0.0220094	0	0	1	2			0	993.46360058	Not Found	Not Found	High			8.6e7	3.03612899780273	High	0	0.0001447
High	[K].VTINGAHNCR.[R]	1xDeamidated [N4]; 1xCarbamidomethyl [C9]	0.0122381	0	1	2	4	A6T5N4	A6T5N4 [45-54]	0	1142.53711692	Not Found	High	Not Found				2.52797150611877	High	0	4.998E-05
High	[K].INGQVITIK.[G]	1xDeamidated [N/Q]	0.0123674	0	1	1	27	A6TEV7	A6TEV7 [19-27]	0	986.58807283	High	High	High	1.8e9		1.0e9	3.11323928833008	High	0	5.105E-05
High	[R].ANAEDLAEAR.[A]		0.00620455	0	1	2	2	B5Y169	B5Y169 [45-54]	0	1059.50652753	Not Found	High	Not Found				3.58041071891785	High	0	1.473E-05
High	[K].IAIDPLAGPMPYQGR.[E]		3.32681E-05	0	1	1	8	A6T6F6	A6T6F6 [147-161]	0	1598.83592378	High	High	High	6.9e7		2.0e8	4.04979801177979	High	0	1.069E-08
High	[R].LTDTPAIVTTDADEMSTQMAK.[L]		9.02463E-07	0	1	1	12	A6T5N6	A6T5N6 [532-552]	0	2239.04683988	High	High	High	3.9e7	1.4e7	2.6e8	6.09406661987305	High	0	9.653E-12
High	[R].DGTIHQFSAVEQDDQR.[S]		1.9603E-05	0	1	2	10	A6T6Y8	A6T6Y8 [155-170]	0	1845.83619411	High	High	High	7.5e7	3.1e7	7.3e7	4.81754875183105	High	0	4.856E-10
High	[K].MTDLDLAGK.[R]		0.0119835	0	1	1	8	B5XUB8	B5XUB8 [6-14]	0	963.48155843	High	High	High	1.1e9	3.8e8	1.4e9	2.65733814239502	High	0	7.148E-05
High	[R].LTDTPAIVTTDADEMSTQMAK.[L]	1xDeamidated [Q18]	4.296E-06	0	1	1	2	A6T5N6	A6T5N6 [532-552]	0	2240.03085588	High	Not Found	Not Found	1.1e8			5.29070520401001	High	0	3.208E-11
High	[K].FRPGTDEGDYQVK.[L]		3.96124E-05	0	1	1	11	P33318	P33318 [98-110]	0	1511.71249737	High	High	High	7.5e7	1.6e7	3.6e8	3.76425361633301	High	0	2.038E-06
High	[K].AICAETGIAENVK.[I]	1xCarbamidomethyl [C3]	0.000271605	0	1	1	97	B5XNB4	B5XNB4 [32-44]	0	1375.68859118	High	High	High	2.0e8	2.3e7	5.0e7	4.97623014450073	High	0	5.422E-08
High	[R].RVGGSTYQVPVEVRPVR.[R]		5.09737E-07	0	1	2	17	A6TEX9	A6TEX9 [79-95]	1	1899.0559042	High	High	High	1.4e9	4.3e7	4.2e8	3.95709943771362	High	0	4.694E-08
High	[K].LHGGEPANFLDVGGGATK.[E]		8.78909E-07	0	1	1	12	A6T6F6	A6T6F6 [278-295]	0	1739.87112317	High	High	High	3.0e7	2.2e7	8.3e7	4.83685398101807	High	0	2.275E-08
High	[R].AYDLGADVR.[Q]		0.00790709	0	1	2	8	A6TGP0	A6TGP0 [1148-1156]	0	979.48433561	High	High	High	1.2e8		2.2e8	3.48011541366577	High	0	2.277E-05
High	[K].IALASPDMIR.[S]		0.00711612	0	1	1	10	A6TGP1	A6TGP1 [22-31]	0	1086.59759122	High	High	High	7.3e8		4.7e8	3.16359400749207	High	0	1.893E-05
High	[K].GGFAEDDVVAVSK.[L]		0.000430291	0	1	1	343	A6TCJ1	A6TCJ1 [36-48]	0	1293.63212187	High	High	High	9.5e8	1.6e7	5.6e6	3.89005517959595	High	0	2.057E-07
High	[K].RLDHFAAHGCK.[V]	1xCarbamidomethyl [C10]	0.000245639	0	1	1	4	B5XTW7	B5XTW7 [225-235]	1	1311.63749922	High	Not Found	Not Found	5.5e6			3.67644071578979	High	0	4.492E-08
High	[K].AIISDVNATDEDR.[W]		0.000778003	0	1	1	7	B5XNA6	B5XNA6 [29-41]	0	1418.67577748	High	High	High				4.08597135543823	High	0	2.379E-06
High	[R].TNLIGAVAR.[V]		0.00766102	0	1	1	6	A6T726	A6T726 [131-139]	0	914.54179096	High	High	High	4.3e8	1.9e8	3.8e8	2.7928729057312	High	0	4.016E-05
High	[K].DAAGHELVYTGMSK.[M]		2.06677E-05	0	1	2	2	A6T6A3	A6T6A3 [606-619]	0	1478.6944045	Not Found	Not Found	High			5.0e7	5.37306261062622	High	0	5.336E-10
High	[K].LKGDTLDGETAFR.[L]		0.012498	0	1	1	7	A6TCV9	A6TCV9 [385-397]	1	1422.7223338	High	High	High		3.1e7	1.3e8	3.85590863227844	High	0	5.186E-05
High	[R].TGAQDGDMIFFGADNKK.[V]		0.000305119	0	1	2	2	A6TB35	A6TB35 [384-400]	1	1814.8377741	Not Found	High	Not Found		2.7e7		3.83214950561523	High	0	6.682E-08
High	[K].GALSAVVADSR.[G]		0.000646553	0	1	1	12	P0A297	P0A297 [21-31]	0	1045.56364851	High	High	High	4.1e9		2.6e9	4.12765312194824	High	0	1.133E-06
High	[K].DVHIEGYTPPEKQ.[-]		0.00139174	0	1	2	6	A6TDX0	A6TDX0 [79-91]	1	1512.73289846	High	High	High	1.4e8	5.8e7	1.7e8	4.04773139953613	High	0	2.268E-05
High	[R].HFVDAIIK.[E]		0.0275395	0	1	2	18	A6T5H9	A6T5H9 [74-81]	0	942.54072836	High	High	High	1.4e9			2.99066138267517	High	6.178E-05	0.002271
High	[R].IAGINIPDHK.[H]		0.000430291	0	1	1	7	B5XNB4	B5XNB4 [4-13]	0	1077.60511943	High	High	High	6.5e7	5.8e7	1.8e8	3.16773247718811	High	3.217E-05	0.0008098
High	[K].VETDFAAEVAAMSK.[Q]		0.00102964	0	1	1	4	A6T4X2	A6T4X2 [268-281]	0	1468.69882116	Not Found	High	High				4.16846704483032	High	0	3.293E-06
High	[R].SGEQTTVTQESVAAHLR.[T]	1xDeamidated [Q9]	0.000161748	0	1	1	2	B5XNL6	B5XNL6 [404-420]	0	1814.88789575	Not Found	Not Found	High				5.24900245666504	High	0	2.126E-08
High	[R].SGEQTTVTQESVAAHLR.[T]		2.21388E-05	0	1	1	6	B5XNL6	B5XNL6 [404-420]	0	1813.90387975	High	High	High	1.6e8	9.5e7	5.4e7	5.38671112060547	High	0	6.056E-10
High	[-].MQLNSTEISELIK.[Q]		0.000444163	0	1	2	15	A6TG38	A6TG38 [1-13]	0	1505.78797049	High	High	High	1.5e8	1.0e8	3.0e7	3.64125180244446	High	0	4.551E-07
High	[K].VALVTGAGQGIGK.[A]		0.000104277	0	1	1	8	Q48436	Q48436 [4-16]	0	1170.68409796	High	High	High	9.7e8	4.8e8	1.1e9	4.03733968734741	High	0	9.683E-09
High	[R].RDDEVIVLTGK.[D]		0.00185149	0	1	2	7	A6TEW1	A6TEW1 [7-17]	1	1244.68449182	High	High	High	2.8e8	2.7e7	7.9e7	3.75196027755737	High	0	9.426E-05
High	[R].LGAELVDLGK.[N]		0.00582404	0	1	1	4	A6THE7	A6THE7 [42-51]	0	1014.582987	High	High	Not Found	3.8e7			2.61024880409241	High	0	1.314E-05
High	[R].EQGYLGLHTVGR.[G]		0.000405973	0	1	1	8	A6TCE4	A6TCE4 [154-165]	0	1329.69097419	High	High	High	9.3e7	1.1e7	3.5e7	3.59354400634766	High	0	2.898E-06
High	[R].RNMINVALNHGTLQHPVK.[G]		6.68711E-05	0	1	1	4	A6TEV5	A6TEV5 [69-86]	1	2042.10762217	High	Not Found	High	2.3e7			4.98889684677124	High	0	4.397E-09
High	[K].KLQLVGVGYR.[A]		0.00464181	0	1	2	16	A6TEV7	A6TEV7 [86-95]	1	1132.6837041	High	High	High	1.3e9		5.0e8	3.29352259635925	High	0	9.307E-06
High	[R].IVEIYGPESSGK.[T]		0.00360271	0	1	2	6	A6TCW1	A6TCW1 [62-73]	0	1278.65760836	High	High	High	3.8e8		3.8e8	3.70807099342346	High	0	3.015E-05
High	[K].TPPAAVLLK.[K]		0.0137372	0	1	2	7	A6TGN5	A6TGN5 [73-81]	0	909.57677951	High	High	High	4.5e9	2.7e9	6.3e9	2.42249464988709	High	0	6.167E-05
High	[R].STVGHDLNLDVCGK.[C]	1xCarbamidomethyl [C12]	2.75493E-06	0	1	2	25	A6TGC6	A6TGC6 [26-39]	0	1514.72676753	High	High	High	1.4e9		1.4e9	5.30596542358398	High	0	4.267E-09
High	[K].EATEQTPSAAAPEAPAAEQGE.[-]		3.34445E-05	0	1	1	6	A6TEI3	A6TEI3 [691-711]	0	2054.91489776	High	High	High	2.7e8	1.9e8	3.3e8	5.38214778900146	High	0	1.263E-09
High	[R].DGQALSDEEIR.[F]		0.00449711	0	1	1	2	A6THZ7	A6THZ7 [13-23]	0	1232.57533526	High	Not Found	Not Found	8.6e7			3.39612102508545	High	0	1.054E-05
High	[R].YYEQDDASALPR.[N]		0.00135544	0	1	2	4	A6TGF8	A6TGF8 [246-257]	0	1427.64374913	Not Found	High	High		1.5e7	4.8e7	3.34647297859192	High	0	9.654E-07
High	[K].RLVDIVEPTEK.[T]		0.0057934	0	1	1	6	A6TEX3	A6TEX3 [72-82]	1	1298.731442	High	High	High	4.8e8	4.0e7	2.5e8	3.55758714675903	High	0	1.301E-05
High	[K].YADYQQIQFNHDK.[A]		0.000179795	0	1	1	5	B5XXK6	B5XXK6 [56-68]	0	1669.76051015	High	Not Found	High	1.2e8			4.23894262313843	High	0	2.569E-08
High	[K].TVAAMDVLAPGIGEIIGGSQR.[E]		5.08828E-06	0	1	1	23	A6T726	A6T726 [376-396]	0	2055.09030026	High	High	High	1.9e8		1.4e8	5.35187196731567	High	0	1.811E-10
High	[R].VDGVEVVVK.[R]		0.0290093	0	1	1	6	B5XXP0	B5XXP0 [29-37]	0	943.54587325	High	High	High		1.3e7		2.71528959274292	High	1.686E-05	0.0003765
High	[K].IDRPEEYADIATK.[C]		0.000976614	0	1	1	6	B5XXG3	B5XXG3 [102-114]	0	1520.75911318	High	High	High		8.6e6	3.3e7	3.58426952362061	High	0	0.0001615
High	[K].IDPTNLEQPQQAR.[Y]		0.0121101	0	1	1	2	A6TEG6	A6TEG6 [125-137]	0	1509.76559555	Not Found	Not Found	High				3.25420117378235	High	0	0.0001576
High	[R].LVHTLNGSGLAVGR.[T]	1xDeamidated [N6]	0.000284846	0	1	2	2	A6T6Z0	A6T6Z0 [384-397]	0	1394.77503855	High	Not Found	Not Found	2.7e8			3.26961135864258	High	0	1.231E-05
High	[K].VLSGPQAQPAGDKAEFIEK.[V]		2.28527E-05	0	1	1	10	P00350	P00350 [302-320]	1	1985.03383126	High	High	High	6.7e8	2.6e8	2.6e9	4.98977994918823	High	0	6.37E-10
High	[K].ELQESFGGPTGENNSPR.[S]		4.34169E-06	0	1	2	6	A6T4F5	A6T4F5 [344-360]	0	1818.82529508	High	High	High	1.9e8	8.5e7	1.5e8	5.26054906845093	High	0	6.134E-11
High	[R].IGLLLDMPLR.[D]		0.00601129	0	1	1	2	A6TGP1	A6TGP1 [124-133]	0	1140.68092692	Not Found	High	Not Found				2.87299013137817	High	0	1.39E-05
High	[K].QVEALVEASKEEVK.[A]		0.000395379	0	1	2	8	A6TBK7	A6TBK7 [539-552]	1	1558.83227808	High	High	High	1.7e8	4.0e7	9.4e7	4.56090211868286	High	0	4.642E-07
High	[R].FLNDPQAFNEAFAR.[A]		5.1604E-05	0	1	1	11	A6T9H9	A6T9H9 [393-406]	0	1639.78633101	High	High	High	6.4e7	4.2e7	9.4e7	4.35984325408936	High	0	2.764E-09
High	[K].ALEGDAEWEAK.[I]		0.00127886	0	1	1	752	A6TEX7	A6TEX7 [178-188]	0	1218.563708	High	High	High	6.6e7	1.8e7	4.6e7	4.27433633804321	High	0	1.871E-06
High	[R].ALLENTDMGAR.[D]		0.00250229	0	1	1	4	B5XZ36	B5XZ36 [136-146]	0	1190.58339762	High	Not Found	High	1.5e8		2.0e8	3.6468563079834	High	0	2.881E-06
High	[K].GKPFAPLLEK.[N]		0.000314956	0	1	1	18	A6TEW9	A6TEW9 [27-36]	0	1099.65100701	High	High	High	4.0e9	5.3e6	2.6e9	2.76112389564514	High	0	7.043E-08
High	[R].GGAPAHAALLSQPPGSLK.[G]		3.6144E-07	0	1	1	10	B5XZ20	B5XZ20 [588-605]	0	1671.91767949	High	High	High	5.5e7	3.1e7	2.5e8	4.82662868499756	High	0	1.113E-10
High	[R].MVNSGTEATMSAIR.[L]		3.18898E-05	0	1	2	6	A6T4V8	A6T4V8 [111-124]	0	1467.69302429	High	High	High	3.2e7	2.6e7	5.4e7	5.21499347686768	High	0	1.158E-09
High	[K].GGIYLYPSTASHPEGK.[L]		0.000359477	0	1	1	6	A6THE3	A6THE3 [254-269]	0	1676.82786142	High	High	High	2.5e8	1.4e8	2.6e8	3.90046405792236	High	0	5.664E-07
High	[R].KNGTLPWLRPDAK.[S]	1xDeamidated [N2]	0.0122381	0	1	2	6	A6TDV1	A6TDV1 [154-166]	1	1496.82198873	High	High	High		2.5e7		3.5440354347229	High	0	0.0001135
High	[K].QLLNEFPELK.[G]		0.00955772	0	1	1	6	B5XTS2	B5XTS2 [166-175]	0	1230.67286456	Not Found	High	High		1.9e7	2.2e7	2.98919129371643	High	7.672E-05	0.002601
High	[R].QPLELVDMVEK.[L]		0.00878556	0	1	2	10	A6TEN8	A6TEN8 [50-60]	0	1300.68171464	High	High	High	7.8e8	2.3e8	5.0e8	3.5132315158844	High	0	3.678E-05
High	[K].HPVSPWGLQTK.[G]		0.00689458	0	1	1	10	A6TEW9	A6TEW9 [243-253]	0	1249.66878227	High	High	High	1.4e9	2.8e7	1.4e9	3.19050669670105	High	0	1.782E-05
High	[K].EPARPMVAIVGGSK.[V]		0.000178847	0	1	1	10	B5XUB8	B5XUB8 [180-193]	0	1411.77259531	High	High	High	5.3e8		3.0e8	4.87023544311523	High	0	2.543E-08
High	[R].REDFANETADDSEAGDSEE.[-]		2.0058E-06	0	1	2	13	A6THB1	A6THB1 [113-131]	1	2086.7955704	High	High	High	1.7e7			6.24911117553711	High	0	8.185E-12
High	[R].TFAIISHPDAGK.[T]		0.00182237	0	1	2	8	A6THZ0	A6THZ0 [15-26]	0	1256.6633625	Not Found	High	High		8.2e6	6.9e7	3.55127453804016	High	0	0.0001266
High	[R].SESLPLDSNHVNTEEAR.[L]		5.99487E-06	0	1	2	13	A6TB35	A6TB35 [105-121]	0	1897.88862355	High	High	High	6.6e8		4.2e8	5.25171661376953	High	0	4.102E-09
High	[R].VVGQLGQVLGPR.[G]		0.000225708	0	2	2	12	B5XYF8; A6TGN6	B5XYF8 [123-134]; A6TGN6 [123-134]	0	1222.72663148	High	High	High	1.6e10	7.9e6	7.1e9	3.47330069541931	High	0	3.868E-08
High	[R].KGPLNLPNLTR.[L]		0.00336366	0	1	1	11	B5Y275	B5Y275 [48-58]	1	1222.72663148	High	High	High	9.7e8	6.1e7	9.3e7	3.44944906234741	High	0.0004564	0.01002
High	[K].ATIESAGSSDFLEGEQVEYSR.[V]		8.3948E-05	0	1	1	2	A6TGP1	A6TGP1 [1264-1284]	0	2275.03607544	Not Found	Not Found	High				3.86652374267578	High	0	6.608E-09
High	[K].VGDIVVSDEAR.[Y]		0.00153879	0	1	2	10	A6T4W3	A6T4W3 [86-96]	0	1159.59534249	High	High	High	1.2e8	5.7e7	2.9e8	3.99646711349487	High	0	1.208E-06
High	[K].NWSETSDSPEDSSDYHVTTSQHAR.[Q]	1xDeamidated [N/Q]	0.000309998	0	1	2	4	A6TEI7	A6TEI7 [218-241]	0	2737.12444969	Not Found	High	Not Found				3.48147654533386	High	0	1.131E-07
High	[K].LTGMAFR.[V]		0.0265543	0	1	1	10	P24164	P24164 [220-226]	0	795.41817047	High	High	High	3.4e8		2.0e9	2.27803516387939	High	0.0004815	0.01152
High	[K].NWSETSDSPEDSSDYHVTTSQHAR.[Q]		6.78247E-07	0	1	2	10	A6TEI7	A6TEI7 [218-241]	0	2736.14043369	High	High	High	3.4e8	3.1e7	1.2e8	5.70032644271851	High	0	1.237E-11
High	[K].IGENINIR.[R]		0.0284124	0	1	1	13	A6T4X2	A6T4X2 [126-133]	0	928.5210555	High	High	High			1.4e9	3.19210767745972	High	0	0.0002294
High	[R].AVAVDSGVTAVAK.[R]		0.000107071	0	1	2	9	A6TGP0	A6TGP0 [707-719]	0	1187.66302813	High	High	High	1.2e8	2.5e7		4.3601770401001	High	0	3.946E-08
High	[K].NNTLVQEVQSAQHGR.[E]	1xDeamidated [N/Q]	6.27587E-05	0	1	2	12	A6TFR0	A6TFR0 [36-50]	0	1681.82523602	High	Not Found	High	8.9e7		3.7e7	4.61926078796387	High	0	3.893E-09
High	[K].NNTLVQEVQSAQHGR.[E]		4.45804E-06	0	1	2	16	A6TFR0	A6TFR0 [36-50]	0	1680.84122002	High	High	High	3.0e9		1.4e9	5.2220344543457	High	0	3.668E-10
High	[R].ETGEVFYGR.[V]		0.0152573	0	1	1	8	B5Y1K5	B5Y1K5 [218-226]	0	1057.49490027	High	High	High	2.3e8		6.6e7	2.65801858901978	High	0	0.0001515
High	[K].VGIGPGSVCTTR.[V]	1xCarbamidomethyl [C9]	0.00558337	0	1	2	2	A6T4P6	A6T4P6 [178-189]	0	1203.61503242	Not Found	Not Found	High				2.64478516578674	High	1.686E-05	0.0004034
High	[K].ATLEDLGQAK.[R]		0.00329334	0	1	3	12	A6TH53	A6TH53 [312-321]	0	1045.55241511	High	High	High	3.2e9			3.19619870185852	High	0	0.0001713
High	[R].LIPAGTGYAYHQDR.[M]		0.000236711	0	1	1	9	A6TGP1	A6TGP1 [1356-1369]	0	1561.77576635	High	High	High	3.7e8	7.8e7	5.4e8	3.62091755867004	High	0	8.119E-08
High	[R].GGTPYGATTIAGGDGSR.[Q]		6.66379E-06	0	1	1	10	B5XXP0	B5XXP0 [156-172]	0	1537.72412463	High	High	High	3.5e9		2.5e9	4.84991884231567	High	0	1.109E-08
High	[K].IADQISDAVLDAILEQDPK.[A]		1.68756E-07	0	1	2	37	A6TDV1	A6TDV1 [19-37]	0	2054.06519087	High	High	High	4.4e8		2.6e8	6.44955253601074	High	0	9.68E-14
High	[K].AGSGALTLGQPNSPGVPADFAK.[H]	1xDeamidated [N/Q]	0.000584749	0	1	2	4	A6T4V8	A6T4V8 [153-174]	0	2056.03455992	Not Found	High	Not Found				4.77578210830688	High	0	2.138E-07
High	[K].SQAIEGLVK.[A]		0.00950754	0	1	2	7	A6T5H9	A6T5H9 [288-296]	0	944.54112222	High	High	High	8.5e8	7.0e8	1.2e9	2.66521501541138	High	3.217E-05	0.0007171
High	[R].GPAIAQAFDAEGKPSK.[A]		7.36827E-06	0	1	2	4	A6TFH4	A6TFH4 [74-89]	0	1586.81729676	High	Not Found	High	1.3e8		2.3e7	4.73516988754272	High	0	8.537E-10
High	[K].GGVSPQQVAQAINEAK.[A]		0.00402519	0	1	1	2	A6TGE4	A6TGE4 [438-453]	0	1596.83400942	High	Not Found	Not Found	2.0e7			3.83769106864929	High	0	0.0001371
High	[K].AFTSEEFTHFLEELTK.[Q]		4.65072E-06	0	1	1	209	A6TD53	A6TD53 [267-282]	0	1928.9276349	High	High	High	2.9e8	5.0e7	6.5e8	5.89249229431152	High	0	2.442E-10
High	[K].GAVPGATGSDLIVKPAVK.[A]		2.22961E-06	0	1	1	18	A6TEX2	A6TEX2 [191-208]	0	1679.96904633	High	High	High	4.9e9	2.2e9	5.3e9	4.74445676803589	High	0	2.73E-09
High	[R].NEETLEPVPYFQK.[L]		0.000174179	0	1	2	8	A6TCB0	A6TCB0 [104-116]	0	1593.77951427	High	High	High			1.8e8	5.79900312423706	High	0	6.468E-08
High	[K].LLIEEEAAK.[L]		0.0153375	0	1	2	7	B5XZ37	B5XZ37 [224-232]	0	1015.56700257	High	High	High	2.0e7	5.3e7	1.8e8	2.32001519203186	High	0	7.556E-05
High	[K].SPFVTSGIR.[I]		0.0195164	0	1	2	8	A6TCG5	A6TCG5 [355-363]	0	963.52580653	High	High	High	5.3e7		6.0e8	2.78787970542908	High	1.686E-05	0.0003741
High	[R].QVLTHGFTVDGQGR.[K]		0.0005459	0	1	1	15	B5Y235	B5Y235 [588-601]	0	1514.77101532	High	High	High	1.8e8	4.6e7	8.9e7	3.88919901847839	High	0	6.878E-05
High	[R].AGIEHGLLYNQEQR.[L]		4.22081E-05	0	1	1	10	B5XNL6	B5XNL6 [91-104]	0	1627.81869373	High	High	High	1.5e8	9.3e6	1.1e8	4.45577383041382	High	0	3.778E-07
High	[R].FVIGGPMGDCGLTGR.[K]	1xCarbamidomethyl [C10]	6.65183E-05	0	1	2	8	A6TDV1	A6TDV1 [231-245]	0	1536.72974449	High	High	High	2.2e8		2.2e8	4.61716032028198	High	0	1.899E-08
High	[K].NIVAAGLADR.[C]		0.00265202	0	1	2	2	A6TDV1	A6TDV1 [285-294]	0	999.55816925	Not Found	Not Found	High				3.20900416374207	High	0	3.2E-06
High	[K].FEELVQTR.[N]		0.0303976	0	1	2	4	A6T4F4	A6T4F4 [529-536]	0	1021.53128579	High	Not Found	High	1.1e8		1.3e8	3.32267045974731	High	1.686E-05	0.0002751
High	[K].AVAAGMNPMDLK.[R]	1xOxidation [M9]	0.00301051	0	1	3	4	A6TH53	A6TH53 [106-117]	0	1233.59660527	Not Found	High	High		3.5e7	9.3e7	3.32453632354736	High	0	0.0002325
High	[K].AVAAGMNPMDLK.[R]		0.00302645	0	1	3	7	A6TH53	A6TH53 [106-117]	0	1217.60169027	High	High	High	3.3e9	5.5e8	2.1e9	3.8309531211853	High	0	0.0001158
High	[K].TLGEFIVEK.[Q]		0.015745	0	1	2	2	A6THE3	A6THE3 [3-11]	0	1035.57208797	High	Not Found	Not Found	8.5e7			2.84849286079407	High	0	7.894E-05
High	[R].EIPVDVKPEVR.[V]		0.00607504	0	1	1	18	A6TCJ1	A6TCJ1 [56-66]	0	1280.72087734	High	High	High	7.5e9	2.5e9	1.1e10	2.85563731193542	High	0	1.417E-05
High	[R].SKSEVNDDEYKEFYK.[H]		0.000253559	0	1	1	6	A6T5N6	A6T5N6 [237-251]	2	1880.85486386	High	Not Found	High	5.5e7		1.7e8	4.89469051361084	High	0	5.457E-07
High	[K].ALKEPARPMVAIVGGSK.[V]		1.88905E-05	0	1	1	23	B5XUB8	B5XUB8 [177-193]	1	1723.98873595	High	High	High	4.1e8	2.5e7	9.5e8	4.18547916412354	High	0	1.335E-07
High	[R].RVVEGTQFECLK.[D]	1xCarbamidomethyl [C10]	0.00101344	0	1	1	10	P0A297	P0A297 [62-73]	1	1465.74677476	High	High	High	1.1e9	1.9e8	6.1e8	4.46873235702515	High	0	7.502E-06
High	[K].DLETQSQDGTFDK.[L]		0.000243054	0	1	2	11	A6T4X1	A6T4X1 [116-128]	0	1483.65470765	High	High	High	3.1e7	1.4e8	7.5e8	5.21689605712891	High	0	8.917E-08
High	[R].AFDQIDNAPEEK.[A]		0.0207802	0	1	1	4	A6TEX7	A6TEX7 [46-57]	0	1376.6328501	High	High	High	4.8e8	4.2e8	5.0e8	3.6845588684082	High	0.0005608	0.01368
High	[R].YTGAITAAAGTIHR.[L]		2.18293E-06	0	1	2	55	A6THB1	A6THB1 [25-38]	0	1402.743738	High	High	High		8.4e8	2.0e9	4.80845785140991	High	0	6.003E-10
High	[R].ALSQPDLYEGDGELR.[V]		4.28832E-05	0	1	1	14	A6T5N6	A6T5N6 [50-64]	0	1662.79695516	High	High	High	1.0e9		1.0e9	5.05869817733765	High	0	2.413E-09
High	[R].GFGHTLGNALR.[R]		0.00251554	0	1	1	8	A6TEU8	A6TEU8 [34-44]	0	1142.6065164	High	High	High	8.7e7		1.7e7	3.44459104537964	High	0	2.109E-05
High	[K].EGLVHISQIADK.[R]		6.86631E-05	0	1	2	6	A6TEI3	A6TEI3 [646-657]	0	1309.71104091	High	High	High	3.2e8	7.8e7	2.1e8	4.60981321334839	High	0	5.975E-09
High	[R].AVLEVAGVR.[N]		0.00664478	0	1	1	6	A6TEV5	A6TEV5 [113-121]	0	913.54654199	High	High	High	2.7e9		2.5e9	2.89191484451294	High	0	1.678E-05
High	[R].STLNIPGTGGK.[S]		0.00965887	0	1	2	7	A6TEI7	A6TEI7 [68-78]	0	1044.56839954	High	High	High	1.3e8		2.7e8	2.79881310462952	High	0	0.0001857
High	[R].VATEFSETATATLK.[S]		2.86887E-05	0	1	1	881	B5XUB8	B5XUB8 [259-272]	0	1468.75296518	High	High	High	7.7e7	1.2e7	1.6e7	5.02266407012939	High	0	1.25E-08
High	[K].AGSGALTLGQPNSPGVPADFAK.[H]		3.44638E-07	0	1	2	11	A6T4V8	A6T4V8 [153-174]	0	2055.05054392	High	High	High	3.3e8		3.8e8	4.97795343399048	High	0	6.833E-10
High	[R].NIQDTNETLFYR.[L]		0.0078242	0	1	2	6	A6T9K7	A6T9K7 [79-90]	0	1513.72814743	Not Found	High	High		4.2e7	6.0e7	3.39187121391296	High	0	2.232E-05
High	[K].IGVLTSGGDAPGMNAAIR.[G]	1xDeamidated [N14]	0.0172122	0	1	1	2	A6TGB8	A6TGB8 [5-22]	0	1700.86359539	Not Found	Not Found	High				2.96685647964478	High	3.217E-05	0.0009594
High	[R].APLDNDIGVSEATR.[I]	1xDeamidated [N5]	0.000114087	0	1	2	3	A6TI29	A6TI29 [788-801]	0	1458.70707803	High	Not Found	High			1.2e8	4.15391111373901	High	0	3.391E-08
High	[R].APLDNDIGVSEATR.[I]		4.28832E-05	0	1	2	6	A6TI29	A6TI29 [788-801]	0	1457.72306203	High	High	High	5.3e8		5.5e8	4.43961143493652	High	0	6.122E-09
High	[R].EKPTWLEVDAGK.[M]		0.000249567	0	1	1	14	B5XNB5	B5XNB5 [166-177]	0	1372.71070654	High	High	High	7.0e8	1.3e8	3.6e8	3.70146799087524	High	0.001027	0.02312
High	[R].QHVPVFVSDEMVGHK.[L]		0.000120284	0	1	1	25	B5XN98	B5XN98 [56-70]	0	1708.84755104	High	High	High	8.9e8	2.4e7	6.9e7	4.77449893951416	High	0	1.88E-07
High	[R].VNADGTLATTGHPPALGSALTHK.[W]	1xDeamidated [N2]	0.00864784	0	1	1	1	A6TCV4	A6TCV4 [33-55]	0	2230.14623554	Not Found	Not Found	High				2.49488186836243	High	0	2.671E-05
High	[R].VNADGTLATTGHPPALGSALTHK.[W]		4.38001E-05	0	1	1	1	A6TCV4	A6TCV4 [33-55]	0	2229.16221954	Not Found	Not Found	High			2.3e7	2.93029379844666	High	0	2.059E-09
High	[R].FLDALAGESDPEAK.[R]		1.03366E-05	0	1	1	12	A6TCC2	A6TCC2 [294-307]	0	1462.706015	High	High	High	8.0e7		9.2e8	4.94106197357178	High	0	8.121E-10
High	[K].KVSQALDILTYTNK.[K]		1.66385E-05	0	1	1	13	A6TEW7	A6TEW7 [28-41]	1	1593.88464803	High	High	High		2.0e7	1.8e7	5.18689584732056	High	0	4.968E-10
High	[R].NVALEEQAVEAVLAK.[A]		4.95548E-06	0	1	2	43	A6T5H9	A6T5H9 [400-414]	0	1583.86391257	High	High	High	5.9e7	4.0e7	2.7e8	5.9217586517334	High	0	2.573E-09
High	[K].AADDNAELFTGSDR.[K]		0.00018956	0	1	1	4	A6T9H9	A6T9H9 [655-668]	0	1481.65029099	Not Found	High	High			1.3e8	4.09316635131836	High	0	6.987E-08
High	[R].VVEGTQFECLK.[D]	1xCarbamidomethyl [C9]	0.00270866	0	1	1	9	P0A297	P0A297 [63-73]	0	1309.6456638	High	High	High	3.9e9	1.3e8	2.9e9	3.994145154953	High	0	4.687E-06
High	[K].LAGLTGQNEDQNVGIK.[V]		1.84304E-06	0	1	3	14	A6TH53	A6TH53 [426-441]	0	1656.85513874	High	High	High	1.1e9	3.2e9	4.8e9	4.92500448226929	High	0	8.788E-11
High	[K].ADAAEVSMIPSTK.[A]		0.000325111	0	1	1	6	A6TB33	A6TB33 [193-205]	0	1319.65114275	High	High	High	5.0e8	5.2e7	4.1e8	4.20085668563843	High	0	9.527E-08
High	[R].LSDYGVQLR.[E]		0.00356485	0	1	1	11	B5XNB5	B5XNB5 [48-56]	0	1050.55783488	High	High	High	2.8e9		1.7e9	3.01338744163513	High	0	3.762E-05
High	[K].ALASEIQTSVDR.[L]		0.00149075	0	1	2	5	A6TEI7	A6TEI7 [8-19]	0	1289.66956999	High	High	High	1.7e8	4.3e7	1.1e8	4.13936042785645	High	0	1.415E-05
High	[K].KRPFYQVVVTDSR.[N]		0.00055463	0	1	2	13	A6TCL7	A6TCL7 [13-25]	1	1594.87000108	High	High	High	1.2e8	7.3e7		4.00338125228882	High	0	7.071E-07
High	[R].GPIEFSNQELDDLIIR.[R]	2xDeamidated [N7; Q8]	0.00106846	0	1	2	2	A6TC43	A6TC43 [158-173]	0	1860.92255036	Not Found	Not Found	High			1.1e8	3.40801763534546	High	0	6.294E-07
High	[R].GPIEFSNQELDDLIIR.[R]		0.000146284	0	1	2	3	A6TC43	A6TC43 [158-173]	0	1858.95451836	Not Found	High	High			3.7e7	4.30236768722534	High	0	1.785E-08
High	[R].SAGTYVQIVAR.[D]		0.00339938	0	1	1	199	A6TEW9	A6TEW9 [157-167]	0	1164.63714778	High	High	High		1.1e6	3.7e6	3.54638838768005	High	0	1.555E-05
High	[R].IAPDKDVDGFHPYNVGR.[L]		0.000339161	0	1	1	2	A6T5R4	A6T5R4 [114-130]	1	1899.93478601	Not Found	Not Found	High			7.9e7	3.74095368385315	High	0	8.056E-08
High	[K].ALTEANGDIELAIENMR.[K]	1xDeamidated [N]	2.53138E-06	0	1	1	10	A6T4X2	A6T4X2 [26-42]	0	1860.90076863	High	High	High				6.29227256774902	High	0	1.236E-11
High	[K].GNPAEDARPIVLVGK.[G]		0.00232387	0	1	1	7	A6THI2	A6THI2 [256-270]	0	1535.85401665	High	High	High	1.2e8	1.2e7	8.8e7	3.48704791069031	High	0	2.537E-06
High	[R].QVSEAAGKPLGYGTAEFAK.[R]	1xDeamidated [Q1]	4.95548E-06	0	1	1	3	Q48436	Q48436 [196-214]	0	1924.96508345	Not Found	High	High			8.6e8	4.24123334884644	High	0	4.128E-11
High	[R].QVSEAAGKPLGYGTAEFAK.[R]		9.05689E-09	0	1	1	12	Q48436	Q48436 [196-214]	0	1923.98106745	High	High	High	1.3e9	4.2e7	2.8e8	5.8979811668396	High	0	5.116E-16
High	[K].IFVDEGPSMK.[R]		0.00719153	0	1	1	6	A6TEW7	A6TEW7 [74-83]	0	1122.5499723	High	High	High	2.9e9	9.5e8	2.7e9	3.34398531913757	High	0	1.93E-05
High	[R].QLYGEPTITER.[H]		0.00960816	0	1	2	4	A6TD54	A6TD54 [456-466]	0	1306.66375636	Not Found	High	High		1.5e8	4.1e8	2.84791350364685	High	0	3.239E-05
High	[K].LAGLTGQNEDQNVGIK.[V]	1xDeamidated [N/Q]	7.86512E-07	0	1	3	45	A6TH53	A6TH53 [426-441]	0	1657.83915474	High	High	High	3.2e8	8.9e6	9.3e7	4.97363758087158	High	0	1.532E-12
High	[K].VYAGNEHNHAAQQPQVLDI.[-]		0.000172346	0	1	1	38	B5XSS1	B5XSS1 [124-142]	0	2104.02064077	High	High	High	1.5e9	2.4e7	9.0e8	4.51113367080688	High	1.686E-05	0.0003114
High	[K].LADVLAAAEAR.[A]		0.000212951	0	1	1	16	A6THB4	A6THB4 [58-68]	0	1099.61059869	High	High	High	3.9e9			4.53089284896851	High	0	6.862E-08
High	[R].KTLNEQGTPDIR.[I]		0.000377001	0	1	1	4	B5Y277	B5Y277 [58-69]	1	1371.72266817	High	High	Not Found	3.9e8	1.2e8		4.13538599014282	High	0	1.957E-06
High	[K].APVVVPAGVDVK.[IV]		0.000855689	0	1	2	8	A6TEV7	A6TEV7 [7-18]	0	1150.68303536	High	High	High	4.5e9		3.5e9	3.10547709465027	High	0	3.192E-06
High	[K].AADMTGADIEAMTR.[S]		2.94575E-05	0	1	2	18	A6TGN5	A6TGN5 [114-127]	0	1452.64573974	High	High	High	7.7e7		8.3e8	4.47031831741333	High	0	6.899E-09
High	[R].TVGIVGVGNVGGR.[L]		0.0010461	0	1	1	4	B5XNR7	B5XNR7 [118-130]	0	1184.6745959	Not Found	High	High		1.8e7	4.4e7	3.36647510528564	High	0	6.083E-07
High	[R].RETLLDAVEHPEK.[Y]		0.00332832	0	1	1	10	A6TCJ1	A6TCJ1 [80-92]	1	1536.8016467	High	High	High	1.1e9		2.6e7	4.31498527526855	High	0	4.832E-06
High	[R].ITNITDVTPIPHNGCRPPK.[K]	2xDeamidated [N3; N13]; 1xCarbamidomethyl [C15]	0.0012324	0	1	1	2	A6TEV0	A6TEV0 [107-125]	0	2132.080465	High	Not Found	High			8.5e8	4.60168361663818	High	0	8.135E-07
High	[R].ITNITDVTPIPHNGCRPPK.[K]	1xDeamidated [N13]; 1xCarbamidomethyl [C15]	2.0058E-06	0	1	1	28	A6TEV0	A6TEV0 [107-125]	0	2131.096449	High	High	High	3.9e9	1.0e9	2.8e9	4.75436782836914	High	0	8.037E-10
High	[R].VDLDGNPCGELEEQHIAHAR.[Q]	1xDeamidated [Q14]; 1xCarbamidomethyl [C8]	0.000121563	0	1	2	2	A6TB02	A6TB02 [81-100]	0	2261.02513442	High	Not Found	Not Found	2.7e8			5.77029418945313	High	0	1.277E-08
High	[R].VDLDGNPCGELEEQHIAHAR.[Q]	1xCarbamidomethyl [C8]	4.41113E-06	0	1	2	6	A6TB02	A6TB02 [81-100]	0	2260.04111842	High	High	High	9.3e7		3.1e8	5.32138204574585	High	0	3.599E-08
High	[K].LFNELGPR.[F]		0.0186186	0	1	1	12	A6TEU7	A6TEU7 [79-86]	0	945.51524187	High	High	High	1.6e9		1.0e9	2.91723656654358	High	0	0.0001074
High	[K].FVVEGDLR.[R]		0.0238018	0	1	1	30	B5XNB4	B5XNB4 [63-70]	0	934.49925744	High	High	High	9.9e7			3.18434548377991	High	0	0.0001949
High	[K].YIVALDQGTTSSR.[A]		0.000584749	0	1	2	6	A6TFR2	A6TFR2 [6-18]	0	1410.7223338	Not Found	High	High			3.1e7	4.12007427215576	High	0	5.399E-07
High	[R].VGGSTYQVPVEVRPVR.[R]		3.89888E-05	0	1	2	20	A6TEX9	A6TEX9 [80-95]	0	1742.95479324	High	High	High	8.2e9	7.4e7	4.2e9	4.14153432846069	High	0	3.174E-06
High	[R].AGENVGVLLR.[G]		0.00258288	0	1	1	65	A6TEX7	A6TEX7 [271-280]	0	1027.58946937	High	High	High	4.4e9		4.0e9	3.41516900062561	High	0	6.272E-05
High	[K].VSQALDILTYTNKK.[A]		0.000217504	0	1	1	25	A6TEW7	A6TEW7 [29-42]	1	1593.88464803	High	High	High	1.1e9	2.7e7	1.1e9	4.38711071014404	High	0	3.782E-08
High	[R].AGLGMMEGVLEHVPSAR.[I]		0.000222155	0	1	2	4	A6TCB0	A6TCB0 [79-95]	0	1753.87238555	Not Found	High	High				4.0263352394104	High	0	5.884E-08
High	[R].FTVLISPHVNK.[D]		0.000483381	0	1	1	33	A6TEX3	A6TEX3 [49-59]	0	1254.72048348	High	High	High	6.7e8	8.2e7	4.6e7	3.42162299156189	High	0	6.064E-06
High	[R].VADLFEAR.[R]		0.0244305	0	1	1	3	A6TGP1	A6TGP1 [1141-1148]	0	920.48360738	High	Not Found	High	5.0e8		3.4e8	2.82908654212952	High	0	0.0001746
High	[R].GVNVLADAVK.[V]		0.0012455	0	1	3	12	A6TH53	A6TH53 [19-28]	0	985.56767131	High	High	High	4.1e9		4.3e9	3.71970891952515	High	0	8.35E-07
High	[R].IEAQIHGGGHER.[G]		0.00417674	0	1	1	2	A6TCF1	A6TCF1 [226-237]	0	1303.65017201	High	Not Found	Not Found	3.9e7			2.93240213394165	High	0	7.229E-06
High	[R].ADYADSFTENGTHGSDSVESAAR.[E]	1xDeamidated [N10]	5.17889E-07	0	1	1	19	A6TCD7	A6TCD7 [105-127]	0	2387.98583112	High	High	High	5.1e7	5.0e7	1.4e8	5.24810028076172	High	0	2.406E-11
High	[R].ADYADSFTENGTHGSDSVESAAR.[E]		1.50746E-06	0	1	1	10	A6TCD7	A6TCD7 [105-127]	0	2387.00181512	High	High	High			4.6e7	4.6489896774292	High	0	9.022E-12
High	[K].VYAGNEHNHAAQQPQVLDI.[-]	1xDeamidated [Q/N]	0.00657508	0	1	1	43	B5XSS1	B5XSS1 [124-142]	0	2105.00465677	High	High	High	1.4e8	5.9e7	2.1e8	3.93750524520874	High	4.676E-05	0.001525
High	[K].SEVNDDEYKEFYK.[H]		0.0188145	0	1	1	5	A6T5N6	A6T5N6 [239-251]	1	1665.72787255	Not Found	High	High		1.9e7	5.7e7	3.62796020507813	High	3.217E-05	0.0006606
High	[K].IGVLTSGGDAPGMNAAIR.[G]		2.48282E-07	0	1	1	6	A6TGB8	A6TGB8 [5-22]	0	1699.87957939	High	High	High	4.6e8		1.2e9	5.4323296546936	High	0	1.926E-13
High	[R].VVNIASYQVK.[A]		0.0100213	0	1	1	8	B5XNB5	B5XNB5 [129-138]	0	1120.63608518	High	High	High	3.4e9	6.5e8	4.4e9	3.33308172225952	High	0	3.496E-05
High	[K].LENSLGGIK.[D]		0.0158278	0	1	2	3	A6T4X1	A6T4X1 [144-152]	0	930.52547216	High	High	Not Found	3.9e8	3.1e8		2.58327913284302	High	0	0.0002501
High	[K].QEIVTDPLEQEVNK.[S]		0.000423518	0	1	1	4	A6TBX3	A6TBX3 [22-35]	0	1641.83300631	Not Found	High	High		1.9e7	2.8e7	3.98863244056702	High	0	1.203E-07
High	[K].AHPDVELYTASVDK.[G]		0.000142466	0	1	2	12	A6TCB0	A6TCB0 [172-185]	0	1544.75911318	High	High	High	1.2e8	4.2e7	1.5e8	3.39017820358276	High	0	1.257E-05
High	[K].SLEEAGAEVEVK.[-]		8.26265E-05	0	1	2	982	A6TGN9	A6TGN9 [110-121]	0	1260.6317875	High	High	High	2.1e8	1.1e7	2.7e7	5.01899671554565	High	0	8.405E-07
High	[K].HYYLGNAEEIAAK.[A]		1.41972E-05	0	1	1	16	B5XZB2	B5XZB2 [227-239]	0	1478.7274192	High	High	High	4.0e8			4.94035577774048	High	0	2.731E-10
High	[R].ISALGPGGLTR.[E]		0.00105165	0	1	2	9	A6TGP0	A6TGP0 [530-540]	0	1041.60511943	High	High	High	1.2e9		7.9e8	3.19789862632751	High	0	1.081E-05
High	[K].QHTAQAPVDPIVLGK.[M]		0.000115301	0	1	2	6	A6TCL6	A6TCL6 [4-18]	0	1573.86966671	High	High	High		1.3e7	4.7e7	4.58263397216797	High	0	5.338E-08
High	[K].QGYAEPSLAQAEAGK.[A]		1.44242E-05	0	1	2	4	A6T6C3	A6T6C3 [502-516]	0	1519.73871209	High	Not Found	High	3.9e8		2.2e8	5.03602123260498	High	0	1.671E-09
High	[R].IASLADSVSNAQEQR.[M]		1.05019E-05	0	1	3	6	A6T716	A6T716 [566-580]	0	1588.7925385	High	High	High	4.4e7	2.1e7	8.0e7	5.58182287216187	High	0	9.529E-10
High	[K].AIISDVNATDEDRWNAVLK.[L]	1xDeamidated [N]	0.00428845	0	1	1	26	B5XNA6	B5XNA6 [29-47]	1	2131.06658827	High	High	High	1.1e7	3.2e7		4.42817878723145	High	0	0.0001343
High	[K].AIISDVNATDEDRWNAVLK.[L]		1.34187E-06	0	1	1	674	B5XNA6	B5XNA6 [29-47]	1	2130.08257227	High	High	High	2.4e8	1.1e8	4.2e7	5.86097002029419	High	0	5.709E-11
High	[R].AIGEVTDVVEK.[E]		0.00158837	0	1	1	6	B5XNL6	B5XNL6 [55-65]	0	1159.62049461	High	High	High			2.8e8	3.67646741867065	High	0	1.282E-06
High	[R].ITHIPTGLVTQCQNDR.[S]	1xCarbamidomethyl [C12]	2.24929E-05	0	1	1	6	B5XUF3	B5XUF3 [263-278]	0	1852.93340611	High	High	High	3.5e8	2.7e7	1.7e8	5.07104063034058	High	0	1.074E-08
High	[K].LTHIDFVRA.[-]		0.0249453	0	1	2	3	B5XP25	B5XP25 [86-94]	1	1071.59455477	High	High	High		1.1e7		2.32996368408203	High	7.672E-05	0.002582
High	[R].EITPVNIEEELK.[S]		0.0119835	0	1	1	2	P14829	P14829 [7-18]	0	1413.74715155	Not Found	Not Found	High			1.0e8	2.7582631111145	High	0	4.837E-05
High	[K].GEAIGVIAAQSIGEPGTQLTMR.[T]	1xDeamidated [Q]	5.24293E-05	0	1	1	6	A6TGP1	A6TGP1 [912-933]	0	2200.1278083	Not Found	Not Found	High			2.7e7	5.03758239746094	High	0	2.973E-06
High	[K].GEAIGVIAAQSIGEPGTQLTMR.[T]		3.96124E-05	0	1	1	4	A6TGP1	A6TGP1 [912-933]	0	2199.1437923	Not Found	High	High			2.7e7	4.65955448150635	High	0	9.309E-09
High	[R].ADITPANVDTVTR.[E]		0.00109708	0	1	2	4	B5Y1K5	B5Y1K5 [16-28]	0	1372.70668374	High	Not Found	High	5.7e8		4.6e8	3.21763634681702	High	0	3.191E-06
High	[K].LHVHDENNECGIGDKVEIR.[E]	1xDeamidated [N8]; 1xCarbamidomethyl [C10]	0.000869371	0	1	1	1	A6TEW3	A6TEW3 [44-62]	1	2235.04586988	Not Found	Not Found	High				4.42802476882935	High	0	4.337E-07
High	[K].LHVHDENNECGIGDKVEIR.[E]	1xCarbamidomethyl [C10]	1.50746E-06	0	1	1	13	A6TEW3	A6TEW3 [44-62]	1	2234.06185388	High	High	High	6.3e7		4.0e5	5.17420196533203	High	0	2.21E-11
High	[R].SVGEMAENQFR.[V]		0.0012324	0	1	2	10	A6TGP0	A6TGP0 [455-465]	0	1267.57356119	High	High	High	3.3e8		2.2e8	3.74949979782104	High	0	6.69E-05
High	[R].IEEALGEQAPFNGRK.[E]	1xDeamidated [N/Q]	2.28527E-05	0	1	2	33	A6TD53	A6TD53 [412-426]	1	1659.83367548	High	High	High	1.7e9	2.8e8	1.9e9	4.93843936920166	High	0	3.238E-08
High	[K].LSGFGNFDLR.[D]		0.00734476	0	1	1	5	A6TAI1	A6TAI1 [46-55]	0	1125.56873391	High	High	Not Found		1.8e7		3.11129307746887	High	0	1.992E-05
High	[R].ELATCTPEYYR.[W]	1xCarbamidomethyl [C5]	0.00633682	0	1	2	6	A6T6A3	A6T6A3 [124-134]	0	1402.63074197	High	High	High	3.4e8	1.8e8	3.1e8	3.34154057502747	High	0	1.532E-05
High	[R].AAKPQGGIGLLTVK.[L]		0.00252887	0	1	1	6	A6TG34	A6TG34 [119-132]	0	1352.8260111	High	High	High	8.2e7	2.1e7	6.7e7	3.30075883865356	High	0	2.938E-06
High	[K].FICIADASK.[Q]	1xCarbamidomethyl [C3]	0.0153375	0	1	2	4	A6TDS5	A6TDS5 [113-121]	0	1024.51319323	Not Found	High	High			2.3e8	2.43660044670105	High	0	7.523E-05
High	[K].LNALGDELR.[F]		0.0236779	0	1	1	4	B5Y235	B5Y235 [852-860]	0	1000.54218482	Not Found	High	High		9.2e7	1.8e8	2.66316723823547	High	0.0001949	0.0036
High	[R].VELENGHVVTAHISGK.[M]		0.00474085	0	1	1	1	A6T6Y1	A6T6Y1 [24-39]	0	1689.89185863	High	Not Found	Not Found	5.5e7			2.41959667205811	High	0	9.144E-06
High	[R].TGNRHDLAVEPPAPTVLQK.[L]		0.000981792	0	1	1	6	B5Y275	B5Y275 [227-245]	1	2043.09816284	High	High	High	6.0e8			3.92775702476501	High	0	2.477E-06
High	[R].ILEVPVGR.[G]		0.0243035	0	1	2	6	A6TG38	A6TG38 [94-101]	0	882.54072836	High	High	High	4.9e8	2.3e8	4.2e8	2.0476975440979	High	1.686E-05	0.0005543
High	[R].ELPELTEEFIK.[R]		0.00190107	0	1	2	14	A6T5H9	A6T5H9 [244-254]	0	1347.70422417	High	High	High	6.0e7	4.6e7	3.6e8	3.28487205505371	High	0	5.128E-06
High	[R].GITINTSHVEYDTPTR.[H]	1xDeamidated [N5]	5.53763E-06	0	1	1	17	A6TEX7	A6TEX7 [60-75]	0	1804.87118309	High	High	High	1.3e8		8.4e7	5.16288757324219	High	0	1.574E-09
High	[R].GITINTSHVEYDTPTR.[H]		2.71156E-06	0	1	1	54	A6TEX7	A6TEX7 [60-75]	0	1803.88716709	High	High	High	1.9e8	2.5e7	3.3e9	5.37542486190796	High	0	1.717E-09
High	[R].LVDIVEPTEK.[T]		0.00613945	0	1	1	8	A6TEX3	A6TEX3 [73-82]	0	1142.63033104	Not Found	High	High			5.2e9	3.30313634872437	High	0	3.975E-05
High	[R].VFPDKPITEKPLEVR.[M]		0.000636377	0	1	1	8	A6TEW5	A6TEW5 [67-81]	0	1768.00034645	High	High	High	4.2e7	1.6e7	2.3e8	2.77807331085205	High	0	0.000188
High	[K].AIAQVGTISANSDETVGK.[L]	1xDeamidated [N/Q]	1.31378E-06	0	1	3	7	A6TH53	A6TH53 [143-160]	0	1761.88649878	Not Found	Not Found	High			5.3e8	6.15149593353271	High	0	3.823E-12
High	[K].AIAQVGTISANSDETVGK.[L]		1.21357E-06	0	1	3	188	A6TH53	A6TH53 [143-160]	0	1760.90248278	High	High	High	1.2e9	6.0e7	1.1e9	5.56782102584839	High	0	1.033E-11
High	[K].VILSGEVTRPVTVR.[G]		0.0010351	0	1	1	25	B5XNB2	B5XNB2 [110-123]	0	1525.90605223	High	High	High	4.8e9	6.6e8	1.2e9	2.66773986816406	High	0.002737	0.06441
High	[R].ALLAAFDFPFR.[K]		0.0147072	0	1	2	6	A6TEW0	A6TEW0 [168-178]	0	1267.68336973	Not Found	High	High		1.3e7		3.34374237060547	High	0	0.0001917
High	[R].LKDLETQSQDGTFDKLTK.[K]		0.000230533	0	1	2	3	A6T4X1	A6T4X1 [114-131]	2	2067.06043984	Not Found	High	High		2.4e7	7.3e7	4.04876232147217	High	0	4.022E-08
High	[R].VELENGHVVTAHISGK.[M]	1xDeamidated [N5]	1.81078E-05	0	1	1	14	A6T6Y1	A6T6Y1 [24-39]	0	1690.87587463	High	High	High	1.9e8	2.8e7	1.9e8	4.39706945419312	High	0	4.264E-08
High	[R].FGVIYAGAQK.[N]		0.00417674	0	1	2	6	A6T700	A6T700 [189-198]	0	1053.57275671	High	High	High	3.4e8	1.2e8	2.5e8	3.40254163742065	High	0	7.243E-06
High	[R].VPTNEPIIIK.[R]		0.00750123	0	1	1	6	A6TEE9	A6TEE9 [76-85]	0	1123.67213633	High	High	High	6.2e8		6.6e8	3.2339346408844	High	0.0008943	0.0206
High	[K].YAHAGGYNPPIVVIHGNQVK.[D]		3.91284E-07	0	1	1	2	A6TCD0	A6TCD0 [411-430]	0	2134.11923267	Not Found	Not Found	High			1.9e7	4.34552955627441	High	0	4.387E-13
High	[K].AAQVPVVVAVNK.[I]		0.00354608	0	1	2	5	A6TEI7	A6TEI7 [494-505]	0	1194.72048348	High	High	High	8.7e8	2.4e8	6.7e8	3.175856590271	High	0	1.296E-05
High	[R].EQLGLSQQAVAER.[L]		0.0107873	0	1	2	2	A6TCD5	A6TCD5 [24-36]	0	1428.74413186	Not Found	High	Not Found				3.24730563163757	High	0	0.0001376
High	[R].AVVMDHDANIVSVSQR.[E]		1.29763E-05	0	1	2	4	A6TFR2	A6TFR2 [19-34]	0	1740.86974296	Not Found	High	High		3.2e7	2.7e7	4.70951461791992	High	0	1.704E-08
High	[K].LIEGTVAAVPPQGGR.[K]		0.000520527	0	1	2	6	A6T5I1	A6T5I1 [214-228]	0	1464.8169029	High	High	High	1.3e8	4.8e7	1.5e8	3.31139874458313	High	0	1.734E-07
High	[R].QIVSNAGEEPSVVANNVK.[A]	1xDeamidated [N]	8.46963E-07	0	1	3	40	A6TH53	A6TH53 [453-470]	0	1855.93959696	High	High	High	1.5e9	8.5e8	1.1e9	5.93351316452026	High	0	5.323E-12
High	[R].QIVSNAGEEPSVVANNVK.[A]		6.78247E-07	0	1	3	12	A6TH53	A6TH53 [453-470]	0	1854.95558096	High	High	High	9.5e9		7.1e9	5.55503082275391	High	0	1.639E-11
High	[K].ISNGEGVER.[V]	1xDeamidated [N3]	0.00794886	0	1	1	4	B5XVK6	B5XVK6 [64-72]	0	961.45851518	High	High	Not Found				2.81191349029541	High	0	2.295E-05
High	[K].VTDYLQMGQEVPVK.[V]		2.01283E-05	0	1	2	5	A6TEI3	A6TEI3 [662-675]	0	1606.81451958	High	High	High			3.8e8	4.88409280776978	High	0	1.304E-08
High	[R].VGLLTGDVAQK.[K]		0.00561291	0	1	2	6	A6TGG9	A6TGG9 [283-293]	0	1100.63099978	High	High	High	3.1e7	3.2e7	5.4e7	3.00409388542175	High	0	1.23E-05
High	[K].AYGSTNPINVVR.[A]		0.00129246	0	1	1	11	A6TEV5	A6TEV5 [127-138]	0	1290.68007516	High	High	High	6.6e9		6.7e9	4.06438207626343	High	0	4.752E-06
High	[K].NPASPAYGQYTDASGK.[S]		0.000902151	0	1	2	2	A6TE25	A6TE25 [149-164]	0	1626.73944032	Not Found	Not Found	High			2.4e7	3.1728310585022	High	0	4.65E-07
High	[R].GLIVSGDAFINGSVGLAK.[I]	1xDeamidated [N11]	0.0150191	0	1	1	2	A6T4W3	A6T4W3 [143-160]	0	1718.93232687	High	Not Found	Not Found	1.7e6			3.82609105110168	High	0	0.0001529
High	[R].GYLSPYFINKPDTGAVELESPFILLADKK.[I]		2.00222E-05	0	1	3	33	A6TH53	A6TH53 [198-226]	1	3225.70819302	High	High	High	9.0e7		5.2e7	6.0889630317688	High	0	3.003E-09
High	[K].SELETLLAEIR.[D]		0.0028256	0	1	2	22	A6T6Z0	A6T6Z0 [87-97]	0	1273.69980751	High	High	High	7.5e7	1.5e7	5.2e7	4.18779897689819	High	0	2.083E-05
High	[R].TLVNPETDSPTNR.[H]		0.006404	0	1	1	3	A6TBX4	A6TBX4 [133-145]	0	1443.70741197	Not Found	High	High		3.5e7	6.6e7	4.0017352104187	High	0	1.557E-05
High	[R].GYLSPYFINKPDTGAVELESPFILLADKK.[I]	1xDeamidated [N9]	8.52907E-05	0	1	3	30	A6TH53	A6TH53 [198-226]	1	3226.69220902	High	High	High	7.1e7	2.6e7	4.6e7	5.66635751724243	High	0	5.238E-07
High	[K].ETGEKDALVVMK.[G]		0.000177903	0	1	1	6	A6TC02	A6TC02 [101-112]	1	1319.68752827	High	High	High	6.2e7		7.7e7	3.94564318656921	High	0	4.974E-07
High	[K].LMEIAQQQHAQQQAGSADAQASNAK.[D]	1xDeamidated [Q]	0.000451266	0	1	2	10	A6T4F4	A6T4F4 [598-622]	0	2625.23216655	Not Found	Not Found	High				5.1004581451416	High	0	1.083E-06
High	[K].LMEIAQQQHAQQQAGSADAQASNAK.[D]		2.18683E-07	0	1	2	4	A6T4F4	A6T4F4 [598-622]	0	2624.24815055	High	High	Not Found	6.0e8	2.1e8		5.76333284378052	High	0	2.922E-12
High	[K].NPDMSADELENLAK.[V]		0.00926055	0	1	2	2	A6TB43	A6TB43 [409-422]	0	1546.70536302	High	Not Found	Not Found	1.3e7			3.78940606117249	High	0	5.069E-05
High	[R].DYFGAHTYK.[R]		0.0149405	0	2	2	9	P00350; P41576	P00350 [446-454]; P41576 [446-454]	0	1101.49998567	High	High	High	3.9e8	5.6e7		2.11241865158081	High	0.0002507	0.005383
High	[R].QQDLVDYSPVSEK.[H]		7.27764E-05	0	1	10	10	P37323	P37323 [74-86]	0	1507.72747869	High	High	High		2.6e8	1.1e9	4.58512210845947	High	0	5.114E-09
High	[K].HADNALTFGPR.[D]		0.000385061	0	1	2	12	A6TEV7	A6TEV7 [45-55]	0	1198.5963456	High	High	High	4.9e9	9.7e8	2.5e9	4.03681659698486	High	0	1.012E-07
High	[K].IGQVVEGYR.[N]		0.0223569	0	1	2	2	A6TFK3	A6TFK3 [280-288]	0	1020.54727022	Not Found	Not Found	High			1.0e8	2.85702466964722	High	0	0.0001494
High	[K].HGKPSGILAPVEADAR.[R]		0.00433397	0	1	1	6	A6TEE9	A6TEE9 [209-224]	0	1617.87072931	High	Not Found	High	3.7e7		1.0e8	3.36621713638306	High	0	8.621E-06
High	[R].WVGYGQDSR.[L]		0.00799085	0	1	2	7	A6TI29	A6TI29 [159-167]	0	1067.49048361	High	High	High	2.9e8	1.8e8	4.4e8	3.46059584617615	High	0	2.327E-05
High	[K].VHIINLEK.[T]		0.0148623	0	1	2	10	A6T4X1	A6T4X1 [38-45]	0	965.57784211	High	High	High	2.0e9	2.8e9	3.5e9	2.45037508010864	High	6.178E-05	0.002164
High	[R].EILQDSSVTR.[N]		0.00424341	0	1	1	6	A6T5N6	A6T5N6 [337-346]	0	1147.59534249	High	High	High	1.4e9	6.7e8	9.2e8	3.13499426841736	High	0	7.443E-06
High	[K].SAGGIVLTGSAAAK.[S]		7.47267E-05	0	1	2	499	A6TH52	A6TH52 [21-34]	0	1202.67392716	High	High	High	3.9e8	2.3e7	5.7e7	4.82570600509644	High	0	6.999E-08
High	[K].SVVSGATPVMR.[D]		0.00711612	0	1	2	4	A6TBK7	A6TBK7 [176-186]	0	1103.58775479	Not Found	High	High		8.0e7	1.4e8	3.00567412376404	High	1.686E-05	0.0005327
High	[R].AVIIATKPETQQSLAK.[K]		0.000515051	0	1	2	2	A6TB40	A6TB40 [316-331]	0	1697.97961099	Not Found	Not Found	High			3.8e7	3.49856281280518	High	0	1.708E-07
High	[K].VAEADMATMEK.[K]		0.00960816	0	1	2	4	A6T6A3	A6T6A3 [290-300]	0	1195.53333589	Not Found	High	High		6.4e7	1.2e8	3.85524821281433	High	0	3.235E-05
High	[K].LVAEGTDPAYAEK.[L]		0.000619772	0	1	2	6	A6TGG1	A6TGG1 [240-252]	0	1363.67398665	High	High	High	1.7e8	1.2e8	1.5e8	4.10292816162109	High	0	2.168E-06
High	[R].TIAMGSSDGLR.[R]		0.00158	0	1	2	6	A6TG36	A6TG36 [54-64]	0	1107.54628387	High	High	High	1.5e8	9.3e7	1.6e8	3.18554139137268	High	0	1.269E-06
High	[R].QDLDQLQAGAR.[V]		0.0012324	0	1	1	8	A6T5R2	A6T5R2 [158-168]	0	1214.61238952	High	High	High	5.7e7	1.2e7	1.8e8	3.84527373313904	High	0	8.957E-07
High	[R].ENEPFDVALR.[R]		0.00682227	0	1	1	8	B5XU21	B5XU21 [8-17]	0	1189.58477783	Not Found	High	High			1.0e9	2.80752277374268	High	0	1.749E-05
High	[K].SDETLNDIVHASVLK.[E]		2.7355E-05	0	1	2	16	A6TFH4	A6TFH4 [593-607]	0	1640.84899074	High	High	High	6.1e7	4.3e7	5.9e7	4.77596378326416	High	0	8.795E-10
High	[R].AAIEAAGGKIEE.[-]		0.00367962	0	1	1	8	B5XNB2	B5XNB2 [133-144]	1	1158.60009352	High	High	High	2.5e7	4.8e8	8.3e8	3.80452704429626	High	0	5.775E-06
High	[K].VYAAIEAGDK.[A]		0.0163335	0	1	2	8	B5Y237	B5Y237 [35-44]	0	1036.53095142	High	Not Found	High	1.1e8		5.5e7	2.99440026283264	High	4.676E-05	0.001502
High	[K].ETDLAGAIK.[S]		0.0265543	0	1	2	6	A6TGT4	A6TGT4 [72-80]	0	917.49383767	High	High	High	4.3e8	1.5e8	4.2e8	2.59330081939697	High	0	0.0002186
High	[R].VTIHTARPGIVIGK.[K]		0.00019671	0	1	1	25	B5XNA0	B5XNA0 [66-79]	0	1461.89000831	High	High	High	4.3e8	6.7e7	3.6e8	3.45850872993469	High	0	4.03E-06
High	[K].GMDGINSPVAK.[F]		0.0124325	0	1	2	4	A6TB35	A6TB35 [360-370]	0	1088.54047024	Not Found	High	High		9.5e7	1.6e8	3.19318652153015	High	0	0.0001497
High	[K].IVDLLTER.[A]		0.0192125	0	1	2	10	A6TH93	A6TH93 [20-27]	0	958.55677228	High	High	High	5.1e8		5.8e8	2.77543830871582	High	0	0.000229
High	[K].GSALQQGFQKPAQAVNR.[D]		1.72969E-06	0	1	2	8	A6TEI7	A6TEI7 [298-314]	0	1799.95110481	High	High	High	2.8e8	1.8e7	1.2e8	5.41985034942627	High	0	2.178E-10
High	[R].ILQSAVETYQR.[K]		0.00456889	0	1	2	4	A6T4P1	A6T4P1 [739-749]	0	1307.69539085	High	High	High	1.1e8		2.5e8	3.38167452812195	High	0	1.521E-05
High	[R].ITEYEKDDNGEFVAK.[T]	1xDeamidated [N9]	6.59367E-06	0	1	1	9	A6TGP1	A6TGP1 [552-566]	1	1758.80685151	High	High	High	5.7e7	1.7e7	7.5e7	4.23358392715454	High	0	1.19E-10
High	[R].ITEYEKDDNGEFVAK.[T]		0.000444163	0	1	1	6	A6TGP1	A6TGP1 [552-566]	1	1757.82283551	High	High	High		1.3e8	3.9e8	3.78675699234009	High	0	3.369E-06
High	[K].AALELAEQR.[E]		0.00820413	0	1	1	11	B5XNB5	B5XNB5 [157-165]	0	1000.54218482	High	High	High	1.4e9	1.7e9	3.7e9	3.25246691703796	High	1.686E-05	0.0004864
High	[K].VGDAVQADVDEAR.[R]		0.000152606	0	1	1	6	A6TCV9	A6TCV9 [544-556]	0	1344.6389981	High	High	High	1.6e7	5.4e7	1.4e8	5.02953433990479	High	0	2.971E-08
High	[R].SDLFNVNAGIVK.[N]		0.0116114	0	1	4	6	A6TEQ3	A6TEQ3 [88-99]	0	1276.68957722	Not Found	High	High		2.3e7	3.4e7	3.39676594734192	High	0	4.543E-05
High	[R].DIADAVTAAGVK.[V]		0.000674492	0	2	2	4	A6THB4; B5Y305	A6THB4 [98-109]; B5Y305 [98-109]	0	1130.60517892	High	Not Found	Not Found	1.6e9			4.40376615524292	High	0	2.764E-07
High	[K].AFNEMQPIVDR.[Q]		0.00223948	0	1	2	11	B5Y237	B5Y237 [50-60]	0	1319.64124683	High	High	High		3.6e7	2.1e9	3.9598696231842	High	0	2.378E-06
High	[R].IGVNAGSLEK.[D]		0.00627034	0	1	2	6	A6TCD4	A6TCD4 [134-143]	0	987.54693585	High	High	High	1.0e8	7.4e7	1.3e8	2.85545682907104	High	0	1.501E-05
High	[R].QLASVTVEDSR.[T]		0.00901994	0	1	1	14	B5Y1J9	B5Y1J9 [53-63]	0	1204.61680618	High	High	High		1.4e8	1.7e8	3.04614949226379	High	0	2.89E-05
High	[K].GEGMVLTGPK.[E]		0.0131721	0	1	1	6	A6TGP1	A6TGP1 [522-531]	0	988.51319292	High	High	High	3.4e8	1.7e7	2.4e8	2.39451718330383	High	0	6.815E-05
High	[K].LGEIEYR.[E]		0.0184247	0	1	1	10	A6TCJ1	A6TCJ1 [49-55]	0	879.45705829	High	High	High			7.0e9	2.96739268302917	High	3.217E-05	0.0007923
High	[R].IAHWVGQGATVSDR.[V]		1.89907E-05	0	1	1	21	A6TCL7	A6TCL7 [57-70]	0	1496.76045066	High	High	High	5.8e8		1.6e9	3.92085146903992	High	0	2.144E-05
High	[K].AFNEMQPIVDR.[Q]	1xOxidation [M5]	0.0158278	0	1	2	4	B5Y237	B5Y237 [50-60]	0	1335.63616183	High	Not Found	High	6.0e7		4.0e7	3.49380588531494	High	0	7.939E-05
High	[R].DNEIYQFASIGEVNQDLK.[Y]		7.29073E-06	0	1	2	9	A6T4Y3	A6T4Y3 [59-76]	0	2082.9978396	Not Found	High	High			3.8e7	5.44368124008179	High	0	1.59E-10
High	[R].ELPPEERPAAGAVINEAK.[E]		0.000566487	0	1	2	5	A6TAI3	A6TAI3 [47-64]	0	1890.99196648	Not Found	High	High		1.1e8	3.1e8	4.57287549972534	High	0	2.015E-07
High	[K].QVIGQVAADLR.[A]		0.00125874	0	1	2	32	A6TEV7	A6TEV7 [139-149]	0	1169.66369687	High	High	High	2.0e8	3.8e7	9.0e7	3.40556669235229	High	0	1.3E-06
High	[K].LAGGVAVIK.[V]		0.00965887	0	1	2	7	A6TH53	A6TH53 [372-380]	0	827.53491473	High	High	High	2.2e9	5.8e8	1.9e9	2.42964029312134	High	1.686E-05	0.0005668
High	[R].QDVLGDLMSR.[H]		0.00442646	0	1	2	14	A6T5H9	A6T5H9 [64-73]	0	1133.56193393	High	High	High	7.2e7		2.8e8	3.13053727149963	High	0	8.048E-06
High	[R].VGLTNDELQK.[C]		0.0265543	0	1	1	2	A6TCF3	A6TCF3 [118-127]	0	1116.58952886	Not Found	Not Found	High			9.5e7	3.26120400428772	High	0	0.0002034
High	[R].TLEESSALAAANK.[R]		0.000488521	0	1	2	4	A6TFH4	A6TFH4 [572-584]	0	1304.66923562	Not Found	High	High		3.4e7	7.0e7	4.5027117729187	High	0	1.55E-07
High	[R].RADITPANVDTVTR.[E]		0.000168739	0	1	2	8	B5Y1K5	B5Y1K5 [15-28]	1	1528.8077947	High	High	High	1.5e8	2.1e8	4.9e8	4.63097953796387	High	0	4.427E-08
High	[R].EMLPVLEAVAK.[A]		0.00617192	0	1	3	22	A6TH53	A6TH53 [232-242]	0	1199.67042175	High	High	High	3.8e8	1.6e8	4.5e8	2.72902393341064	High	0	1.466E-05
High	[R].QTDLVEAMAK.[T]		0.0154992	0	1	1	4	A6TAN5	A6TAN5 [121-130]	0	1105.55578593	High	Not Found	High	2.8e8		1.2e8	3.76817679405212	High	0	0.0001222
High	[K].ITLSTQPADGR.[W]		0.000951135	0	1	1	6	A6TCE4	A6TCE4 [7-17]	0	1158.61132692	High	High	High	1.4e8	2.1e8	3.1e8	3.79003119468689	High	0	8.768E-07
High	[K].TTCTGVEMFR.[K]	1xCarbamidomethyl [C3]	0.00842308	0	1	1	4	A6TEX7	A6TEX7 [254-263]	0	1201.53400494	Not Found	High	High			4.7e9	3.46755743026733	High	0	5.293E-05
High	[R].VPHFGYADR.[I]		0.00558337	0	1	2	4	A6T518	A6T518 [162-170]	0	1061.51630447	Not Found	High	High			2.1e7	2.24977159500122	High	0	1.22E-05
High	[K].VQQLTQQQQQTQATTQQVAR.[R]	1xDeamidated [Q]	1.23078E-05	0	1	1	9	P27218	P27218 [61-80]	0	2314.17457546	Not Found	High	Not Found				5.69346809387207	High	0	3.209E-10
High	[K].GKVPMNIVAQR.[Y]		0.0058858	0	1	1	4	A6T5H9	A6T5H9 [47-57]	1	1212.68813752	High	Not Found	High			1.9e8	3.07272601127625	High	0	1.348E-05
High	[K].VQQLTQQQQQTQATTQQVAR.[R]		4.83476E-07	0	1	1	5	P27218	P27218 [61-80]	0	2313.19055946	High	High	High	8.3e7		6.1e7	6.77265596389771	High	0	6.385E-13
High	[K].TTCTGVEMFR.[K]	1xOxidation [M8]; 1xCarbamidomethyl [C3]	0.0191122	0	1	1	6	A6TEX7	A6TEX7 [254-263]	0	1217.52891994	High	High	High	6.1e7		1.0e8	3.25907373428345	High	0	0.0001127
High	[K].ILNICDMPIGIEGR.[M]	1xCarbamidomethyl [C5]	0.0102345	0	1	1	3	Q9AGA6	Q9AGA6 [165-178]	0	1600.81855945	High	High	Not Found		1.0e7		2.70532560348511	High	0	3.623E-05
High	[R].NIPVGSTVHNVEMKPGK.[G]		3.31519E-06	0	1	1	14	A6TEW9	A6TEW9 [134-150]	0	1806.95307866	High	High	High	7.1e8	1.9e9	3.4e9	4.67879438400269	High	0	2.003E-11
High	[R].IAYNVEAAR.[V]		0.00693102	0	1	1	6	A6TEU8	A6TEU8 [183-191]	0	1006.53162016	High	High	High	1.1e9	7.4e8	1.8e9	3.5283944606781	High	0	2.134E-05
High	[R].LANELTDAADNKGTAVK.[K]		4.88618E-07	0	1	2	13	A6TEX9	A6TEX9 [120-136]	1	1730.89191812	High	High	High	2.6e9	8.0e8	1.9e9	5.93389558792114	High	0	3.516E-09
High	[-].MNEQYSALR.[S]		0.0146302	0	1	1	4	B5XZ20	B5XZ20 [1-9]	0	1111.52006915	Not Found	High	High			3.4e7	3.29748582839966	High	0	6.936E-05
High	[K].AYSTDSNMLGATHEAK.[D]		4.99921E-05	0	1	2	6	A6TEJ0	A6TEJ0 [190-205]	0	1695.76427483	High	Not Found	High	1.4e8		3.9e7	4.51126146316528	High	0	8.79E-08
High	[R].HPLVMGNWK.[L]		0.0162481	0	1	1	5	Q7X222	Q7X222 [3-11]	0	1081.56114621	High	Not Found	High	4.0e8		3.8e8	2.78107643127441	High	0	8.365E-05
High	[K].ADVQGSVEAISDSLLK.[L]		9.70092E-06	0	1	2	13	A6TEI7	A6TEI7 [701-716]	0	1631.84865637	High	High	High	1.1e8		4.3e8	4.69989824295044	High	0	1.571E-09
High	[R].KFEELVQTR.[N]		0.00367962	0	1	2	8	A6T4F4	A6T4F4 [528-536]	1	1149.62624875	High	High	High	1.7e9		1.6e9	3.12478709220886	High	1.686E-05	0.0004911
High	[K].IIGEQLGVK.[Q]		0.0187163	0	1	1	2	B5XXH6	B5XXH6 [11-19]	0	956.57750774	High	Not Found	Not Found	8.2e9			2.26350283622742	High	0	0.0001079
High	[K].DLVESAPAALK.[E]		0.00350882	0	1	2	11	A6TGN9	A6TGN9 [86-96]	0	1113.61501535	High	High	High	9.5e9	7.9e9	1.6e10	3.35219669342041	High	0	6.569E-06
High	[R].VLSVAGGNPLMTR.[V]		0.000323396	0	1	2	4	A6TBJ8	A6TBJ8 [182-194]	0	1314.7198315	High	Not Found	High	9.1e7		8.6e7	3.9256854057312	High	0	2.052E-07
High	[R].LSPIAEQLDK.[I]		0.0261427	0	1	2	4	A6THI2	A6THI2 [28-37]	0	1113.61501535	Not Found	High	High		7.1e7	1.2e8	2.62269711494446	High	0	0.0002103
High	[K].AAQGLIDAAR.[N]		0.00284056	0	1	1	6	A6T4J7	A6T4J7 [898-907]	0	985.54251919	High	High	High	5.8e7	5.7e7	8.1e7	3.42578411102295	High	0	1.914E-05
High	[K].MTDLDLAGKR.[V]		0.00774218	0	1	1	10	B5XUB8	B5XUB8 [6-15]	1	1119.58266939	High	High	High	5.9e8	3.1e8	4.6e8	3.37904262542725	High	0	2.557E-05
High	[K].SQPVLVQPGQTDK.[L]		0.0011029	0	1	2	6	A6TG08	A6TG08 [290-302]	0	1396.74306926	High	High	High	8.8e7		1.2e8	3.43182778358459	High	0	2.407E-05
High	[K].TGEDIPITAR.[R]		0.0018613	0	1	1	8	A6TAI1	A6TAI1 [67-76]	0	1072.56331414	High	High	High	4.6e8	5.4e8	8.3e8	3.31248879432678	High	0	1.852E-06
High	[K].DEEGLEIIR.[H]		0.0476315	0.000418061	1	1	6	B5XQC6	B5XQC6 [64-72]	0	1073.54732971	High	High	High	2.1e8	8.1e7	2.3e8	2.69234466552734	High	4.676E-05	0.001698
High	[K].LVDITMSQNQITYDR.[L]		0.0366298	0.000418061	1	2	4	A6TB43	A6TB43 [231-245]	0	1796.88472428	Not Found	High	High			6.9e7	3.1596086025238	High	4.676E-05	0.001608
High	[K].VAIANVLK.[E]		0.0307149	0.000418061	1	2	7	A6TEV8	A6TEV8 [34-41]	0	827.53491473	High	High	High	2.5e8		5.2e8	2.47096061706543	High	0.0002229	0.004768
High	[R].ALMGANMQR.[Q]		0.0387711	0.000418061	1	2	4	A6TGP0	A6TGP0 [679-687]	0	991.48118133	Not Found	High	High		1.0e8	1.6e8	2.58581709861755	High	1.686E-05	0.0004045
High	[-].MNIQALLSEK.[V]		0.0466639	0.000418061	1	2	2	A6TB43	A6TB43 [1-10]	0	1146.61872054	Not Found	Not Found	High			6.0e6	2.71203947067261	High	1.686E-05	0.0005731
High	[K].VVNPELHK.[G]		0.0330279	0.000418061	1	1	6	A6TEW9	A6TEW9 [19-26]	0	935.53089193	Not Found	High	High			2.7e8	2.05669093132019	High	0.0006008	0.01506
High	[R].EAFGLAAAK.[L]		0.0305558	0.000418061	1	1	10	A6TEW5	A6TEW5 [115-123]	0	877.47779375	High	High	High	7.0e8		1.1e9	2.20403337478638	High	1.686E-05	0.0002638
High	[R].LSASYVGENNER.[Q]	1xDeamidated [N]	0.0313591	0.000418061	1	1	4	B5XQC6	B5XQC6 [493-504]	0	1339.61244944	Not Found	High	Not Found				2.63692474365234	High	9.169E-05	0.002828
High	[K].IVNPIMGVK.[F]		0.0461873	0.000418061	1	2	2	A6TEJ0	A6TEJ0 [216-224]	0	970.5753993	Not Found	Not Found	High			5.7e7	2.26164770126343	High	1.686E-05	0.0005577
High	[K].KVVLTGPSK.[D]		0.0308747	0.000418061	1	1	4	P24164	P24164 [110-118]	1	928.58259314	Not Found	High	High			4.0e9	2.66941118240356	High	3.217E-05	0.0009089
High	[K].HITAGAK.[K]		0.0366298	0.000418061	1	1	4	P24164	P24164 [103-109]	0	697.39914959	High	High	High	3.3e6	1.9e5	3.0e5	1.76318490505219	High	0.0003182	0.007419
High	[R].NGQAANK.[A]	1xDeamidated [N1]	0.0370103	0.000418061	1	2	1	A6TEV8	A6TEV8 [16-22]	0	703.33694364	High	Not Found	Not Found				1.92279803752899	High	1.686E-05	0.0003748
High	[K].HPVYGK.[F]		0.041673	0.000418061	1	1	2	A6TEW3	A6TEW3 [31-36]	0	700.3776859	High	Not Found	Not Found				1.71010541915894	High	0.0003182	0.006846
High	[R].TGAQVR.[G]		0.0364409	0.000418061	1	1	5	A6TEX3	A6TEX3 [32-37]	0	631.35219941	High	Not Found	High	2.3e5		1.1e5	2.35844373703003	High	1.686E-05	0.000362
High	[K].KNVEFFEAR.[R]		0.0315222	0.000418061	2	2	6	A6THB4; B5Y305	A6THB4 [42-50]; B5Y305 [42-50]	1	1139.58438397	High	High	Not Found	1.9e8			3.46489286422729	High	1.686E-05	0.0003153
High	[K].VPVWDVLPR.[L]		0.0372021	0.000418061	1	1	2	A6TGD7	A6TGD7 [37-45]	0	1080.62004126	Not Found	Not Found	High			3.1e7	2.53635883331299	High	1.686E-05	0.0003759
High	[R].VLENAEGDR.[T]	1xDeamidated [N4]	0.0346039	0.000418061	1	2	3	A6T4F4	A6T4F4 [26-34]	0	1003.46907984	Not Found	High	High			2.3e7	2.61353993415833	High	1.686E-05	0.0003308
High	[R].YWGAPIPMVTLEDGTVLPTPEDQLPVILPEDVVMDGITSPIK.[A]		0.0305558	0.000418061	1	2	2	A6T6A3	A6T6A3 [427-468]	0	4546.3387173	High	Not Found	Not Found				3.08321404457092	High	1.686E-05	0.0002629
High	[K].VEWFAAPR.[R]		0.0372021	0.000418061	1	2	11	A6TFH4	A6TFH4 [45-52]	0	975.50467721	High	High	High	1.5e8	6.1e6	5.6e7	2.94776082038879	High	1.686E-05	0.0003772
High	[R].AEADLAVALEENNIPFEYQLGEGAFYGPK.[I]		0.0414589	0.000418061	1	1	4	B5XQC6	B5XQC6 [437-465]	0	3155.52078616	High	Not Found	Not Found				4.46016073226929	High	1.686E-05	0.0004588
High	[R].AEADLAVALEENNIPFEYQLGEGAFYGPK.[I]	2xDeamidated [N13; Q19]	0.0454812	0.000418061	1	1	1	B5XQC6	B5XQC6 [437-465]	0	3157.48881816	Not Found	Not Found	High			6.4e6	4.49531984329224	High	1.686E-05	0.0005466
High	[K].SGSGKPNK.[D]		0.0368196	0.000418061	1	2	4	A6TGN5	A6TGN5 [88-95]	0	774.41044248	High	Not Found	High	5.6e5		8.3e4	2.21613740921021	High	1.686E-05	0.0005333
High	[R].GPVVDNAALLK.[R]		0.0425402	0.000418061	1	1	2	B5XNR7	B5XNR7 [209-219]	0	1096.63608518	High	Not Found	Not Found	7.9e7			2.44403004646301	High	1.686E-05	0.0004809
High	[R].DTSSSHQR.[I]		0.0432021	0.000418061	1	1	4	A6TGB8	A6TGB8 [156-163]	0	917.40714791	High	Not Found	High	3.6e5		6.4e4	2.19949769973755	High	1.686E-05	0.0004952
High	[R].FGIDDFQK.[G]		0.0331995	0.000418061	1	2	6	A6TFL2	A6TFL2 [316-323]	0	969.46762295	High	High	High	6.3e7		1.7e8	2.670565366745	High	0.0002646	0.005807
High	[R].FYGVQFHPEVTHTR.[Q]	1xDeamidated [Q5]	0.0310353	0.000418061	1	2	1	A6TCC2	A6TCC2 [175-188]	0	1718.82853059	Not Found	Not Found	High				3.53947019577026	High	1.686E-05	0.0002717
High	[R].VVSEITESNGSSSMASVCGASLALMDAGVPVK.[A]	1xDeamidated [N9]; 1xCarbamidomethyl [C18]	0.0320165	0.000418061	1	2	2	A6TEI3	A6TEI3 [427-458]	0	3154.49524207	Not Found	Not Found	High				3.09101390838623	High	1.686E-05	0.0002872
High	[K].VGGSLEAAVTLYADADLAAK.[L]		0.0443274	0.000418061	1	1	3	B5Y235	B5Y235 [832-851]	0	1935.0069478	Not Found	High	High				3.35108065605164	High	1.686E-05	0.0005173
High	[K].VPYGAVMAK.[G]		0.046904	0.000418061	1	1	4	A6TGP1	A6TGP1 [997-1005]	0	935.50190003	High	Not Found	High	3.2e8		3.0e8	2.56331610679626	High	1.686E-05	0.0005755
High	[R].RFQDEEVQR.[D]		0.0385715	0.000418061	1	2	4	A6T4F4	A6T4F4 [76-84]	1	1206.5861748	Not Found	High	High			4.9e8	3.66827702522278	High	1.686E-05	0.0004011
High	[K].AWVPVTQVPNCWLLVDGVNKPK.[L]	1xDeamidated [Q/N]; 1xCarbamidomethyl [C11]	0.0476315	0.000418061	1	2	3	A6TGM5	A6TGM5 [58-79]	0	2521.3271771	Not Found	Not Found	High			6.9e7	3.05870628356934	High	1.686E-05	0.0005925
High	[R].NQIFLINER.[Q]		0.0355108	0.000418061	1	1	2	Q07411	Q07411 [105-113]	0	1146.62658312	Not Found	Not Found	High			1.4e7	2.99155259132385	High	1.686E-05	0.0003454
High	[K].SVEEILGK.[-]		0.0323502	0.000418061	1	1	10	A6TEV5	A6TEV5 [160-167]	0	874.48802404	High	High	High	1.2e9		1.3e9	2.4969596862793	High	0.0002507	0.005368
High	[R].IYGTAWADK.[K]		0.041673	0.000418061	1	1	2	B5XQC6	B5XQC6 [218-226]	0	1024.5098221	High	Not Found	Not Found	2.6e7			2.16093969345093	High	7.672E-05	0.002638
High	[K].LAIVGRPNVGK.[S]		0.0391733	0.000418061	1	1	4	A6TCD0	A6TCD0 [207-217]	0	1123.69460313	High	High	High	3.1e7	3.4e7	7.0e7	2.14869403839111	High	1.686E-05	0.0004147
High	[K].TGSMSR.[S]		0.0423218	0.000418061	1	2	3	A6TD53	A6TD53 [394-399]	0	638.29263562	High	Not Found	High	4.1e5			1.78853249549866	High	0.001206	0.02821
High	[K].AMITAEIR.[L]		0.0360661	0.000418061	1	1	4	B5XNB2	B5XNB2 [71-78]	0	904.4920636	High	Not Found	High			1.2e7	2.6427743434906	High	1.686E-05	0.0003546
High	[R].RPTRPADFDAR.[M]		0.0372021	0.000418061	1	2	9	A6TFH4	A6TFH4 [553-563]	0	1301.67090747	High	High	High	1.5e9		3.9e8	2.75243258476257	High	4.676E-05	0.001852
[truncated: 576 more rows]
