# Supplementary material for: Lavender essential oil induces oxidative stress which modifies the bacterial membrane permeability of carbapenemase producing Klebsiella pneumoniae
Source: Sci Rep. 2020 Jan 21;10:819. doi: 10.1038/s41598-019-55601-0 (PMC6972767; doi:10.1038/s41598-019-55601-0)
Supplement: Supplementary file 1 — Dataset 1 [file 41598_2019_55601_MOESM1_ESM.zip › Supplementary Information/Supplementary File S1 Proteomic Raw Data and Analysis/Non-treated KPC-KP cells/Non-treated2_050218_01_ProteinGroups.txt]

Protein FDR Confidence	Master	Accession	Description	Exp. q-value	Sum PEP Score	Coverage	# Peptides	# PSMs	# Unique Peptides	# Protein Groups	# AAs	MW [kDa]	calc. pI	Found in Sample: [S6] F6: Sample	Found in Sample: [S5] F5: Sample	Found in Sample: [S4] F4: Sample	Area: F6: Sample	Area: F5: Sample	Area: F4: Sample	emPAI	Score Sequest HT	# Peptides Sequest HT
High	IsMasterProtein	A6T4F4	Chaperone protein DnaK OS=Klebsiella pneumoniae subsp. pneumoniae (strain ATCC 700721 / MGH 78578) GN=dnaK PE=3 SV=1	0	686.034802464846	74.7648902821317	45	1289	45	1	638	69.066	4.97	High	High	High	3.0e9	9.3e8	2.0e9	288.427	4255.41554498672	45
High	IsMasterProtein	A6TGP1	DNA-directed RNA polymerase subunit beta' OS=Klebsiella pneumoniae subsp. pneumoniae (strain ATCC 700721 / MGH 78578) GN=rpoC PE=3 SV=1	0	521.153087235129	55.2949538024165	60	628	60	1	1407	155.165	6.87	High	High	High	8.4e8	3.2e8	9.5e8	8.057	1868.18540537357	60
High	IsMasterProtein	A6TH53	60 kDa chaperonin OS=Klebsiella pneumoniae subsp. pneumoniae (strain ATCC 700721 / MGH 78578) GN=groL PE=3 SV=1	0	496.845048202184	72.8102189781022	31	2985	31	1	548	57.09	4.94	High	High	High	7.8e9	2.3e9	6.0e9	92.26	9820.08120119572	31
High	IsMasterProtein	A6TD53	Enolase OS=Klebsiella pneumoniae subsp. pneumoniae (strain ATCC 700721 / MGH 78578) GN=eno PE=3 SV=1	0	453.761433661875	80.3240740740741	23	4229	23	1	432	45.521	5.3	High	High	High	4.4e9	9.5e8	4.5e9	172.78	14157.5418735743	23
High	IsMasterProtein	A6TGP0	DNA-directed RNA polymerase subunit beta OS=Klebsiella pneumoniae subsp. pneumoniae (strain ATCC 700721 / MGH 78578) GN=rpoB PE=3 SV=2	0	411.433604783677	44.9329359165425	46	457	46	1	1342	150.422	5.29	High	High	High	1.3e9	4.6e8	9.2e8	5.781	1452.24871218205	46
High	IsMasterProtein	A6TEX7	Elongation factor Tu OS=Klebsiella pneumoniae subsp. pneumoniae (strain ATCC 700721 / MGH 78578) GN=tufA PE=3 SV=1	0	371.297755706613	81.7258883248731	23	4737	23	1	394	43.219	5.45	High	High	High	1.4e10	1.4e9	1.2e10	99	13759.6285860538	23
High	IsMasterProtein	Q9F663	Carbapenem-hydrolyzing beta-lactamase KPC OS=Klebsiella pneumoniae GN=bla PE=1 SV=2	0	345.098328459277	84.3003412969283	21	2156	21	1	293	31.096	7.85	High	High	High	9.9e9	2.3e9	8.2e9	157.489	7256.16543614864	21
High	IsMasterProtein	B5XUB8	Phosphoglycerate kinase OS=Klebsiella pneumoniae (strain 342) GN=pgk PE=3 SV=1	0	321.78198733447	77.0025839793282	23	2654	23	1	387	41.066	5.29	High	High	High	3.6e9	1.0e9	2.3e9	89.852	9091.98686671257	23
High	IsMasterProtein	A6TEI7	Translation initiation factor IF-2 OS=Klebsiella pneumoniae subsp. pneumoniae (strain ATCC 700721 / MGH 78578) GN=infB PE=3 SV=1	0	281.698451874415	40.5133928571429	28	330	28	1	896	98.016	6.02	High	High	High	6.0e8	2.3e8	5.7e8	4.151	1027.9153419733	28
High	IsMasterProtein	P24164	Glyceraldehyde-3-phosphate dehydrogenase (Fragment) OS=Klebsiella pneumoniae GN=gap PE=3 SV=2	0	262.643195722098	79.8679867986799	21	2307	21	1	303	32.286	7.03	High	High	High	1.3e10	6.2e9	1.6e10	79.309	7522.07397592068	21
High	IsMasterProtein	A6TI29	Beta-galactosidase 2 OS=Klebsiella pneumoniae subsp. pneumoniae (strain ATCC 700721 / MGH 78578) GN=lacZ2 PE=3 SV=1	0	253.006643633695	39.55078125	26	308	26	1	1024	116.248	5.53	High	High	High	6.6e8	2.1e8	6.1e8	5.051	868.228471398354	26
High	IsMasterProtein	A6T5N6	Chaperone protein HtpG OS=Klebsiella pneumoniae subsp. pneumoniae (strain ATCC 700721 / MGH 78578) GN=htpG PE=3 SV=1	0	252.859509150939	54.3269230769231	30	244	30	1	624	71.063	5.24	High	High	High	1.8e9	7.4e8	1.5e9	10.885	723.431631326675	30
High	IsMasterProtein	P41576	6-phosphogluconate dehydrogenase, decarboxylating OS=Klebsiella pneumoniae GN=gnd PE=3 SV=2	0	243.246067384633	58.974358974359	19	469	10	1	468	51.296	5.2	High	High	High	2.5e9	2.9e8	2.4e9	14.849	1666.01103210449	19
High	IsMasterProtein	A6TGT4	Glucose-6-phosphate isomerase OS=Klebsiella pneumoniae subsp. pneumoniae (strain ATCC 700721 / MGH 78578) GN=pgi PE=3 SV=1	0	218.410714516976	51.0018214936248	22	263	22	1	549	61.29	6.23	High	High	High	2.1e9	5.5e8	1.2e9	10.498	873.899460673332	22
High	IsMasterProtein	A6T4X1	30S ribosomal protein S2 OS=Klebsiella pneumoniae subsp. pneumoniae (strain ATCC 700721 / MGH 78578) GN=rpsB PE=3 SV=2	0	204.36129557611	72.6141078838174	16	343	16	1	241	26.683	7.14	High	High	High	2.0e9	1.5e9	2.9e9	134.936	886.103408694267	16
High	IsMasterProtein	Q7X222	Triosephosphate isomerase OS=Klebsiella pneumoniae GN=tpiA PE=3 SV=1	0	203.764359408255	69.4117647058823	10	1807	10	1	255	26.921	6.16	High	High	High	1.2e9	1.5e8	3.7e8	60.054	5238.68651795387	10
High	IsMasterProtein	A6TFH4	Glycine--tRNA ligase beta subunit OS=Klebsiella pneumoniae subsp. pneumoniae (strain ATCC 700721 / MGH 78578) GN=glyS PE=3 SV=1	0	190.985461777894	44.267053701016	25	148	25	1	689	76.284	5.58	High	High	High	9.9e8	2.0e8	4.3e8	4.412	433.617175340652	25
High	IsMasterProtein	A6T5H9	Trigger factor OS=Klebsiella pneumoniae subsp. pneumoniae (strain ATCC 700721 / MGH 78578) GN=tig PE=3 SV=1	0	189.271748020616	57.6388888888889	23	863	23	1	432	48.083	4.89	High	High	High	1.2e9	6.8e8	2.3e9	14.317	2869.58541548252	23
High	IsMasterProtein	A6TEU8	DNA-directed RNA polymerase subunit alpha OS=Klebsiella pneumoniae subsp. pneumoniae (strain ATCC 700721 / MGH 78578) GN=rpoA PE=3 SV=1	0	184.303842497888	72.0364741641337	16	183	16	1	329	36.443	5.06	High	High	High	2.1e9	6.4e8	1.9e9	15.496	482.114838719368	16
High	IsMasterProtein	A6TCJ1	Autonomous glycyl radical cofactor OS=Klebsiella pneumoniae subsp. pneumoniae (strain ATCC 700721 / MGH 78578) GN=grcA PE=3 SV=1	0	183.341687643818	81.8897637795276	13	982	13	1	127	14.234	5.02	High	High	High	8.9e9	3.4e9	1.3e10	350.119	2535.28087007999	13
High	IsMasterProtein	Q48436	Diacetyl reductase [(S)-acetoin forming] OS=Klebsiella pneumoniae GN=budC PE=1 SV=2	0	177.070743886422	58.203125	11	202	11	1	256	26.626	6.58	High	High	High	1.8e9	3.1e8	1.3e9	33.145	635.459348678589	11
High	IsMasterProtein	A6TCV9	Alanine--tRNA ligase OS=Klebsiella pneumoniae subsp. pneumoniae (strain ATCC 700721 / MGH 78578) GN=alaS PE=3 SV=1	0	170.596649203069	37.1428571428571	25	174	25	1	875	95.571	5.74	High	High	High	5.1e8	1.2e8	5.7e8	2.643	508.440932869911	25
High	IsMasterProtein	A6TH93	Adenylosuccinate synthetase OS=Klebsiella pneumoniae subsp. pneumoniae (strain ATCC 700721 / MGH 78578) GN=purA PE=3 SV=1	0	167.045016546913	44.212962962963	14	215	14	1	432	47.136	5.48	High	High	High	6.6e8	1.6e8	9.9e8	7.318	787.656117558479	14
High	IsMasterProtein	A6TCC2	GMP synthase [glutamine-hydrolyzing] OS=Klebsiella pneumoniae subsp. pneumoniae (strain ATCC 700721 / MGH 78578) GN=guaA PE=3 SV=1	0	161.868124935645	40.7619047619048	16	156	16	1	525	58.755	5.44	High	High	High	3.7e8	9.7e7	7.8e8	5.494	543.433144807816	16
High	IsMasterProtein	A6T6Q6	DNA protection during starvation protein OS=Klebsiella pneumoniae subsp. pneumoniae (strain ATCC 700721 / MGH 78578) GN=dps PE=3 SV=1	0	161.771740056373	70.6586826347305	12	258	12	1	167	18.697	6.04	High	High	High	2.9e9	9.7e8	2.9e9	57.78	895.818710327148	12
High	IsMasterProtein	A6T6A3	Leucine--tRNA ligase OS=Klebsiella pneumoniae subsp. pneumoniae (strain ATCC 700721 / MGH 78578) GN=leuS PE=3 SV=1	0	161.181226213698	36.046511627907	18	134	18	1	860	96.994	5.24	High	High	High	3.4e8	1.3e8	3.3e8	2.467	431.003154993057	18
High	IsMasterProtein	B5XNA0	30S ribosomal protein S3 OS=Klebsiella pneumoniae (strain 342) GN=rpsC PE=3 SV=1	0	158.794714306946	60.7758620689655	12	887	12	1	232	25.823	10.3	High	High	High	1.2e9	9.3e8	3.4e9	28.286	2408.99978649616	12
High	IsMasterProtein	A6TEW7	50S ribosomal protein L22 OS=Klebsiella pneumoniae subsp. pneumoniae (strain ATCC 700721 / MGH 78578) GN=rplV PE=3 SV=1	0	158.109747202417	56.3636363636364	9	164	9	1	110	12.189	10.18	High	High	High	2.0e9	4.9e8	1.9e9	371.759	615.210993766785	9
High	IsMasterProtein	A6TEW0	50S ribosomal protein L5 OS=Klebsiella pneumoniae subsp. pneumoniae (strain ATCC 700721 / MGH 78578) GN=rplE PE=3 SV=1	0	155.357978410675	69.8324022346369	15	620	15	1	179	20.289	9.48	High	High	High	1.3e9	1.5e9	2.2e9	99	1663.0085067749	15
High	IsMasterProtein	A6TEI3	Polyribonucleotide nucleotidyltransferase OS=Klebsiella pneumoniae subsp. pneumoniae (strain ATCC 700721 / MGH 78578) GN=pnp PE=3 SV=1	0	153.915463710612	44.4444444444444	22	154	22	1	711	76.798	5.17	High	High	High	3.2e8	2.3e8	4.1e8	3.467	489.107365012169	22
High	IsMasterProtein	A6T4X2	Elongation factor Ts OS=Klebsiella pneumoniae subsp. pneumoniae (strain ATCC 700721 / MGH 78578) GN=tsf PE=3 SV=1	0	152.755303858417	80.2120141342756	20	333	20	1	283	30.431	5.21	High	High	High	1.9e9	1.1e9	2.3e9	18.307	1070.90669620037	20
High	IsMasterProtein	A6TEV7	50S ribosomal protein L6 OS=Klebsiella pneumoniae subsp. pneumoniae (strain ATCC 700721 / MGH 78578) GN=rplF PE=3 SV=1	0	151.012502659859	77.9661016949153	12	357	12	1	177	18.832	9.7	High	High	High	4.7e9	6.7e8	3.4e9	55.234	1091.47365295887	12
High	IsMasterProtein	A6TG38	ATP synthase subunit alpha OS=Klebsiella pneumoniae subsp. pneumoniae (strain ATCC 700721 / MGH 78578) GN=atpA PE=3 SV=1	0	146.654709450769	50.0974658869396	21	209	21	1	513	55.135	6	High	High	High	1.2e9	3.8e8	9.8e8	4.946	734.86880671978	21
High	IsMasterProtein	A6TEX2	50S ribosomal protein L3 OS=Klebsiella pneumoniae subsp. pneumoniae (strain ATCC 700721 / MGH 78578) GN=rplC PE=3 SV=1	0	144.623267575647	74.6411483253589	13	941	13	1	209	22.225	9.91	High	High	High	6.0e9	1.3e9	4.4e9	22.714	2277.48049175739	13
High	IsMasterProtein	A6TDV1	S-adenosylmethionine synthase OS=Klebsiella pneumoniae subsp. pneumoniae (strain ATCC 700721 / MGH 78578) GN=metK PE=3 SV=1	0	144.580404008537	58.3333333333333	15	177	15	1	384	41.881	5.26	High	High	High	6.2e8	1.7e8	4.4e8	7.185	625.298468112946	15
High	IsMasterProtein	A6TEW9	50S ribosomal protein L2 OS=Klebsiella pneumoniae subsp. pneumoniae (strain ATCC 700721 / MGH 78578) GN=rplB PE=3 SV=1	0	135.575458652706	55.3113553113553	15	404	15	1	273	29.816	10.93	High	High	High	3.7e9	1.2e9	3.3e9	17.33	1009.73797154427	15
High	IsMasterProtein	A6TGN6	50S ribosomal protein L1 OS=Klebsiella pneumoniae subsp. pneumoniae (strain ATCC 700721 / MGH 78578) GN=rplA PE=3 SV=1	0	129.082510449797	55.1282051282051	11	470	5	1	234	24.729	9.64	High	High	High	2.7e8	1.3e8	1.7e9	14.399	1321.70618093014	11
High	IsMasterProtein	B5Y1K5	2,3,4,5-tetrahydropyridine-2,6-dicarboxylate N-succinyltransferase OS=Klebsiella pneumoniae (strain 342) GN=dapD PE=3 SV=1	0	122.156242619331	57.6642335766423	14	663	14	1	274	29.813	5.54	High	High	High	7.9e8	1.6e8	5.2e8	16.783	1968.97217381001	14
High	IsMasterProtein	A6TF98	Bifunctional polymyxin resistance protein ArnA OS=Klebsiella pneumoniae subsp. pneumoniae (strain ATCC 700721 / MGH 78578) GN=arnA PE=3 SV=1	0	119.91625286945	37.6701966717095	13	123	13	1	661	73.998	6.33	High	High	High	1.3e8	7.7e7	1.6e8	1.707	439.878737688065	13
High	IsMasterProtein	A6TEX9	30S ribosomal protein S7 OS=Klebsiella pneumoniae subsp. pneumoniae (strain ATCC 700721 / MGH 78578) GN=rpsG PE=3 SV=1	0	119.36943944344	44.8717948717949	8	291	8	1	156	17.621	10.3	High	High	High	6.2e9	5.6e8	3.9e9	22.101	1120.27455449104	8
High	IsMasterProtein	P24017	Outer membrane protein A OS=Klebsiella pneumoniae GN=ompA PE=1 SV=2	0	118.621657415769	35.4651162790698	11	203	11	1	344	37.038	6.05	High	High	High	1.0e9	1.3e9	8.7e8	4.926	612.600396156311	11
High	IsMasterProtein	A6T9Y5	Tyrosine--tRNA ligase OS=Klebsiella pneumoniae subsp. pneumoniae (strain ATCC 700721 / MGH 78578) GN=tyrS PE=3 SV=1	0	117.722844444103	39.4859813084112	13	86	13	1	428	47.708	5.55	High	High	High	2.6e8	3.8e7	1.2e8	6.943	297.250140666962	13
High	IsMasterProtein	A6TG36	ATP synthase subunit beta OS=Klebsiella pneumoniae subsp. pneumoniae (strain ATCC 700721 / MGH 78578) GN=atpD PE=3 SV=1	0	116.200127451514	36.7391304347826	12	104	12	1	460	50.179	5	High	High	High	7.2e8	2.3e8	5.2e8	3.642	371.182213425636	12
High	IsMasterProtein	A6T6Z0	Serine--tRNA ligase OS=Klebsiella pneumoniae subsp. pneumoniae (strain ATCC 700721 / MGH 78578) GN=serS PE=3 SV=1	0	113.435636341333	48.3720930232558	16	159	16	1	430	48.573	5.77	High	High	High	9.4e8	3.7e8	7.2e8	6.667	425.470884442329	16
High	IsMasterProtein	A6T5I1	ATP-dependent Clp protease ATP-binding subunit ClpX OS=Klebsiella pneumoniae subsp. pneumoniae (strain ATCC 700721 / MGH 78578) GN=clpX PE=3 SV=1	0	111.706022922099	55.6603773584906	15	109	15	1	424	46.265	5.5	High	High	High	3.8e8	5.2e7	3.2e8	4.38	364.401496767998	15
High	IsMasterProtein	A6TBK7	Methionine--tRNA ligase OS=Klebsiella pneumoniae subsp. pneumoniae (strain ATCC 700721 / MGH 78578) GN=metG PE=3 SV=1	0	106.180422943158	31.7577548005908	15	116	15	1	677	76.104	5.53	High	High	High	3.3e8	1.5e8	5.8e8	1.907	365.259877562523	15
High	IsMasterProtein	B5Y275	Phosphopentomutase OS=Klebsiella pneumoniae (strain 342) GN=deoB PE=3 SV=1	0	103.212108934745	37.5921375921376	13	161	13	1	407	44.255	5.25	High	High	High	1.0e9	1.1e8	6.3e8	4.623	498.939243793488	13
High	IsMasterProtein	B5XNB5	30S ribosomal protein S4 OS=Klebsiella pneumoniae (strain 342) GN=rpsD PE=3 SV=1	0	102.611763634804	57.2815533980583	14	252	14	1	206	23.488	10.05	High	High	High	3.1e9	1.2e9	4.1e9	20.544	585.633755683899	14
High	IsMasterProtein	P27696	Acetolactate synthase, catabolic OS=Klebsiella pneumoniae GN=budB PE=1 SV=1	0	100.13598014504	23.7924865831843	7	65	7	1	559	60.3	6.1	High	High	High	2.3e8	7.4e7	4.0e8	2.162	221.972007513046	7
High	IsMasterProtein	B5XZ20	Phosphoenolpyruvate carboxylase OS=Klebsiella pneumoniae (strain 342) GN=ppc PE=3 SV=1	0	99.8547867440353	26.8403171007928	18	99	18	1	883	98.865	6.14	High	High	High	2.1e8	1.0e8	2.5e8	1.073	336.832607150078	18
High	IsMasterProtein	A6T6F6	Succinate--CoA ligase [ADP-forming] subunit beta OS=Klebsiella pneumoniae subsp. pneumoniae (strain ATCC 700721 / MGH 78578) GN=sucC PE=3 SV=1	0	99.3323899480968	46.6494845360825	14	91	14	1	388	41.477	5.52	High	High	High	2.3e8	2.5e8	3.6e8	2.914	326.803369522095	14
High	IsMasterProtein	A6TEW1	50S ribosomal protein L24 OS=Klebsiella pneumoniae subsp. pneumoniae (strain ATCC 700721 / MGH 78578) GN=rplX PE=3 SV=1	0	98.6845497302729	56.7307692307692	8	521	8	1	104	11.309	10.21	High	High	High	1.9e9	1.9e8	2.1e9	315.228	2005.24697864056	8
High	IsMasterProtein	P52671	Uridine phosphorylase OS=Klebsiella pneumoniae GN=udp PE=3 SV=1	0	98.3255114202572	33.6917562724014	8	773	8	1	279	30.255	7.05	High	High	High	3.0e9	8.4e8	4.3e9	6.627	2737.79440808296	8
High	IsMasterProtein	A6TAN5	2-dehydro-3-deoxyphosphooctonate aldolase OS=Klebsiella pneumoniae subsp. pneumoniae (strain ATCC 700721 / MGH 78578) GN=kdsA PE=3 SV=1	0	97.8870264088578	54.2253521126761	13	114	13	1	284	30.805	6.32	High	High	High	2.5e8	9.0e7	2.9e8	5.579	334.741505980492	13
High	IsMasterProtein	A6T9H9	Catalase-peroxidase OS=Klebsiella pneumoniae subsp. pneumoniae (strain ATCC 700721 / MGH 78578) GN=katG PE=3 SV=1	0	95.1822901414285	20.6896551724138	10	80	10	1	725	78.917	5.47	High	High	High	2.3e8	6.6e7	1.9e8	1.233	278.5766954422	10
High	IsMasterProtein	A6TFR2	Glycerol kinase OS=Klebsiella pneumoniae subsp. pneumoniae (strain ATCC 700721 / MGH 78578) GN=glpK PE=3 SV=1	0	94.9836433063598	40.5566600397614	14	63	14	1	503	56.063	5.69	High	High	High	1.7e8	2.9e7	1.1e8	2.535	182.291036844254	14
High	IsMasterProtein	A6THB1	30S ribosomal protein S6 OS=Klebsiella pneumoniae subsp. pneumoniae (strain ATCC 700721 / MGH 78578) GN=rpsF PE=3 SV=1	0	92.6692888663659	68.7022900763359	9	153	9	1	131	15.107	5.38	High	High	High	1.8e9	6.9e8	2.9e9	41.17	524.355850100517	9
High	IsMasterProtein	A6TBN1	Cytidine deaminase OS=Klebsiella pneumoniae subsp. pneumoniae (strain ATCC 700721 / MGH 78578) GN=cdd PE=3 SV=1	0	92.3301971491549	47.6190476190476	7	123	7	1	294	31.457	5.91	High	High	High	1.5e8	1.5e7	1.7e8	20.544	307.647363066673	7
High	IsMasterProtein	B5XXP0	NAD(P)H dehydrogenase (quinone) OS=Klebsiella pneumoniae (strain 342) GN=KPK_3530 PE=3 SV=1	0	92.2173889020852	55.5555555555556	9	323	9	1	198	20.882	6.27	High	High	High	1.9e9	1.3e8	2.2e9	34.938	1045.31912207603	9
High	IsMasterProtein	P00350	6-phosphogluconate dehydrogenase, decarboxylating OS=Escherichia coli (strain K12) GN=gnd PE=1 SV=2	0	92.0905036737785	24.7863247863248	11	158	2	1	468	51.449	5.15	High	High	High	5.2e8	2.2e8	1.7e9	2.535	443.736447095871	11
High	IsMasterProtein	A6T4P1	Protein translocase subunit SecA OS=Klebsiella pneumoniae subsp. pneumoniae (strain ATCC 700721 / MGH 78578) GN=secA PE=3 SV=1	0	91.8820430412166	18.4239733629301	11	91	11	1	901	101.897	5.6	High	High	High	1.3e8	9.8e7	1.8e8	0.723	301.965260505676	11
High	IsMasterProtein	B5XSS1	50S ribosomal protein L13 OS=Klebsiella pneumoniae (strain 342) GN=rplM PE=3 SV=1	0	89.2189321486311	68.3098591549296	10	168	10	1	142	16.1	9.7	High	High	High	1.1e9	3.9e7	1.6e9	99	380.034297466278	10
High	IsMasterProtein	A6TGN9	50S ribosomal protein L7/L12 OS=Klebsiella pneumoniae subsp. pneumoniae (strain ATCC 700721 / MGH 78578) GN=rplL PE=3 SV=1	0	87.4895646712564	54.5454545454545	8	2977	8	1	121	12.334	4.65	High	High	High	2.1e10	8.5e9	1.8e10	30.623	11377.5174491405	8
High	IsMasterProtein	A6THB4	50S ribosomal protein L9 OS=Klebsiella pneumoniae subsp. pneumoniae (strain ATCC 700721 / MGH 78578) GN=rplI PE=3 SV=1	0	85.4210655563576	69.1275167785235	10	1198	3	1	149	15.783	6.58	High	High	High	2.0e9	5.5e6	2.0e7	12.895	3494.02653646469	10
High	IsMasterProtein	A6TC43	Glutamate--tRNA ligase OS=Klebsiella pneumoniae subsp. pneumoniae (strain ATCC 700721 / MGH 78578) GN=gltX PE=3 SV=1	0	85.3156778171251	28.1779661016949	11	77	11	1	472	53.57	6.01	High	High	High	4.4e8	2.3e7	1.8e8	2.562	190.019639492035	11
High	IsMasterProtein	A6T4Z7	Proline--tRNA ligase OS=Klebsiella pneumoniae subsp. pneumoniae (strain ATCC 700721 / MGH 78578) GN=proS PE=3 SV=1	0	84.0808088365632	31.2937062937063	14	108	14	1	572	63.483	5.12	High	High	High	3.3e8	2.0e8	3.3e8	1.762	376.427492976189	14
High	IsMasterProtein	B5Y235	Isoleucine--tRNA ligase OS=Klebsiella pneumoniae (strain 342) GN=ileS PE=3 SV=1	0	84.0655285659015	19.0831556503198	15	80	15	1	938	104.379	6.1	High	High	High	1.9e8	9.3e7	2.2e8	0.987	241.36595916748	15
High	IsMasterProtein	A6TB35	Aspartate--tRNA ligase OS=Klebsiella pneumoniae subsp. pneumoniae (strain ATCC 700721 / MGH 78578) GN=aspS PE=3 SV=1	0	84.0424975368564	31.7647058823529	15	79	15	1	595	66.373	5.55	High	High	High	3.8e8	8.5e7	4.0e8	1.748	201.115665078163	15
High	IsMasterProtein	B5XNL6	Histidine--tRNA ligase OS=Klebsiella pneumoniae (strain 342) GN=hisS PE=3 SV=1	0	82.7800786747593	28.5377358490566	9	68	9	1	424	47.027	5.55	High	High	High	1.5e8	7.7e7	2.0e8	1.512	257.36037003994	9
High	IsMasterProtein	A6TEX1	50S ribosomal protein L4 OS=Klebsiella pneumoniae subsp. pneumoniae (strain ATCC 700721 / MGH 78578) GN=rplD PE=3 SV=1	0	81.8898485557377	52.2388059701493	10	235	10	1	201	22.1	9.73	High	High	High	1.5e9	2.2e8	1.4e9	16.783	613.084862470627	10
High	IsMasterProtein	A6TCB0	Uracil phosphoribosyltransferase OS=Klebsiella pneumoniae subsp. pneumoniae (strain ATCC 700721 / MGH 78578) GN=upp PE=3 SV=1	0	81.0243546091415	63.4615384615385	9	206	9	1	208	22.551	5.82	High	High	High	3.8e8	2.1e8	3.4e8	6.017	661.208005666733	9
High	IsMasterProtein	A6TCW1	Protein RecA OS=Klebsiella pneumoniae subsp. pneumoniae (strain ATCC 700721 / MGH 78578) GN=recA PE=3 SV=1	0	80.900700487838	44.3181818181818	10	85	10	1	352	37.9	5.19	High	High	High	3.2e8	1.5e8	4.5e8	3.642	230.296335101128	10
High	IsMasterProtein	A6TEV5	30S ribosomal protein S5 OS=Klebsiella pneumoniae subsp. pneumoniae (strain ATCC 700721 / MGH 78578) GN=rpsE PE=3 SV=1	0	79.4855939321838	58.0838323353293	9	90	9	1	167	17.636	10.27	High	High	High	4.7e9	4.0e8	4.6e9	7.483	230.212069034576	9
High	IsMasterProtein	A6T6C3	Glutamine--tRNA ligase OS=Klebsiella pneumoniae subsp. pneumoniae (strain ATCC 700721 / MGH 78578) GN=glnS PE=3 SV=1	0	79.248404537482	21.4414414414414	9	114	9	1	555	63.572	5.78	High	High	High	3.1e8	9.5e7	2.2e8	1.297	424.209250450134	9
High	IsMasterProtein	A6TEX3	30S ribosomal protein S10 OS=Klebsiella pneumoniae subsp. pneumoniae (strain ATCC 700721 / MGH 78578) GN=rpsJ PE=3 SV=1	0	77.7674308635912	70.873786407767	10	278	10	1	103	11.759	9.86	High	High	High	1.1e9	3.4e8	4.5e9	55.234	782.420120835304	10
High	IsMasterProtein	B5Y277	Deoxyribose-phosphate aldolase OS=Klebsiella pneumoniae (strain 342) GN=deoC PE=3 SV=1	0	77.4993695487809	45.945945945946	9	115	9	1	259	27.695	5.54	High	High	High	6.0e8	3.7e8	7.9e8	2.981	370.64966237545	9
High	IsMasterProtein	B5XTJ1	Protein-export protein SecB OS=Klebsiella pneumoniae (strain 342) GN=secB PE=3 SV=1	0	75.9684353919122	55.4838709677419	5	149	5	1	155	17.179	4.32	High	High	High	3.6e8	8.1e7	7.9e8	30.623	497.742498397827	5
High	IsMasterProtein	B5XZC1	Protein TolB OS=Klebsiella pneumoniae (strain 342) GN=tolB PE=3 SV=1	0	75.8297426002509	33.7209302325581	8	66	8	1	430	45.767	8.22	High	High	High	2.0e8	1.1e8	2.1e8	2.981	202.477270841599	8
High	IsMasterProtein	A6TGB8	ATP-dependent 6-phosphofructokinase OS=Klebsiella pneumoniae subsp. pneumoniae (strain ATCC 700721 / MGH 78578) GN=pfkA PE=3 SV=1	0	74.8852544072136	35.3125	10	70	10	1	320	34.962	6.02	High	High	High	4.5e8	8.5e7	8.2e8	4.012	199.459363222122	10
High	IsMasterProtein	B5XP25	50S ribosomal protein L25 OS=Klebsiella pneumoniae (strain 342) GN=rplY PE=3 SV=1	0	74.774058611003	52.1276595744681	6	76	6	1	94	10.63	9.31	High	High	High	3.3e8	3.9e7	4.6e8	25.827	229.613793849945	6
High	IsMasterProtein	B5XZB2	2,3-bisphosphoglycerate-dependent phosphoglycerate mutase OS=Klebsiella pneumoniae (strain 342) GN=gpmA PE=3 SV=1	0	74.6101071534334	39.2	9	104	9	1	250	28.301	5.9	High	High	High	1.1e9	1.3e8	8.5e8	4.623	325.16344499588	9
High	IsMasterProtein	B5XTE8	DNA-directed RNA polymerase subunit omega OS=Klebsiella pneumoniae (strain 342) GN=rpoZ PE=3 SV=1	0	74.240439922688	78.021978021978	5	94	5	1	91	10.23	4.92	High	High	High	2.1e8	9.0e7	5.0e8	25.827	281.816982746124	5
High	IsMasterProtein	A6TEV0	30S ribosomal protein S11 OS=Klebsiella pneumoniae subsp. pneumoniae (strain ATCC 700721 / MGH 78578) GN=rpsK PE=3 SV=1	0	73.9915329270913	48.062015503876	6	86	6	1	129	13.85	11.33	High	High	High	2.7e9	1.2e9	3.1e9	16.783	265.734555840492	6
High	IsMasterProtein	A6TB43	Arginine--tRNA ligase OS=Klebsiella pneumoniae subsp. pneumoniae (strain ATCC 700721 / MGH 78578) GN=argS PE=1 SV=1	0	71.105865904562	27.5563258232236	12	41	12	1	577	64.202	5.62	High	High	High	3.1e8	6.8e7	8.5e7	1.154	115.485297441483	12
High	IsMasterProtein	A6TCA1	4-hydroxy-tetrahydrodipicolinate synthase OS=Klebsiella pneumoniae subsp. pneumoniae (strain ATCC 700721 / MGH 78578) GN=dapA PE=3 SV=1	0	69.3103843645184	31.1643835616438	7	66	7	1	292	31.142	6.1	High	High	High	1.3e8	7.2e7	2.4e8	3.217	235.736048936844	7
High	IsMasterProtein	A6TEW3	30S ribosomal protein S17 OS=Klebsiella pneumoniae subsp. pneumoniae (strain ATCC 700721 / MGH 78578) GN=rpsQ PE=3 SV=1	0	69.2489322924743	39.2857142857143	4	48	4	1	84	9.697	9.72	High	High	High	1.1e9	2.1e7	3.7e8	62.096	146.819629669189	4
High	IsMasterProtein	B5XQC6	Threonine--tRNA ligase OS=Klebsiella pneumoniae (strain 342) GN=thrS PE=3 SV=1	0	69.2222969070456	19.7819314641745	12	70	12	1	642	73.891	6.23	High	High	High	2.6e8	6.8e7	3.3e8	1.588	167.76247382164	12
High	IsMasterProtein	A6TEW2	50S ribosomal protein L14 OS=Klebsiella pneumoniae subsp. pneumoniae (strain ATCC 700721 / MGH 78578) GN=rplN PE=3 SV=1	0	68.3347848694579	51.219512195122	5	208	5	1	123	13.546	10.42	High	High	High	1.1e9	2.8e7	6.4e8	12.895	542.621766209602	5
High	IsMasterProtein	A6TD54	CTP synthase OS=Klebsiella pneumoniae subsp. pneumoniae (strain ATCC 700721 / MGH 78578) GN=pyrG PE=3 SV=1	0	68.0114263963722	32.6605504587156	12	60	12	1	545	60.125	5.86	High	High	High	5.8e8	2.7e8	6.6e8	1.154	174.621624112129	12
High	IsMasterProtein	A6T5E8	6,7-dimethyl-8-ribityllumazine synthase OS=Klebsiella pneumoniae subsp. pneumoniae (strain ATCC 700721 / MGH 78578) GN=ribH PE=3 SV=1	0	67.6728496140158	79.4871794871795	7	169	7	1	156	16.147	5.25	High	High	High	7.4e7	5.4e7	6.6e7	36.276	545.416578888893	7
High	IsMasterProtein	A6TCG5	Serine hydroxymethyltransferase OS=Klebsiella pneumoniae subsp. pneumoniae (strain ATCC 700721 / MGH 78578) GN=glyA PE=3 SV=1	0	67.4586002655819	34.2925659472422	13	66	13	1	417	45.411	6.48	High	High	High	3.5e8	2.1e8	6.3e8	2.311	189.204768538475	13
High	IsMasterProtein	A6TFR0	Cell division protein ZapB OS=Klebsiella pneumoniae subsp. pneumoniae (strain ATCC 700721 / MGH 78578) GN=zapB PE=3 SV=1	0	66.3882264262178	69.1358024691358	6	62	6	1	81	9.551	4.56	High	High	High	1.6e9	1.1e7	1.1e9	45.416	193.477668046951	6
High	IsMasterProtein	A6TCL7	30S ribosomal protein S16 OS=Klebsiella pneumoniae subsp. pneumoniae (strain ATCC 700721 / MGH 78578) GN=rpsP PE=3 SV=1	0	65.7641372530632	58.5365853658537	4	464	4	1	82	9.085	10.83	High	High	High	3.6e8	4.9e7	1.0e9	176.828	1051.24039292336	4
High	IsMasterProtein	B5XZ37	ATP-dependent protease ATPase subunit HslU OS=Klebsiella pneumoniae (strain 342) GN=hslU PE=3 SV=1	0	64.7543394348607	30.1801801801802	12	85	12	1	444	49.681	5.47	High	High	High	1.7e8	1.3e8	2.5e8	1.712	261.833125710487	12
High	IsMasterProtein	P16481	Phosphocarrier protein HPr OS=Klebsiella pneumoniae GN=ptsH PE=3 SV=1	0	64.2546482455411	50.5882352941176	3	1795	3	1	85	9.114	5.83	High	High	High	6.8e7	4.6e7	6.8e7	24.119	5911.09098112583	3
High	IsMasterProtein	P0A297	50S ribosomal protein L10 OS=Salmonella typhimurium (strain LT2 / SGSC1412 / ATCC 700720) GN=rplJ PE=3 SV=2	0	63.5043985453105	51.5151515151515	7	230	7	1	165	17.789	8.98	High	High	High	4.0e9	1.6e8	5.9e9	4.623	644.105105638504	7
High	IsMasterProtein	A6TEJ0	Argininosuccinate synthase OS=Klebsiella pneumoniae subsp. pneumoniae (strain ATCC 700721 / MGH 78578) GN=argG PE=3 SV=1	0	62.7811585417875	27.7404921700224	8	37	8	1	447	49.781	5.64	High	High	High	1.4e8	1.0e8	1.3e8	1.395	96.7358905076981	8
High	IsMasterProtein	A6TCM1	Protein GrpE OS=Klebsiella pneumoniae subsp. pneumoniae (strain ATCC 700721 / MGH 78578) GN=grpE PE=3 SV=1	0	62.6954208468402	39.7959183673469	5	92	5	1	196	21.721	4.77	High	High	High	3.5e8	8.2e7	5.3e8	5.579	308.3034491539	5
High	IsMasterProtein	A6TCE4	Peptidase B OS=Klebsiella pneumoniae subsp. pneumoniae (strain ATCC 700721 / MGH 78578) GN=pepB PE=3 SV=1	0	61.797609248484	29.9065420560748	9	57	9	1	428	46.19	5.86	High	High	High	1.8e8	1.8e8	3.0e8	1.346	201.284230351448	9
High	IsMasterProtein	P37323	Beta-lactamase SHV-4 OS=Klebsiella pneumoniae GN=bla PE=1 SV=1	0	61.5256187711424	37.7358490566038	10	92	10	1	265	28.842	7.39	High	High	High	1.4e9	7.1e8	1.4e9	2.548	307.260089159012	10
High	IsMasterProtein	A6TEQ3	Malate dehydrogenase OS=Klebsiella pneumoniae subsp. pneumoniae (strain ATCC 700721 / MGH 78578) GN=mdh PE=3 SV=1	0	61.312427450577	36.5384615384615	7	59	7	1	312	32.406	5.74	High	High	High	2.0e8	1.0e8	1.4e8	2.548	182.399850606918	7
High	IsMasterProtein	A6TB02	RNA chaperone ProQ OS=Klebsiella pneumoniae subsp. pneumoniae (strain ATCC 700721 / MGH 78578) GN=proQ PE=3 SV=1	0	61.1152939333339	31.5555555555556	6	58	6	1	225	24.959	9.8	High	High	High	2.3e8	9.2e7	3.5e8	1.783	184.864202141762	6
High	IsMasterProtein	B5XNB2	50S ribosomal protein L15 OS=Klebsiella pneumoniae (strain 342) GN=rplO PE=3 SV=1	0	61.091771267963	60.4166666666667	7	127	7	1	144	15.125	11.15	High	High	High	3.3e9	2.2e9	3.1e9	6.943	431.284516572952	7
High	IsMasterProtein	B5XXH6	Acyl carrier protein OS=Klebsiella pneumoniae (strain 342) GN=acpP PE=3 SV=1	0	59.6904166379638	33.3333333333333	3	289	3	1	78	8.634	4.06	High	High	High	4.4e9	5.3e8	1.8e9	99	981.977739453316	3
High	IsMasterProtein	A6TGC6	50S ribosomal protein L31 OS=Klebsiella pneumoniae subsp. pneumoniae (strain ATCC 700721 / MGH 78578) GN=rpmE PE=3 SV=1	0	59.4892833788951	70	4	76	4	1	70	7.737	9.36	High	High	High	1.0e9	4.4e7	1.0e9	38.811	254.850304841995	4
High	IsMasterProtein	A6TCD7	Nucleoside diphosphate kinase OS=Klebsiella pneumoniae subsp. pneumoniae (strain ATCC 700721 / MGH 78578) GN=ndk PE=3 SV=1	0	58.6874421471645	42.6573426573427	4	63	4	1	143	15.517	5.81	High	High	High	3.1e8	8.7e7	1.9e8	6.499	206.854662179947	4
High	IsMasterProtein	A6THE3	Fructose-1,6-bisphosphatase class 1 OS=Klebsiella pneumoniae subsp. pneumoniae (strain ATCC 700721 / MGH 78578) GN=fbp PE=3 SV=1	0	58.2352749833914	27.4096385542169	6	55	6	1	332	36.724	5.97	High	High	High	1.7e8	9.2e7	4.5e8	2.384	180.670650482178	6
High	IsMasterProtein	A6TEY0	30S ribosomal protein S12 OS=Klebsiella pneumoniae subsp. pneumoniae (strain ATCC 700721 / MGH 78578) GN=rpsL PE=3 SV=1	0	58.1466009297787	39.5161290322581	4	603	4	1	124	13.743	10.87	High	High	High	2.1e9	6.7e8	1.8e9	9	1188.33283829689	4
High	IsMasterProtein	A6TEK8	UDP-N-acetylglucosamine 1-carboxyvinyltransferase OS=Klebsiella pneumoniae subsp. pneumoniae (strain ATCC 700721 / MGH 78578) GN=murA PE=3 SV=1	0	57.8090644587618	20.0477326968974	6	69	6	1	419	44.557	5.88	High	High	High	1.5e8	1.0e8	6.0e7	1.031	246.380609869957	6
High	IsMasterProtein	B5XNA2	50S ribosomal protein L29 OS=Klebsiella pneumoniae (strain 342) GN=rpmC PE=3 SV=1	0	54.8343783431847	49.2063492063492	3	128	3	1	63	7.239	10.27	High	High	High	3.3e9	3.4e8	1.7e9	30.623	449.920828461647	3
High	IsMasterProtein	A6TDR5	Glycine dehydrogenase (decarboxylating) OS=Klebsiella pneumoniae subsp. pneumoniae (strain ATCC 700721 / MGH 78578) GN=gcvP PE=3 SV=1	0	54.6365200256045	13.8975966562173	8	45	8	1	957	104.486	6.05	High	High	High	6.3e7	3.4e7	2.7e7	0.613	108.359709024429	8
High	IsMasterProtein	B5XVK6	50S ribosomal protein L19 OS=Klebsiella pneumoniae (strain 342) GN=rplS PE=3 SV=1	0	54.1600256414825	49.5652173913044	6	73	6	1	115	13.125	10.62	High	High	High	5.1e9	1.2e9	3.7e9	16.783	186.428723216057	6
High	IsMasterProtein	A6T4X3	Uridylate kinase OS=Klebsiella pneumoniae subsp. pneumoniae (strain ATCC 700721 / MGH 78578) GN=pyrH PE=3 SV=1	0	54.0873622359065	43.5684647302905	6	245	6	1	241	25.939	7.39	High	High	High	8.3e7	1.3e7	6.1e7	3.217	736.886572599411	6
High	IsMasterProtein	A6T4V8	Glutamate-1-semialdehyde 2,1-aminomutase OS=Klebsiella pneumoniae subsp. pneumoniae (strain ATCC 700721 / MGH 78578) GN=hemL PE=3 SV=1	0	53.9193187201715	24.6478873239437	7	40	7	1	426	45.299	5.02	High	High	High	3.5e8	3.1e7	2.5e8	1.783	138.417624592781	7
High	IsMasterProtein	A6TEV6	50S ribosomal protein L18 OS=Klebsiella pneumoniae subsp. pneumoniae (strain ATCC 700721 / MGH 78578) GN=rplR PE=3 SV=1	0	53.3515046538062	41.8803418803419	5	55	5	1	117	12.762	10.42	High	High	High	1.4e9	9.1e8	3.4e9	16.783	146.270589113235	5
High	IsMasterProtein	A6THZ7	Thymidine phosphorylase OS=Klebsiella pneumoniae subsp. pneumoniae (strain ATCC 700721 / MGH 78578) GN=deoA PE=3 SV=1	0	52.3758530833231	20.4545454545455	6	42	6	1	440	47.015	5.24	High	High	High	1.9e8	5.0e7	1.6e8	0.931	135.21450138092	6
High	IsMasterProtein	A6T5N7	Adenylate kinase OS=Klebsiella pneumoniae subsp. pneumoniae (strain ATCC 700721 / MGH 78578) GN=adk PE=3 SV=1	0	52.090564722843	39.7196261682243	7	44	7	1	214	23.533	6.04	High	High	High	5.7e8	5.8e7	3.8e8	2.652	142.315369129181	7
High	IsMasterProtein	A6TAI3	Phenylalanine--tRNA ligase alpha subunit OS=Klebsiella pneumoniae subsp. pneumoniae (strain ATCC 700721 / MGH 78578) GN=pheS PE=3 SV=1	0	51.7722439473282	31.4984709480122	9	39	9	1	327	36.776	5.78	High	High	High	4.0e8	2.0e8	4.1e8	2.162	128.548241257668	9
High	IsMasterProtein	A6T726	Asparagine--tRNA ligase OS=Klebsiella pneumoniae subsp. pneumoniae (strain ATCC 700721 / MGH 78578) GN=asnS PE=3 SV=1	0	50.8839435886323	30.2575107296137	12	81	12	1	466	52.462	5.29	High	High	High	3.1e8	1.1e8	4.2e8	1.593	227.222814202309	12
High	IsMasterProtein	A6TC02	Acetyl-coenzyme A carboxylase carboxyl transferase subunit beta OS=Klebsiella pneumoniae subsp. pneumoniae (strain ATCC 700721 / MGH 78578) GN=accD PE=3 SV=1	0	50.1764236638475	32.0261437908497	7	49	7	1	306	33.414	7.31	High	High	High	1.9e8	2.6e7	9.0e7	1.683	165.789498090744	7
High	IsMasterProtein	A6T9K7	NAD-dependent malic enzyme OS=Klebsiella pneumoniae subsp. pneumoniae (strain ATCC 700721 / MGH 78578) GN=maeA PE=3 SV=1	0	49.8696962514984	21.9469026548673	7	67	7	1	565	62.732	5.49	High	High	High	2.6e7	3.8e7	5.7e7	1.371	195.094831585884	7
High	IsMasterProtein	A6TFL4	ADP-L-glycero-D-manno-heptose-6-epimerase OS=Klebsiella pneumoniae subsp. pneumoniae (strain ATCC 700721 / MGH 78578) GN=hldD PE=3 SV=1	0	49.6728299546179	32.9032258064516	10	77	10	1	310	34.917	4.93	High	High	High	2.5e8	5.7e7	3.2e8	2.548	242.2924284935	10
High	IsMasterProtein	B5XXK6	Glucans biosynthesis protein G OS=Klebsiella pneumoniae (strain 342) GN=mdoG PE=3 SV=1	0	49.1220347265304	19.9608610567515	5	30	5	1	511	57.785	8.28	High	High	High	9.7e7	2.3e7	2.4e8	1.043	96.3375883102417	5
High	IsMasterProtein	B5XNA6	30S ribosomal protein S14 OS=Klebsiella pneumoniae (strain 342) GN=rpsN PE=3 SV=1	0	48.8091565881506	46.5346534653465	5	721	5	1	101	11.571	11.34	High	High	High	3.0e8	1.1e8	5.8e8	18.307	1576.0936126709	5
High	IsMasterProtein	A6T4F5	Chaperone protein DnaJ OS=Klebsiella pneumoniae subsp. pneumoniae (strain ATCC 700721 / MGH 78578) GN=dnaJ PE=3 SV=1	0	47.6252570275301	22.8116710875332	6	26	6	1	377	40.985	8	High	High	High	1.9e8	6.8e7	1.3e8	1.448	82.2880871295929	6
High	IsMasterProtein	A6TG37	ATP synthase gamma chain OS=Klebsiella pneumoniae subsp. pneumoniae (strain ATCC 700721 / MGH 78578) GN=atpG PE=3 SV=1	0	47.5787217655416	31.3588850174216	7	59	7	1	287	31.493	9.06	High	High	High	7.3e7	2.7e7	8.7e7	1.637	184.276971697807	7
High	IsMasterProtein	B5XYF8	50S ribosomal protein L1 OS=Klebsiella pneumoniae (strain 342) GN=rplA PE=3 SV=1	0	45.6189127759782	36.3247863247863	7	322	1	1	234	24.616	9.57	High	Not Found	Not Found				2.652	801.48502767086	7
High	IsMasterProtein	A6T5G0	UPF0234 protein KPN78578_03700 OS=Klebsiella pneumoniae subsp. pneumoniae (strain ATCC 700721 / MGH 78578) GN=KPN78578_03700 PE=3 SV=1	0	45.5051637727108	44.1717791411043	6	56	6	1	163	18.342	5.76	High	High	High	1.8e8	8.2e7	3.3e8	4.012	217.710064172745	6
High	IsMasterProtein	A6TCI3	Elongation factor 4 OS=Klebsiella pneumoniae subsp. pneumoniae (strain ATCC 700721 / MGH 78578) GN=lepA PE=3 SV=1	0	44.5187902427098	17.8631051752922	9	43	9	1	599	66.393	5.59	High	High	High	2.2e8	8.4e7	1.1e8	1.054	86.9644149541855	9
High	IsMasterProtein	O07026	Flavodoxin OS=Klebsiella pneumoniae GN=fldA PE=2 SV=2	0	43.9169978796984	37.5	4	24	4	1	176	19.753	4.48	High	High	High	4.7e8	2.1e8	2.8e8	6.743	81.5061671733856	4
High	IsMasterProtein	A6TE31	Bifunctional protein HldE OS=Klebsiella pneumoniae subsp. pneumoniae (strain ATCC 700721 / MGH 78578) GN=hldE PE=3 SV=1	0	43.9068176846416	20.5450733752621	8	38	8	1	477	51.12	5.21	High	High	High	2.1e8	7.4e7	1.6e8	1.031	118.267359375954	8
High	IsMasterProtein	A6T6J6	6-phosphogluconolactonase OS=Klebsiella pneumoniae subsp. pneumoniae (strain ATCC 700721 / MGH 78578) GN=pgl PE=3 SV=2	0	42.7387839875858	27.190332326284	5	34	5	1	331	36.015	5.25	High	High	High	1.1e8	2.2e7	8.3e7	1.929	96.1299699544907	5
High	IsMasterProtein	A6T5R4	Bifunctional protein FolD OS=Klebsiella pneumoniae subsp. pneumoniae (strain ATCC 700721 / MGH 78578) GN=folD PE=3 SV=1	0	42.0916063098072	37.8472222222222	5	44	5	1	288	30.954	5.92	High	High	High	9.1e7	7.5e6	7.1e7	2.162	123.645900964737	5
High	IsMasterProtein	A6T4Y7	Acetyl-coenzyme A carboxylase carboxyl transferase subunit alpha OS=Klebsiella pneumoniae subsp. pneumoniae (strain ATCC 700721 / MGH 78578) GN=accA PE=3 SV=1	0	41.6437741129928	29.7805642633229	7	37	7	1	319	35.289	5.66	High	High	High	2.1e8	5.2e7	8.7e7	1.404	130.486920595169	7
High	IsMasterProtein	B5XN98	30S ribosomal protein S19 OS=Klebsiella pneumoniae (strain 342) GN=rpsS PE=3 SV=1	0	41.3914856113176	48.9130434782609	4	82	4	1	92	10.41	10.52	High	High	High	2.1e9	1.1e9	1.7e9	13.678	241.011717796326	4
High	IsMasterProtein	A6T7F1	3-oxoacyl-[acyl-carrier-protein] synthase 3 OS=Klebsiella pneumoniae subsp. pneumoniae (strain ATCC 700721 / MGH 78578) GN=fabH PE=3 SV=1	0	41.3636155489272	32.807570977918	6	32	6	1	317	33.401	5.08	High	High	High	1.9e8	1.1e7	8.2e6	2.162	65.1536238193512	6
High	IsMasterProtein	P33318	Translation initiation factor IF-3 OS=Klebsiella pneumoniae GN=infC PE=3 SV=1	0	40.5999451051502	32.2222222222222	4	38	4	1	180	20.492	9.52	High	High	High	1.3e8	7.3e7	3.4e8	2.162	157.73627114296	4
High	IsMasterProtein	A6T518	Phosphoheptose isomerase OS=Klebsiella pneumoniae subsp. pneumoniae (strain ATCC 700721 / MGH 78578) GN=gmhA PE=3 SV=1	0	40.5940197034705	36.2694300518135	5	81	5	1	193	20.859	6.2	High	High	High	5.1e7	8.6e6	9.1e7	1.894	278.522738337517	5
High	IsMasterProtein	P14829	DNA gyrase subunit A OS=Klebsiella oxytoca GN=gyrA PE=3 SV=1	0	39.7901080268323	6.7351598173516	5	29	5	1	876	97.095	5.1	High	High	High	1.5e8	1.7e7	8.6e7	0.327	80.8158715963364	5
High	IsMasterProtein	B5XNB4	30S ribosomal protein S13 OS=Klebsiella pneumoniae (strain 342) GN=rpsM PE=3 SV=1	0	39.2320368495451	50	6	315	6	1	118	13.202	10.76	High	High	High	1.6e9	1.1e8	3.2e8	18.307	883.460121154785	6
High	IsMasterProtein	A6TCD4	4-hydroxy-3-methylbut-2-en-1-yl diphosphate synthase (flavodoxin) OS=Klebsiella pneumoniae subsp. pneumoniae (strain ATCC 700721 / MGH 78578) GN=ispG PE=3 SV=1	0	38.7835041936651	26.2734584450402	8	32	8	1	373	40.701	6.71	High	High	High	1.9e8	7.9e7	1.6e8	1.089	89.8938236236572	8
High	IsMasterProtein	B5Y305	50S ribosomal protein L9 OS=Klebsiella pneumoniae (strain 342) GN=rplI PE=3 SV=1	0	38.580081019894	51.6778523489933	8	96	1	1	149	15.742	6.58	High	High	High		8.5e6	1.4e7	3.394	261.396168470383	8
High	IsMasterProtein	B5Y169	Gamma-glutamyl phosphate reductase OS=Klebsiella pneumoniae (strain 342) GN=proA PE=3 SV=1	0	38.4050473618727	19.6642685851319	5	26	5	1	417	44.768	5.74	High	High	High	9.3e7	2.0e7	2.4e8	0.638	82.8438098430634	5
High	IsMasterProtein	A6T4J7	RNA polymerase-associated protein RapA OS=Klebsiella pneumoniae subsp. pneumoniae (strain ATCC 700721 / MGH 78578) GN=rapA PE=3 SV=1	0	37.8165533497114	8.36776859504132	5	35	5	1	968	109.547	5.24	High	High	High	5.8e7	6.8e7	1.1e8	0.254	89.844030380249	5
High	IsMasterProtein	A6T6Y8	Outer-membrane lipoprotein carrier protein OS=Klebsiella pneumoniae subsp. pneumoniae (strain ATCC 700721 / MGH 78578) GN=lolA PE=3 SV=1	0	37.6512934067619	26.6009852216749	4	26	4	1	203	22.544	7.43	High	High	High	7.4e7	2.9e7	5.9e7	1.154	101.510939359665	4
High	IsMasterProtein	A6TEW5	50S ribosomal protein L16 OS=Klebsiella pneumoniae subsp. pneumoniae (strain ATCC 700721 / MGH 78578) GN=rplP PE=3 SV=1	0	37.2451890905494	55.8823529411765	6	82	6	1	136	15.24	11.05	High	High	High	5.4e8	1.5e7	9.1e8	9	255.772247433662	6
High	IsMasterProtein	B5XU21	30S ribosomal protein S21 OS=Klebsiella pneumoniae (strain 342) GN=rpsU PE=3 SV=1	0	36.6325008538947	45.0704225352113	6	56	6	1	71	8.495	11.15	High	High	High	1.8e9	6.3e7	1.5e9	999	115.653610706329	6
High	IsMasterProtein	A6TFK3	Glycerol-3-phosphate dehydrogenase [NAD(P)+] OS=Klebsiella pneumoniae subsp. pneumoniae (strain ATCC 700721 / MGH 78578) GN=gpsA PE=3 SV=1	0	36.5025177857966	29.4985250737463	6	35	6	1	339	36.21	6.95	High	High	High	3.1e7	1.8e7	8.2e7	1.404	111.624399423599	6
High	IsMasterProtein	A6TGN5	50S ribosomal protein L11 OS=Klebsiella pneumoniae subsp. pneumoniae (strain ATCC 700721 / MGH 78578) GN=rplK PE=3 SV=1	0	34.5777837931826	42.9577464788732	6	114	6	1	142	14.866	9.63	High	High	High	6.3e9	1.3e9	6.5e9	3.329	341.50087761879	6
High	IsMasterProtein	B5Y1J9	Ribosome-recycling factor OS=Klebsiella pneumoniae (strain 342) GN=frr PE=3 SV=1	0	34.5670026798711	36.7567567567568	5	54	5	1	185	20.618	6.89	High	High	High	1.3e9	9.0e7	1.3e9	1.276	193.576184630394	5
High	IsMasterProtein	A6TEN8	30S ribosomal protein S9 OS=Klebsiella pneumoniae subsp. pneumoniae (strain ATCC 700721 / MGH 78578) GN=rpsI PE=3 SV=1	0	34.4388717797097	44.6153846153846	6	98	6	1	130	14.847	10.95	High	High	High	3.8e9	1.7e9	2.7e9	6.943	181.491115570068	6
High	IsMasterProtein	A6TFL2	L-threonine 3-dehydrogenase OS=Klebsiella pneumoniae subsp. pneumoniae (strain ATCC 700721 / MGH 78578) GN=tdh PE=3 SV=1	0	34.4191838052875	14.6627565982405	4	31	4	1	341	37.203	6.24	High	High	High	1.0e8		2.6e8	1.254	72.5107758045197	4
High	IsMasterProtein	A6TFH5	Glycine--tRNA ligase alpha subunit OS=Klebsiella pneumoniae subsp. pneumoniae (strain ATCC 700721 / MGH 78578) GN=glyQ PE=3 SV=1	0	34.2908852556337	13.2013201320132	3	31	3	1	303	34.71	5.11	High	High	High	6.5e7	1.5e8	2.4e8	2.162	117.659590244293	3
High	IsMasterProtein	P45602	UDP-glucose 4-epimerase (Fragment) OS=Klebsiella pneumoniae GN=galE PE=3 SV=1	0	34.027844684378	27.3381294964029	2	22	2	1	139	15.147	7.5	High	High	High	4.1e7		3.8e8	1.783	103.073768138886	2
High	IsMasterProtein	B5XZM0	ATP synthase subunit b OS=Klebsiella pneumoniae (strain 342) GN=atpF PE=3 SV=1	0	33.8568161929173	32.0512820512821	5	32	5	1	156	17.364	5.8	High	High	High	2.6e8	6.3e7	3.1e8	2.981	96.2654829025269	5
High	IsMasterProtein	P26420	Fructokinase OS=Klebsiella pneumoniae GN=scrK PE=1 SV=1	0	33.8116691819052	28.6644951140065	8	48	8	1	307	32.324	5.08	High	High	High	1.7e8	1.2e8	3.2e8	2.162	131.640501618385	8
High	IsMasterProtein	A6TH52	10 kDa chaperonin OS=Klebsiella pneumoniae subsp. pneumoniae (strain ATCC 700721 / MGH 78578) GN=groS PE=3 SV=1	0	33.6962644066951	50.5154639175258	4	537	4	1	97	10.378	5.5	High	High	High	3.5e9	7.5e8	3.7e9	5.813	1745.29472029209	4
High	IsMasterProtein	A6TB33	Probable transcriptional regulatory protein KPN78578_23430 OS=Klebsiella pneumoniae subsp. pneumoniae (strain ATCC 700721 / MGH 78578) GN=KPN78578_23430 PE=3 SV=1	0	33.1083382788159	24.390243902439	5	29	5	1	246	26.301	4.86	High	High	High	3.2e8	3.8e7	3.0e8	1.276	97.061496257782	5
High	IsMasterProtein	A6T716	Chromosome partition protein MukB OS=Klebsiella pneumoniae subsp. pneumoniae (strain ATCC 700721 / MGH 78578) GN=mukB PE=3 SV=1	0	32.8149569626968	7.48987854251012	6	21	6	1	1482	169.451	5.39	High	High	High	9.5e7	2.4e7	6.6e7	0.144	71.0871261358261	6
High	IsMasterProtein	A6TF13	3-dehydroquinate synthase OS=Klebsiella pneumoniae subsp. pneumoniae (strain ATCC 700721 / MGH 78578) GN=aroB PE=3 SV=1	0	32.814869630617	20.0549450549451	4	23	4	1	364	39.188	5.69	High	High	High	2.7e7	3.2e7	5.1e7	0.778	70.0005292892456	4
High	IsMasterProtein	A6T6Y1	Translation initiation factor IF-1 OS=Klebsiella pneumoniae subsp. pneumoniae (strain ATCC 700721 / MGH 78578) GN=infA PE=3 SV=1	0	32.7258637684426	38.8888888888889	2	31	2	1	72	8.244	9.25	High	High	High	1.2e8	2.8e7	1.9e8	16.783	80.1558055877686	2
High	IsMasterProtein	A6TH65	Elongation factor P OS=Klebsiella pneumoniae subsp. pneumoniae (strain ATCC 700721 / MGH 78578) GN=efp PE=3 SV=1	0	32.0506100628422	17.0212765957447	2	64	2	1	188	20.59	5.02	High	High	High	2.9e8	1.8e8	2.9e8	0.995	218.989873886108	2
High	IsMasterProtein	A6TEU7	50S ribosomal protein L17 OS=Klebsiella pneumoniae subsp. pneumoniae (strain ATCC 700721 / MGH 78578) GN=rplQ PE=3 SV=1	0	31.0494118347591	45.3125	7	56	7	1	128	14.437	11.05	High	High	High	4.0e9	1.2e8	2.1e9	9	130.947085499763	7
High	IsMasterProtein	A6TCV4	Glutamate--cysteine ligase OS=Klebsiella pneumoniae subsp. pneumoniae (strain ATCC 700721 / MGH 78578) GN=gshA PE=3 SV=1	0	30.2249423123694	11.7760617760618	4	11	4	1	518	58.064	5.52	High	Not Found	High	7.2e7		5.0e7	0.778	32.8624675273895	4
High	IsMasterProtein	A6TD49	Sulfite reductase [NADPH] flavoprotein alpha-component OS=Klebsiella pneumoniae subsp. pneumoniae (strain ATCC 700721 / MGH 78578) GN=cysJ PE=3 SV=1	0	30.1067072009573	7.34557595993322	2	11	2	1	599	65.979	4.96	High	High	High	1.3e8	6.3e7	6.4e7	0.218	43.7307659387589	2
High	IsMasterProtein	A6TGD7	Fructose-6-phosphate aldolase OS=Klebsiella pneumoniae subsp. pneumoniae (strain ATCC 700721 / MGH 78578) GN=fsa PE=3 SV=1	0	30.0388466469844	15.4545454545455	2	39	2	1	220	23.279	5.22	High	High	High	1.7e7	5.4e6	1.9e7	0.931	133.776423692703	2
High	IsMasterProtein	B5Y237	30S ribosomal protein S20 OS=Klebsiella pneumoniae (strain 342) GN=rpsT PE=3 SV=1	0	29.8074944329869	43.6781609195402	5	33	5	1	87	9.664	11.18	High	High	High	2.5e8	2.2e8	2.2e9	55.234	86.3150095939636	5
High	IsMasterProtein	B5XUB1	Biosynthetic arginine decarboxylase OS=Klebsiella pneumoniae (strain 342) GN=speA PE=3 SV=1	0	29.1466305457803	8.38607594936709	4	20	4	1	632	70.974	4.97	High	High	High	6.9e7	3.1e7	4.9e7	0.359	58.4365549087524	4
High	IsMasterProtein	A6T6C1	Glucosamine-6-phosphate deaminase OS=Klebsiella pneumoniae subsp. pneumoniae (strain ATCC 700721 / MGH 78578) GN=nagB PE=3 SV=1	0	28.9311217535659	24.4360902255639	4	31	4	1	266	29.665	7.01	High	High	High	1.1e8	4.0e7	1.3e8	1.276	88.644166469574	4
High	IsMasterProtein	A6T532	Xanthine phosphoribosyltransferase OS=Klebsiella pneumoniae subsp. pneumoniae (strain ATCC 700721 / MGH 78578) GN=gpt PE=3 SV=1	0	28.892401418219	17.7631578947368	2	20	2	1	152	16.924	5.85	High	High	High	7.5e7	7.0e7	2.2e8	2.162	79.715913772583	2
High	IsMasterProtein	A6T4W3	5'-methylthioadenosine/S-adenosylhomocysteine nucleosidase OS=Klebsiella pneumoniae subsp. pneumoniae (strain ATCC 700721 / MGH 78578) GN=mtnN PE=1 SV=1	0	28.8859519082664	28.448275862069	5	36	5	1	232	24.489	5.4	High	High	High	1.5e8	5.0e7	2.1e8	1.424	109.647126436234	5
High	IsMasterProtein	Q48485	UDP-galactopyranose mutase OS=Klebsiella pneumoniae GN=rfbD PE=1 SV=1	0	28.8612964984218	13.28125	4	31	4	1	384	44.429	6.52	High	High	High	1.4e8	8.1e6	1.2e8	0.616	106.148774862289	4
High	IsMasterProtein	A6TFM8	50S ribosomal protein L28 OS=Klebsiella pneumoniae subsp. pneumoniae (strain ATCC 700721 / MGH 78578) GN=rpmB PE=3 SV=1	0	28.4525083103655	56.4102564102564	7	68	7	1	78	9.001	11.41	High	High	High	1.1e9	4.7e8	8.0e8	30.623	142.702582120895	7
High	IsMasterProtein	A6TEU1	Methionyl-tRNA formyltransferase OS=Klebsiella pneumoniae subsp. pneumoniae (strain ATCC 700721 / MGH 78578) GN=fmt PE=3 SV=1	0	28.3920524048265	17.4603174603175	3	13	3	1	315	34.001	6.32	High	High	High	1.1e8	2.0e7	1.0e8	0.668	43.1895234584808	3
High	IsMasterProtein	A6T7E9	50S ribosomal protein L32 OS=Klebsiella pneumoniae subsp. pneumoniae (strain ATCC 700721 / MGH 78578) GN=rpmF PE=3 SV=1	0	28.381632697862	43.859649122807	2	108	2	1	57	6.426	11.36	High	High	High	2.2e8	1.5e7	6.8e7	20.544	356.902549147606	2
High	IsMasterProtein	A6TGG1	Ketol-acid reductoisomerase (NADP(+)) OS=Klebsiella pneumoniae subsp. pneumoniae (strain ATCC 700721 / MGH 78578) GN=ilvC PE=3 SV=1	0	28.3155968114707	18.1262729124236	5	27	5	1	491	53.917	5.36	High	High	High	1.5e8	9.3e7	1.3e8	0.501	74.8508043289185	5
High	IsMasterProtein	A6TGM5	Xaa-Pro dipeptidase OS=Klebsiella pneumoniae subsp. pneumoniae (strain ATCC 700721 / MGH 78578) GN=pepQ PE=3 SV=1	0	28.110910490532	12.6410835214447	4	23	4	1	443	50.123	6.19	High	High	High	4.1e8	1.6e8	2.2e8	0.616	60.6163003444672	4
High	IsMasterProtein	B5Y274	Purine nucleoside phosphorylase DeoD-type OS=Klebsiella pneumoniae (strain 342) GN=deoD PE=3 SV=1	0	27.4404814800293	25.9414225941423	6	48	6	1	239	25.928	5.86	High	High	High	2.5e8	1.1e8	2.7e8	1.581	94.1933560371399	6
High	IsMasterProtein	A6T700	Phosphoserine aminotransferase OS=Klebsiella pneumoniae subsp. pneumoniae (strain ATCC 700721 / MGH 78578) GN=serC PE=3 SV=1	0	27.350719580519	19.6132596685083	6	38	6	1	362	39.646	5.71	High	High	High	4.9e8	1.3e8	1.6e8	1.081	99.940084695816	6
High	IsMasterProtein	B5XND7	DNA-binding protein Fis OS=Klebsiella pneumoniae (strain 342) GN=fis PE=3 SV=1	0	26.4450353706281	23.469387755102	1	19	1	1	98	11.233	9.35	High	High	High	1.5e8	3.0e7	2.1e8	9	33.0438599586487	1
High	IsMasterProtein	A6TEV8	30S ribosomal protein S8 OS=Klebsiella pneumoniae subsp. pneumoniae (strain ATCC 700721 / MGH 78578) GN=rpsH PE=3 SV=1	0	26.1997496211251	52.3076923076923	7	49	7	1	130	14.09	9.39	High	High	High	1.0e9	8.9e8	1.4e9	4.337	104.63985979557	7
High	IsMasterProtein	Q9AGA6	6-phospho-alpha-glucosidase OS=Klebsiella pneumoniae GN=aglB PE=1 SV=1	0	26.0015788891298	12.5	3	12	3	1	440	49.224	6.05	High	High	High	1.1e8	1.0e7	2.3e7	0.585	28.6417293548584	3
High	IsMasterProtein	A6TG34	Bifunctional protein GlmU OS=Klebsiella pneumoniae subsp. pneumoniae (strain ATCC 700721 / MGH 78578) GN=glmU PE=3 SV=2	0	25.9621090657967	21.9298245614035	5	36	5	1	456	49.085	6.38	High	High	High	8.2e7	5.3e7	1.0e8	0.688	100.418834209442	5
High	IsMasterProtein	A6TDX0	Probable Fe(2+)-trafficking protein OS=Klebsiella pneumoniae subsp. pneumoniae (strain ATCC 700721 / MGH 78578) GN=KPN78578_33300 PE=3 SV=1	0	25.9455939827537	49.4505494505495	4	24	4	1	91	10.912	6.29	High	High	High	1.4e8	5.6e7	1.4e8	3.217	78.9051877260208	4
High	IsMasterProtein	B5XUF3	Peptide chain release factor 2 OS=Klebsiella pneumoniae (strain 342) GN=prfB PE=3 SV=1	0	25.463073927778	13.6986301369863	3	11	3	1	365	41.178	4.78	High	High	High	3.5e8	2.7e7	1.7e8	0.551	36.9808475971222	3
High	IsMasterProtein	A6T7Z4	Exoribonuclease 2 OS=Klebsiella pneumoniae subsp. pneumoniae (strain ATCC 700721 / MGH 78578) GN=rnb PE=3 SV=1	0	25.2829571561589	10.4037267080745	5	23	5	1	644	72.306	5.62	High	High	High	4.9e7	2.1e7	5.6e7	0.315	61.7419021129608	5
High	IsMasterProtein	A6TDS5	Ribose-5-phosphate isomerase A OS=Klebsiella pneumoniae subsp. pneumoniae (strain ATCC 700721 / MGH 78578) GN=rpiA PE=3 SV=1	0	25.140999098338	23.2876712328767	4	36	4	1	219	22.721	5.63	High	High	High	2.9e7	2.0e7	1.7e8	1.031	121.192230701447	4
High	IsMasterProtein	B5Y1K6	UPF0325 protein KPK_4555 OS=Klebsiella pneumoniae (strain 342) GN=KPK_4555 PE=3 SV=1	0	24.8690884146038	46.09375	6	22	6	1	128	15.087	7.18	High	High	High	2.4e8	1.3e8	2.7e8	2.511	58.9064161777496	6
High	IsMasterProtein	A6T702	Cytidylate kinase OS=Klebsiella pneumoniae subsp. pneumoniae (strain ATCC 700721 / MGH 78578) GN=cmk PE=3 SV=1	0	24.0398627170154	11.8942731277533	1	25	1	1	227	24.859	5.39	High	High	High		4.3e6	4.6e7	0.701	72.5058921575546	1
High	IsMasterProtein	A6TCE7	Chaperone protein HscA OS=Klebsiella pneumoniae subsp. pneumoniae (strain ATCC 700721 / MGH 78578) GN=hscA PE=3 SV=1	0	23.4490160484445	5.51948051948052	2	12	2	1	616	65.355	5.1	High	High	High			4.2e7	0.212	46.3042392730713	2
High	IsMasterProtein	B5XSV6	50S ribosomal protein L27 OS=Klebsiella pneumoniae (strain 342) GN=rpmA PE=3 SV=1	0	23.3712363871628	42.3529411764706	3	659	3	1	85	9.118	10.77	High	High	High	2.3e9	7.1e6	1.3e9	5.31	1999.17006421089	3
High	IsMasterProtein	A6TFG7	Glyoxylate/hydroxypyruvate reductase B OS=Klebsiella pneumoniae subsp. pneumoniae (strain ATCC 700721 / MGH 78578) GN=ghrB PE=3 SV=1	0	23.3300809091986	9.90712074303406	2	8	2	1	323	35.41	6.23	High	Not Found	High	5.9e7			0.585	18.2733974456787	2
High	IsMasterProtein	A6TCD0	GTPase Der OS=Klebsiella pneumoniae subsp. pneumoniae (strain ATCC 700721 / MGH 78578) GN=der PE=3 SV=1	0	22.7213269525026	14.4308943089431	4	11	4	1	492	55.189	6.13	High	High	High	2.3e7	3.4e7	5.5e7	0.311	21.8460536003113	4
High	IsMasterProtein	B5XTF9	Ribonuclease PH OS=Klebsiella pneumoniae (strain 342) GN=rph PE=3 SV=1	0	22.6406308505946	17.6470588235294	3	24	3	1	238	25.254	5.71	High	High	High	1.6e8	4.1e7	1.2e8	1.031	73.3649067878723	3
High	IsMasterProtein	A6TEU0	Peptide deformylase OS=Klebsiella pneumoniae subsp. pneumoniae (strain ATCC 700721 / MGH 78578) GN=def PE=3 SV=1	0	22.3984816510252	24.2603550295858	3	28	3	1	169	19.344	5.14	High	High	High	3.7e7	1.8e7	3.6e7	1.783	81.6607747077942	3
High	IsMasterProtein	B5XVT3	Cell division protein ZipA OS=Klebsiella pneumoniae (strain 342) GN=zipA PE=3 SV=1	0	22.1543815342334	5.36723163841808	1	4	1	1	354	39.378	6.47	High	Not Found	Not Found	1.3e8			0.52	6.97912859916687	1
High	IsMasterProtein	A6THZ0	Peptide chain release factor 3 OS=Klebsiella pneumoniae subsp. pneumoniae (strain ATCC 700721 / MGH 78578) GN=prfC PE=3 SV=1	0	21.8885162074826	8.88468809073724	4	23	4	1	529	59.592	5.9	High	High	High	7.4e7	8.2e6	4.7e7	0.487	58.4022310972214	4
High	IsMasterProtein	P27218	Sucrose porin OS=Klebsiella pneumoniae GN=scrY PE=3 SV=1	0	21.8709684918601	3.96039603960396	1	14	1	1	505	55.616	5.92	High	High	High	8.3e7		6.1e7	0.15	34.750560760498	1
High	IsMasterProtein	A6TEE9	5-keto-4-deoxy-D-glucarate aldolase OS=Klebsiella pneumoniae subsp. pneumoniae (strain ATCC 700721 / MGH 78578) GN=garL PE=3 SV=1	0	21.4777029293256	17.578125	4	22	4	1	256	27.26	6.42	High	High	High	4.9e8	1.6e7	5.0e8	1.848	57.6699216365814	4
High	IsMasterProtein	A6TG45	tRNA uridine 5-carboxymethylaminomethyl modification enzyme MnmG OS=Klebsiella pneumoniae subsp. pneumoniae (strain ATCC 700721 / MGH 78578) GN=mnmG PE=3 SV=1	0	21.172943755295	7.79014308426073	3	8	3	1	629	70.056	6.64	High	Not Found	High	2.8e7		7.6e7	0.283	15.7244467735291	3
High	IsMasterProtein	Q48447	UTP--glucose-1-phosphate uridylyltransferase OS=Klebsiella pneumoniae GN=galF PE=3 SV=1	0	21.0008596551171	18.7919463087248	4	14	4	1	298	32.757	5.74	High	High	High	7.5e7	6.2e7	5.6e7	0.668	38.8993215560913	4
High	IsMasterProtein	A6TCL6	Ribosome maturation factor RimM OS=Klebsiella pneumoniae subsp. pneumoniae (strain ATCC 700721 / MGH 78578) GN=rimM PE=3 SV=1	0	20.9990062364527	30.7692307692308	4	18	4	1	182	20.579	4.82	High	High	High	8.4e7	1.3e7	5.5e7	1.154	53.9996296167374	4
High	IsMasterProtein	A6TDR7	Aminomethyltransferase OS=Klebsiella pneumoniae subsp. pneumoniae (strain ATCC 700721 / MGH 78578) GN=gcvT PE=3 SV=1	0	20.893074140859	18.6813186813187	5	17	5	1	364	39.79	5.36	High	High	High	1.8e8	7.7e7	1.9e8	0.778	51.8268003463745	5
High	IsMasterProtein	B5XQC9	50S ribosomal protein L20 OS=Klebsiella pneumoniae (strain 342) GN=rplT PE=3 SV=1	0	20.8010617081735	30.5084745762712	6	102	6	1	118	13.489	11.47	High	High	High	1.2e9	1.0e8	6.7e8	4.012	225.826233863831	6
High	IsMasterProtein	A6TEV4	50S ribosomal protein L30 OS=Klebsiella pneumoniae subsp. pneumoniae (strain ATCC 700721 / MGH 78578) GN=rpmD PE=3 SV=1	0	20.7934511035113	57.6271186440678	3	53	3	1	59	6.51	10.96	High	High	High	1.6e9	1.1e8	9.9e8	16.783	122.942875146866	3
High	IsMasterProtein	A6TBS0	Nucleoid-associated protein KPN78578_25800 OS=Klebsiella pneumoniae subsp. pneumoniae (strain ATCC 700721 / MGH 78578) GN=KPN78578_25800 PE=3 SV=1	0	20.5496655336677	14.0298507462687	3	10	3	1	335	37.859	4.86	High	High	High		1.1e7	4.3e7	0.438	37.3071830272675	3
High	IsMasterProtein	B5XPI0	UPF0265 protein KPK_1722 OS=Klebsiella pneumoniae (strain 342) GN=KPK_1722 PE=3 SV=1	0	20.2896023061702	27.1028037383178	2	32	2	1	107	12.57	9.11	High	High	High	6.0e7	1.6e7	1.0e8	2.728	95.1440532207489	2
High	IsMasterProtein	B5XXG4	Beta-hexosaminidase OS=Klebsiella pneumoniae (strain 342) GN=nagZ PE=3 SV=1	0	19.9556499909184	4.11764705882353	1	4	1	1	340	37.359	6.2	High	Not Found	Not Found	1.7e7			0.292	13.6914196014404	1
High	IsMasterProtein	A6TDR6	Glycine cleavage system H protein OS=Klebsiella pneumoniae subsp. pneumoniae (strain ATCC 700721 / MGH 78578) GN=gcvH PE=3 SV=1	0	19.7225845540483	17.8294573643411	1	38	1	1	129	13.867	4.09	High	High	High	1.1e8	3.2e6	5.8e6	1.512	185.896501541138	1
High	IsMasterProtein	A6THY6	Ribosomal RNA small subunit methyltransferase C OS=Klebsiella pneumoniae subsp. pneumoniae (strain ATCC 700721 / MGH 78578) GN=rsmC PE=3 SV=1	0	19.5661759890184	9.94152046783626	2	13	2	1	342	37.337	6.24	High	High	High	2.3e7	1.4e7		0.438	40.2400164604187	2
High	IsMasterProtein	A6TCI1	Ribonuclease 3 OS=Klebsiella pneumoniae subsp. pneumoniae (strain ATCC 700721 / MGH 78578) GN=rnc PE=3 SV=1	0	19.5435261554689	9.73451327433628	4	8	4	1	226	25.541	6.96	High	High	Not Found	7.2e7			0.931	23.0151662826538	4
High	IsMasterProtein	P45599	Ferric uptake regulation protein OS=Klebsiella pneumoniae GN=fur PE=1 SV=2	0	19.4407199858083	21.2903225806452	2	9	2	1	155	17.768	6.68	High	High	High	2.2e8	2.7e7	9.6e7	1.512	16.9789352416992	2
High	IsMasterProtein	B5XTG7	50S ribosomal protein L33 OS=Klebsiella pneumoniae (strain 342) GN=rpmG PE=3 SV=1	0	19.4072553821406	38.1818181818182	2	38	2	1	55	6.402	10.17	High	High	High	2.9e9	7.4e8	1.8e9	9	101.310963630676	2
High	IsMasterProtein	A6TBJ8	Hydroxyethylthiazole kinase OS=Klebsiella pneumoniae subsp. pneumoniae (strain ATCC 700721 / MGH 78578) GN=thiM PE=3 SV=1	0	18.9574629575962	12.84046692607	2	10	2	1	257	26.101	6.28	High	High	High	5.8e7	6.3e7	1.1e8	0.389	35.9896833896637	2
High	IsMasterProtein	A6T4Y3	Acyl-[acyl-carrier-protein]--UDP-N-acetylglucosamine O-acyltransferase OS=Klebsiella pneumoniae subsp. pneumoniae (strain ATCC 700721 / MGH 78578) GN=lpxA PE=3 SV=1	0	18.9205523417312	10.6870229007634	2	15	2	1	262	28.078	6.95	High	High	High			3.8e7	0.995	54.6712236404419	2
High	IsMasterProtein	A6TF49	Glucose-1-phosphate adenylyltransferase OS=Klebsiella pneumoniae subsp. pneumoniae (strain ATCC 700721 / MGH 78578) GN=glgC PE=3 SV=1	0	18.684980428769	15.5452436194896	4	12	4	1	431	48.49	6.34	Not Found	High	High		4.7e7	1.0e8	0.52	25.277236700058	4
High	IsMasterProtein	A6T9S2	Pyrimidine-specific ribonucleoside hydrolase RihA OS=Klebsiella pneumoniae subsp. pneumoniae (strain ATCC 700721 / MGH 78578) GN=rihA PE=3 SV=1	0	18.3718796189896	13.5048231511254	4	12	4	1	311	33.88	4.89	High	High	High	1.3e8		2.5e7	1.31	34.1536104679108	4
High	IsMasterProtein	A6TFN1	Deoxyuridine 5'-triphosphate nucleotidohydrolase OS=Klebsiella pneumoniae subsp. pneumoniae (strain ATCC 700721 / MGH 78578) GN=dut PE=3 SV=1	0	18.2816458009465	46.0526315789474	3	30	3	1	152	16.152	5.78	High	High	High	1.3e8	2.7e7	3.2e7	2.728	85.4095927476883	3
High	IsMasterProtein	A6TC33	Glucokinase OS=Klebsiella pneumoniae subsp. pneumoniae (strain ATCC 700721 / MGH 78578) GN=glk PE=3 SV=1	0	18.0708546185659	14.018691588785	4	16	4	1	321	34.4	6.38	High	High	High	8.4e7	2.4e7	1.1e8	0.719	44.0556055307388	4
High	IsMasterProtein	A6T5R2	Cysteine--tRNA ligase OS=Klebsiella pneumoniae subsp. pneumoniae (strain ATCC 700721 / MGH 78578) GN=cysS PE=3 SV=1	0	18.0174933409377	9.54446854663774	4	28	4	1	461	52.135	5.49	High	High	High	1.2e8	6.8e7	1.9e8	0.468	76.9982153177261	4
High	IsMasterProtein	B5XSW5	Phosphoglucosamine mutase OS=Klebsiella pneumoniae (strain 342) GN=glmM PE=3 SV=1	0	17.9428852862245	15.2808988764045	5	14	5	1	445	47.875	6.06	High	High	High	6.4e8	1.7e7	5.9e7	0.509	35.21457695961	5
High	IsMasterProtein	A6TF07	Siroheme synthase 2 OS=Klebsiella pneumoniae subsp. pneumoniae (strain ATCC 700721 / MGH 78578) GN=cysG2 PE=3 SV=2	0	17.8635969421919	6.12691466083151	2	10	2	1	457	49.948	6.32	High	High	High		4.7e7	8.6e7	0.334	35.2103755474091	2
High	IsMasterProtein	A6T710	3-deoxy-manno-octulosonate cytidylyltransferase OS=Klebsiella pneumoniae subsp. pneumoniae (strain ATCC 700721 / MGH 78578) GN=kdsB PE=3 SV=1	0	17.4792349056216	8.46774193548387	2	10	2	1	248	27.316	5.38	High	High	High	1.6e7	2.9e7	4.6e7	0.501	25.310685634613	2
High	IsMasterProtein	B5XTS2	Fe/S biogenesis protein NfuA OS=Klebsiella pneumoniae (strain 342) GN=nfuA PE=3 SV=1	0	17.1294940352193	27.7486910994764	3	12	3	1	191	20.991	4.6	High	High	High	3.5e8	1.9e7	1.2e8	0.995	37.5605545043945	3
High	IsMasterProtein	B5XSV5	50S ribosomal protein L21 OS=Klebsiella pneumoniae (strain 342) GN=rplU PE=3 SV=1	0	16.388600729211	29.126213592233	3	35	3	1	103	11.555	9.85	High	High	High	2.9e9	3.6e8	2.3e9	1.683	53.2749602794647	3
High	IsMasterProtein	A6T704	Integration host factor subunit beta OS=Klebsiella pneumoniae subsp. pneumoniae (strain ATCC 700721 / MGH 78578) GN=ihfB PE=3 SV=1	0	16.2317973188484	31.5789473684211	3	13	3	1	95	10.73	9.04	High	High	High	1.6e8		2.9e8	2.162	31.6915991306305	3
High	IsMasterProtein	B5Y2Y3	Peptide methionine sulfoxide reductase MsrA OS=Klebsiella pneumoniae (strain 342) GN=msrA PE=3 SV=1	0	16.1548769577517	6.63507109004739	1	11	1	1	211	23.165	6.35	High	High	High	3.2e7			0.52	29.0252947807312	1
High	IsMasterProtein	A6T562	Glutamate 5-kinase OS=Klebsiella pneumoniae subsp. pneumoniae (strain ATCC 700721 / MGH 78578) GN=proB PE=3 SV=1	0	16.1199044648158	16.0762942779292	4	12	4	1	367	39.093	6.7	High	High	High	9.5e6	3.5e7	5.5e7	0.468	27.1439213752747	4
High	IsMasterProtein	A6TG35	ATP synthase epsilon chain OS=Klebsiella pneumoniae subsp. pneumoniae (strain ATCC 700721 / MGH 78578) GN=atpC PE=3 SV=1	0	15.8875770856406	33.0935251798561	2	10	2	1	139	15.055	6.28	High	High	High	1.6e8	1.6e7		1.683	16.9063062667847	2
High	IsMasterProtein	A6T5I7	7-cyano-7-deazaguanine synthase OS=Klebsiella pneumoniae subsp. pneumoniae (strain ATCC 700721 / MGH 78578) GN=queC PE=3 SV=1	0	15.5586854510475	15.450643776824	2	8	2	1	233	25.646	5.6	High	High	High	7.2e7	1.6e7	6.1e7	0.359	28.1678342819214	2
High	IsMasterProtein	B5XUB2	Agmatinase OS=Klebsiella pneumoniae (strain 342) GN=speB PE=3 SV=1	0	15.4057664868797	10.4575163398693	2	16	2	1	306	33.493	5.29	High	High	High	4.8e7	3.3e7	9.8e7	0.701	32.807742357254	2
High	IsMasterProtein	A6TGF8	Dihydroxy-acid dehydratase OS=Klebsiella pneumoniae subsp. pneumoniae (strain ATCC 700721 / MGH 78578) GN=ilvD PE=3 SV=1	0	15.3936006158584	6.00649350649351	3	10	3	1	616	65.678	5.81	Not Found	High	High		1.5e7	5.3e7	0.189	26.965651512146	3
High	IsMasterProtein	B5XZS6	Lipoyl synthase OS=Klebsiella pneumoniae (strain 342) GN=lipA PE=3 SV=1	0	15.0999492974091	10.5919003115265	3	20	3	1	321	36.067	7.94	High	High	High	4.7e7	4.2e7	8.8e7	0.413	52.7948262691498	3
High	IsMasterProtein	A6TG08	Membrane protein insertase YidC OS=Klebsiella pneumoniae subsp. pneumoniae (strain ATCC 700721 / MGH 78578) GN=yidC PE=3 SV=1	0	15.0734950181985	6.93430656934307	2	9	2	1	548	61.425	9.04	High	High	High	8.8e7		1.2e8	0.318	25.6604526042938	2
High	IsMasterProtein	A6THI2	Probable cytosol aminopeptidase OS=Klebsiella pneumoniae subsp. pneumoniae (strain ATCC 700721 / MGH 78578) GN=pepA PE=3 SV=1	0	15.0437550855956	6.75944333996024	4	18	4	1	503	54.813	7.2	High	High	High	8.3e7	4.2e7	1.0e8	0.389	45.3062043190002	4
High	IsMasterProtein	B5Y306	30S ribosomal protein S18 OS=Klebsiella pneumoniae (strain 342) GN=rpsR PE=3 SV=1	0	15.0370268218445	40	3	467	3	1	75	8.981	10.59	High	High	High	7.0e8	5.2e8	5.3e8	4.623	1344.66836953163	3
High	IsMasterProtein	A6T5N4	Nucleoid-associated protein KPN78578_04440 OS=Klebsiella pneumoniae subsp. pneumoniae (strain ATCC 700721 / MGH 78578) GN=KPN78578_04440 PE=3 SV=1	0	14.8957945092043	34.5454545454545	3	8	3	1	110	12.048	5.07	High	High	High	4.0e4		2.5e7	2.162	13.8509168624878	3
High	IsMasterProtein	B5XVC4	S-ribosylhomocysteine lyase OS=Klebsiella pneumoniae (strain 342) GN=luxS PE=3 SV=1	0	14.6979109332074	18.1286549707602	3	16	3	1	171	19.442	5.38	High	High	High	2.2e8	1.1e8	2.0e8	0.778	41.4522371292114	3
High	IsMasterProtein	A6T4N4	UDP-N-acetylmuramate--L-alanine ligase OS=Klebsiella pneumoniae subsp. pneumoniae (strain ATCC 700721 / MGH 78578) GN=murC PE=3 SV=1	0	14.6089025924238	4.27698574338086	2	12	2	1	491	53.458	6.33	High	High	High	8.4e7	4.5e7	7.8e7	0.245	33.5615000724792	2
High	IsMasterProtein	A6TAI1	Integration host factor subunit alpha OS=Klebsiella pneumoniae subsp. pneumoniae (strain ATCC 700721 / MGH 78578) GN=ihfA PE=3 SV=1	0	14.4496153486337	30.3030303030303	3	16	3	1	99	11.346	9.7	High	High	High	3.6e8	2.8e8	8.3e8	1.371	42.4222249984741	3
High	IsMasterProtein	A6TEB4	3-hydroxy-5-phosphonooxypentane-2,4-dione thiolase OS=Klebsiella pneumoniae subsp. pneumoniae (strain ATCC 700721 / MGH 78578) GN=lsrF PE=3 SV=1	0	14.432171212985	14.2372881355932	3	8	3	1	295	32.39	6.42	Not Found	High	High		2.8e7	2.8e7	0.413	14.9694226980209	3
High	IsMasterProtein	A6TEK2	GTPase Obg OS=Klebsiella pneumoniae subsp. pneumoniae (strain ATCC 700721 / MGH 78578) GN=obg PE=3 SV=1	0	14.4263690235111	5.86734693877551	1	41	1	1	392	43.55	4.89	High	High	High	3.9e7	7.5e6	3.5e7	0.233	111.726000070572	1
High	IsMasterProtein	B5XTW7	Uronate isomerase OS=Klebsiella pneumoniae (strain 342) GN=uxaC PE=3 SV=1	0	14.3793811827907	7.87234042553191	2	8	2	1	470	53.687	6.1	High	Not Found	High	5.5e6		1.3e7	0.241	25.395135641098	2
High	IsMasterProtein	Q07411	Polyphosphate kinase OS=Klebsiella pneumoniae GN=ppk PE=3 SV=2	0	13.9178557137483	4.67153284671533	3	12	3	1	685	80.111	8.19	High	High	High	3.3e7		7.2e7	0.148	33.5815087556839	3
High	IsMasterProtein	B5XTG0	Orotate phosphoribosyltransferase OS=Klebsiella pneumoniae (strain 342) GN=pyrE PE=3 SV=1	0	13.7376822092932	10.7981220657277	2	8	2	1	213	23.647	5.68	High	High	High	4.0e7	1.6e7	3.9e7	0.389	28.3051950931549	2
High	IsMasterProtein	A6T533	UPF0255 protein KPN78578_02430 OS=Klebsiella pneumoniae subsp. pneumoniae (strain ATCC 700721 / MGH 78578) GN=KPN78578_02430 PE=3 SV=1	0	13.5562136938016	8.69565217391304	3	11	3	1	414	46.902	6.96	High	High	High	1.8e8	2.7e7	8.3e7	0.269	34.3874410390854	3
High	IsMasterProtein	A6TEC2	Ribosomal RNA large subunit methyltransferase G OS=Klebsiella pneumoniae subsp. pneumoniae (strain ATCC 700721 / MGH 78578) GN=rlmG PE=3 SV=1	0	13.3838262339015	8.24468085106383	2	12	2	1	376	41.888	6.47	High	High	High		4.3e7	3.5e7	0.259	46.3034431934357	2
High	IsMasterProtein	P37424	Leucine-responsive regulatory protein OS=Klebsiella pneumoniae GN=lrp PE=3 SV=3	0	12.8572394308553	21.3414634146341	4	12	4	1	164	18.861	8.78	High	High	High	2.0e8	1.1e8	1.6e8	1.512	24.7466503381729	4
High	IsMasterProtein	A6T5E9	N utilization substance protein B homolog OS=Klebsiella pneumoniae subsp. pneumoniae (strain ATCC 700721 / MGH 78578) GN=nusB PE=3 SV=1	0	12.8458888802652	16.5467625899281	1	6	1	1	139	15.754	6.8	Not Found	High	High				0.52	16.4513654708862	1
High	IsMasterProtein	A6TES6	Ribosomal protein L11 methyltransferase OS=Klebsiella pneumoniae subsp. pneumoniae (strain ATCC 700721 / MGH 78578) GN=prmA PE=3 SV=1	0	12.6574663908463	11.6040955631399	2	4	2	1	293	31.852	4.54	High	High	Not Found	1.1e8			0.389	14.1950323581696	2
High	IsMasterProtein	B5XZ36	ATP-dependent protease subunit HslV OS=Klebsiella pneumoniae (strain 342) GN=hslV PE=3 SV=1	0	12.6314614318439	12.5	2	10	2	1	176	18.988	6.39	High	High	High	1.4e8		1.3e8	1.371	21.6963183879852	2
High	IsMasterProtein	A6T4P6	GMP reductase OS=Klebsiella pneumoniae subsp. pneumoniae (strain ATCC 700721 / MGH 78578) GN=guaC PE=3 SV=1	0	12.5300988863256	17.5792507204611	3	7	3	1	347	37.255	6.73	Not Found	High	High		9.2e6	9.6e7	0.438	20.4327812194824	3
High	IsMasterProtein	A6T748	3-hydroxydecanoyl-[acyl-carrier-protein] dehydratase OS=Klebsiella pneumoniae subsp. pneumoniae (strain ATCC 700721 / MGH 78578) GN=fabA PE=3 SV=1	0	12.5196128216234	20.3488372093023	4	18	4	1	172	19.072	6.02	High	High	High	3.8e8	3.3e7	2.9e8	1.783	39.213575720787	4
High	IsMasterProtein	A6TC99	Phosphoribosylaminoimidazole-succinocarboxamide synthase OS=Klebsiella pneumoniae subsp. pneumoniae (strain ATCC 700721 / MGH 78578) GN=purC PE=3 SV=1	0	12.4679116591054	9.28270042194093	1	12	1	1	237	26.861	5.35	High	High	High	1.9e7	2.4e7	3.3e7	0.334	41.6990733146667	1
High	IsMasterProtein	A6T5D8	Queuine tRNA-ribosyltransferase OS=Klebsiella pneumoniae subsp. pneumoniae (strain ATCC 700721 / MGH 78578) GN=tgt PE=3 SV=1	0	12.4417976654739	8.8	2	4	2	1	375	42.54	6.48	High	High	Not Found				0.212	12.9768805503845	2
High	IsMasterProtein	B5XWN4	Transcriptional regulator SlyA OS=Klebsiella pneumoniae (strain 342) GN=slyA PE=3 SV=1	0	12.4348068271779	22.9166666666667	3	16	3	1	144	16.538	7.05	High	High	High	1.7e8	4.1e7	1.7e8	0.995	44.4768986701965	3
High	IsMasterProtein	A6TGL3	Ubiquinone/menaquinone biosynthesis C-methyltransferase UbiE OS=Klebsiella pneumoniae subsp. pneumoniae (strain ATCC 700721 / MGH 78578) GN=ubiE PE=3 SV=1	0	12.152515115744	7.17131474103586	2	5	2	1	251	28.129	7.18	Not Found	Not Found	High			3.5e7	0.54	20.1691751480103	2
High	IsMasterProtein	A6TGI8	Porphobilinogen deaminase OS=Klebsiella pneumoniae subsp. pneumoniae (strain ATCC 700721 / MGH 78578) GN=hemC PE=3 SV=1	0	11.965590185873	16.2939297124601	3	13	3	1	313	33.78	5.83	Not Found	High	High		2.6e7	6.9e7	0.389	34.3076212406158	3
High	IsMasterProtein	A6TB39	Carboxy-S-adenosyl-L-methionine synthase OS=Klebsiella pneumoniae subsp. pneumoniae (strain ATCC 700721 / MGH 78578) GN=cmoA PE=3 SV=1	0	11.0359339828616	12.9554655870445	2	5	2	1	247	27.672	5.6	Not Found	High	High		1.1e7	3.2e7	0.359	16.0434145927429	2
High	IsMasterProtein	A6TG44	Ribosomal RNA small subunit methyltransferase G OS=Klebsiella pneumoniae subsp. pneumoniae (strain ATCC 700721 / MGH 78578) GN=rsmG PE=3 SV=1	0	11.0207598378922	12.56038647343	2	8	2	1	207	23.117	6.61	High	High	High	8.0e7		5.7e7	0.468	24.1707835197449	2
High	IsMasterProtein	A6TC47	DNA ligase OS=Klebsiella pneumoniae subsp. pneumoniae (strain ATCC 700721 / MGH 78578) GN=ligA PE=3 SV=1	0	10.9750171076775	3.725782414307	2	8	2	1	671	73.561	5.86	High	High	High	2.5e7	2.9e7	4.5e7	0.11	28.4930100440979	2
High	IsMasterProtein	A6T9W8	Adenosine deaminase OS=Klebsiella pneumoniae subsp. pneumoniae (strain ATCC 700721 / MGH 78578) GN=add PE=3 SV=1	0	10.5594493587595	7.80780780780781	2	3	2	1	333	36.208	5.49	High	Not Found	High	1.1e8			0.222	9.90617632865906	2
High	IsMasterProtein	A6TC94	Succinyl-diaminopimelate desuccinylase OS=Klebsiella pneumoniae subsp. pneumoniae (strain ATCC 700721 / MGH 78578) GN=dapE PE=3 SV=1	0	10.5479211663632	8.26666666666667	2	3	2	1	375	41.427	5.97	Not Found	High	High			4.9e7	0.233	10.0327594280243	2
High	IsMasterProtein	A6TGE4	Argininosuccinate lyase OS=Klebsiella pneumoniae subsp. pneumoniae (strain ATCC 700721 / MGH 78578) GN=argH PE=3 SV=1	0	10.2900055415314	8.09628008752735	2	4	2	1	457	50.053	5.33	High	High	Not Found	2.0e7			0.186	14.1440658569336	2
High	IsMasterProtein	A6T5N2	Adenine phosphoribosyltransferase OS=Klebsiella pneumoniae subsp. pneumoniae (strain ATCC 700721 / MGH 78578) GN=apt PE=3 SV=1	0	10.1918022654919	9.2896174863388	1	6	1	1	183	20.065	5.41	Not Found	High	High			2.5e7	0.52	13.5445938110352	1
High	IsMasterProtein	A6T4E6	UPF0246 protein KPN78578_00060 OS=Klebsiella pneumoniae subsp. pneumoniae (strain ATCC 700721 / MGH 78578) GN=KPN78578_00060 PE=3 SV=1	0	10.1412256966645	15.1750972762646	3	14	3	1	257	29.528	6.96	High	High	High	1.3e8	7.5e7	1.0e8	0.413	33.9589538574219	3
High	IsMasterProtein	A6TI09	Probable phosphoglycerate mutase GpmB OS=Klebsiella pneumoniae subsp. pneumoniae (strain ATCC 700721 / MGH 78578) GN=gpmB PE=3 SV=1	0	10.1180105486431	11.6279069767442	2	6	2	1	215	23.853	6.21	Not Found	High	High			2.8e7	0.425	19.4879767894745	2
High	IsMasterProtein	A6TH74	Elongation factor P--(R)-beta-lysine ligase OS=Klebsiella pneumoniae subsp. pneumoniae (strain ATCC 700721 / MGH 78578) GN=epmA PE=3 SV=1	0	9.99384667676401	14.4615384615385	2	7	2	1	325	36.822	5.27	High	Not Found	High				0.311	11.3195731639862	2
High	IsMasterProtein	A6TGG9	ATP-dependent RNA helicase RhlB OS=Klebsiella pneumoniae subsp. pneumoniae (strain ATCC 700721 / MGH 78578) GN=rhlB PE=3 SV=1	0	9.9705257199047	5.46318289786223	2	10	2	1	421	47.078	7.27	High	High	High	3.1e7	3.2e7	5.4e7	0.186	22.5081596374512	2
High	IsMasterProtein	A6TFJ4	Mannitol-1-phosphate 5-dehydrogenase OS=Klebsiella pneumoniae subsp. pneumoniae (strain ATCC 700721 / MGH 78578) GN=mtlD PE=3 SV=1	0	9.93836705476929	12.303664921466	1	14	1	1	382	41.17	5.8	High	High	High	3.0e6			0.245	34.7754888534546	1
High	IsMasterProtein	A6TCF1	Cysteine desulfurase IscS OS=Klebsiella pneumoniae subsp. pneumoniae (strain ATCC 700721 / MGH 78578) GN=iscS PE=3 SV=1	0	9.88676193319723	8.16831683168317	3	8	3	1	404	45.028	6.18	High	Not Found	High	3.9e7		6.7e7	0.318	15.8113557100296	3
High	IsMasterProtein	A6T4H8	4-hydroxy-tetrahydrodipicolinate reductase OS=Klebsiella pneumoniae subsp. pneumoniae (strain ATCC 700721 / MGH 78578) GN=dapB PE=3 SV=1	0	9.82246350007014	6.59340659340659	1	6	1	1	273	28.63	6.18	High	High	High	2.9e8		2.1e8	0.129	21.9819648265839	1
High	IsMasterProtein	B5XSX5	Ribosome-binding factor A OS=Klebsiella pneumoniae (strain 342) GN=rbfA PE=3 SV=1	0	9.76882105592863	18.796992481203	2	10	2	1	133	15.087	7.25	High	High	High	4.4e7		2.3e7	0.52	20.2585544586182	2
High	IsMasterProtein	A6TGJ0	Protein CyaY OS=Klebsiella pneumoniae subsp. pneumoniae (strain ATCC 700721 / MGH 78578) GN=cyaY PE=3 SV=1	0	9.70615514903084	20.7547169811321	1	18	1	1	106	12.214	4.49	High	High	High	1.0e7			0.931	41.6241776943207	1
High	IsMasterProtein	B5Y0W9	Exodeoxyribonuclease 7 small subunit OS=Klebsiella pneumoniae (strain 342) GN=xseB PE=3 SV=1	0	9.65013991780767	21.25	1	10	1	1	80	8.819	4.31	High	High	Not Found	2.3e7			0.585	40.8464138507843	1
High	IsMasterProtein	B5XNR7	Erythronate-4-phosphate dehydrogenase OS=Klebsiella pneumoniae (strain 342) GN=pdxB PE=3 SV=1	0	9.53382740646327	6.34920634920635	2	6	2	1	378	41.269	6.62	High	High	High	7.9e7	1.8e7	4.4e7	0.245	16.7573335170746	2
High	IsMasterProtein	A6TBN8	GTP cyclohydrolase 1 OS=Klebsiella pneumoniae subsp. pneumoniae (strain ATCC 700721 / MGH 78578) GN=folE PE=3 SV=1	0	9.40918541810791	8.55855855855856	2	9	2	1	222	24.949	7.62	High	High	High	2.1e8	8.8e7	4.9e7	0.359	21.2834990024567	2
High	IsMasterProtein	A6TDP3	Isopentenyl-diphosphate Delta-isomerase OS=Klebsiella pneumoniae subsp. pneumoniae (strain ATCC 700721 / MGH 78578) GN=idi PE=3 SV=1	0	9.23399165151756	15.2173913043478	2	8	2	1	184	20.658	5.19	High	High	High			4.8e7	1.154	18.1530722379684	2
High	IsMasterProtein	B5XNU6	UPF0304 protein KPK_1463 OS=Klebsiella pneumoniae (strain 342) GN=KPK_1463 PE=3 SV=1	0	9.12374372142762	17.0731707317073	3	5	3	1	164	19.384	6.52	Not Found	High	High		2.1e7	2.1e7	0.638	13.5125061273575	3
High	IsMasterProtein	A6T5F3	1-deoxy-D-xylulose-5-phosphate synthase OS=Klebsiella pneumoniae subsp. pneumoniae (strain ATCC 700721 / MGH 78578) GN=dxs PE=3 SV=1	0	8.88429658041072	8.87096774193548	3	13	3	1	620	67.318	6.58	High	High	High	6.1e7	1.5e7	6.0e7	0.241	29.0487734079361	3
High	IsMasterProtein	B5XVB9	Carbon storage regulator homolog OS=Klebsiella pneumoniae (strain 342) GN=csrA PE=3 SV=1	0	8.83036976509966	40.9836065573771	3	5	3	1	61	6.852	8.62	High	High	Not Found	9.1e7	2.7e8		2.162	9.64418041706085	3
High	IsMasterProtein	A6T7K2	High frequency lysogenization protein HflD homolog OS=Klebsiella pneumoniae subsp. pneumoniae (strain ATCC 700721 / MGH 78578) GN=hflD PE=3 SV=1	0	8.78436243656494	8.45070422535211	1	4	1	1	213	22.921	8.51	Not Found	High	High		1.8e7	4.2e7	0.179	15.566281080246	1
High	IsMasterProtein	A6TEQ4	Arginine repressor OS=Klebsiella pneumoniae subsp. pneumoniae (strain ATCC 700721 / MGH 78578) GN=argR PE=3 SV=1	0	8.66649392339152	14.7435897435897	1	8	1	1	156	17.028	5.35	High	High	High		1.8e7	1.1e7	0.931	27.483772277832	1
High	IsMasterProtein	A6T709	UPF0434 protein KPN78578_09190 OS=Klebsiella pneumoniae subsp. pneumoniae (strain ATCC 700721 / MGH 78578) GN=KPN78578_09190 PE=3 SV=1	0	8.64535997166828	50	2	6	2	1	60	6.792	5	Not Found	High	High		2.5e7	5.7e7	1.512	12.7053251266479	2
High	IsMasterProtein	B5XZH9	Protein FdhE homolog OS=Klebsiella pneumoniae (strain 342) GN=fdhE PE=3 SV=1	0	8.48321086603744	7.76699029126214	2	6	2	1	309	34.603	5.67	Not Found	High	High			3.7e7	0.292	14.6100981235504	2
High	IsMasterProtein	A6T6T1	Ribosomal protein S12 methylthiotransferase RimO OS=Klebsiella pneumoniae subsp. pneumoniae (strain ATCC 700721 / MGH 78578) GN=rimO PE=3 SV=1	0	8.38963272251129	5.4421768707483	1	7	1	1	441	49.536	5.71	High	High	High	4.9e7	2.5e7	1.2e7	0.179	12.4313566684723	1
High	IsMasterProtein	P27219	PTS system sucrose-specific EIIBC component OS=Klebsiella pneumoniae GN=scrA PE=3 SV=1	0	8.19287104440758	3.50877192982456	1	4	1	1	456	47.991	8.81	Not Found	High	High		1.8e7	1.1e8	0.212	15.2755515575409	1
High	IsMasterProtein	A6TDT2	D-erythrose-4-phosphate dehydrogenase OS=Klebsiella pneumoniae subsp. pneumoniae (strain ATCC 700721 / MGH 78578) GN=epd PE=3 SV=1	0	8.16277003695716	5.55555555555556	2	11	2	1	342	37.457	6.52	High	High	High	1.7e7	2.3e5	4.5e4	0.369	7.54242825508118	2
High	IsMasterProtein	B5XV37	5'/3'-nucleotidase SurE OS=Klebsiella pneumoniae (strain 342) GN=surE PE=3 SV=1	0	8.0194966818066	7.5098814229249	1	7	1	1	253	27.235	5.78	High	High	High	1.6e7	2.5e7	7.4e7	0.292	14.8735828399658	1
High	IsMasterProtein	A6TFJ1	L-seryl-tRNA(Sec) selenium transferase OS=Klebsiella pneumoniae subsp. pneumoniae (strain ATCC 700721 / MGH 78578) GN=selA PE=3 SV=1	0	7.98716277529483	5.41125541125541	1	6	1	1	462	50.512	6.84	High	High	High				0.075	21.9492087364197	1
High	IsMasterProtein	P27217	Sucrose-6-phosphate hydrolase OS=Klebsiella pneumoniae GN=scrB PE=1 SV=3	0	7.90066472231404	3.43347639484979	1	2	1	1	466	52.674	6.14	Not Found	High	Not Found				0.105	3.89943599700928	1
High	IsMasterProtein	A6TGE9	tRNA/tmRNA (uracil-C(5))-methyltransferase OS=Klebsiella pneumoniae subsp. pneumoniae (strain ATCC 700721 / MGH 78578) GN=trmA PE=3 SV=1	0	7.79887610279262	3.55191256830601	1	6	1	1	366	41.818	6.33	High	High	High	9.7e7		6.9e7	0.11	25.1971898078918	1
High	IsMasterProtein	A6TBP4	Probable endonuclease 4 OS=Klebsiella pneumoniae subsp. pneumoniae (strain ATCC 700721 / MGH 78578) GN=nfo PE=3 SV=1	0	7.77546693739391	7.3943661971831	1	3	1	1	284	31.164	5.36	High	Not Found	High				0.136	10.1994471549988	1
High	IsMasterProtein	A6TD48	Sulfite reductase [NADPH] hemoprotein beta-component OS=Klebsiella pneumoniae subsp. pneumoniae (strain ATCC 700721 / MGH 78578) GN=cysI PE=3 SV=1	0	7.6940041172292	2.98245614035088	1	2	1	1	570	64.009	8.19	Not Found	Not Found	High			2.8e7	0.066	5.10560202598572	1
High	IsMasterProtein	O32719	Probable malate:quinone oxidoreductase (Fragment) OS=Klebsiella pneumoniae GN=mqo PE=3 SV=1	0	7.59057413132856	20.8695652173913	1	4	1	1	115	12.19	6.52	Not Found	High	High			1.9e7	0.468	11.6780865192413	1
High	IsMasterProtein	A6TEI4	30S ribosomal protein S15 OS=Klebsiella pneumoniae subsp. pneumoniae (strain ATCC 700721 / MGH 78578) GN=rpsO PE=3 SV=1	0	7.4332402382953	22.4719101123595	3	24	3	1	89	10.203	10.46	High	High	High	7.8e8	8.2e8	1.7e9	2.981	39.4941453933716	3
High	IsMasterProtein	B5XS09	Orotidine 5'-phosphate decarboxylase OS=Klebsiella pneumoniae (strain 342) GN=pyrF PE=3 SV=1	0	7.3981572102179	6.53061224489796	1	2	1	1	245	26.244	6.79	Not Found	Not Found	High			5.7e7	0.155	7.47039127349854	1
High	IsMasterProtein	A6TBT7	Ubiquinone biosynthesis O-methyltransferase OS=Klebsiella pneumoniae subsp. pneumoniae (strain ATCC 700721 / MGH 78578) GN=ubiG PE=3 SV=1	0	7.32651830292665	5.78512396694215	1	2	1	1	242	26.634	6.6	High	Not Found	Not Found	5.1e7			0.166	6.60265183448792	1
High	IsMasterProtein	A6THE7	UPF0307 protein KPN78578_45570 OS=Klebsiella pneumoniae subsp. pneumoniae (strain ATCC 700721 / MGH 78578) GN=KPN78578_45570 PE=3 SV=1	0	6.9916548595122	10.9289617486339	2	5	2	1	183	21.305	5.35	High	High	High	3.8e7		6.1e7	0.468	12.3390510082245	2
High	IsMasterProtein	A6TBX3	NADH-quinone oxidoreductase subunit B OS=Klebsiella pneumoniae subsp. pneumoniae (strain ATCC 700721 / MGH 78578) GN=nuoB PE=3 SV=1	0	6.91973437266016	6.25	1	4	1	1	224	25.502	5.99	Not Found	High	High		1.9e7	2.8e7	0.166	13.9210410118103	1
High	IsMasterProtein	A6TD37	tRNA pseudouridine synthase D OS=Klebsiella pneumoniae subsp. pneumoniae (strain ATCC 700721 / MGH 78578) GN=truD PE=3 SV=1	0	6.77365791283637	6.30372492836676	1	4	1	1	349	39.078	7.5	Not Found	High	High			2.6e6	0.105	11.12841796875	1
High	IsMasterProtein	A6TB40	tRNA U34 carboxymethyltransferase OS=Klebsiella pneumoniae subsp. pneumoniae (strain ATCC 700721 / MGH 78578) GN=cmoB PE=3 SV=1	0	6.76751213364701	4.79041916167665	1	2	1	1	334	38.203	6.1	Not Found	Not Found	High			3.8e7	0.116	6.26822590827942	1
High	IsMasterProtein	A6T4S9	Pantothenate synthetase OS=Klebsiella pneumoniae subsp. pneumoniae (strain ATCC 700721 / MGH 78578) GN=panC PE=3 SV=1	0	6.75448733218585	4.92957746478873	1	2	1	1	284	31.513	5.94	High	Not Found	Not Found				0.116	8.8333945274353	1
High	IsMasterProtein	A6TEB2	Putrescine aminotransferase OS=Klebsiella pneumoniae subsp. pneumoniae (strain ATCC 700721 / MGH 78578) GN=patA PE=3 SV=2	0	6.73683753503778	3.05010893246187	1	16	1	1	459	49.485	6.3	High	High	High	5.2e7	8.7e6	5.9e7	0.096	40.1334462165833	1
High	IsMasterProtein	A6T7F8	Thymidylate kinase OS=Klebsiella pneumoniae subsp. pneumoniae (strain ATCC 700721 / MGH 78578) GN=tmk PE=3 SV=1	0	6.7182850299727	6.10328638497653	1	2	1	1	213	23.541	5.49	High	Not Found	Not Found	3.9e7			0.179	6.47614026069641	1
High	IsMasterProtein	B5XZL9	ATP synthase subunit c OS=Klebsiella pneumoniae (strain 342) GN=atpE PE=3 SV=1	0	6.5864754335314	20.253164556962	2	15	2	1	79	8.25	4.61	High	High	High	5.4e7	1.6e7		2.162	20.676420211792	2
High	IsMasterProtein	O24714	Histidine biosynthesis bifunctional protein HisIE OS=Klebsiella pneumoniae GN=hisI PE=3 SV=1	0	6.5486354800383	6.06060606060606	2	5	2	1	198	22.032	5.27	Not Found	High	High			3.8e7	0.585	7.80335903167725	2
High	IsMasterProtein	B5XT03	Tryptophan synthase alpha chain OS=Klebsiella pneumoniae (strain 342) GN=trpA PE=3 SV=1	0	6.39115317767359	11.1524163568773	2	11	2	1	269	28.526	5.19	High	High	High			3.7e7	0.389	7.32991242408752	2
High	IsMasterProtein	A6THX4	Primosomal protein 1 OS=Klebsiella pneumoniae subsp. pneumoniae (strain ATCC 700721 / MGH 78578) GN=dnaT PE=3 SV=1	0	6.36511985923347	8.37988826815642	1	2	1	1	179	19.529	6.68	High	Not Found	Not Found				0.259	6.98989582061768	1
High	IsMasterProtein	A6TE25	UPF0441 protein KPN78578_33850 OS=Klebsiella pneumoniae subsp. pneumoniae (strain ATCC 700721 / MGH 78578) GN=KPN78578_33850 PE=3 SV=1	0	6.33254704711005	7.17488789237668	1	2	1	1	223	23.365	9.09	Not Found	Not Found	High			2.4e7	0.194	5.80059242248535	1
High	IsMasterProtein	B5XXG3	UPF0227 protein KPK_3451 OS=Klebsiella pneumoniae (strain 342) GN=KPK_3451 PE=3 SV=1	0	6.27213355053251	7.22222222222222	1	6	1	1	180	21.063	6.68	High	High	High		8.6e6	3.3e7	0.194	19.6390244960785	1
High	IsMasterProtein	Q48473	Outer membrane protein C OS=Klebsiella pneumoniae GN=ompC PE=1 SV=1	0	6.25531593672311	3.03030303030303	1	6	1	1	363	39.639	4.73	High	High	High	4.7e7		6.1e7	0.116	18.6632237434387	1
High	IsMasterProtein	B5XQC8	50S ribosomal protein L35 OS=Klebsiella pneumoniae (strain 342) GN=rpmI PE=3 SV=1	0	6.12971317100741	20	1	10	1	1	65	7.284	11.78	High	High	High	3.5e6	2.8e7		9	28.7500007152557	1
High	IsMasterProtein	A6TDS2	Cell division protein ZapA OS=Klebsiella pneumoniae subsp. pneumoniae (strain ATCC 700721 / MGH 78578) GN=zapA PE=3 SV=1	0	6.10435649517592	11.9266055045872	1	2	1	1	109	12.558	5.58	Not Found	High	Not Found		4.8e7		0.389	7.40132999420166	1
High	IsMasterProtein	B5XQ71	Probable septum site-determining protein MinC OS=Klebsiella pneumoniae (strain 342) GN=minC PE=3 SV=1	0	6.00152269696349	5.15021459227468	1	2	1	1	233	25.037	6.64	High	Not Found	Not Found	3.7e7			0.179	5.95198607444763	1
High	IsMasterProtein	B5XY41	Methylglyoxal synthase OS=Klebsiella pneumoniae (strain 342) GN=mgsA PE=3 SV=1	0	5.95467702121334	7.23684210526316	1	2	1	1	152	16.791	6.89	High	Not Found	Not Found	3.0e7			0.389	7.60101723670959	1
High	IsMasterProtein	A6T4R4	UPF0231 protein KPN78578_01240 OS=Klebsiella pneumoniae subsp. pneumoniae (strain ATCC 700721 / MGH 78578) GN=KPN78578_01240 PE=3 SV=1	0	5.86518562967954	11.6666666666667	1	1	1	1	120	13.982	4.48	High	Not Found	Not Found	1.3e7			0.389	3.8010241985321	1
High	IsMasterProtein	P00761	Trypsin OS=Sus scrofa PE=1 SV=1	0	5.42386421073069	7.79220779220779	2	10	2	1	231	24.394	7.18	High	High	High	1.4e8	1.3e8	2.8e8	0.425	17.6354078054428	2
High	IsMasterProtein	A6TEM4	RNase adapter protein RapZ OS=Klebsiella pneumoniae subsp. pneumoniae (strain ATCC 700721 / MGH 78578) GN=rapZ PE=3 SV=1	0	5.21746933045047	6.69014084507042	1	3	1	1	284	32.521	6.96	Not Found	Not Found	High			2.2e7	0.359	9.08489918708801	1
High	IsMasterProtein	A6TB00	Protease HtpX OS=Klebsiella pneumoniae subsp. pneumoniae (strain ATCC 700721 / MGH 78578) GN=htpX PE=3 SV=1	0	5.12831033431448	3.74149659863946	1	2	1	1	294	32.025	6.7	High	Not Found	Not Found	6.5e7			0.233	6.36820936203003	1
High	IsMasterProtein	A6T5B6	Pyrimidine/purine nucleoside phosphorylase OS=Klebsiella pneumoniae subsp. pneumoniae (strain ATCC 700721 / MGH 78578) GN=ppnP PE=3 SV=1	0.00401606425702811	5.0100165416986	11.7021276595745	1	3	1	1	94	10.172	4.5	High	Not Found	High	1.9e8		4.3e8	0.778	7.92358064651489	1
High	IsMasterProtein	B5XSP2	Peptidase T OS=Klebsiella pneumoniae (strain 342) GN=pepT PE=3 SV=1	0.00784313725490196	4.86550414416533	2.68292682926829	1	2	1	1	410	44.892	5.76	High	Not Found	Not Found	1.2e8			0.101	5.53352689743042	1
High	IsMasterProtein	P41392	Methionine aminopeptidase (Fragment) OS=Klebsiella oxytoca GN=map PE=3 SV=1	0.00784313725490196	4.83983170704149	30.2325581395349	1	6	1	1	43	4.823	5.74	High	High	High	6.7e7			2.162	21.6659376621246	1
High	IsMasterProtein	A6TGM1	3-octaprenyl-4-hydroxybenzoate carboxy-lyase OS=Klebsiella pneumoniae subsp. pneumoniae (strain ATCC 700721 / MGH 78578) GN=ubiD PE=3 SV=1	0.00784313725490196	4.83297820420974	5.09164969450102	1	4	1	1	491	55.111	5.81	Not Found	High	High		1.5e7	8.4e6	0.083	14.0774965286255	1
High	IsMasterProtein	A6TBX4	NADH-quinone oxidoreductase subunit A OS=Klebsiella pneumoniae subsp. pneumoniae (strain ATCC 700721 / MGH 78578) GN=nuoA PE=3 SV=2	0.00784313725490196	4.80771138743188	8.78378378378378	1	3	1	1	148	16.554	9.35	Not Found	High	High		3.5e7	6.6e7	0.468	8.88351035118103	1
High	IsMasterProtein	A6T750	Macrodomain Ter protein OS=Klebsiella pneumoniae subsp. pneumoniae (strain ATCC 700721 / MGH 78578) GN=matP PE=3 SV=1	0.00784313725490196	4.62035178778553	6.66666666666667	1	4	1	1	150	17.698	9.55	Not Found	High	High			3.1e6	0.778	5.83880281448364	1
High	IsMasterProtein	A6TGP7	Thiazole synthase OS=Klebsiella pneumoniae subsp. pneumoniae (strain ATCC 700721 / MGH 78578) GN=thiG PE=3 SV=1	0.00784313725490196	4.59418424756038	7.421875	2	3	2	1	256	26.769	5.91	Not Found	High	Not Found		1.1e7		0.389	2.50784730911255	2
High	IsMasterProtein	A6TG05	50S ribosomal protein L34 OS=Klebsiella pneumoniae subsp. pneumoniae (strain ATCC 700721 / MGH 78578) GN=rpmH PE=3 SV=1	0.00784313725490196	4.52135934882268	19.5652173913043	2	7	2	1	46	5.377	13	High	High	High	5.4e8	9.2e8	1.1e9	99	1.69341969490051	2
High	IsMasterProtein	A6T672	Acireductone dioxygenase OS=Klebsiella pneumoniae subsp. pneumoniae (strain ATCC 700721 / MGH 78578) GN=mtnD PE=3 SV=1	0.00938086303939963	4.48932096896779	11.6666666666667	1	2	1	1	180	20.212	5.02	Not Found	Not Found	High			1.1e7	0.292	6.39968419075012	1
High	IsMasterProtein	A6T5B1	UPF0178 protein KPN78578_03210 OS=Klebsiella pneumoniae subsp. pneumoniae (strain ATCC 700721 / MGH 78578) GN=KPN78578_03210 PE=3 SV=1	0.00938086303939963	4.48598381959935	9.86842105263158	1	2	1	1	152	16.849	7.99	Not Found	High	Not Found				0.259	4.92294239997864	1
High	IsMasterProtein	A6TCD5	Cytoskeleton protein RodZ OS=Klebsiella pneumoniae subsp. pneumoniae (strain ATCC 700721 / MGH 78578) GN=rodZ PE=3 SV=1	0.00938086303939963	4.39859193946532	3.92749244712991	1	2	1	1	331	35.18	6.57	Not Found	High	Not Found				0.212	6.2651731967926	1
High	IsMasterProtein	A6TGK9	5-methyltetrahydropteroyltriglutamate--homocysteine methyltransferase OS=Klebsiella pneumoniae subsp. pneumoniae (strain ATCC 700721 / MGH 78578) GN=metE PE=3 SV=1	0.00938086303939963	4.38237070224216	2.12201591511936	1	3	1	1	754	84.452	5.91	Not Found	High	High			1.4e7	0.054	8.3966326713562	1
High	IsMasterProtein	P15745	Type II secretion system protein F OS=Klebsiella pneumoniae GN=pulF PE=3 SV=1	0.00938086303939963	4.35913820022113	2.6246719160105	1	3	1	1	381	41.846	10.48	Not Found	High	High				0.202	2.18395400047302	1
High	IsMasterProtein	A6TEG6	Penicillin-binding protein activator LpoA OS=Klebsiella pneumoniae subsp. pneumoniae (strain ATCC 700721 / MGH 78578) GN=lpoA PE=3 SV=2	0.00938086303939963	4.30874164186689	1.85185185185185	1	2	1	1	702	75.037	6.09	Not Found	Not Found	High				0.072	5.92932653427124	1
High	IsMasterProtein	A6TH79	Oligoribonuclease OS=Klebsiella pneumoniae subsp. pneumoniae (strain ATCC 700721 / MGH 78578) GN=orn PE=3 SV=1	0.00938086303939963	4.13217909195443	5.52486187845304	1	4	1	1	181	20.722	5.41	Not Found	High	High				0.233	9.12017726898193	1
High	IsMasterProtein	A6T4P4	Cell division protein ZapD OS=Klebsiella pneumoniae subsp. pneumoniae (strain ATCC 700721 / MGH 78578) GN=zapD PE=3 SV=1	0.00938086303939963	4.0970186002025	4.45344129554656	1	6	1	1	247	28.622	6.74	High	High	High	1.8e7			0.179	14.4894199371338	1
High	IsMasterProtein	B5XPE8	ATP phosphoribosyltransferase OS=Klebsiella pneumoniae (strain 342) GN=hisG PE=3 SV=1	0.00938086303939963	4.09582563171584	7.69230769230769	1	6	1	1	299	33.192	6.01	High	High	High		3.1e6		0.122	11.8651947975159	1
High	IsMasterProtein	A6TCJ2	Uracil-DNA glycosylase OS=Klebsiella pneumoniae subsp. pneumoniae (strain ATCC 700721 / MGH 78578) GN=ung PE=3 SV=1	0.00938086303939963	3.76624263703449	4.80349344978166	1	4	1	1	229	25.562	6.96	Not Found	High	High			5.2e7	0.166	10.9811902046204	1
High	IsMasterProtein	A6TCF3	tRNA (cytidine/uridine-2'-O-)-methyltransferase TrmJ OS=Klebsiella pneumoniae subsp. pneumoniae (strain ATCC 700721 / MGH 78578) GN=trmJ PE=3 SV=1	0.00938086303939963	3.69164905141327	4.0983606557377	1	2	1	1	244	26.781	6.42	Not Found	Not Found	High			9.5e7	0.259	6.33840346336365	1
High	IsMasterProtein	A6TBV8	2-succinyl-5-enolpyruvyl-6-hydroxy-3-cyclohexene-1-carboxylate synthase OS=Klebsiella pneumoniae subsp. pneumoniae (strain ATCC 700721 / MGH 78578) GN=menD PE=3 SV=1	0.00938086303939963	3.65915945018767	3.05755395683453	1	3	1	1	556	60.626	6.71	High	High	Not Found	5.2e7			0.089	8.64374995231628	1
Medium	IsMasterProtein	A6TGB9	Regulator of ribonuclease activity A OS=Klebsiella pneumoniae subsp. pneumoniae (strain ATCC 700721 / MGH 78578) GN=rraA PE=3 SV=1	0.0112359550561798	3.59670785484175	6.83229813664596	1	4	1	1	161	17.375	4.2	High	High	Not Found		2.6e7		0.334	8.49978625774384	1
Medium	IsMasterProtein	A6TE35	Multifunctional CCA protein OS=Klebsiella pneumoniae subsp. pneumoniae (strain ATCC 700721 / MGH 78578) GN=cca PE=3 SV=1	0.0128913443830571	3.47768620484333	2.42130750605327	1	1	1	1	413	45.939	7.59	Not Found	Not Found	High			3.4e5	0.089	2.56858992576599	1
Medium	IsMasterProtein	A6T766	Ribosomal RNA large subunit methyltransferase I OS=Klebsiella pneumoniae subsp. pneumoniae (strain ATCC 700721 / MGH 78578) GN=rlmI PE=3 SV=2	0.0128913443830571	3.39179499229567	4	1	2	1	1	400	44.631	7.99	Not Found	Not Found	High			5.0e7	0.096	8.31426692008972	1
Medium	IsMasterProtein	A6T4I7	Ribosomal RNA small subunit methyltransferase A OS=Klebsiella pneumoniae subsp. pneumoniae (strain ATCC 700721 / MGH 78578) GN=rsmA PE=3 SV=1	0.0128913443830571	3.27810698378504	3.66300366300366	1	2	1	1	273	30.563	8.02	High	Not Found	Not Found	3.3e7			0.166	4.37294125556946	1
Medium	IsMasterProtein	A6T4X9	Outer membrane protein assembly factor BamA OS=Klebsiella pneumoniae subsp. pneumoniae (strain ATCC 700721 / MGH 78578) GN=bamA PE=3 SV=1	0.0128913443830571	3.27769521312567	1.48331273176761	1	2	1	1	809	90.028	5.3	High	Not Found	Not Found	3.5e7			0.046	4.60434556007385	1
Medium	IsMasterProtein	A6TBQ0	Elongation factor P-like protein OS=Klebsiella pneumoniae subsp. pneumoniae (strain ATCC 700721 / MGH 78578) GN=KPN78578_25600 PE=3 SV=1	0.0143626570915619	3.21225622835353	5.26315789473684	1	4	1	1	190	21.471	5.01	High	Not Found	High	4.5e7			0.292	10.7367269992828	1
Medium	IsMasterProtein	P45604	PTS system N-acetylglucosamine-specific EIICBA component OS=Klebsiella pneumoniae GN=nagE PE=3 SV=1	0.0143626570915619	3.15757799664235	4.14746543778802	1	2	1	1	651	68.136	6.74	High	Not Found	High				0.101	2.31769561767578	1
Medium	IsMasterProtein	B5XWS2	Glucans biosynthesis protein D OS=Klebsiella pneumoniae (strain 342) GN=mdoD PE=3 SV=1	0.0143626570915619	3.13471831500439	2.72232304900181	1	2	1	1	551	62.744	6.15	Not Found	Not Found	High			6.2e7	0.075	6.20869874954224	1
Medium	IsMasterProtein	A6TGN1	Pantothenate kinase OS=Klebsiella pneumoniae subsp. pneumoniae (strain ATCC 700721 / MGH 78578) GN=coaA PE=3 SV=2	0.0143626570915619	3.1252283628157	4.43037974683544	1	10	1	1	316	36.205	7.14	High	High	High	1.2e8		1.5e8	0.136	18.6375666856766	1
Medium	IsMasterProtein	A6TDG3	Thymidylate synthase OS=Klebsiella pneumoniae subsp. pneumoniae (strain ATCC 700721 / MGH 78578) GN=thyA PE=3 SV=1	0.0143626570915619	3.07852161962431	3.03030303030303	1	8	1	1	264	30.287	6.37	High	High	High	6.7e7	1.7e7	6.1e7	0.179	20.5198984146118	1
Medium	IsMasterProtein	A6T5D7	S-adenosylmethionine:tRNA ribosyltransferase-isomerase OS=Klebsiella pneumoniae subsp. pneumoniae (strain ATCC 700721 / MGH 78578) GN=queA PE=3 SV=1	0.0143626570915619	3.05002482217035	6.21468926553672	1	2	1	1	354	39.109	5.55	Not Found	High	High				0.166	7.70971965789795	1
Medium	IsMasterProtein	A6TG09	tRNA modification GTPase MnmE OS=Klebsiella pneumoniae subsp. pneumoniae (strain ATCC 700721 / MGH 78578) GN=mnmE PE=3 SV=1	0.0143626570915619	3.03673174847376	4.62555066079295	1	2	1	1	454	49.07	5.12	Not Found	Not Found	High				0.089	5.69678735733032	1
Medium	IsMasterProtein	A6TEJ8	Ribosomal RNA large subunit methyltransferase E OS=Klebsiella pneumoniae subsp. pneumoniae (strain ATCC 700721 / MGH 78578) GN=rlmE PE=3 SV=1	0.0143626570915619	2.93181413825384	4.30622009569378	1	2	1	1	209	23.29	9.29	Not Found	High	Not Found				0.194	5.38375544548035	1
Medium	IsMasterProtein	A6T6L9	UvrABC system protein B OS=Klebsiella pneumoniae subsp. pneumoniae (strain ATCC 700721 / MGH 78578) GN=uvrB PE=3 SV=1	0.0143626570915619	2.91901295308911	2.5260029717682	1	2	1	1	673	75.987	5.3	Not Found	Not Found	High				0.058	5.83019614219666	1
Medium	IsMasterProtein	A6T7Y5	GTP cyclohydrolase-2 OS=Klebsiella pneumoniae subsp. pneumoniae (strain ATCC 700721 / MGH 78578) GN=ribA PE=3 SV=1	0.0172711571675302	2.89859664944467	4	1	4	1	1	200	22.168	6.2	Not Found	High	High		5.7e7	5.3e7	0.194	8.55293548107147	1
Medium	IsMasterProtein	A6TD24	DNA mismatch repair protein MutS OS=Klebsiella pneumoniae subsp. pneumoniae (strain ATCC 700721 / MGH 78578) GN=mutS PE=3 SV=1	0.0172711571675302	2.89722338511656	1.05509964830012	1	1	1	1	853	95.022	5.77	Not Found	High	Not Found				0.046	2.41719079017639	1
Medium	IsMasterProtein	A6T7C6	Glucans biosynthesis glucosyltransferase H OS=Klebsiella pneumoniae subsp. pneumoniae (strain ATCC 700721 / MGH 78578) GN=mdoH PE=3 SV=1	0.0172711571675302	2.86646109162978	1.42517814726841	1	1	1	1	842	96.021	8.73	Not Found	Not Found	High				0.054	2.70111846923828	1
Medium	IsMasterProtein	A6TDV8	Putative pre-16S rRNA nuclease OS=Klebsiella pneumoniae subsp. pneumoniae (strain ATCC 700721 / MGH 78578) GN=yqgF PE=3 SV=1	0.0172711571675302	2.82827354634677	9.42028985507246	1	1	1	1	138	14.989	7.52	Not Found	Not Found	High			2.3e8	0.292	2.23372364044189	1
Medium	IsMasterProtein	A6TCB3	Phosphoribosylformylglycinamidine cyclo-ligase OS=Klebsiella pneumoniae subsp. pneumoniae (strain ATCC 700721 / MGH 78578) GN=purM PE=3 SV=1	0.0172711571675302	2.81022904365313	8.11594202898551	1	2	1	1	345	36.7	5	Not Found	Not Found	High				0.166	2.64846253395081	1
Medium	IsMasterProtein	A6T5I9	HMP-PP phosphatase OS=Klebsiella pneumoniae subsp. pneumoniae (strain ATCC 700721 / MGH 78578) GN=cof PE=3 SV=1	0.0172711571675302	2.77754366332075	5.51470588235294	1	198	1	1	272	30.339	6.14	High	High	High	2.7e7		4.7e6	0.155	87.5277818441391	1
Medium	IsMasterProtein	A6TGR3	Bifunctional purine biosynthesis protein PurH OS=Klebsiella pneumoniae subsp. pneumoniae (strain ATCC 700721 / MGH 78578) GN=purH PE=3 SV=1	0.0172711571675302	2.74040612111405	1.70132325141777	1	2	1	1	529	57.182	6	Not Found	Not Found	High			4.2e7	0.075	6.24031209945679	1
Medium	IsMasterProtein	A6TAN9	Peptide chain release factor 1 OS=Klebsiella pneumoniae subsp. pneumoniae (strain ATCC 700721 / MGH 78578) GN=prfA PE=3 SV=1	0.0172711571675302	2.736600668666	2.77777777777778	1	2	1	1	360	40.337	5.21	Not Found	Not Found	High			4.0e7	0.093	5.27502083778381	1
Medium	IsMasterProtein	A6T4N3	UDP-N-acetylglucosamine--N-acetylmuramyl-(pentapeptide) pyrophosphoryl-undecaprenol N-acetylglucosamine transferase OS=Klebsiella pneumoniae subsp. pneumoniae (strain ATCC 700721 / MGH 78578) GN=murG PE=3 SV=1	0.0172711571675302	2.73541827076192	3.08988764044944	1	2	1	1	356	38.02	9.55	Not Found	High	Not Found		2.7e7		0.116	4.6066370010376	1
Medium	IsMasterProtein	A6TAE4	Cysteine desulfurase OS=Klebsiella pneumoniae subsp. pneumoniae (strain ATCC 700721 / MGH 78578) GN=sufS PE=3 SV=1	0.0172711571675302	2.72885568205092	5.41871921182266	1	3	1	1	406	43.722	6.19	Not Found	High	High			7.7e6	0.116	6.15917122364044	1
Medium	IsMasterProtein	A6T7K3	tRNA-specific 2-thiouridylase MnmA OS=Klebsiella pneumoniae subsp. pneumoniae (strain ATCC 700721 / MGH 78578) GN=mnmA PE=3 SV=2	0.0189328743545611	2.61296629871764	2.71739130434783	1	3	1	1	368	40.991	5.06	High	Not Found	High	7.7e7		4.7e7	0.116	6.51667809486389	1
Medium	IsMasterProtein	A6TD67	NADPH-dependent 7-cyano-7-deazaguanine reductase OS=Klebsiella pneumoniae subsp. pneumoniae (strain ATCC 700721 / MGH 78578) GN=queF PE=3 SV=1	0.0240137221269297	2.54546001503518	4.27046263345196	1	2	1	1	281	31.856	6.23	High	Not Found	Not Found	3.6e7			0.145	7.08213758468628	1
Medium	IsMasterProtein	A6TGC7	Met repressor OS=Klebsiella pneumoniae subsp. pneumoniae (strain ATCC 700721 / MGH 78578) GN=metJ PE=3 SV=1	0.0290598290598291	2.50891858657681	8.57142857142857	1	2	1	1	105	12.101	5.54	Not Found	Not Found	High				0.389	4.70985102653503	1
Medium	IsMasterProtein	P45600	HTH-type transcriptional regulator CysB OS=Klebsiella pneumoniae GN=cysB PE=1 SV=2	0.0307167235494881	2.47912361831166	8.64197530864197	1	1	1	1	324	35.941	7.37	Not Found	Not Found	High				0.129	0	1
Medium	IsMasterProtein	A6T510	Hydroxyacylglutathione hydrolase OS=Klebsiella pneumoniae subsp. pneumoniae (strain ATCC 700721 / MGH 78578) GN=gloB PE=3 SV=1	0.032258064516129	2.4024144982478	3.98406374501992	1	1	1	1	251	28.54	6.06	Not Found	High	Not Found				0.194	0	1
Medium	IsMasterProtein	B5Y007	NAD/NADP-dependent betaine aldehyde dehydrogenase OS=Klebsiella pneumoniae (strain 342) GN=betB PE=3 SV=1	0.032258064516129	2.39848321634999	2.24489795918367	1	2	1	1	490	52.827	5.31	Not Found	Not Found	High				0.089	4.11478292942047	1
Medium	IsMasterProtein	P07094	Maltodextrin phosphorylase (Fragment) OS=Klebsiella pneumoniae GN=malP PE=3 SV=1	0.0372881355932203	2.38615817812393	8.33333333333333	1	4	1	1	108	12.317	4.92	Not Found	High	High			6.0e7	0.389	7.9237232208252	1
Medium	IsMasterProtein	C7C422	Metallo-beta-lactamase type 2 OS=Klebsiella pneumoniae GN=blaNDM-1 PE=1 SV=1	0.0405405405405405	2.27408836770495	7.03703703703704	1	1	1	1	270	28.481	6.37	Not Found	Not Found	High				0.233	2.27176237106323	1
Low	IsMasterProtein	P00552	Aminoglycoside 3'-phosphotransferase OS=Klebsiella pneumoniae GN=neo PE=1 SV=1	0.0505902192242833	2.18197215814074	9.46969696969697	1	1	1	1	264	29.029	4.81	Not Found	High	Not Found				0.155	0	1
Low	IsMasterProtein	A6T5H1	Protoheme IX farnesyltransferase OS=Klebsiella pneumoniae subsp. pneumoniae (strain ATCC 700721 / MGH 78578) GN=cyoE PE=3 SV=1	0.0535117056856187	2.16596098184053	2.71186440677966	1	10	1	1	295	32.205	9.41	High	Not Found	High	2.0e5		2.3e5	0.389	0	1
Low	IsMasterProtein	A6T4M5	Ribosomal RNA small subunit methyltransferase H OS=Klebsiella pneumoniae subsp. pneumoniae (strain ATCC 700721 / MGH 78578) GN=rsmH PE=3 SV=1	0.0535117056856187	2.15620680167409	3.51437699680511	1	2	1	1	313	34.818	7.17	Not Found	Not Found	High			2.8e7	0.129	5.17372488975525	1
Low	IsMasterProtein	A6TCE8	Co-chaperone protein HscB OS=Klebsiella pneumoniae subsp. pneumoniae (strain ATCC 700721 / MGH 78578) GN=hscB PE=3 SV=1	0.0535117056856187	2.13188479467278	5.26315789473684	1	2	1	1	171	19.812	5.16	Not Found	High	Not Found				0.233	3.99086821079254	1
Low	IsMasterProtein	A6TCC4	Exodeoxyribonuclease 7 large subunit OS=Klebsiella pneumoniae subsp. pneumoniae (strain ATCC 700721 / MGH 78578) GN=xseA PE=3 SV=1	0.0616666666666667	2.07370901311514	1.9438444924406	1	4	1	1	463	52.449	10.29	Not Found	High	High		1.6e7	4.3e7	0.075	0	1
Low	IsMasterProtein	A6T6U3	Putative transport protein KPN78578_08530 OS=Klebsiella pneumoniae subsp. pneumoniae (strain ATCC 700721 / MGH 78578) GN=KPN78578_08530 PE=3 SV=2	0.0628099173553719	2.02392526838013	5.52584670231729	1	4	1	1	561	60.345	8.34	Not Found	High	High				0.11	6.2524151802063	1
Low	IsMasterProtein	A6T4G3	4-hydroxy-3-methylbut-2-enyl diphosphate reductase OS=Klebsiella pneumoniae subsp. pneumoniae (strain ATCC 700721 / MGH 78578) GN=ispH PE=3 SV=1	0.0628099173553719	2.01484307872294	2.21518987341772	1	3	1	1	316	34.426	5.2	Not Found	High	High		4.8e7	1.3e8	0.136	5.93734502792358	1
Low	IsMasterProtein	A6TE32	Bifunctional glutamine synthetase adenylyltransferase/adenylyl-removing enzyme OS=Klebsiella pneumoniae subsp. pneumoniae (strain ATCC 700721 / MGH 78578) GN=glnE PE=3 SV=1	0.0628099173553719	1.99097425791309	1.9047619047619	1	2	1	1	945	107.399	5.43	High	High	Not Found	3.6e8			0.045	0	1
