# Supplementary material for: Lavender essential oil induces oxidative stress which modifies the bacterial membrane permeability of carbapenemase producing Klebsiella pneumoniae
Source: Sci Rep. 2020 Jan 21;10:819. doi: 10.1038/s41598-019-55601-0 (PMC6972767; doi:10.1038/s41598-019-55601-0)
Supplement: Supplementary file 1 — Dataset 1 [file 41598_2019_55601_MOESM1_ESM.zip › Supplementary Information/Supplementary File S1 Proteomic Raw Data and Analysis/Non-treated KPC-KP cells/Non-treated3_050218_01_PeptideGroups.txt]

Confidence	Annotated Sequence	Modifications	Qvality PEP	Qvality q-value	# Protein Groups	# Proteins	# PSMs	Master Protein Accessions	Positions in Master Proteins	# Missed Cleavages	Theo. MH+ [Da]	Found in Sample: [S9] F9: Sample	Found in Sample: [S8] F8: Sample	Found in Sample: [S7] F7: Sample	Area: F9: Sample	Area: F8: Sample	Area: F7: Sample	XCorr Sequest HT	Confidence Sequest HT	Percolator q-Value Sequest HT	Percolator PEP Sequest HT
High	[R].FNSLTPEQQR.[D]		0.00243882	0	1	1	12	A6TCJ1	A6TCJ1 [107-116]	0	1219.60657589	High	High	High	1.5e10	1.3e10	1.2e10	3.47551608085632	High	0	0.0001571
High	[K].ASNNSPVIFDVTHALQCR.[D]	1xCarbamidomethyl [C17]	8.2884E-06	0	1	1	22	A6TAN5	A6TAN5 [190-207]	0	2028.99198355	High	High	High	1.3e8	5.2e7	3.7e7	5.11306667327881	High	0	7.176E-10
High	[R].AFTGVGGTPLFIER.[A]		0.000476203	0	1	2	8	A6T4V8	A6T4V8 [25-38]	0	1464.78454018	High	High	High	1.1e8		2.2e7	3.66595411300659	High	0	3.946E-06
High	[R].AASDEYNWDLNYGEIAK.[I]		1.7684E-06	0	1	1	33	P41576	P41576 [342-358]	0	1958.87666192	High	High	High	7.7e7	6.1e7	2.0e7	5.26878356933594	High	0	1.638E-08
High	[R].AASDEYNWDLNYGEIAK.[I]	1xDeamidated [N]	0.00564576	0	1	1	4	P41576	P41576 [342-358]	0	1959.86067792	Not Found	Not Found	High			7.9e6	3.98672294616699	High	0	0.0003304
High	[K].MVVTLIHPIAMDDGLR.[F]		1.10787E-06	0	1	1	47	A6TEX7	A6TEX7 [359-374]	0	1780.94482222	High	High	High	1.4e9		3.2e7	4.75723648071289	High	0	1.371E-08
High	[R].DLLPLVEGCTVSTK.[H]	1xCarbamidomethyl [C9]	0.000143731	0	1	2	10	B5XZ37	B5XZ37 [281-294]	0	1531.80362086	High	High	High	4.1e8	1.7e8		3.80372285842896	High	0	3.054E-08
High	[R].GLAIDTALPSGEEFPR.[F]		0.000649238	0	1	1	7	B5XXK6	B5XXK6 [172-187]	0	1672.85407614	High	High	High		9.7e7	4.7e7	4.05687999725342	High	0	3.027E-07
High	[R].AANKFPAIIYGGEAAPVAIELDHDK.[L]		4.16916E-07	0	1	1	24	B5XP25	B5XP25 [22-46]	1	2610.35622775	High	High	High	3.0e8	3.4e7	1.9e7	6.21636390686035	High	0	4.206E-12
High	[R].LGIVKPWNSTWFANTK.[E]		4.34303E-06	0	1	1	90	B5XNA0	B5XNA0 [12-27]	0	1861.99592979	High	High	High	1.3e8	2.5e7	2.1e7	5.21126556396484	High	0	1.401E-08
High	[R].QPDLIPLLR.[T]		0.0277231	0	1	1	15	B5XZL9	B5XZL9 [42-50]	0	1064.64625598	High	High	High	1.8e8	3.0e7	8.9e6	2.7685489654541	High	0	0.0002743
High	[K].TGTCGVYGTANDYAVVWPTGR.[A]	1xCarbamidomethyl [C4]	4.28014E-07	0	1	1	248	Q9F663	Q9F663 [234-254]	0	2245.03424219	High	High	High	1.3e8	4.6e8	7.6e6	5.35019111633301	High	0	2.969E-10
High	[K].TGTCGVYGTANDYAVVWPTGR.[A]	1xDeamidated [N11]; 1xCarbamidomethyl [C4]	2.48833E-06	0	1	1	41	Q9F663	Q9F663 [234-254]	0	2246.01825819	High	High	High	9.2e6	9.6e6		5.00380754470825	High	0	1.296E-11
High	[R].DLLGATNPANALAGTLR.[A]		7.00565E-06	0	1	1	20	A6TCD7	A6TCD7 [88-104]	0	1667.90750869	High	High	High	6.0e8	4.2e8	1.6e8	4.13224411010742	High	0	1.274E-08
High	[K].TEGVTAVIENTAGQGSNLGFK.[F]		0.00231409	0	1	2	5	A6TBP4	A6TBP4 [137-157]	0	2093.05093778	High	High	High		4.2e7	1.2e7	3.47303628921509	High	0	3.023E-06
High	[R].LVLVDDALADQQAIGK.[I]		0.000373969	0	1	1	3	P27219	P27219 [32-47]	0	1668.91667638	Not Found	High	High				3.47839522361755	High	0	1.492E-05
High	[K].IIELAGHLDTYIPEPER.[A]		1.0293E-06	0	1	1	493	A6TEX7	A6TEX7 [189-205]	0	1966.02801763	High	High	High	6.5e8	4.7e8	7.0e7	5.58080673217773	High	0	3.343E-09
High	[R].IGTTGAIQPHINVGDVLVTTASVR.[L]	1xDeamidated [N/Q]	2.70656E-06	0	1	1	185	P52671	P52671 [96-119]	0	2420.3143634	High	High	High			3.6e7	5.61338567733765	High	0	6.264E-10
High	[R].IGTTGAIQPHINVGDVLVTTASVR.[L]		1.38306E-07	0	1	1	360	P52671	P52671 [96-119]	0	2419.3303474	High	High	High	1.5e8	1.2e8	5.1e7	6.13057518005371	High	0	6.326E-12
High	[K].TCAFIDAEHALDPVYAR.[K]	1xCarbamidomethyl [C2]	1.64299E-06	0	1	2	26	A6TCW1	A6TCW1 [90-106]	0	1948.92217271	High	High	High	8.5e7	3.3e7	6.4e7	4.9912896156311	High	0	1.035E-08
High	[K].VLPAVAMLEER.[A]		0.0010582	0	1	1	32	B5XUB8	B5XUB8 [374-384]	0	1227.67656975	High	High	High	6.8e8	2.5e7	6.8e7	3.33160591125488	High	0	7.315E-07
High	[K].YPTLALVDSTQELR.[L]		0.00387031	0	1	2	6	A6T5F3	A6T5F3 [8-21]	0	1605.84826251	High	High	High			1.7e7	2.7347195148468	High	4.789E-05	0.00198
High	[R].DIALAIPNIPHDDVPVGRDENDNVEVSR.[W]		0.000433234	0	1	2	14	A6T6Z0	A6T6Z0 [98-125]	1	3069.5235801	High	High	High	1.7e8		1.3e8	3.74352478981018	High	0	1.917E-06
High	[R].DIALAIPNIPHDDVPVGRDENDNVEVSR.[W]	1xDeamidated [N]	0.0159841	0	1	2	6	A6T6Z0	A6T6Z0 [98-125]	1	3070.5075961	High	Not Found	High				3.35050654411316	High	0	0.000101
High	[K].LLDNAAADLAAISGQKPLITK.[A]		3.17239E-07	0	1	1	49	A6TEW0	A6TEW0 [49-69]	0	2123.20704452	High	High	High	1.6e9	1.4e9	1.4e9	5.70365762710571	High	0	4.583E-12
High	[K].LLDNAAADLAAISGQKPLITK.[A]	1xDeamidated [Q/N]	7.23003E-06	0	1	1	7	A6TEW0	A6TEW0 [49-69]	0	2124.19106052	High	High	High	2.7e7	3.9e7	3.4e7	5.47357034683228	High	0	2.941E-08
High	[R].MNIGQILETHLGMAAK.[G]		0.000292143	0	1	2	2	A6TGP0	A6TGP0 [1107-1122]	0	1726.89787204	High	Not Found	Not Found	2.3e7			3.73046159744263	High	0	7.162E-08
High	[R].EMLPVLEAVAK.[A]		0.00657241	0	1	3	27	A6TH53	A6TH53 [232-242]	0	1199.67042175	High	High	High	3.6e9	6.4e8	8.8e8	2.62009716033936	High	1.608E-05	0.001237
High	[K].VVIDESVIAGQSKPLLIYGKPEAQQASGE.[-]		8.63392E-05	0	1	1	5	A6T5I1	A6T5I1 [396-424]	0	3026.60445623	Not Found	High	High			6.8e7	5.23222970962524	High	0	7.852E-09
High	[K].VVIDESVIAGQSKPLLIYGKPEAQQASGE.[-]	1xDeamidated [Q]	2.24925E-05	0	1	1	11	A6T5I1	A6T5I1 [396-424]	0	3027.58847223	High	High	Not Found	1.7e8	4.5e7		5.6355881690979	High	0	8.458E-10
High	[K].EQGLTPVLCIGETEAENEAGKTEEVCAR.[Q]	2xCarbamidomethyl [C9; C26]	4.88097E-07	0	1	1	33	Q7X222	Q7X222 [118-145]	1	3090.43541889	High	High	High	2.2e9	2.7e9	1.5e9	5.89513158798218	High	0	7.467E-13
High	[K].EQGLTPVLCIGETEAENEAGKTEEVCAR.[Q]	1xDeamidated [Q/N]; 2xCarbamidomethyl [C9; C26]	0.0124429	0	1	1	6	Q7X222	Q7X222 [118-145]	1	3091.41943489	Not Found	High	High		1.4e7		3.36518406867981	High	0	6.376E-05
High	[K].IAIDPLAGPMPYQGR.[E]		8.02161E-05	0	1	1	6	A6T6F6	A6T6F6 [147-161]	0	1598.83592378	High	High	High	6.5e7	1.5e8		3.83881187438965	High	0	2.694E-06
High	[K].IAIDPLAGPMPYQGR.[E]	1xDeamidated [Q13]	0.0131099	0	1	1	1	A6T6F6	A6T6F6 [147-161]	0	1599.81993978	High	Not Found	Not Found				3.44441676139832	High	0	6.996E-05
High	[K].LQTLGLTQGTVVTLSAEGEDEQK.[A]		3.05783E-07	0	1	1	1394	P16481	P16481 [50-72]	0	2417.24058882	High	High	High	5.2e7	5.0e7	3.5e7	5.78707551956177	High	0	3.006E-11
High	[K].LQTLGLTQGTVVTLSAEGEDEQK.[A]	1xDeamidated [Q]	2.76079E-05	0	1	1	238	P16481	P16481 [50-72]	0	2418.22460482	High	High	High		3.0e7	1.6e7	5.33403158187866	High	0	3.495E-07
High	[R].GLMAKPDGSIIETPITANFR.[E]		0.000809513	0	1	1	4	A6TGP1	A6TGP1 [745-764]	0	2131.12160038	Not Found	High	High		8.6e7		3.85604405403137	High	0	4.51E-07
High	[R].VNWLGLGPQENYPDR.[L]		0.000195965	0	1	2	22	A6TI29	A6TI29 [896-910]	0	1757.86055851	High	High	High		7.6e7	5.0e7	4.09162664413452	High	0	2.684E-06
High	[R].TASITGACVALADALNK.[L]	1xCarbamidomethyl [C8]	2.01427E-05	0	1	1	8	B5XTF9	B5XTF9 [127-143]	0	1675.8683463	High	High	High	1.2e8			4.82762241363525	High	0	3.081E-09
High	[K].LISDAFDSEYFATK.[V]		0.00169763	0	1	2	8	A6TFR2	A6TFR2 [323-336]	0	1606.76352984	High	High	High	4.8e7	2.2e7	3.4e7	3.25276112556458	High	0	3.423E-05
High	[R].LSDLAHVEGDVVDLNALK.[A]		8.26439E-08	0	1	1	59	B5XNB2	B5XNB2 [79-96]	0	1908.00728217	High	High	High	6.6e8	6.2e8	4.3e8	5.86590003967285	High	0	3.664E-11
High	[K].VIDLMCPFAK.[G]	1xCarbamidomethyl [C6]	0.0155729	0	1	2	18	A6TG36	A6TG36 [133-142]	0	1193.60571338	High	High	High			8.0e6	3.34953784942627	High	0	0.0002792
High	[K].FIEQDPEGQYGLEAAFR.[S]		1.42568E-06	0	1	2	21	A6TGP0	A6TGP0 [38-54]	0	1969.92903187	High	High	High			1.4e7	6.11048316955566	High	0	2.012E-11
High	[K].FIEQDPEGQYGLEAAFR.[S]	1xDeamidated [Q]	5.40902E-05	0	1	2	2	A6TGP0	A6TGP0 [38-54]	0	1970.91304787	High	Not Found	Not Found				5.55163717269897	High	0	3.396E-09
High	[K].LYNIIPYGIDESGK.[I]		0.00118782	0	1	2	10	A6TCG5	A6TCG5 [139-152]	0	1581.81589979	High	High	High	1.1e8	2.3e7	1.5e7	3.09081649780273	High	0	3.078E-05
High	[R].VTITIAADSIENAVK.[S]		0.000698787	0	2	2	8	A6T5H9; B5Y0U3	A6T5H9 [15-29]; B5Y0U3 [15-29]	0	1544.85301354	High	High	High			7.8e7	2.9863977432251	High	0	2.839E-06
High	[R].VVPYWNETILPR.[L]		0.00129195	0	1	1	14	B5XZB2	B5XZB2 [161-172]	0	1486.80527564	High	High	High	2.0e8	1.8e8	8.9e7	3.14746618270874	High	0	6.274E-06
High	[K].FTGEVSLTGQPFVMEPSK.[S]		1.80596E-06	0	1	1	26	A6T4X2	A6T4X2 [223-240]	0	1953.96264021	High	High	High	6.0e7	3.0e7		5.10950946807861	High	0	4.405E-10
High	[K].QLIELPGLPQPK.[S]		0.0194813	0	1	1	6	A6TI29	A6TI29 [679-690]	0	1332.78856298	High	High	High	3.8e8	3.3e8		3.3622739315033	High	0	0.0001448
High	[R].AAPSYEELSSSQELLETGIK.[V]		1.12547E-06	0	1	2	26	A6TG36	A6TG36 [113-132]	0	2152.06558473	High	High	High	2.3e8	1.6e8	1.0e8	5.83404779434204	High	0	3.275E-10
High	[R].AAPSYEELSSSQELLETGIK.[V]	1xDeamidated [Q12]	0.00205087	0	1	2	1	A6TG36	A6TG36 [113-132]	0	2153.04960073	Not Found	High	Not Found				2.91414284706116	High	0	2.428E-06
High	[K].TSLLDYIR.[S]		0.0173737	0	1	2	18	A6TEI7	A6TEI7 [411-418]	0	980.54112222	High	High	High	5.6e7	4.1e7	9.5e6	2.71481561660767	High	0	0.0001836
High	[K].GAVPYAYTANLGQPDEDDYDAIPR.[R]		0.000214274	0	1	2	8	A6TEJ0	A6TEJ0 [35-58]	0	2611.19470124	High	High	Not Found	5.5e7	4.7e7		4.06913757324219	High	0	4.09E-08
High	[R].SALDWLVPHQANLR.[I]		0.0302701	0	1	1	9	A6T7F1	A6T7F1 [236-249]	0	1619.86525005	High	High	High	8.8e7	2.0e7		3.0372633934021	High	0	0.0003217
High	[R].NLAIETNIMDIDAAR.[A]		0.00278082	0	1	1	2	A6TCV9	A6TCV9 [623-637]	0	1659.83704587	Not Found	High	Not Found		2.4e7		3.45619082450867	High	0	4.229E-06
High	[R].VVYDISGKPPATIEWE.[-]		0.00101465	0	1	2	19	A6TCC2	A6TCC2 [510-525]	0	1803.91634201	High	High	High				4.2695255279541	High	0	6.802E-07
High	[K].IELSSAQQTDVNLPYITADATGPK.[H]	1xDeamidated [Q/N]	4.86946E-05	0	1	2	53	A6T4F4	A6T4F4 [271-294]	0	2533.26680397	High	High	High	1.1e7	6.8e6		5.33760976791382	High	0	2.805E-09
High	[R].SGETFWDLLEQAASQQAGETVK.[F]		0.00427593	0	1	2	23	A6TGJ0	A6TGJ0 [83-104]	0	2395.1412092	High	High	High		1.1e7		3.20702433586121	High	0	0.0002029
High	[K].IADQLIVGGGIANTFVAAQGHNVGK.[S]		1.48258E-08	0	1	1	796	B5XUB8	B5XUB8 [207-231]	0	2450.31503171	High	High	High	6.8e8	8.4e7	1.5e8	6.59411525726318	High	0	4.954E-12
High	[K].IADQLIVGGGIANTFVAAQGHNVGK.[S]	1xDeamidated [Q/N]	9.15856E-06	0	1	1	74	B5XUB8	B5XUB8 [207-231]	0	2451.29904771	High	High	High		3.1e7	4.7e6	5.4214825630188	High	0	7.535E-10
High	[K].IQLVGDDLFVTNTK.[I]		1.25529E-05	0	1	2	328	A6TD53	A6TD53 [312-325]	0	1562.84244888	High	High	High	1.6e9	1.8e9	1.5e6	5.13326978683472	High	0	9.57E-10
High	[K].IQLVGDDLFVTNTK.[I]	1xDeamidated [N/Q]	8.10635E-05	0	1	2	14	A6TD53	A6TD53 [312-325]	0	1563.82646488	High	High	High		8.6e7		4.5074257850647	High	0	7.055E-09
High	[K].IQLVGDDLFVTNTK.[I]	2xDeamidated [Q2; N12]	0.0302701	0	1	2	1	A6TD53	A6TD53 [312-325]	0	1564.81048088	High	Not Found	Not Found				3.15790486335754	High	0	0.0003239
High	[K].AEYTPHVDTGDYIIVLNAEK.[V]		2.9166E-07	0	1	1	4	B5XSS1	B5XSS1 [42-61]	0	2248.11320365	High	Not Found	High	8.7e7			5.07686281204224	High	0	2.682E-13
High	[K].NVNPETTLFLVASK.[T]		0.000187899	0	1	2	22	A6TGT4	A6TGT4 [195-208]	0	1532.83188422	High	High	High	2.1e8	3.0e8	9.3e7	3.29399609565735	High	0	3.207E-08
High	[K].YDENGNPWSAYGGDFGDTPNDR.[Q]		3.3008E-05	0	1	2	17	A6TI29	A6TI29 [579-600]	0	2446.9806858	High	High	High	2.3e7	4.9e7		3.5595645904541	High	0	1.69E-08
High	[K].YDENGNPWSAYGGDFGDTPNDR.[Q]	1xDeamidated [N]	1.64105E-05	0	1	2	27	A6TI29	A6TI29 [579-600]	0	2447.9647018	High	High	High	1.1e8			4.35665798187256	High	0	2.848E-08
High	[K].LVDAVVNAIEHYNEIKPQLLTNGGTSDGR.[F]	1xDeamidated [N/Q]	0.00588752	0	1	1	6	A6TC94	A6TC94 [300-328]	0	3124.5909318	High	High	Not Found				5.22592687606812	High	0	0.0001098
High	[K].LVDAVVNAIEHYNEIKPQLLTNGGTSDGR.[F]	2xDeamidated [N13; N22]	0.000206537	0	1	1	2	A6TC94	A6TC94 [300-328]	0	3125.5749478	Not Found	High	Not Found				5.21285820007324	High	0	3.816E-08
High	[R].YTCPQYQEGMLDSK.[A]	1xCarbamidomethyl [C3]	0.0042313	0	1	2	2	A6T6A3	A6T6A3 [503-516]	0	1719.73528324	High	Not Found	Not Found	2.8e8			3.01660513877869	High	0	9.004E-06
High	[K].ALLDTLLR.[R]		0.0252559	0	1	2	6	A6TG37	A6TG37 [214-221]	0	914.56694308	High	High	High	1.2e7	6.0e7	1.2e7	2.24027180671692	High	0	0.0002937
High	[K].IELSSAQQTDVNLPYITADATGPK.[H]		7.66925E-07	0	1	2	81	A6T4F4	A6T4F4 [271-294]	0	2532.28278797	High	High	High	3.5e7		3.8e7	5.95534753799438	High	0	3.471E-11
High	[K].IELSSAQQTDVNLPYITADATGPK.[H]	2xDeamidated [Q7; N/Q]	0.0480642	0	1	2	8	A6T4F4	A6T4F4 [271-294]	0	2534.25081997	Not Found	High	High				3.72334146499634	High	0	0.0008953
High	[K].GAVPYAYTANLGQPDEDDYDAIPR.[R]	1xDeamidated [N/Q]	0.0187847	0	1	2	3	A6TEJ0	A6TEJ0 [35-58]	0	2612.17871724	Not Found	Not Found	High			1.5e7	4.15387582778931	High	0	0.0001355
High	[R].FQPTLLLVTQGK.[A]		0.0498109	0	1	1	1	P26420	P26420 [211-222]	0	1344.78856298	Not Found	Not Found	High				2.01343607902527	High	0	0.0008063
High	[R].IPVIAGTGANATAEAISLTK.[R]		5.0698E-08	0	1	1	24	A6TCA1	A6TCA1 [71-90]	0	1898.05931775	High	High	High	2.5e8	1.1e8	1.6e7	4.74281930923462	High	0	2.208E-14
High	[R].LDRWETELNEALPGDAR.[AD]		8.14906E-05	0	1	9	36	P37323	P37323 [137-153]	1	1984.97229362	High	High	High	6.2e7	1.6e7	4.0e7	4.90149164199829	High	0	1.39E-07
High	[K].GLADDDHFVGLAIDEDRQPELTNER.[V]		2.42095E-05	0	1	1	15	O07026	O07026 [132-156]	1	2825.33365418	High	High	High	1.3e8	6.1e7	4.2e7	4.68770313262939	High	0	7.947E-10
High	[K].GLADDDHFVGLAIDEDRQPELTNER.[V]	1xDeamidated [Q/N]	0.00640246	0	1	1	2	O07026	O07026 [132-156]	1	2826.31767018	Not Found	High	Not Found		8.5e7		4.51814746856689	High	0	1.914E-05
High	[R].TTPSIIAYTQDGETLVGQPAK.[R]		9.46304E-07	0	1	2	19	A6T4F4	A6T4F4 [35-55]	0	2190.12885371	High	High	High	5.8e8	1.6e8	2.2e7	5.13222694396973	High	0	1.125E-10
High	[R].TTPSIIAYTQDGETLVGQPAK.[R]	1xDeamidated [Q]	8.14906E-05	0	1	2	5	A6T4F4	A6T4F4 [35-55]	0	2191.11286971	Not Found	High	High		8.4e7	1.2e7	4.14485740661621	High	0	1.311E-08
High	[K].VTIEGWNGPVEVEQIK.[G]		2.53818E-05	0	1	2	17	A6TCB0	A6TCB0 [52-67]	0	1797.93814007	High	High	High	1.2e8	8.0e7	1.3e8	4.68547296524048	High	0	5.326E-07
High	[R].IATVTNFPHGNDDIDIALAETR.[A]	1xDeamidated [N]	9.89777E-05	0	1	1	6	B5Y277	B5Y277 [70-91]	0	2384.17284412	High	Not Found	High	3.4e7			3.69989824295044	High	0	1.005E-08
High	[K].VTIEGWNGPVEVEQIK.[G]	1xDeamidated [Q/N]	0.00441262	0	1	2	4	A6TCB0	A6TCB0 [52-67]	0	1798.92215607	High	High	Not Found	5.5e7			3.94888758659363	High	0	2.998E-05
High	[R].VTAEDVLKPGTADILVPR.[N]		2.8979E-06	0	1	1	20	A6TGP1	A6TGP1 [843-860]	0	1894.06440315	High	High	High	9.2e8	7.5e8		4.49197912216187	High	0	4.742E-11
High	[K].SVNDIKDDEQILDLGDVSAQK.[L]		9.36411E-07	0	1	1	39	B5XUB8	B5XUB8 [273-293]	1	2302.14087483	High	High	High	4.0e9	1.3e9	1.6e9	6.32110166549683	High	0	4.922E-09
High	[K].SVNDIKDDEQILDLGDVSAQK.[L]	1xDeamidated [N/Q]	7.58015E-06	0	1	1	14	B5XUB8	B5XUB8 [273-293]	1	2303.12489083	High	High	High			1.1e8	6.19898509979248	High	0	1.038E-08
High	[K].IVGIDAVVLSTQHAEDIDQK.[S]		3.55696E-06	0	1	2	10	A6TDV1	A6TDV1 [178-197]	0	2151.12918808	High	High	High	4.7e8		5.8e7	4.4826021194458	High	0	1.204E-09
High	[K].IVGIDAVVLSTQHAEDIDQK.[S]	1xDeamidated [Q12]	0.000993559	0	1	2	1	A6TDV1	A6TDV1 [178-197]	0	2152.11320408	Not Found	High	Not Found				2.16803812980652	High	0	6.56E-07
High	[K].LAEAGIPTQMEALLSDTECLVK.[K]	1xCarbamidomethyl [C19]	1.11826E-05	0	1	1	18	A6TC99	A6TC99 [61-82]	0	2389.19892413	High	High	High		7.2e7	7.8e7	4.67778205871582	High	0	4.103E-09
High	[R].LPIVEQTPLFK.[R]		0.00154452	0	1	1	12	B5XNL6	B5XNL6 [43-53]	0	1284.75620026	High	High	High	2.9e8	1.7e8	1.1e7	3.06026864051819	High	0	1.753E-06
High	[R].IATVTNFPHGNDDIDIALAETR.[A]		2.05705E-05	0	1	1	11	B5Y277	B5Y277 [70-91]	0	2383.18882812	High	High	High	1.8e8			4.14040327072144	High	0	1.02E-08
High	[R].DRGEDALIVYDDLSK.[Q]		0.000234294	0	1	1	5	A6TG38	A6TG38 [251-265]	1	1708.83881994	Not Found	High	High		1.2e7	1.2e7	4.07593536376953	High	0	4.786E-08
High	[K].AEEAGVDLVEISPNAEPPVCR.[I]	1xCarbamidomethyl [C20]	1.01854E-06	0	1	1	18	P33318	P33318 [46-66]	0	2252.08633726	High	High	High	3.0e8	3.9e8		5.57680606842041	High	0	8.159E-11
High	[K].DVMPEVNAVLEK.[M]		0.029346	0	1	2	2	A6TGT4	A6TGT4 [115-126]	0	1343.68752827	Not Found	Not Found	High			1.5e7	2.05843901634216	High	0	0.0003049
High	[K].NALVPWSPISEK.[Y]		0.0130416	0	1	1	21	Q9F663	Q9F663 [99-110]	0	1340.72087734	High	High	High	8.0e9			3.0311393737793	High	0	0.0001501
High	[K].NALVPWSPISEK.[Y]	1xDeamidated [N1]	0.0141037	0	1	1	3	Q9F663	Q9F663 [99-110]	0	1341.70489334	Not Found	High	High		1.8e8		2.32158184051514	High	0	7.973E-05
High	[K].SILSELVR.[Q]		0.0145521	0	1	1	43	A6TEX1	A6TEX1 [107-114]	0	916.54620762	High	High	High	7.2e8		4.6e7	2.56396150588989	High	0	0.0001426
High	[R].SLLRDEIEGSGILSK.[D]		0.00213885	0	1	2	14	A6TGP0	A6TGP0 [408-422]	1	1616.88537626	High	High	High	6.0e7		1.2e7	4.05140447616577	High	0	5.531E-05
High	[R].GLALLDEELSK.[L]		0.00958135	0	1	1	8	A6TCV9	A6TCV9 [374-384]	0	1187.65179473	High	Not Found	High	2.7e8		1.3e7	3.29572439193726	High	0	0.00018
High	[R].SCAFLVADGVIPSNENR.[G]	1xCarbamidomethyl [C2]	2.80796E-06	0	1	1	18	A6TCV9	A6TCV9 [290-306]	0	1848.89087259	High	High	High		1.0e8	2.3e7	5.07422971725464	High	0	5.056E-08
High	[R].EAFPGDVFYLHSR.[L]		0.00100934	0	1	2	11	A6TG38	A6TG38 [284-296]	0	1537.74340363	High	High	High		4.7e7	1.9e7	3.2634642124176	High	0	7.02E-06
High	[K].LVHHDIIDAIENMK.[R]		0.000195965	0	1	1	8	A6TGB8	A6TGB8 [292-305]	0	1647.85230207	High	High	High			1.4e7	4.4091329574585	High	0	3.059E-07
High	[K].IVDAQGNDVLIPGTDMPAQYFLPGK.[A]		0.000163048	0	1	1	32	A6TGP1	A6TGP1 [1080-1104]	0	2659.34361414	High	High	High	8.2e7	1.0e8	5.3e7	4.91883659362793	High	0	2.696E-08
High	[K].IVDAQGNDVLIPGTDMPAQYFLPGK.[A]	1xDeamidated [Q/N]	0.00312117	0	1	1	16	A6TGP1	A6TGP1 [1080-1104]	0	2660.32763014	High	High	High	4.1e7	2.7e7	4.4e7	4.63318157196045	High	0	5.199E-06
High	[K].VLYEMDGVPEELAR.[E]		5.07851E-05	0	1	1	26	A6TEW5	A6TEW5 [101-114]	0	1620.79378412	High	High	High	4.1e8	2.7e8	6.2e8	4.4814772605896	High	0	1.636E-07
High	[R].IIFAGTPDFAAR.[H]		0.0129061	0	1	2	6	A6TEU1	A6TEU1 [7-18]	0	1278.68409796	High	High	Not Found	8.7e7	6.4e7		3.40047693252563	High	0.000179	0.005853
High	[R].QQFVDWLK.[G]		0.0405964	0	1	1	23	Q9F663	Q9F663 [204-211]	0	1063.55710665	High	High	High			2.2e7	3.04470944404602	High	1.608E-05	0.001314
High	[K].ISELSEEQIDILR.[E]		3.86435E-05	0	1	1	222	B5XNB4	B5XNB4 [45-57]	0	1544.81662802	High	High	High	1.3e9	2.6e6	1.5e6	4.65541410446167	High	0	2.573E-08
High	[K].GTFPNELSLGTLK.[V]		0.00923685	0	1	1	3	B5XSW5	B5XSW5 [164-176]	0	1376.74200666	Not Found	High	High			2.3e7	3.10915327072144	High	0	3.709E-05
High	[R].YLSLLPYTDR.[H]		0.00310483	0	1	1	27	B5Y306	B5Y306 [64-73]	0	1240.6572145	High	High	High	1.5e8			3.18023920059204	High	0	5.17E-05
High	[K].TPEGQAPEEIITEQHDDVEAVEPEVSAEQVDPR.[D]		9.08418E-08	0	1	2	12	A6TCM1	A6TCM1 [8-40]	0	3643.688198	High	High	High	1.4e9	1.1e9	8.5e8	5.85528087615967	High	0	2.226E-09
High	[K].TPEGQAPEEIITEQHDDVEAVEPEVSAEQVDPR.[D]	1xDeamidated [Q]	0.000171844	0	1	2	2	A6TCM1	A6TCM1 [8-40]	0	3644.672214	High	Not Found	Not Found				4.86255884170532	High	0	3.348E-07
High	[K].EISDGLASAER.[A]		0.00125187	0	1	2	2	B5XZM0	B5XZM0 [39-49]	0	1147.55895697	High	Not Found	Not Found	2.1e8			3.18526577949524	High	0	0.0002316
High	[R].EQIIFPEIDYDKVDR.[V]		0.000271426	0	1	2	32	A6TEW0	A6TEW0 [134-148]	1	1879.94361933	High	High	High	1.6e9		6.9e7	3.97433805465698	High	0	3.66E-07
High	[R].GLDITITTTAK.[S]		0.00162779	0	1	2	500	A6TEW0	A6TEW0 [151-161]	0	1133.64123007	High	High	High	1.0e7	6.3e8	2.6e7	3.67358493804932	High	0	2.218E-05
High	[K].VGDIVIFNDGYGVK.[ST]		0.00103077	0	1	2	10	A6TH52	A6TH52 [61-74]	0	1495.77912041	High	High	High				3.65865445137024	High	0	1.199E-05
High	[K].VGDIVIFNDGYGVK.[ST]	1xDeamidated [N8]	0.0156543	0	1	2	4	A6TH52	A6TH52 [61-74]	0	1496.76313641	Not Found	High	High		9.1e7		3.12651348114014	High	0.0005592	0.01461
High	[R].ANLPGYLGNCHSSGTVILDQLGEEHMK.[T]	1xCarbamidomethyl [C10]	0.000110524	0	1	1	4	B5Y275	B5Y275 [136-162]	0	2940.39785148	High	High	High	7.4e7	1.8e8		4.32521867752075	High	0	1.238E-08
High	[R].TIFCTFLQR.[E]	1xCarbamidomethyl [C4]	0.0473338	0	1	2	8	A6TDX0	A6TDX0 [4-12]	0	1185.60849056	High	High	High	2.2e7	2.5e7	4.1e7	2.27446985244751	High	0	0.0007348
High	[R].EFNPSGIILSGGPESTTEENSPR.[A]		3.9511E-06	0	1	2	16	A6TCC2	A6TCC2 [48-70]	0	2418.14193743	High	High	High	4.0e8	5.9e8	6.9e7	5.54004526138306	High	0	2.981E-11
High	[R].EFNPSGIILSGGPESTTEENSPR.[A]	1xDeamidated [N]	0.0067116	0	1	2	4	A6TCC2	A6TCC2 [48-70]	0	2419.12595343	Not Found	Not Found	High				3.67635250091553	High	0	4.662E-05
High	[R].NTQAVLDGSLDQFIEASLK.[A]	1xDeamidated [Q12]	0.0200988	0	1	1	4	B5XUF3	B5XUF3 [344-362]	0	2050.03389118	Not Found	High	Not Found		1.7e7		2.82538223266602	High	0.0002487	0.009262
High	[K].ITTVQAAIDYINGHQA.[-]		3.97659E-07	0	1	1	62	B5XXH6	B5XXH6 [63-78]	0	1714.8758742	High	High	High	1.3e8	4.5e8	1.7e7	5.736985206604	High	0	5.511E-12
High	[K].ITTVQAAIDYINGHQA.[-]	1xDeamidated [Q/N]	1.866E-07	0	1	1	271	B5XXH6	B5XXH6 [63-78]	0	1715.8598902	High	High	High	1.7e9	1.0e9	2.0e8	6.26009082794189	High	0	1.195E-13
High	[K].ITTVQAAIDYINGHQA.[-]	2xDeamidated [Q5; Q/N]	0.000307902	0	1	1	2	B5XXH6	B5XXH6 [63-78]	0	1716.8439062	Not Found	Not Found	High				4.54598808288574	High	0	7.843E-08
High	[R].ASLPTIELALK.[Q]		0.00541389	0	1	1	49	B5XUB8	B5XUB8 [39-49]	0	1155.69835105	High	High	High	1.3e9	5.0e8		2.5084822177887	High	0	4.484E-05
High	[R].AIVGDDHGLDIDTLDKDVALDSR.[S]		4.80464E-07	0	1	2	8	A6TDR5	A6TDR5 [439-461]	1	2453.2154367	High	Not Found	High	2.1e8		7.2e7	5.24075317382813	High	0	6.596E-13
High	[R].IINEPTAAALAYGLDKEVGNR.[T]		8.2884E-06	0	1	2	12	A6T4F4	A6T4F4 [168-188]	1	2215.1717216	High	High	High	3.2e8		2.3e8	4.92826366424561	High	0	1.136E-10
High	[K].TVNMMELIR.[N]		0.0150147	0	1	2	6	A6TG36	A6TG36 [157-165]	0	1106.56966192	High	High	Not Found	5.5e7			2.48736023902893	High	0	0.0002342
High	[R].LYWSAQPPVSTPLAR.[V]		0.00923685	0	1	1	6	B5XWS2	B5XWS2 [412-426]	0	1685.90096683	High	High	High	2.7e7	5.0e7		2.77273678779602	High	1.608E-05	0.001834
High	[R].VGYINDQYVLNPTQEELK.[S]	1xDeamidated [Q/N]	0.0026248	0	1	2	3	A6TEI3	A6TEI3 [154-171]	0	2124.04954124	High	Not Found	Not Found	3.4e7			2.83006358146667	High	0	3.803E-06
High	[K].TPEGQAPEEIITEQHDDVEAVEPEVSAEQVDPR.[D]	2xDeamidated [Q14; Q]	0.00261106	0	1	2	2	A6TCM1	A6TCM1 [8-40]	0	3645.65623	High	Not Found	Not Found				4.54566383361816	High	0	3.74E-06
High	[K].TVLHLIPSGILR.[E]		3.23215E-05	0	1	2	14	A6TH93	A6TH93 [51-62]	0	1318.82053184	High	High	High	1.0e8		4.4e7	2.70278978347778	High	0	4.212E-07
High	[R].ESQEPVTLVATGPQTNVALLLASHPELHAK.[I]	1xDeamidated [Q14]	0.000517962	0	1	1	1	B5XWV7	B5XWV7 [114-143]	0	3151.66336847	Not Found	Not Found	High			1.9e7	4.59580945968628	High	0	2.015E-07
High	[K].IGVPFVEGGVIK.[A]		0.000619257	0	1	1	19	B5XSV5	B5XSV5 [49-60]	0	1214.71433548	High	High	High				2.86918759346008	High	0	9.155E-06
High	[R].DVLEAMQADSGIR.[L]		0.00147322	0	1	2	4	A6TFR2	A6TFR2 [391-403]	0	1404.67875444	Not Found	High	High		1.0e7	1.9e7	4.32206201553345	High	0	1.694E-06
High	[K].ILADIAVFDK.[V]		0.006369	0	1	1	48	B5XQC9	B5XQC9 [94-103]	0	1104.62993718	High	High	High	4.9e8		7.3e7	3.0474739074707	High	0	3.071E-05
High	[R].VGFFNPIANGAEEETR.[L]		1.51668E-05	0	1	1	7	A6TCL7	A6TCL7 [36-51]	0	1750.83948868	High	High	High			3.4e7	4.70494508743286	High	0	3.398E-10
High	[R].VGFFNPIANGAEEETR.[L]	1xDeamidated [N9]	1.04442E-05	0	1	1	17	A6TCL7	A6TCL7 [36-51]	0	1751.82350468	High	High	High	2.4e8	2.0e8		5.19104909896851	High	0	8.249E-10
High	[R].QAVLEQFLGTNGQR.[I]	2xDeamidated [Q/N]	0.00749197	0	1	2	10	A6TGN1	A6TGN1 [73-86]	0	1562.7809121	High	High	High	5.5e8		5.4e7	2.84336543083191	High	0.0008323	0.02012
High	[R].IINEPTAAALAYGLDK.[E]		1.74075E-06	0	1	2	18	A6T4F4	A6T4F4 [168-183]	0	1659.89521269	High	High	High	2.0e9			5.09057760238647	High	0	1.339E-11
High	[R].GLIDSNDLPLNVSR.[E]		0.000160498	0	1	1	12	A6T5N6	A6T5N6 [323-336]	0	1512.8016467	High	High	High	1.6e9		8.3e7	4.63239812850952	High	0	2.94E-08
High	[K].AGLVDILGASGAENVQGEVQQK.[L]		1.82504E-06	0	1	2	4	A6THE3	A6THE3 [43-64]	0	2183.13025068	Not Found	High	High		4.6e7		5.35478925704956	High	0	7.403E-12
High	[K].LVAPLIDVMGSAGDELK.[Q]		1.78498E-05	0	1	1	13	A6TCV9	A6TCV9 [334-350]	0	1727.92479823	High	High	High		9.2e7		4.24167346954346	High	0	4.564E-10
High	[K].EAYELVAPILK.[Q]		0.00191555	0	1	1	16	P41576	P41576 [147-157]	0	1245.70891571	High	High	High	1.8e9		6.0e7	3.46076846122742	High	0	2.448E-05
High	[R].VGYINDQYVLNPTQEELK.[S]		6.40702E-06	0	1	2	16	A6TEI3	A6TEI3 [154-171]	0	2123.06552524	High	High	High	3.7e8	2.2e8	9.2e7	6.33978080749512	High	0	1.849E-10
High	[R].VGYINDQYVLNPTQEELK.[S]	2xDeamidated [N11; N/Q]	0.000213152	0	1	2	3	A6TEI3	A6TEI3 [154-171]	0	2125.03355724	Not Found	High	Not Found				4.04648876190186	High	0	2.1E-06
High	[R].FFVAADVHPQTLDVVR.[T]		0.00667653	0	1	2	2	A6TDR5	A6TDR5 [173-188]	0	1813.95954427	Not Found	Not Found	High				2.81610035896301	High	0	2.061E-05
High	[K].IALESVLLGDKE.[-]		0.00699884	0	1	1	9	B5Y274	B5Y274 [228-239]	1	1286.7202086	High	High	High	5.6e8		9.9e7	3.67958927154541	High	0	2.233E-05
High	[R].AAGDKPENGVFWESAGEGEYTVADITK.[A]		0.0157361	0	1	1	8	A6T5N6	A6T5N6 [143-169]	0	2841.32135818	High	High	High				3.29739928245544	High	0.0009532	0.0233
High	[K].DSPLLSLPNVVALPHIGSATHETR.[Y]		0.0171044	0	1	1	4	A6TFG7	A6TFG7 [271-294]	0	2524.35181109	High	Not Found	High			3.7e7	3.393963098526	High	0	0.0001808
High	[R].LKGNTGENLLALLEGR.[L]		2.90973E-05	0	1	1	67	B5XNB5	B5XNB5 [82-97]	1	1697.95445887	High	High	High	4.1e7	2.0e8	3.3e7	4.49491691589355	High	0	7.605E-07
High	[K].LQTLGLTQGTVVTLSAEGEDEQKAVEHLVK.[L]		7.93776E-05	0	1	1	10	P16481	P16481 [50-79]	1	3193.69506202	High	High	High	7.6e7	1.2e8	2.1e7	3.47047328948975	High	0	0.0002175
High	[K].MAALIQSGLDLSPIITHR.[F]		6.74464E-05	0	1	2	4	A6TFL2	A6TFL2 [298-315]	0	1936.06844271	High	Not Found	High	5.3e7		9.9e6	4.57028770446777	High	0	5.029E-09
High	[R].IENGLLLLNGKPLLIR.[G]		0.00190552	0	1	2	2	A6TI29	A6TI29 [338-353]	0	1776.11056561	Not Found	High	Not Found				3.58662104606628	High	0	2.129E-06
High	[R].IENGLLLLNGKPLLIR.[G]	1xDeamidated [N]	6.44077E-06	0	1	2	9	A6TI29	A6TI29 [338-353]	0	1777.09458161	Not Found	High	High		3.3e7	2.0e7	4.18484020233154	High	0	9.755E-11
High	[K].CDGPSALPLDKLEPFLK.[Q]	1xCarbamidomethyl [C1]	1.10077E-05	0	1	1	4	A6TAN5	A6TAN5 [249-265]	1	1899.98846138	High	Not Found	High	1.1e8			3.89632511138916	High	0	9.57E-08
High	[R].IENGLLLLNGKPLLIR.[G]	2xDeamidated [N3; N9]	0.000219978	0	1	2	6	A6TI29	A6TI29 [338-353]	0	1778.07859761	High	High	High	4.6e7	4.6e7		4.06924533843994	High	0	4.278E-08
High	[K].WLAQGTIYPDVIESAASATGK.[A]		5.65458E-07	0	1	2	40	A6TCC2	A6TCC2 [331-351]	0	2178.10772439	High	High	High	1.2e8	2.7e8	9.0e7	5.52204418182373	High	0	1.494E-10
High	[K].WLAQGTIYPDVIESAASATGK.[A]	1xDeamidated [Q4]	0.00050189	0	1	2	4	A6TCC2	A6TCC2 [331-351]	0	2179.09174039	Not Found	High	High				3.60072469711304	High	0	1.901E-07
High	[K].ANEIDVPAALIDSEIDVLRR.[Q]		0.000449463	0	2	2	18	A6T5H9; B5Y0U3	A6T5H9 [297-316]; B5Y0U3 [297-316]	1	2209.18228626	High	High	High	3.7e7	3.8e7	3.5e7	4.00905513763428	High	0	1.867E-07
High	[R].GDVLADGPSTDLGELALGQNMR.[V]		3.77748E-08	0	1	2	14	A6TGP0	A6TGP0 [780-801]	0	2229.08158592	High	High	High	1.0e8	3.8e8	4.5e7	6.63548994064331	High	0	6.661E-15
High	[R].GDVLADGPSTDLGELALGQNMR.[V]	1xDeamidated [Q/N]	1.21138E-06	0	1	2	8	A6TGP0	A6TGP0 [780-801]	0	2230.06560192	High	High	High				6.90822649002075	High	0	3.52E-12
High	[R].LGIQAFEPVLIEGK.[A]		0.000107094	0	1	1	29	A6TGP1	A6TGP1 [432-445]	0	1513.86245611	High	High	High	1.9e8	2.3e8	6.4e7	3.87727475166321	High	0	2.252E-08
High	[K].TVPMFNEALAELNK.[I]		0.00524625	0	1	2	5	A6T4X1	A6T4X1 [46-59]	0	1576.80395492	High	High	High				2.71263456344604	High	0	1.327E-05
High	[R].EQLQSWDTTSEALSLLDVVR.[N]		1.86161E-05	0	1	1	20	A6T9K7	A6T9K7 [360-379]	0	2290.15613103	High	High	High	2.0e7	6.1e7	7.4e6	5.54661989212036	High	0	5.951E-10
High	[-].METTKPSFQDVLEFVR.[L]		1.87142E-05	0	1	1	41	B5XPI0	B5XPI0 [1-16]	0	1926.96297458	High	High	High	6.4e7			4.91409969329834	High	0	5.622E-09
High	[K].SVDPSRPVQYEGGGADTFATDIICPMYAR.[V]	1xDeamidated [Q9]; 1xCarbamidomethyl [C24]	1.91116E-05	0	1	2	3	A6TI29	A6TI29 [478-506]	0	3174.45067521	Not Found	High	High				5.53722620010376	High	0	5.144E-10
High	[R].NVGEHEVNFQVHSEVFAK.[V]		3.48708E-07	0	1	1	382	A6THB4	A6THB4 [124-141]	0	2070.00392811	High	High	High	3.9e7	4.1e7	1.5e7	5.70186471939087	High	0	1.874E-09
High	[R].NVGEHEVNFQVHSEVFAK.[V]	1xDeamidated [Q/N]	2.59209E-05	0	1	1	78	A6THB4	A6THB4 [124-141]	0	2070.98794411	High	High	High	6.7e6	2.7e7		5.58087062835693	High	0	4.894E-09
High	[R].TTDVTGTIELPEGVEMVMPGDNIK.[M]		2.08614E-08	0	1	1	93	A6TEX7	A6TEX7 [335-358]	0	2546.23643143	High	High	High	3.5e7	1.2e8	4.6e7	6.60874366760254	High	0	8.382E-14
High	[R].TTDVTGTIELPEGVEMVMPGDNIK.[M]	1xDeamidated [N22]	5.5596E-06	0	1	1	15	A6TEX7	A6TEX7 [335-358]	0	2547.22044743	High	Not Found	High	1.6e7			6.07074737548828	High	0	1.585E-09
High	[R].TTDVTGTIELPEGVEMVMPGDNIK.[M]	1xOxidation [M]	0.00272304	0	1	1	24	A6TEX7	A6TEX7 [335-358]	0	2562.23134643	High	High	High	2.4e7	4.5e7	5.0e6	3.88372826576233	High	0	4.447E-06
High	[K].GLPFSIVNQALGK.[K]		0.000857667	0	1	1	36	A6TGP1	A6TGP1 [586-598]	0	1343.76816189	High	High	High	5.7e7	1.0e8	4.2e7	3.90860080718994	High	0	2.29E-06
High	[K].LPQVASPLTFATEEEIR.[A]		3.51562E-05	0	1	2	16	A6T4Z7	A6T4Z7 [312-328]	0	1901.00146854	High	High	High	1.6e8		1.9e7	4.49395847320557	High	0	1.551E-09
High	[R].LAFDEFDELAGDR.[A]		0.000422002	0	1	2	6	A6T4Y7	A6T4Y7 [81-93]	0	1497.68561391	Not Found	Not Found	High			7.3e6	4.15827083587646	High	0	1.386E-07
High	[R].YTLAGTEVSALLGR.[M]		0.000261625	0	1	2	4	A6TG36	A6TG36 [248-261]	0	1450.79001944	High	Not Found	High				4.12084913253784	High	0	5.867E-08
High	[R].WDWQPEAVNEALNAR.[V]		3.55276E-05	0	1	2	18	A6TEI3	A6TEI3 [231-245]	0	1798.85072208	High	High	High			6.1e6	4.1940016746521	High	0	3.471E-07
High	[K].EAQQLLALETPLPLPAYER.[I]		5.50148E-06	0	1	2	24	A6TFH5	A6TFH5 [229-247]	0	2152.16484537	High	High	High	2.1e8	2.6e8	3.0e7	5.53898429870605	High	0	9.314E-08
High	[K].EAQQLLALETPLPLPAYER.[I]	1xDeamidated [Q]	0.00378994	0	1	2	8	A6TFH5	A6TFH5 [229-247]	0	2153.14886137	High	High	Not Found		2.5e7		5.27971792221069	High	0	1.331E-05
High	[K].YGLNIKPVILAADGSEPDLSEQALTEK.[G]		4.21816E-08	0	1	1	22	A6T6A3	A6T6A3 [352-378]	0	2871.49859424	High	High	High	2.6e8	1.5e8	1.1e8	6.15648174285889	High	0	7.123E-12
High	[K].LGPEEITADIPNVGEAALSK.[L]		0.000147557	0	1	2	7	A6TGP0	A6TGP0 [845-864]	0	2024.05462621	High	Not Found	High				4.39995765686035	High	0	2.01E-07
High	[K].SVDPSRPVQYEGGGADTFATDIICPMYAR.[V]	1xCarbamidomethyl [C24]	6.31424E-07	0	1	2	5	A6TI29	A6TI29 [478-506]	0	3173.46665921	Not Found	High	High			2.2e7	7.16325950622559	High	0	1.078E-12
High	[R].ESAEPESLVEPFLTR.[F]		0.00205087	0	1	1	5	A6T7Z4	A6T7Z4 [71-85]	0	1703.84865637	Not Found	High	High				3.49899697303772	High	0	2.418E-06
High	[R].DGLDVGSQLLLSTLEPHTK.[G]		0.00544235	0	1	2	6	A6THY6	A6THY6 [179-197]	0	2023.07061064	High	High	High			1.7e7	3.28204727172852	High	0	0.0007663
High	[R].HIYAQVIAPNGSEVLVAASTVEK.[A]	1xDeamidated [N/Q]	5.05189E-05	0	1	2	23	A6TEV6	A6TEV6 [34-56]	0	2397.26601625	High	High	High		3.2e7	7.3e6	4.84926986694336	High	0	5.429E-07
High	[R].HIYAQVIAPNGSEVLVAASTVEK.[A]	2xDeamidated [Q5; N10]	0.00173367	0	1	2	6	A6TEV6	A6TEV6 [34-56]	0	2398.25003225	Not Found	High	Not Found				3.86921906471252	High	0	1.794E-06
High	[K].VDGVFTADPAKDPSATMYDQLTYSEVLEK.[E]		0.000639087	0	1	1	2	A6T4X3	A6T4X3 [167-195]	1	3190.51365181	High	Not Found	Not Found				4.72829866409302	High	0	2.948E-07
High	[K].VDGVFTADPAKDPSATMYDQLTYSEVLEK.[E]	1xDeamidated [Q20]	0.000167388	0	1	1	6	A6T4X3	A6T4X3 [167-195]	1	3191.49766781	High	High	High		4.1e7	9.6e6	5.26500654220581	High	0	4.175E-07
High	[R].VTPAEQIDIITGALAGTANK.[T]		7.3836E-06	0	1	1	2	A6TGE3	A6TGE3 [67-86]	0	1983.07569604	Not Found	High	Not Found		8.8e7		3.92483854293823	High	0	1.26E-10
High	[K].QYDINEAIALLK.[E]		0.000652658	0	1	1	35	A6TGN6	A6TGN6 [20-31]	0	1390.75765672	High	High	High	2.0e8	8.1e8	2.7e7	3.8913631439209	High	0	6.293E-07
High	[R].VLLHLIDIDPIDGSDPVENAR.[I]		0.0320391	0	1	1	2	A6TEK2	A6TEK2 [240-260]	0	2301.20850098	Not Found	Not Found	High				3.1514413356781	High	0.000179	0.006472
High	[K].YLVDVILDEAANK.[G]		9.00458E-05	0	1	1	22	P41576	P41576 [248-260]	0	1462.77878604	High	High	High		1.7e8	4.1e7	5.16637468338013	High	0	1.082E-08
High	[R].RKAEQAAAEQALK.[K]		0.0397715	0	1	1	1	A6TCI1	A6TCI1 [209-221]	2	1413.78085175	High	Not Found	Not Found	6.9e7			3.13818645477295	High	0	0.0005352
High	[K].DITLAMDCAASEFYK.[D]	1xCarbamidomethyl [C8]	1.89119E-05	0	1	2	219	A6TD53	A6TD53 [240-254]	0	1734.77133439	High	High	High	5.9e7	4.4e7	4.2e7	5.0697808265686	High	0	1.97E-09
High	[K].LVNAVQQDVHAILQQGEAQIAK.[A]		3.23215E-05	0	1	2	4	A6T4J7	A6T4J7 [876-897]	0	2373.28848262	Not Found	High	Not Found		7.9e7		4.25412750244141	High	0	6.708E-09
High	[K].IIGIDLGTTNSCVAIMDGTTAR.[V]	1xCarbamidomethyl [C12]	5.13824E-06	0	1	2	38	A6T4F4	A6T4F4 [4-25]	0	2279.13699263	High	High	High	1.6e7	6.4e7		4.91405725479126	High	0	1.156E-10
High	[K].IIGIDLGTTNSCVAIMDGTTAR.[V]	1xDeamidated [N10]; 1xCarbamidomethyl [C12]	1.56525E-05	0	1	2	11	A6T4F4	A6T4F4 [4-25]	0	2280.12100863	High	High	High				5.37537050247192	High	0	1.52E-08
High	[K].GNVVNLALGFSHPVDHQLPAGITAECPTQTEIVLK.[G]	1xCarbamidomethyl [C26]	1.55254E-07	0	1	1	73	A6TEV7	A6TEV7 [100-134]	0	3725.93195519	High	High	High	1.4e8	3.9e8	3.6e7	6.20495700836182	High	0	6.255E-10
High	[K].GNVVNLALGFSHPVDHQLPAGITAECPTQTEIVLK.[G]	1xDeamidated [N/Q]; 1xCarbamidomethyl [C26]	1.73366E-07	0	1	1	94	A6TEV7	A6TEV7 [100-134]	0	3726.91597119	High	High	High	4.0e7	2.2e8	2.9e7	6.47862529754639	High	0	1.465E-08
High	[K].GNVVNLALGFSHPVDHQLPAGITAECPTQTEIVLK.[G]	2xDeamidated [Q/N]; 1xCarbamidomethyl [C26]	3.3572E-06	0	1	1	19	A6TEV7	A6TEV7 [100-134]	0	3727.89998719	High	High	High		1.3e8	2.1e7	6.28153610229492	High	0	5.075E-11
High	[R].AFSQFLNLANTAEQYHSISPNGEAASNPEVIAR.[T]	1xDeamidated [Q/N]	4.89511E-05	0	1	1	10	B5XZ20	B5XZ20 [74-106]	0	3547.70881491	High	High	High		6.6e7		5.32151365280151	High	0	1.896E-07
High	[R].ELLLNNQDAKPDFVVDGNDAEETEQDF.[-]	1xDeamidated [N/Q]	0.000114665	0	1	1	9	A6TCW1	A6TCW1 [326-352]	0	3066.36982474	High	High	High			2.1e7	5.66298389434814	High	0	3.888E-08
High	[R].QEGAFVPFVTLGDPGPEQSLK.[I]		0.0222996	0	1	1	4	B5XT03	B5XT03 [15-35]	0	2216.12337445	High	Not Found	High	1.8e7			3.4332218170166	High	0	0.0001847
High	[R].ELLLNNQDAKPDFVVDGNDAEETEQDF.[-]		9.06282E-06	0	1	1	13	A6TCW1	A6TCW1 [326-352]	0	3065.38580874	High	High	High	3.8e7	8.8e7		5.41531991958618	High	0	1.341E-10
High	[R].ADAGDIVAQQAVAIGADDAALTLHR.[K]	1xDeamidated [Q]	3.33567E-05	0	1	1	6	A6TF98	A6TF98 [139-163]	0	2463.24740599	High	High	Not Found	2.9e7	1.1e7		4.57832145690918	High	0	1.449E-09
High	[R].ELSAEGFNFIGTGVSGGEEGALK.[G]		1.99556E-06	0	2	2	158	P00350; P41576	P00350 [114-136]; P41576 [114-136]	0	2269.09828182	High	High	High	3.0e7	1.2e7	7.1e6	5.78522968292236	High	0	1.217E-11
High	[R].ELSAEGFNFIGTGVSGGEEGALK.[G]	1xDeamidated [N8]	8.46444E-06	0	2	2	70	P00350; P41576	P00350 [114-136]; P41576 [114-136]	0	2270.08229782	High	High	High	1.8e7	3.8e6	1.7e6	6.0675950050354	High	0	1.181E-10
High	[R].FAGDALPSNPVACAVAIADK.[M]	1xCarbamidomethyl [C13]	9.65265E-06	0	1	2	16	A6TFH4	A6TFH4 [438-457]	0	1986.99533761	High	High	High	2.8e7	9.4e7		5.10822534561157	High	0	4.089E-10
High	[R].DLAPLGITVNGYCPGIVK.[T]	1xCarbamidomethyl [C13]	1.47735E-05	0	1	1	12	Q48436	Q48436 [169-186]	0	1887.00444581	High	High	High	4.1e7	9.6e7	1.9e7	4.10798645019531	High	0	9.958E-07
High	[R].DLAPLGITVNGYCPGIVK.[T]	1xDeamidated [N10]; 1xCarbamidomethyl [C13]	2.47237E-05	0	1	1	18	Q48436	Q48436 [169-186]	0	1887.98846181	High	High	High	2.1e8	2.2e8	3.6e7	4.57642316818237	High	0	3.406E-08
High	[R].DAPYFGFEIPNAPGK.[Y]		2.73193E-05	0	1	2	17	A6TBK7	A6TBK7 [235-249]	0	1622.78493404	High	High	High	2.0e8	1.0e8	4.2e6	4.36820936203003	High	0	6.475E-08
High	[R].TEFDKDNGFTVLDAGQVNDR.[S]		0.00469925	0	1	1	5	B5XUB2	B5XUB2 [188-207]	1	2241.04182958	Not Found	High	Not Found		3.3e7		4.09280252456665	High	0	2.936E-05
High	[R].TEFDKDNGFTVLDAGQVNDR.[S]	1xDeamidated [Q/N]	0.000360466	0	1	1	7	B5XUB2	B5XUB2 [188-207]	1	2242.02584558	Not Found	High	Not Found		1.9e7		4.07362937927246	High	0	6.803E-06
High	[K].AANIIGVQIEFAK.[V]		0.0219549	0	1	1	10	B5XNB2	B5XNB2 [97-109]	0	1373.77872655	High	High	High	6.2e6	5.8e7	1.4e7	2.98288631439209	High	0.0005171	0.01397
High	[R].FDDTNPVKEDIEYVESIK.[N]		0.000103227	0	1	2	26	A6T6C3	A6T6C3 [66-83]	1	2141.02847098	High	High	High	4.2e7	3.2e7	2.0e7	4.93753004074097	High	0	7.006E-05
High	[R].ELNEQLEANLGYQLPVDFVPVR.[F]		0.0175556	0	1	1	2	B5XZ20	B5XZ20 [223-244]	0	2543.3140286	High	Not Found	Not Found	8.2e6			3.01872968673706	High	0	0.0001192
High	[K].VLVLVAAPEGIAALEK.[A]		4.86946E-05	0	1	2	10	A6TCB0	A6TCB0 [156-171]	0	1592.9621701	High	High	High		4.9e7	1.2e7	3.98646926879883	High	0	5.246E-06
High	[R].LGVTKPQAQTIVVDYSAPNVAK.[E]		2.82276E-06	0	1	2	7	A6TB43	A6TB43 [105-126]	0	2299.26562196	High	High	Not Found	5.7e7			4.15777111053467	High	0	1.275E-10
High	[R].LGVTKPQAQTIVVDYSAPNVAK.[E]	1xDeamidated [Q/N]	0.0044826	0	1	2	3	A6TB43	A6TB43 [105-126]	0	2300.24963796	Not Found	High	Not Found		3.5e7		3.68838453292847	High	0	1.004E-05
High	[R].ADAGDIVAQQAVAIGADDAALTLHR.[K]		1.92018E-09	0	1	1	27	A6TF98	A6TF98 [139-163]	0	2462.26338999	High	High	High	2.4e7		2.8e7	6.65308475494385	High	0	1.043E-15
High	[R].QAGLGGEIICYVA.[-]	1xCarbamidomethyl [C10]	0.0347941	0	1	2	8	A6TEV8	A6TEV8 [118-130]	0	1350.67221289	High	High	High				2.78560161590576	High	0.008608	0.2
High	[R].LDRWELELNSAIPGDAR.[D]		0.000400404	0	1	1	18	Q9F663	Q9F663 [161-177]	1	1954.99811448	High	High	High	1.7e8			4.77328062057495	High	0	1.381E-06
High	[K].LMNLPAPVAVSEAPHEGVVVPPAPDQEPEA.[-]	1xDeamidated [Q/N]	0.0431717	0	1	1	2	A6TC02	A6TC02 [277-306]	0	3061.51867815	High	Not Found	Not Found				2.68867778778076	High	0	0.0006212
High	[K].DTFVGPTLIAYSMEHPGAAAR.[L]		1.27523E-05	0	1	1	12	P0A297	P0A297 [74-94]	0	2204.08046383	High	High	High	6.6e7	2.0e7	2.6e7	4.88721704483032	High	0	1.107E-07
High	[K].DFDALNILRPDSEPR.[A]		0.0125081	0	1	1	3	A6T5R2	A6T5R2 [99-113]	0	1757.88168783	Not Found	High	High				2.994553565979	High	0	6.418E-05
High	[R].KDVNPDEAVAIGAAVQGGVLTGDVK.[D]		1.38708E-05	0	1	2	87	A6T4F4	A6T4F4 [363-387]	1	2423.27764308	High	High	High	7.1e7	3.3e7	2.3e7	6.02455902099609	High	0	5.706E-08
High	[R].KDVNPDEAVAIGAAVQGGVLTGDVK.[D]	1xDeamidated [Q/N]	0.000222302	0	1	2	53	A6T4F4	A6T4F4 [363-387]	1	2424.26165908	High	High	High	6.1e6	8.2e6		6.02856779098511	High	0	6.64E-05
High	[K].LMTEFNYNSVMQVPR.[V]		6.43312E-05	0	1	2	19	A6TEW0	A6TEW0 [16-30]	0	1828.87205118	High	High	High			2.4e7	4.54277467727661	High	0	4.646E-09
High	[K].LMTEFNYNSVMQVPR.[V]	1xDeamidated [Q/N]	0.00872022	0	1	2	3	A6TEW0	A6TEW0 [16-30]	0	1829.85606718	Not Found	High	Not Found		2.9e7		3.12296867370605	High	0	3.335E-05
High	[R].NMDLEQECEQLREELNETNSETK.[R]	1xCarbamidomethyl [C8]	0.000170047	0	1	1	11	A6TGP1	A6TGP1 [191-213]	1	2839.23565623	High	High	High	2.2e7	3.4e7	7.6e6	4.45131826400757	High	0	6.854E-06
High	[K].EFMTTLQTGDLGTAIAEGAVDNAQLR.[D]		0.0399762	0	1	1	1	A6TGG1	A6TGG1 [434-459]	0	2722.33523417	Not Found	Not Found	High				4.48702383041382	High	0	0.0005382
High	[R].NMDLEQECEQLREELNETNSETK.[R]	1xDeamidated [N]; 1xCarbamidomethyl [C8]	0.00224233	0	1	1	5	A6TGP1	A6TGP1 [191-213]	1	2840.21967223	High	High	Not Found				3.89781618118286	High	0.0003904	0.01236
High	[R].ERQEQQEQEAAELQAVTAIAEGR.[R]	1xDeamidated [Q]	0.0065039	0	1	1	6	B5XTE8	B5XTE8 [68-90]	1	2585.24377705	High	Not Found	High				3.95344400405884	High	0	0.0001166
High	[R].EGEDDFLNDWR.[V]		0.0026805	0	1	1	6	A6T5N6	A6T5N6 [182-192]	0	1395.58114889	High	Not Found	High	2.1e8		2.2e7	3.41185569763184	High	0	3.938E-06
High	[K].TTLTAAITTVLAK.[T]		2.53818E-05	0	1	1	912	A6TEX7	A6TEX7 [26-38]	0	1303.78314321	High	High	High	4.2e8	8.9e8	1.0e9	4.76671457290649	High	0	1.102E-09
High	[R].GANFDAYAGQDIVSNASCTTNCLAPLAK.[V]	2xCarbamidomethyl [C18; C22]	2.30515E-08	0	1	1	151	P24164	P24164 [127-154]	0	2929.34548184	High	High	High	1.4e9	1.1e9	2.3e8	6.81237268447876	High	0	8.875E-13
High	[R].GANFDAYAGQDIVSNASCTTNCLAPLAK.[V]	1xDeamidated [N/Q]; 2xCarbamidomethyl [C18; C22]	1.26855E-05	0	1	1	60	P24164	P24164 [127-154]	0	2930.32949784	High	High	High	2.6e7	4.2e7	1.5e7	5.10414171218872	High	0	1.693E-07
High	[R].GANFDAYAGQDIVSNASCTTNCLAPLAK.[V]	2xDeamidated [Q/N]; 2xCarbamidomethyl [C18; C22]	2.27301E-05	0	1	1	14	P24164	P24164 [127-154]	0	2931.31351384	High	High	Not Found				5.8820219039917	High	0	8.097E-10
High	[R].ERQEQQEQEAAELQAVTAIAEGR.[R]		9.61338E-07	0	1	1	8	B5XTE8	B5XTE8 [68-90]	1	2584.25976105	Not Found	High	High		7.7e7	5.9e7	6.36068677902222	High	0	7.211E-12
High	[R].SGETEDATIADLAVGTAAGQIK.[T]	1xDeamidated [Q20]	2.73516E-06	0	1	2	26	A6TD53	A6TD53 [372-393]	0	2119.04009867	High	High	High	2.3e6	1.9e6		5.24195289611816	High	0	1.53E-11
High	[R].SGETEDATIADLAVGTAAGQIK.[T]		1.37021E-08	0	1	2	460	A6TD53	A6TD53 [372-393]	0	2118.05608267	High	High	High	1.8e9	1.6e9	1.9e9	7.06590604782104	High	0	1.433E-15
High	[R].TETMILRDPFDA.[-]		0.00789471	0	1	2	12	A6TH93	A6TH93 [421-432]	1	1408.67769184	High	High	High	2.4e7		6.8e6	3.60982346534729	High	0	0.0001436
High	[R].AAGDKPENGVFWESAGEGEYTVADITK.[A]	1xDeamidated [N8]	0.000784397	0	1	1	3	A6T5N6	A6T5N6 [143-169]	0	2842.30537418	High	Not Found	Not Found	6.2e7			4.43329381942749	High	0.0001657	0.005542
High	[R].QEQQEQEAAELQAVTAIAEGR.[R]		1.49472E-06	0	1	1	4	B5XTE8	B5XTE8 [70-90]	0	2299.11605708	Not Found	High	High		6.3e7	1.9e7	5.65075969696045	High	0	5.149E-12
High	[R].QEQQEQEAAELQAVTAIAEGR.[R]	1xDeamidated [Q]	5.52391E-05	0	1	1	7	B5XTE8	B5XTE8 [70-90]	0	2300.10007308	Not Found	High	Not Found				4.05500984191895	High	0	3.513E-09
High	[R].DADTLLELTDASQR.[A]		0.00418715	0	1	2	2	A6T4S9	A6T4S9 [247-260]	0	1547.75475601	High	Not Found	Not Found				3.83729982376099	High	0	8.832E-06
High	[R].GLAQGTDVSFGTFGLK.[A]		8.55386E-06	0	1	1	30	A6TEW5	A6TEW5 [19-34]	0	1597.82204779	High	High	High	3.4e8	1.1e8	5.7e7	5.37378072738647	High	0	2.364E-10
High	[R].IETLFTNDLDHGPYISETVR.[V]		2.03555E-05	0	1	2	10	A6TGP0	A6TGP0 [333-352]	0	2320.14556637	High	High	High	3.2e7	3.1e7	1.4e7	5.21555233001709	High	0	5.803E-10
High	[R].IETLFTNDLDHGPYISETVR.[V]	1xDeamidated [N7]	0.000309524	0	1	2	3	A6TGP0	A6TGP0 [333-352]	0	2321.12958237	Not Found	High	High			2.9e7	5.24818181991577	High	0	7.94E-08
High	[R].KGSALQQGFQKPAQAVNR.[D]		2.82276E-06	0	1	2	4	A6TEI7	A6TEI7 [297-314]	1	1928.04606777	High	Not Found	Not Found	2.9e8			4.86938190460205	High	0	1.617E-11
High	[R].SNNTEPSWFPDSQNLAFTSDQAGRPQVYK.[V]		0.000119587	0	1	1	13	B5XZC1	B5XZC1 [288-316]	0	3284.52430833	High	High	High				4.59857082366943	High	0	1.913E-07
High	[R].SNNTEPSWFPDSQNLAFTSDQAGRPQVYK.[V]	1xDeamidated [Q21]	0.00114494	0	1	1	3	B5XZC1	B5XZC1 [288-316]	0	3285.50832433	High	High	Not Found		4.9e7		4.42092370986938	High	0	8.439E-07
High	[R].EIEEGLINNQILDVR.[E]		1.56525E-05	0	1	1	17	B5XTE8	B5XTE8 [53-67]	0	1754.92830364	High	High	High	9.8e7	3.6e8	1.2e8	4.79595279693604	High	0	2.061E-08
High	[R].EIEEGLINNQILDVR.[E]	1xDeamidated [N/Q]	0.0200988	0	1	1	6	B5XTE8	B5XTE8 [53-67]	0	1755.91231964	Not Found	High	Not Found				3.54549908638	High	0.0001369	0.004477
High	[R].LTGLEGEQLGIVSLR.[E]		1.2619E-05	0	1	1	8	P33318	P33318 [26-40]	0	1584.89554706	Not Found	High	High		1.7e8	3.9e7	4.56205940246582	High	0	4.843E-09
High	[K].GIDTVLAELR.[A]		0.00152037	0	1	1	30	A6TFM8	A6TFM8 [63-72]	0	1086.61534972	High	High	High	3.0e8	1.7e9	4.7e8	3.86919450759888	High	0	4.946E-06
High	[K].VVADIAGVPAQINIAEVR.[K]		5.93538E-08	0	1	1	43	B5XNA0	B5XNA0 [90-107]	0	1835.0385228	High	High	High	8.7e8	1.3e9	2.9e8	4.5062518119812	High	0	1.507E-14
High	[R].YVESQVYQGVVENLASEQAAR.[M]		2.82276E-06	0	1	2	4	A6TG37	A6TG37 [223-243]	0	2340.14662897	High	Not Found	High	5.0e7		1.1e7	5.15585947036743	High	0	4.626E-10
High	[R].QGGAQIDYLEQENYPPLR.[L]		0.000408907	0	1	2	4	B5XY87	B5XY87 [135-152]	0	2091.0141584	High	High	Not Found	2.4e7			4.31283712387085	High	0	1.309E-07
High	[K].EAAIQVSNVAIFNAATGK.[A]		1.14938E-06	0	1	1	266	A6TEW1	A6TEW1 [62-79]	0	1803.95993813	High	High	High	2.4e7	1.3e8	2.9e7	5.58971405029297	High	0	8.408E-11
High	[K].EAAIQVSNVAIFNAATGK.[A]	1xDeamidated [N/Q]	3.24917E-05	0	1	1	9	A6TEW1	A6TEW1 [62-79]	0	1804.94395413	High	Not Found	Not Found				5.7769079208374	High	0	1.342E-09
High	[K].LGAMATINQVIDQETAQLVAEEMGHK.[V]	1xDeamidated [Q/N]	4.86946E-05	0	1	2	23	A6TEI7	A6TEI7 [345-370]	0	2798.36990554	High	High	High	1.0e7	1.3e6	8.4e6	5.27231645584106	High	0	3.939E-07
High	[R].AGDNAPMAYIELVDR.[A]		0.000329667	0	1	1	15	A6TEU7	A6TEU7 [104-118]	0	1634.78428206	High	High	High				4.50887393951416	High	0	7.217E-07
High	[R].NVALEEQAVEAVLAK.[A]		5.8904E-06	0	2	2	38	A6T5H9; B5Y0U3	A6T5H9 [400-414]; B5Y0U3 [400-414]	0	1583.86391257	High	High	High	5.4e8	5.9e7	5.3e6	5.61399793624878	High	0	5.006E-09
High	[R].NELLDVSDVSETINSIR.[E]		8.2884E-06	0	1	2	9	A6T4P1	A6T4P1 [664-680]	0	1903.96072585	Not Found	High	High		2.3e8	3.2e7	5.29741239547729	High	0	2.767E-10
High	[R].NELLDVSDVSETINSIR.[E]	1xDeamidated [N]	8.02161E-05	0	1	2	3	A6T4P1	A6T4P1 [664-680]	0	1904.94474185	High	Not Found	Not Found	4.6e7			4.64989566802979	High	0	3.301E-07
High	[R].NELLDVSDVSETINSIR.[E]	2xDeamidated [N1; N14]	0.000287574	0	1	2	6	A6T4P1	A6T4P1 [664-680]	0	1905.92875785	High	Not Found	High			2.3e7	5.06457614898682	High	0	6.972E-08
High	[K].LTDAELPTTESLALTIDR.[V]		1.24363E-06	0	1	1	24	B5XZB2	B5XZB2 [143-160]	0	1959.02807712	High	High	High	3.3e8	2.4e7	1.7e8	4.86711883544922	High	0	4.207E-12
High	[R].LADAEFFFNTDR.[K]		0.00558688	0	1	2	4	A6TFH4	A6TFH4 [327-338]	0	1445.66956999	Not Found	High	High		2.2e7	9.0e6	3.10008597373962	High	1.608E-05	0.001285
High	[R].IEIPEVLRPYMR.[G]		0.00263862	0	1	1	26	A6T6Z0	A6T6Z0 [413-424]	0	1515.83519555	High	High	High	4.7e7	3.4e7	1.5e7	2.77375769615173	High	0	0.0002202
High	[R].LLDLAAPDIIVR.[N]		0.0034484	0	1	1	8	A6TGP1	A6TGP1 [282-293]	0	1308.78856298	High	High	High	1.2e8	4.4e8	2.1e8	2.74999117851257	High	0	4.075E-05
High	[K].ASEGELLAQVEPEDLIK.[F]		9.90961E-06	0	1	2	18	A6T5I1	A6T5I1 [281-297]	0	1840.95384962	High	High	High	1.2e8	2.3e7	3.9e7	4.63836336135864	High	0	2.378E-08
High	[K].FPAIIYGGEAAPVAIELDHDK.[L]		3.27786E-08	0	1	1	31	B5XP25	B5XP25 [26-46]	0	2226.14410991	High	High	High	2.8e8	3.0e7	6.1e7	6.03277063369751	High	0	1.012E-14
High	[K].LTLGSALAAPQRQQFVDWLKGNTTGNHR.[I]		2.31185E-06	0	1	1	62	Q9F663	Q9F663 [192-219]	2	3079.61842408	High	High	High	1.8e8	1.8e8	2.9e7	5.48111534118652	High	0	1.456E-08
High	[K].LTLGSALAAPQRQQFVDWLKGNTTGNHR.[I]	1xDeamidated [Q/N]	2.94047E-05	0	1	1	62	Q9F663	Q9F663 [192-219]	2	3080.60244008	High	High	High	1.9e8	5.8e7	1.5e7	6.30697202682495	High	0	1.042E-05
High	[R].VGQQFPLPTYATSGSAGLDLR.[A]		0.00155265	0	1	2	10	A6TFN1	A6TFN1 [14-34]	0	2178.11895779	High	High	High	5.0e7	1.3e8	2.1e7	3.81596946716309	High	0	2.771E-06
High	[K].LGAMATINQVIDQETAQLVAEEMGHK.[V]		6.94876E-08	0	1	2	40	A6TEI7	A6TEI7 [345-370]	0	2797.38588954	High	High	High	9.6e6	8.8e7	5.0e7	6.35711193084717	High	0	2.01E-14
High	[K].LMNLPAPVAVSEAPHEGVVVPPAPDQEPEA.[-]		0.00707255	0	1	1	8	A6TC02	A6TC02 [277-306]	0	3060.53466215	High	High	High	8.1e7	7.0e7	1.2e7	3.07710123062134	High	0.000179	0.006243
High	[R].VALAGAQAYYGVEPDLTCLGK.[I]	1xDeamidated [Q7]; 1xCarbamidomethyl [C18]	0.00227793	0	1	2	2	A6T4V8	A6T4V8 [245-265]	0	2197.08454686	High	Not Found	Not Found				3.63567519187927	High	0	1.062E-05
High	[K].VMDLAAFTLAR.[D]		0.00150449	0	1	1	8	A6T4X3	A6T4X3 [199-209]	0	1207.65035503	High	High	High	3.2e7	5.4e7	2.0e7	3.95387578010559	High	0	1.386E-06
High	[K].DVTISELFAK.[D]		0.0190802	0	1	2	4	A6TGT4	A6TGT4 [24-33]	0	1122.60411632	Not Found	High	High				2.64065146446228	High	1.608E-05	0.001812
High	[R].ETLLDAVEHPEKYPQLTIR.[V]		2.0922E-06	0	1	1	76	A6TCJ1	A6TCJ1 [81-99]	1	2252.19212269	High	High	High	5.2e8	6.7e8	4.2e8	4.53164529800415	High	0	3.392E-09
High	[R].ETLLDAVEHPEKYPQLTIR.[V]	1xDeamidated [Q15]	0.000192901	0	1	1	3	A6TCJ1	A6TCJ1 [81-99]	1	2253.17613869	High	Not Found	High			1.2e7	3.12270832061768	High	0	7.476E-05
High	[R].AKLESLVEDLVNR.[S]		0.000461426	0	1	2	56	A6T4F4	A6T4F4 [303-315]	1	1485.82713319	High	High	High	8.4e7	1.8e8	6.9e7	4.10948705673218	High	0	9.873E-07
High	[R].IEELTGVPVDIISTGPDR.[T]		1.5671E-06	0	1	2	17	A6TH93	A6TH93 [403-420]	0	1911.0069478	High	High	High	1.3e9	1.0e9	3.1e8	4.69348382949829	High	0	1.252E-11
High	[K].VLQLLGLPYR.[K]		0.00414345	0	1	2	7	A6T6Z0	A6T6Z0 [315-324]	0	1171.71975525	High	High	High		6.9e7	4.3e7	3.06091666221619	High	0	1.683E-05
High	[R].WELELNSAIPGDAR.[D]		2.90973E-05	0	1	1	55	Q9F663	Q9F663 [164-177]	0	1570.78599664	High	High	High				5.06162357330322	High	0	3.885E-09
High	[K].SGIGPVTAADITHDGDVEIVKPQHVICHLTDENAAISMR.[I]	1xCarbamidomethyl [C27]	2.82276E-06	0	1	1	4	A6TEU8	A6TEU8 [105-143]	0	4167.05975098	Not Found	High	Not Found		1.5e8		5.37683916091919	High	0	1.051E-10
High	[K].SGIGPVTAADITHDGDVEIVKPQHVICHLTDENAAISMR.[I]	1xDeamidated [N/Q]; 1xCarbamidomethyl [C27]	1.3527E-06	0	1	1	19	A6TEU8	A6TEU8 [105-143]	0	4168.04376698	High	High	High	1.7e7	2.1e7	8.3e7	5.86172723770142	High	0	5.059E-10
High	[K].SGIGPVTAADITHDGDVEIVKPQHVICHLTDENAAISMR.[I]	2xDeamidated [Q23; N33]; 1xCarbamidomethyl [C27]	1.16764E-06	0	1	1	3	A6TEU8	A6TEU8 [105-143]	0	4169.02778298	Not Found	High	Not Found		4.7e7		4.37917423248291	High	0.0002487	0.009411
High	[R].VFVINPGTPNAECGVSYCPPDAVEDTDTALK.[F]	2xCarbamidomethyl [C13; C18]	2.34581E-05	0	1	2	7	B5XTS2	B5XTS2 [27-57]	0	3336.53988391	High	Not Found	High	5.5e7			4.60294437408447	High	0	1.249E-06
High	[R].VFVINPGTPNAECGVSYCPPDAVEDTDTALK.[F]	1xDeamidated [N]; 2xCarbamidomethyl [C13; C18]	0.000233066	0	1	2	7	B5XTS2	B5XTS2 [27-57]	0	3337.52389991	High	High	Not Found				4.60729074478149	High	0	1.484E-06
High	[R].SVFPIQSYSGNSELQYVSYR.[L]		7.85478E-05	0	1	2	8	A6TGP0	A6TGP0 [55-74]	0	2324.11935165	High	High	High	2.2e7		7.4e6	4.36866140365601	High	0	1.259E-08
High	[R].SVFPIQSYSGNSELQYVSYR.[L]	1xDeamidated [Q/N]	0.000177347	0	1	2	4	A6TGP0	A6TGP0 [55-74]	0	2325.10336765	High	Not Found	Not Found				4.64358711242676	High	0	3.019E-08
High	[R].AGLADAICDLVSTGATLEANGLR.[E]	1xCarbamidomethyl [C8]	0.0375864	0	1	1	14	B5XPE8	B5XPE8 [161-183]	0	2288.1550855	High	High	High	8.4e6		6.2e6	3.26703333854675	High	1.608E-05	0.001264
High	[R].VALAGAQAYYGVEPDLTCLGK.[I]	1xCarbamidomethyl [C18]	9.75463E-06	0	1	2	14	A6T4V8	A6T4V8 [245-265]	0	2196.10053086	High	High	High	2.1e7	1.7e7	2.5e7	5.37843465805054	High	0	1.526E-10
High	[R].AFSQFLNLANTAEQYHSISPNGEAASNPEVIAR.[T]	2xDeamidated [N/Q]	5.76789E-06	0	1	1	16	B5XZ20	B5XZ20 [74-106]	0	3548.69283091	High	High	High			1.7e7	6.36204719543457	High	0	1.067E-10
High	[K].AIAEHTDLPQILYNVPSR.[T]	1xDeamidated [Q/N]	0.00091828	0	1	1	2	A6TCA1	A6TCA1 [121-138]	0	2038.06038078	Not Found	High	Not Found				3.50748515129089	High	0	5.661E-07
High	[K].KSTAETIVYSALETLAQR.[S]		2.95945E-06	0	1	1	55	A6TEX9	A6TEX9 [36-53]	1	1981.06004598	High	High	High		1.2e8	4.8e7	5.52137565612793	High	0	1.774E-11
High	[R].FTAEGVQEIDYK.[D]		0.00100405	0	1	1	330	B5Y306	B5Y306 [13-24]	0	1399.67398665	High	High	High	4.1e7	1.3e7	7.6e6	4.26828527450562	High	0	1.19E-05
High	[R].KHPQQEFLQVDTSK.[I]		0.00107501	0	1	2	2	A6T5I1	A6T5I1 [229-242]	1	1684.86530954	High	Not Found	Not Found	2.4e7			3.76649451255798	High	0	7.55E-07
High	[K].VGINELLR.[T]		0.0305844	0	1	1	16	B5Y1K5	B5Y1K5 [264-271]	0	913.54654199	High	High	High	7.8e8	2.5e8	1.3e8	2.78596925735474	High	0	0.0003282
High	[K].LVADSITSQLER.[R]		0.000444765	0	1	1	12	B5XNA0	B5XNA0 [115-126]	0	1331.71652017	High	High	High	9.1e9	4.5e9	1.4e9	4.54216337203979	High	0	1.525E-07
High	[R].YIVNEVQDVYR.[L]		0.00139052	0	1	1	14	A6TGP1	A6TGP1 [1232-1242]	0	1397.70595551	High	High	High	4.2e8	1.2e8	9.2e7	3.91483688354492	High	0	1.203E-06
High	[-].MIQEQTMLNVADNSGAR.[R]		2.85258E-06	0	1	1	24	A6TEW2	A6TEW2 [1-17]	0	1877.88440667	High	High	High	9.9e7	9.6e7	2.6e7	6.5841178894043	High	0	5.463E-11
High	[K].AEAIHYIGDLVQR.[T]		1.00671E-05	0	1	1	35	A6TEU8	A6TEU8 [272-284]	0	1484.78560278	High	High	High	3.9e8	2.0e7	1.6e8	4.26114559173584	High	0	1.39E-08
High	[-].MIQEQTMLNVADNSGAR.[R]	1xDeamidated [N/Q]	2.92506E-05	0	1	1	3	A6TEW2	A6TEW2 [1-17]	0	1878.86842267	High	Not Found	Not Found				6.87929439544678	High	0	1.109E-09
High	[R].YVDEQAPWVVAK.[Q]		0.00484945	0	1	2	9	A6TBK7	A6TBK7 [455-466]	0	1404.71579194	High	High	High	4.9e8		5.8e7	3.19061756134033	High	0	0.0001958
High	[R].FGQEDAAPVVAPAPAPAPEVATK.[H]		6.55081E-07	0	1	1	7	P24017	P24017 [189-211]	0	2233.14992354	High	High	High	1.9e8	1.5e8	1.1e8	4.6610803604126	High	0	3.996E-11
High	[R].FGQEDAAPVVAPAPAPAPEVATK.[H]	1xDeamidated [Q3]	1.76632E-05	0	1	1	1	P24017	P24017 [189-211]	0	2234.13393954	High	Not Found	Not Found				4.92889404296875	High	0	4.456E-10
High	[R].DGGAQHFADCISAIR.[E]	1xCarbamidomethyl [C10]	0.00685372	0	1	1	12	B5XZS6	B5XZS6 [143-157]	0	1617.74381456	High	High	High	7.2e7	1.3e7		3.43686771392822	High	0	2.158E-05
High	[K].VEWFAAPR.[R]		0.0397715	0	1	2	8	A6TFH4	A6TFH4 [45-52]	0	975.50467721	High	High	High	2.1e8		3.5e7	2.85848426818848	High	0	0.0006559
High	[R].VSDYDGYNQFLVHR.[S]		0.000200127	0	1	1	15	B5XZC1	B5XZC1 [184-197]	0	1712.8027093	High	High	High	6.4e7	4.5e7	3.3e7	3.75680184364319	High	0	1.61E-07
High	[K].LYELCEIAR.[E]	1xCarbamidomethyl [C5]	0.00604384	0	1	1	8	B5Y275	B5Y275 [190-198]	0	1166.58742073	High	High	High	7.2e8	3.2e8	1.0e7	3.35931420326233	High	0	2.774E-05
High	[R].LLVDACYSPVER.[I]	1xCarbamidomethyl [C6]	0.000444765	0	1	1	22	A6TEU8	A6TEU8 [171-182]	0	1421.70932664	High	High	High	3.5e8	7.1e7		4.0704665184021	High	0	1.529E-07
High	[K].QASQNAILNANYIATR.[L]		3.42446E-05	0	1	2	4	A6TDR5	A6TDR5 [780-795]	0	1747.90857129	Not Found	High	High		9.1e7	2.8e7	3.92818760871887	High	0	1.006E-07
High	[R].EYEQPLNVYGYSK.[F]		0.000622518	0	1	3	6	A6TFL4	A6TFL4 [132-144]	0	1589.74821415	High	High	High	3.6e8	2.7e8		4.23222923278809	High	0	5.588E-07
High	[K].TVAEGVTEYMAWLNR.[D]		0.00328933	0	1	3	2	A6TFL4	A6TFL4 [294-308]	0	1739.84213127	High	Not Found	Not Found	1.0e7			3.0803816318512	High	0	4.786E-05
High	[R].AAVLLADSFK.[A]		0.0112085	0	1	2	12	A6T518	A6T518 [33-42]	0	1034.5880724	High	High	High	2.0e8			2.71668934822083	High	0	9.515E-05
High	[R].VVAAAIEQNFDDR.[G]		0.000713626	0	1	2	8	A6T4Z7	A6T4Z7 [451-463]	0	1447.71758277	High	High	High		2.1e7		3.74666285514832	High	0	1.151E-06
High	[K].SLTEIKDVLASR.[G]		8.95739E-05	0	1	1	12	A6TEU8	A6TEU8 [299-310]	1	1331.75290569	High	High	High	5.7e8	4.6e7	1.3e7	2.94751858711243	High	0	8.465E-09
High	[R].GYLADVELAK.[I]		0.0237324	0	1	2	12	A6TG38	A6TG38 [454-463]	0	1078.5779016	High	High	High	3.7e8		5.6e7	2.85277414321899	High	0	0.0004273
High	[R].GFAVTPPELTK.[D]		0.0104175	0	1	1	6	B5XZB2	B5XZB2 [118-128]	0	1159.63575081	High	High	High	9.2e8	5.4e8	8.1e7	2.55134057998657	High	0	0.0001344
High	[K].KLPADTPVAAQASTGDNAEIVENTVR.[Y]		3.88471E-05	0	1	1	7	B5XXK6	B5XXK6 [438-463]	1	2667.35841244	High	High	High	4.5e8	2.5e7		4.71931886672974	High	0	5.808E-09
High	[K].KLPADTPVAAQASTGDNAEIVENTVR.[Y]	1xDeamidated [Q/N]	2.61947E-05	0	1	1	2	B5XXK6	B5XXK6 [438-463]	1	2668.34242844	High	Not Found	Not Found				5.19476509094238	High	0	1.282E-09
High	[K].SLQEAVMEEIIKPILPTEWLNASTK.[F]		2.82276E-06	0	1	1	36	A6TDV1	A6TDV1 [198-222]	0	2840.51140763	High	High	High			4.4e7	5.82908582687378	High	0	2.188E-10
High	[K].SLQEAVMEEIIKPILPTEWLNASTK.[F]	1xDeamidated [N/Q]	0.000116487	0	1	1	13	A6TDV1	A6TDV1 [198-222]	0	2841.49542363	High	High	High		7.9e6	1.2e7	4.20818090438843	High	0	9.536E-05
High	[K].VINDNFGIVEGLMTTVHATTATQK.[T]		6.1327E-09	0	1	1	541	P24164	P24164 [155-178]	0	2560.30756299	High	High	High	2.4e9	6.8e9	9.1e8	6.96440076828003	High	0	8.481E-15
High	[K].VINDNFGIVEGLMTTVHATTATQK.[T]	1xDeamidated [Q/N]	1.0293E-06	0	1	1	276	P24164	P24164 [155-178]	0	2561.29157899	High	High	High	8.1e6	3.9e7	1.3e6	5.29844856262207	High	0	1.478E-09
High	[R].APVAAPAQLATSGAVNDIHTSPYTK.[E]		1.17039E-08	0	1	1	5	A6TD49	A6TD49 [209-233]	0	2480.27797745	High	High	High	1.9e8	1.3e8	2.6e7	6.4292163848877	High	0	2.458E-15
High	[R].APVAAPAQLATSGAVNDIHTSPYTK.[E]	1xDeamidated [Q/N]	1.60692E-05	0	1	1	2	A6TD49	A6TD49 [209-233]	0	2481.26199345	Not Found	Not Found	High			3.5e7	3.11130404472351	High	0	3.76E-10
High	[R].SGAVDVIVVDSVAALTPK.[A]		0.00152037	0	1	2	2	A6TCW1	A6TCW1 [136-153]	0	1740.97419122	High	Not Found	Not Found				4.13511180877686	High	0	1.415E-06
High	[R].LAQMQQLSHQSDDEAAAQDLAAQTGER.[K]		1.22418E-06	0	1	1	5	A6T4P1	A6T4P1 [851-877]	0	2912.34390123	High	High	High	3.2e7	8.6e7	2.8e7	6.47312784194946	High	0	3.579E-12
High	[R].LAQMQQLSHQSDDEAAAQDLAAQTGER.[K]	1xDeamidated [Q]	2.94394E-06	0	1	1	27	A6T4P1	A6T4P1 [851-877]	0	2913.32791723	High	High	High	2.0e8	2.2e7		6.38413047790527	High	0	3.534E-10
High	[R].LAQMQQLSHQSDDEAAAEDLAAQTGER.[K]		3.28738E-06	0	0	1	5			0	2913.3279168	High	High	High	2.0e8	2.2e7		6.36149644851685	High	0	2.137E-11
High	[K].HSQVFSTAEDNQSAVTIHVLQGER.[K]		9.49649E-10	0	1	2	31	A6T4F4	A6T4F4 [422-445]	0	2653.29648094	High	High	High	3.3e8	1.6e6	1.8e7	7.11681222915649	High	0	3.034E-16
High	[R].VGFFNPIANGAEEETRLDLDR.[I]	1xDeamidated [N]	8.86375E-05	0	1	1	251	A6TCL7	A6TCL7 [36-56]	1	2364.1466294	High	High	High	1.4e6	3.9e7	1.5e7	3.95565366744995	High	0	2.454E-06
High	[R].VGFFNPIANGAEEETRLDLDR.[I]	2xDeamidated [N5; N9]	0.00707255	0	1	1	44	A6TCL7	A6TCL7 [36-56]	1	2365.1306454	High	High	High				3.44133973121643	High	0.0004465	0.01324
High	[R].YGLPAPVGYACTTPR.[E]	1xCarbamidomethyl [C11]	0.000390022	0	1	1	12	A6T6F6	A6T6F6 [15-29]	0	1622.79953857	High	High	High	2.4e8	1.2e8	3.2e7	3.64901304244995	High	0	1.622E-06
High	[K].DTTTIIDGVGEESAIQGR.[V]		7.83214E-07	0	1	3	96	A6TH53	A6TH53 [328-345]	0	1861.91377567	High	High	High	2.1e9	1.5e9	5.2e7	5.7362904548645	High	0	9.594E-11
High	[K].DTTTIIDGVGEESAIQGR.[V]	1xDeamidated [Q16]	0.0381704	0	1	3	1	A6TH53	A6TH53 [328-345]	0	1862.89779167	High	Not Found	Not Found	3.7e7			2.72079944610596	High	0	0.0004961
High	[R].CDGQIINIGNPDNEASIK.[E]	1xCarbamidomethyl [C1]	6.44077E-06	0	1	1	12	A6TF98	A6TF98 [558-575]	0	1957.9283802	High	High	High	1.4e8		1.4e7	4.76347589492798	High	0	6.773E-09
High	[K].AANDDLLNSFWLLDSEKGEAR.[C]		2.39847E-06	0	1	1	145	A6TCJ1	A6TCJ1 [10-30]	1	2364.14662897	High	High	High	5.5e8	3.9e9	7.5e8	6.5716609954834	High	0	1.254E-10
High	[K].AANDDLLNSFWLLDSEKGEAR.[C]	1xDeamidated [N]	0.000311155	0	1	1	9	A6TCJ1	A6TCJ1 [10-30]	1	2365.13064497	High	High	Not Found				4.30448341369629	High	0	8.031E-08
High	[R].HDGEAEDVAVALNEQYQPR.[F]	1xDeamidated [N/Q]	0.000165638	0	1	2	9	A6TFH4	A6TFH4 [419-437]	0	2141.97341614	Not Found	High	High				4.91661214828491	High	0	2.563E-08
High	[R].SVITVGPYLR.[L]		0.0166646	0	1	1	10	A6TGP1	A6TGP1 [353-362]	0	1104.64117058	High	High	High	5.8e8	6.6e7		2.7147045135498	High	0	0.0003958
High	[R].VGMIEMDLASGR.[T]		0.00477376	0	1	8	4	P37323	P37323 [19-30]	0	1278.61806856	High	High	Not Found	6.4e7			3.14079785346985	High	0	5.103E-05
High	[R].LIPLVTAEQVGK.[W]		0.00810409	0	1	2	6	A6T6C1	A6T6C1 [3-14]	0	1267.76201389	High	High	High	2.5e8	1.6e8	1.2e8	2.55178308486938	High	0	0.0001996
High	[K].DIGAQYIIIGHSER.[R]		0.000270003	0	1	1	14	Q7X222	Q7X222 [85-98]	0	1571.81763113	High	High	High	1.5e8			4.48918151855469	High	0	6.973E-08
High	[R].EAHALEHYLPDAFGPK.[D]		3.51978E-06	0	1	2	15	A6TBN1	A6TBN1 [153-168]	0	1794.8809596	High	High	High	8.7e7	2.6e7	9.1e6	5.43675327301025	High	0	2.418E-11
High	[R].VLDVLIPPAK.[N]		0.00773109	0	1	1	16	B5XZ37	B5XZ37 [131-140]	0	1064.6714081	High	High	High	3.4e8	2.0e8	7.8e7	2.86532354354858	High	0	0.0008545
High	[R].VGFFNPIANGAEEETRLDLDR.[I]		0.000557494	0	1	1	15	A6TCL7	A6TCL7 [36-56]	1	2363.1626134	High	High	High			2.9e7	3.06626892089844	High	1.608E-05	0.001089
High	[K].SLYEADLVDEAK.[R]		0.00104714	0	1	1	17	B5XUB8	B5XUB8 [232-243]	0	1352.65800222	High	High	High			2.4e8	4.01264762878418	High	0	0.0006274
High	[R].ALEIEEMQLK.[Q]		0.0199945	0	1	2	10	A6TGP0	A6TGP0 [945-954]	0	1203.62895083	High	High	High	4.6e7	1.8e7	6.4e6	3.56763648986816	High	0	0.0001952
High	[K].YSDHIALPVEIEK.[R]		9.00458E-05	0	1	1	6	A6T5N6	A6T5N6 [200-212]	0	1513.78968507	High	High	High	2.1e8			3.57129311561584	High	0	8.508E-09
High	[K].HSQVFSTAEDNQSAVTIHVLQGER.[K]	1xDeamidated [N/Q]	1.26339E-06	0	1	2	17	A6T4F4	A6T4F4 [422-445]	0	2654.28049694	High	High	High			3.5e5	6.20982217788696	High	0	7.915E-12
High	[K].LIDDAVDEAAR.[C]		0.000983176	0	1	1	2	B5XW43	B5XW43 [161-171]	0	1187.59025709	High	Not Found	Not Found	5.4e7			3.68593215942383	High	0	6.429E-07
High	[R].SAVLPANLIQAQR.[D]		0.00189554	0	1	1	9	P41576	P41576 [433-445]	0	1380.79577358	High	High	High	4.7e9	2.3e9	1.7e9	2.82810640335083	High	0	6.215E-06
High	[R].MIPGFEDGIK.[G]		0.0362571	0	2	2	10	A6T5H9; B5Y0U3	A6T5H9 [194-203]; B5Y0U3 [194-203]	0	1106.5550577	High	High	High	1.4e9	5.4e8	1.2e8	2.31536531448364	High	0	0.0007255
High	[K].AAINEASDVAALDNVR.[V]		2.46231E-06	0	1	2	10	A6TAI3	A6TAI3 [13-28]	0	1628.82383862	High	High	High	4.2e8	5.1e7	1.2e8	5.59886455535889	High	0	2.438E-10
High	[R].ETLLDAVEHPEK.[Y]		7.49199E-05	0	1	1	45	A6TCJ1	A6TCJ1 [81-92]	0	1380.70053574	High	High	High	4.4e9	1.1e9	2.3e8	4.01811218261719	High	0	7.515E-06
High	[K].KVSQALDILTYTNK.[K]		1.37981E-05	0	1	1	18	A6TEW7	A6TEW7 [28-41]	1	1593.88464803	High	High	High	6.6e7	2.5e7	1.6e7	4.8562970161438	High	0	2.867E-10
High	[K].IVSYAQGFSQLR.[A]		0.000451831	0	2	2	17	P00350; P41576	P00350 [330-341]; P41576 [330-341]	0	1368.72702534	High	High	High	1.6e9	4.2e8	1.1e7	4.50046586990356	High	0	1.983E-06
High	[R].FLDALAGESDPEAK.[R]		1.65839E-05	0	1	1	12	A6TCC2	A6TCC2 [294-307]	0	1462.706015	High	High	High	9.7e8	6.6e8		5.05705738067627	High	0	4.029E-10
High	[K].VIPATILGIPSDR.[V]		0.00348478	0	1	2	8	A6TFH4	A6TFH4 [172-184]	0	1351.79437661	High	High	High	5.2e8		1.4e8	2.93089079856873	High	0	3.883E-05
High	[R].QMQVGGKDPLVPEENDKTTVIALR.[E]		0.000128041	0	1	1	2	B5XTE8	B5XTE8 [29-52]	2	2638.38687589	High	Not Found	High	1.9e8		3.9e7	3.50370621681213	High	0	1.604E-08
High	[R].QMQVGGKDPLVPEENDKTTVIALR.[E]	1xDeamidated [N15]	0.0118715	0	1	1	2	B5XTE8	B5XTE8 [29-52]	2	2639.37089189	High	Not Found	High				3.83912014961243	High	0	5.832E-05
High	[K].YSPVEGATANELADQVPEEVKEER.[W]		0.0210613	0	1	2	4	A6T6T1	A6T6T1 [336-359]	1	2660.26859437	High	Not Found	High			9.5e6	3.11307978630066	High	0.001249	0.02795
High	[K].YSPVEGATANELADQVPEEVKEER.[W]	1xDeamidated [N10]	0.00604384	0	1	2	3	A6T6T1	A6T6T1 [336-359]	1	2661.25261037	Not Found	High	Not Found		1.3e8		3.27093100547791	High	0	0.0007952
High	[K].EFADNLDSDFK.[V]		0.00564576	0	1	1	21	B5XNA0	B5XNA0 [28-38]	0	1300.56918726	High	High	High	2.7e9	2.5e7	7.6e7	3.59879922866821	High	0	2.4E-05
High	[K].VIVEGINLVK.[K]		0.0148589	0	1	2	8	A6TEW1	A6TEW1 [34-43]	0	1083.67722173	High	High	High				2.56982469558716	High	0	0.0002365
High	[R].IAVLEGDVLGSYQHGAR.[I]		9.81757E-07	0	1	1	95	A6T4X2	A6T4X2 [135-151]	0	1784.92897238	High	High	High	7.4e8	5.3e7	2.2e7	5.18722820281982	High	0	3.554E-10
High	[K].QEVETLLHLIR.[K]		0.0020944	0	1	1	4	B5XWN4	B5XWN4 [121-131]	0	1350.77397552	High	Not Found	Not Found	5.4e7			2.97974824905396	High	0	2.532E-06
High	[K].DAALSCDQFFVNHR.[W]	1xDeamidated [N12]; 1xCarbamidomethyl [C6]	0.00722229	0	1	1	6	A6T4X1	A6T4X1 [82-95]	0	1680.74348062	High	High	Not Found	7.0e7			3.53688526153564	High	0	3.806E-05
High	[K].IVDLLTER.[A]		0.0296509	0	1	2	9	A6TH93	A6TH93 [20-27]	0	958.55677228	High	High	High	1.2e9	6.1e8	1.4e6	2.34253907203674	High	0	0.0004138
High	[K].QVLGSYGYSEIR.[L]		0.002266	0	1	1	5	B5XNL6	B5XNL6 [31-42]	0	1371.69030545	Not Found	High	High		4.8e7	4.2e7	3.47926735877991	High	0	3.165E-06
High	[K].SDVFHLGLTK.[N]		0.00282495	0	1	1	30	P52671	P52671 [4-13]	0	1116.60478506	High	High	High	2.4e9	4.0e8	2.0e7	3.37730669975281	High	0	1.329E-05
High	[R].LLQCPGGAPANVAVGVAR.[L]	1xCarbamidomethyl [C4]	1.44833E-06	0	1	1	9	P26420	P26420 [23-40]	0	1749.94284868	High	High	High	7.7e8	4.9e8	4.0e8	4.02938938140869	High	0	3.165E-11
High	[R].AETLNYCCPTFSDKPGIR.[I]	2xCarbamidomethyl [C7; C8]	0.00213885	0	1	2	1	B5XV49	B5XV49 [562-579]	0	2128.97903588	Not Found	Not Found	High			3.3e7	3.16879749298096	High	0	2.606E-06
High	[K].HIEVPVEYIAGK.[V]		0.000109369	0	1	2	16	A6TGP0	A6TGP0 [284-295]	0	1354.7365274	High	High	High	1.3e9		8.5e7	3.96453356742859	High	0	1.591E-08
High	[R].DDEVIVLTGK.[D]		0.00688972	0	1	2	15	A6TEW1	A6TEW1 [8-17]	0	1088.58338086	High	High	High	9.9e7	3.7e7	5.5e7	3.82542681694031	High	0	0.0001138
High	[R].SHDALTAVTSLSVDK.[T]		2.18202E-06	0	1	1	95	A6T7E9	A6T7E9 [18-32]	0	1543.79622693	High	High	High	1.9e8	8.1e7	5.7e7	5.29277753829956	High	0	1.598E-10
High	[R].IQVTGSPAVLQSPQVQAK.[V]		0.000104867	0	1	1	6	A6T7K2	A6T7K2 [149-166]	0	1851.0334374	High	High	High	5.2e7	2.8e7	2.0e7	3.69416570663452	High	0	1.119E-08
High	[R].LAIVPDHPLLK.[D]		0.00201882	0	1	2	6	A6T7Z4	A6T7Z4 [97-107]	0	1215.74596997	High	High	High	5.0e7	1.6e7	2.4e7	1.92324757575989	High	0	2.358E-06
High	[K].GVHVVTVNDYLAQR.[D]		0.00300859	0	1	2	2	A6T4P1	A6T4P1 [125-138]	0	1570.83361556	Not Found	Not Found	High			2.2e7	3.0621645450592	High	0.001577	0.03619
High	[R].ADIDYNTSEAHTTYGVIGVK.[V]		7.71873E-08	0	1	1	461	B5XNA0	B5XNA0 [180-199]	0	2154.03495335	High	High	High	1.7e9	5.3e8	1.6e8	5.16339302062988	High	0	1.157E-11
High	[R].ADIDYNTSEAHTTYGVIGVK.[V]	1xDeamidated [N6]	3.03465E-05	0	1	1	45	B5XNA0	B5XNA0 [180-199]	0	2155.01896935	High	High	High		1.5e7	3.1e6	5.06571817398071	High	0	9.651E-07
High	[R].DTTTPASMAATLR.[K]		0.00438954	0	1	9	2	P37323	P37323 [154-166]	0	1335.65729075	Not Found	Not Found	High			2.8e8	3.35780763626099	High	0	9.622E-06
High	[R].LITIAVPR.[I]		0.0433934	0	1	2	12	A6TEW0	A6TEW0 [103-110]	0	882.57711388	High	High	High	1.3e9	4.5e8	2.7e8	2.10963940620422	High	0	0.0006268
High	[R].LIDQSTAEIVETAK.[R]		1.79438E-05	0	1	1	35	A6TEX3	A6TEX3 [17-30]	0	1517.80572899	High	High	High	6.7e9	7.7e7	1.6e9	5.33880949020386	High	0	4.604E-10
High	[R].GVDTTDTAAAALPAAQALAR.[R]		4.43003E-05	0	1	2	4	A6TBJ8	A6TBJ8 [142-161]	0	1883.98213005	High	Not Found	High	3.0e8		6.4e7	3.89635848999023	High	0	4.924E-08
High	[R].QLDPLVVGQEHYDTAR.[G]		1.33699E-05	0	1	2	12	A6TG36	A6TG36 [344-359]	0	1840.91880158	High	High	High	1.5e9	6.7e8	2.1e8	4.48746156692505	High	0	6.197E-10
High	[R].ELLSQYDFPGDDTPIVR.[G]		8.20175E-06	0	1	1	36	A6TEX7	A6TEX7 [156-172]	0	1964.95999762	High	High	High	1.3e10			5.60450506210327	High	0	7.823E-10
High	[R].DQVFAAVEQAR.[K]		0.020628	0	1	1	5	Q48436	Q48436 [64-74]	0	1233.62222595	High	High	High				2.92685151100159	High	0.002871	0.06614
High	[K].DGSAVVLGYTDR.[I]		0.000659551	0	1	1	15	P24017	P24017 [250-261]	0	1252.61680618	High	High	High				3.56692695617676	High	0	1.697E-05
High	[R].VVGQLGQVLGPR.[G]		0.000194939	0	1	2	12	A6TGN6	A6TGN6 [123-134]	0	1222.72663148	High	High	High	1.4e10	2.5e9	4.5e9	3.59042358398438	High	0	3.453E-08
High	[R].LALAGQFAEAR.[A]		0.00137599	0	1	1	5	A6TCA1	A6TCA1 [220-230]	0	1146.62658312	Not Found	High	High		1.7e7	1.2e7	3.18418478965759	High	0	2.514E-05
High	[K].IQAIIEDIK.[T]		0.0234875	0	1	2	3	A6T4P1	A6T4P1 [435-443]	0	1042.61428712	Not Found	High	High		1.1e8		2.60127544403076	High	0	0.0002026
High	[R].DHTLFALTDGK.[V]		0.00241335	0	1	1	13	B5XSV6	B5XSV6 [56-66]	0	1217.61607795	High	High	High	5.4e9	2.0e8	1.2e8	3.70686602592468	High	0	0.0001552
High	[K].RAQSVVDYLVAK.[G]		0.00558688	0	1	1	13	P24017	P24017 [275-286]	1	1348.75832546	High	High	High	9.7e8			3.04635286331177	High	0.003385	0.07985
High	[K].VSQALIAAGAPADCEPQVR.[Q]	1xCarbamidomethyl [C14]	0.000160498	0	1	2	3	A6TB43	A6TB43 [11-29]	0	1952.98583555	Not Found	High	High		2.7e8		3.14852499961853	High	0	2.413E-08
High	[K].TPLQSYPLDIHHVQDHLK.[A]		8.21142E-07	0	1	2	37	A6T6Q6	A6T6Q6 [102-119]	0	2141.1138129	High	High	High	5.6e9	1.6e9	3.2e8	5.94207239151001	High	0	1.743E-12
High	[K].TPLQSYPLDIHHVQDHLK.[A]	1xDeamidated [Q]	0.000471226	0	1	2	3	A6T6Q6	A6T6Q6 [102-119]	0	2142.0978289	Not Found	High	Not Found		5.9e7		4.19757461547852	High	0	1.689E-07
High	[K].FFINPTGR.[F]		0.0204147	0	1	2	8	A6TDV1	A6TDV1 [223-230]	0	951.50467721	High	High	High	8.6e8		1.7e8	2.48172950744629	High	0	0.0001564
High	[K].LQLVGVGYR.[A]		0.00378994	0	1	2	14	A6TEV7	A6TEV7 [87-95]	0	1004.58874114	High	High	High	1.0e9	2.9e8	6.9e6	2.99280500411987	High	0	7.356E-06
High	[R].ETIIVHEIPYQVNK.[A]		3.74885E-06	0	1	1	12	P14829	P14829 [257-270]	0	1682.91119712	High	High	High	2.3e8	3.8e7	1.4e7	5.04151105880737	High	0	2.705E-11
High	[R].SAYPDPQPLIGR.[L]		0.0121857	0	1	2	3	A6TBK7	A6TBK7 [618-629]	0	1313.68482619	High	Not Found	High	6.0e8		4.9e7	2.27918791770935	High	0.0001076	0.003712
High	[K].FALVGDVGGTNAR.[L]		0.000483768	0	1	2	4	A6TC33	A6TC33 [4-16]	0	1276.6644251	High	Not Found	High			1.8e7	3.35304546356201	High	0	1.782E-07
High	[R].QIASFPQHNGAPAFSPDGSK.[L]	1xDeamidated [N9]	0.00204013	0	1	1	4	B5XZC1	B5XZC1 [238-257]	0	2056.97229405	Not Found	High	High		1.2e8	9.2e7	3.9078426361084	High	0	6.771E-06
High	[R].QIASFPQHNGAPAFSPDGSK.[L]	2xDeamidated [Q1; N9]	0.0215035	0	1	1	2	B5XZC1	B5XZC1 [238-257]	0	2057.95631005	High	Not Found	Not Found				3.366215467453	High	0	0.0001719
High	[R].AVAPLVPAADALVLDSTELNIEQVIEK.[A]		4.12072E-06	0	1	2	11	A6T702	A6T702 [189-215]	0	2818.54481619	High	High	High		2.8e6	4.7e7	4.81612110137939	High	0	1.17E-08
High	[K].TILWNGPVGVFEFPNFR.[K]	1xDeamidated [N]	5.10526E-05	0	1	1	12	B5XUB8	B5XUB8 [303-319]	0	1994.01705954	High	High	High		1.3e8		5.37421321868896	High	0	3.033E-07
High	[R].VNAEYVEAFTK.[G]		0.00237564	0	1	2	10	A6TG38	A6TG38 [304-314]	0	1270.63139364	High	High	High	5.7e8	2.4e7	3.2e7	3.99819564819336	High	0	3.174E-06
High	[K].AIDEAKDEDTADIFTAASR.[D]		1.09758E-07	0	1	2	38	A6T6Q6	A6T6Q6 [135-153]	1	2038.95636868	High	High	High	1.5e9	1.4e9	7.6e8	6.95761966705322	High	0	2.268E-11
High	[K].AADMTGADIEAMTR.[S]		2.47237E-05	0	1	2	14	A6TGN5	A6TGN5 [114-127]	0	1452.64573974	High	High	High	7.1e8		7.9e7	4.6179084777832	High	0	5.575E-09
High	[R].EAGVPVLIDPK.[G]		0.0140303	0	1	2	4	A6TE31	A6TE31 [169-179]	0	1137.65140087	Not Found	High	High		1.7e8	6.0e7	2.30578446388245	High	0	7.937E-05
High	[K].GPFIDLHLLK.[K]		0.000652658	0	1	1	2	B5XN98	B5XN98 [8-17]	0	1152.6775561	Not Found	High	Not Found		2.4e7		2.49262571334839	High	0	3.055E-07
High	[K].AVIVCDEPSTMELK.[V]	1xCarbamidomethyl [C5]	0.000364274	0	1	2	6	A6T6C1	A6T6C1 [235-248]	0	1591.77060616	High	High	High	1.6e8	6.7e7	9.3e6	3.92340111732483	High	0	4.627E-06
High	[K].VSQALDILTYTNKK.[A]		0.000354829	0	1	1	23	A6TEW7	A6TEW7 [29-42]	1	1593.88464803	High	High	High	2.2e9	3.8e8	1.8e8	3.98526906967163	High	0	2.851E-06
High	[K].VLESAIANAEHNDGADIDDLK.[V]		1.23353E-08	0	1	1	49	A6TEW7	A6TEW7 [50-70]	0	2210.05714527	High	High	High	3.8e9	2.0e9	7.1e7	6.58267545700073	High	0	3.975E-15
High	[K].VLESAIANAEHNDGADIDDLK.[V]	1xDeamidated [N]	3.42851E-06	0	1	1	14	A6TEW7	A6TEW7 [50-70]	0	2211.04116127	High	High	High	4.2e7	3.2e7	3.6e7	5.10657358169556	High	0	2.308E-11
High	[K].DEEGLEIIR.[H]		0.0557074	0	1	1	4	B5XQC6	B5XQC6 [64-72]	0	1073.54732971	Not Found	High	High		6.5e7		2.84540557861328	High	0	0.0009945
High	[K].AVAAVNGPIAQAILGK.[D]		2.54417E-07	0	1	2	31	A6TD53	A6TD53 [67-82]	0	1492.88458854	High	High	High	5.7e9	2.1e9		5.92417526245117	High	0	2.085E-13
High	[K].AVAAVNGPIAQAILGK.[D]	1xDeamidated [Q/N]	2.39564E-05	0	1	2	37	A6TD53	A6TD53 [67-82]	0	1493.86860454	High	High	High		7.8e7	1.0e8	4.55037021636963	High	0	1.029E-06
High	[R].ALSQPDLYEGDGELR.[V]		3.08286E-05	0	1	1	16	A6T5N6	A6T5N6 [50-64]	0	1662.79695516	High	High	High	1.5e9		3.9e8	5.2858738899231	High	0	6.667E-09
High	[K].DAALSCDQFFVNHR.[W]	1xCarbamidomethyl [C6]	0.000245639	0	1	1	13	A6T4X1	A6T4X1 [82-95]	0	1679.75946462	High	High	High	3.0e9	3.0e8	1.6e8	4.17391157150269	High	0	5.22E-08
High	[K].TILWNGPVGVFEFPNFR.[K]		2.16803E-05	0	1	1	27	B5XUB8	B5XUB8 [303-319]	0	1993.03304354	High	High	High		1.0e8	8.9e6	4.86165332794189	High	0	6.465E-10
High	[-].MNIIEANVATPDAR.[V]		9.29297E-05	0	1	1	12	A6T5E8	A6T5E8 [1-14]	0	1514.76315274	High	High	High	1.3e8	5.8e7	2.7e7	4.27676486968994	High	0	9.235E-08
High	[R].FTDMIDGQTITR.[Q]		0.00182713	0	1	1	7	A6TGP1	A6TGP1 [1037-1048]	0	1397.67294081	High	Not Found	High	4.4e8			3.9004271030426	High	0	1.973E-06
High	[R].LIQQFADAGIR.[K]		0.0280115	0	1	2	2	A6TEI7	A6TEI7 [20-30]	0	1231.67934693	Not Found	Not Found	High			8.3e7	2.16473054885864	High	0	0.0002805
High	[R].AVAPLVPAADALVLDSTELNIEQVIEK.[A]	1xDeamidated [N20]	0.000406764	0	1	2	1	A6T702	A6T702 [189-215]	0	2819.52883219	High	Not Found	Not Found				4.30693626403809	High	0	1.306E-07
High	[K].IMIDLDGTENK.[S]		0.00118782	0	1	2	19	A6TD53	A6TD53 [93-103]	0	1248.614029	High	High	High	1.1e9		3.1e7	3.9763617515564	High	0	9.027E-07
High	[R].ISVVEVMGR.[Y]		0.00862943	0	1	1	6	A6TGB8	A6TGB8 [164-172]	0	989.54482741	High	High	High	4.2e8	2.3e7	3.2e7	2.90396928787231	High	0	0.000182
High	[K].KVLESAIANAEHNDGADIDDLK.[V]		1.33468E-08	0	1	1	22	A6TEW7	A6TEW7 [49-70]	1	2338.15210823	High	High	High	2.4e8	1.2e8		5.98282909393311	High	0	1.791E-14
High	[K].KVLESAIANAEHNDGADIDDLK.[V]	1xDeamidated [N9]	0.000839834	0	1	1	1	A6TEW7	A6TEW7 [49-70]	1	2339.13612423	Not Found	Not Found	High				5.03756380081177	High	0	4.817E-07
High	[R].DVSGEGVQQALLK.[L]		0.000360466	0	1	2	8	A6T5I1	A6T5I1 [201-213]	0	1343.71652017	High	High	High	4.0e8	2.5e8		3.87998223304749	High	0	1.727E-07
High	[K].AVIAAVEELK.[A]		0.00187574	0	1	3	54	A6TH53	A6TH53 [123-132]	0	1042.61428712	High	High	High	2.0e9	1.5e8		2.79763412475586	High	0	0.0001998
High	[K].VGEEVEIVGIK.[E]		0.00104165	0	1	1	144	A6TEX7	A6TEX7 [239-249]	0	1171.65688013	High	High	High	1.3e9	8.6e6	5.7e8	3.72811651229858	High	0	9.689E-06
High	[K].LADSGLNIIAAK.[S]		0.00138324	0	1	1	6	A6T6F6	A6T6F6 [361-372]	0	1185.68376359	High	High	High	3.4e8	1.9e8	1.5e8	3.4773154258728	High	0	8.905E-05
High	[K].TALGNDYHALFSFDDALANR.[L]	1xDeamidated [N5]	0.0092853	0	1	2	3	A6TCE4	A6TCE4 [311-330]	0	2212.03053712	Not Found	High	Not Found		1.3e7		4.6239333152771	High	0	3.737E-05
High	[R].YDGLVEQLGGR.[A]		0.00130559	0	1	1	11	B5XNL6	B5XNL6 [288-298]	0	1206.61132692	High	High	High	5.8e7	2.2e7	2.5e7	3.86881422996521	High	0	1.141E-06
High	[K].VTDGSGNAVQDGQGDLWVK.[R]		1.7965E-06	0	1	2	6	A6T6Y8	A6T6Y8 [45-63]	0	1945.92500907	High	High	High	2.3e8	2.3e7	6.9e7	5.03234195709229	High	0	8.619E-11
High	[R].ASVIAEAAHAEPGTIVAATK.[Q]		3.69022E-06	0	1	1	8	A6TEU1	A6TEU1 [251-270]	0	1907.0232666	High	High	High	7.8e7	8.2e6	4.5e6	4.48813772201538	High	0	7.509E-10
High	[R].DALNQAAEDLNQR.[L]		0.000463857	0	1	2	6	A6TDS2	A6TDS2 [25-37]	0	1457.69790991	High	High	High	1.2e8	5.0e7	4.0e7	3.9147641658783	High	0	1.642E-07
High	[K].LTVLDSLSK.[I]		0.0161516	0	1	1	15	B5XUB8	B5XUB8 [198-206]	0	975.57208797	High	High	High	5.3e9	2.7e9	4.0e8	2.4104163646698	High	0	0.0003395
High	[K].TLGEFIVEK.[Q]		0.0228859	0	1	2	4	A6THE3	A6THE3 [3-11]	0	1035.57208797	High	Not Found	High	2.0e8		5.9e7	2.35347867012024	High	0	0.0001934
High	[K].AIAEHTDLPQILYNVPSR.[T]		2.28499E-05	0	1	1	19	A6TCA1	A6TCA1 [121-138]	0	2037.07636478	High	High	High	1.2e8		6.2e7	4.20601034164429	High	0	6.852E-09
High	[R].IAVLEGDVLGSYQHGAR.[I]	1xDeamidated [Q13]	0.000862184	0	1	1	3	A6T4X2	A6T4X2 [135-151]	0	1785.91298838	High	High	Not Found		6.2e7		4.16031455993652	High	0	5.077E-07
High	[K].FESEVYILSK.[D]		0.0026525	0	1	1	804	A6TEX7	A6TEX7 [305-314]	0	1214.63033104	High	High	High	6.2e6	2.8e7	2.1e7	3.48911476135254	High	0	1.157E-05
High	[K].IDGQWVTHQWLK.[K]		0.0118715	0	1	1	20	B5Y1K5	B5Y1K5 [49-60]	0	1510.78012352	High	High	High	6.8e7	7.3e7	1.5e7	3.56824135780334	High	0	0.0001035
High	[K].KLNSAVFPSAQGGPLMHVIAAK.[A]		1.86381E-06	0	1	2	6	A6TCG5	A6TCG5 [251-272]	1	2236.22706851	High	High	High	4.5e7	7.0e7	6.0e7	5.35257148742676	High	0	2.771E-11
High	[K].KLNSAVFPSAQGGPLMHVIAAK.[A]	1xDeamidated [Q11]	8.95739E-05	0	1	2	1	A6TCG5	A6TCG5 [251-272]	1	2237.21108451	Not Found	High	Not Found		2.9e7		4.83758926391602	High	0	8.451E-09
High	[R].EISSCSNVWDFQAR.[R]	1xCarbamidomethyl [C5]	0.000144488	0	1	2	12	A6T6Z0	A6T6Z0 [355-368]	0	1698.75404485	High	High	High				4.5914192199707	High	0	3.687E-07
High	[R].GFGVPTLIAVHPENDPK.[G]		0.00288488	0	1	2	7	A6TGG1	A6TGG1 [168-184]	0	1790.94355984	High	High	High	6.2e7	4.3e7	7.7e6	3.27337145805359	High	0	1.425E-05
High	[K].IVAADNGDAWLDVK.[G]		0.000454211	0	1	2	69	A6T4F4	A6T4F4 [93-106]	0	1486.75363392	High	High	High	4.5e7	1.0e6	2.0e7	4.24543142318726	High	0	2.891E-07
High	[R].GQFAGIPLNILGDKK.[V]		0.0333888	0	1	1	4	A6T700	A6T700 [78-92]	1	1570.8951532	High	High	Not Found	1.5e8			2.75458741188049	High	0.0002068	0.007931
High	[K].IVAADNGDAWLDVK.[G]	1xDeamidated [N6]	3.64733E-05	0	1	2	28	A6T4F4	A6T4F4 [93-106]	0	1487.73764992	High	High	High		1.1e7		4.8062744140625	High	0	2.434E-07
High	[K].GFLAAAVLAR.[S]		0.0023632	0	1	1	26	Q9F663	Q9F663 [73-82]	0	988.59382654	High	High	High	3.0e7	8.5e7	1.4e7	3.20593595504761	High	0	6.355E-06
High	[R].ITGFAQTAQLPVYPVGGQVSHIPTTPR.[L]		0.0290441	0	1	1	2	A6TC10	A6TC10 [461-487]	0	2835.51518792	High	Not Found	Not Found	3.3e7			2.99098181724548	High	0	0.0002997
High	[K].TLLMDEQDHGFPVSGDALTQAAIQAANR.[C]		2.56436E-10	0	1	1	20	A6TBN1	A6TBN1 [174-201]	0	2969.44215876	High	High	High	3.2e7	4.0e7	4.7e7	6.66570138931274	High	0	7.984904E-19
High	[K].TLLMDEQDHGFPVSGDALTQAAIQAANR.[C]	1xDeamidated [Q/N]	1.00261E-06	0	1	1	19	A6TBN1	A6TBN1 [174-201]	0	2970.42617476	High	High	High	9.9e7			5.94367218017578	High	0	4.716E-10
High	[R].TTPSIIAYTQDGETLVGQPAKR.[Q]		2.4337E-05	0	1	2	15	A6T4F4	A6T4F4 [35-56]	1	2346.22996467	High	High	High	1.1e9		8.0e7	4.94164514541626	High	0	1.063E-09
High	[K].TFEVLATNGDTHLGGEDFDTR.[L]		1.61071E-07	0	1	2	24	A6T4F4	A6T4F4 [215-235]	0	2295.05239424	High	High	High	9.6e7	2.3e7	3.8e7	5.4890513420105	High	0	9.144E-14
High	[K].VVVDCAHGATYHIAPNVFR.[E]	1xCarbamidomethyl [C5]	0.0351544	0	1	1	2	B5XSW5	B5XSW5 [177-195]	0	2126.06000356	Not Found	High	Not Found		2.0e7		2.65677070617676	High	0	0.0004249
High	[K].YIFELNPAHQLVK.[R]		0.00375038	0	1	1	19	A6T5N6	A6T5N6 [566-578]	0	1571.85803945	High	High	High	4.6e8	1.5e8		2.89945268630981	High	0	7.261E-06
High	[R].SVEENLALFEK.[M]		0.0202035	0	1	2	12	A6T6C3	A6T6C3 [150-160]	0	1278.65760836	High	High	High				3.14783692359924	High	0	0.0003082
High	[K].ATLLGLGLR.[R]		0.0141774	0	1	1	26	A6TEV4	A6TEV4 [22-30]	0	913.58292751	High	High	High	1.0e9	2.3e8	8.7e7	2.54152989387512	High	0	8.06E-05
High	[K].GLPLYAHIAELNGTPGK.[Y]	1xDeamidated [N12]	1.96435E-06	0	1	2	32	A6TD53	A6TD53 [127-143]	0	1751.93266124	High	High	High	3.4e9	2.6e8	2.8e8	5.47238111495972	High	0	8.455E-12
High	[R].WETELNEALPGDAR.[AD]		7.69142E-05	0	1	9	11	P37323	P37323 [140-153]	0	1600.76017578	High	High	High				4.12863779067993	High	0	2.819E-08
High	[R].IDGSGQMAITVDVEVASNTPHPAR.[I]		0.00152838	0	1	2	63	A6TI29	A6TI29 [859-882]	0	2465.2089116	High	High	High	4.3e6	2.3e6	7.8e5	4.41734981536865	High	0	6.822E-05
High	[R].IDGSGQMAITVDVEVASNTPHPAR.[I]	1xDeamidated [N/Q]	0.0115052	0	1	2	30	A6TI29	A6TI29 [859-882]	0	2466.1929276	High	High	High	9.0e5	2.1e6	6.9e5	4.67260694503784	High	0	0.0001058
High	[R].DICQCEALWTPAK.[I]	2xCarbamidomethyl [C3; C5]	0.000195965	0	1	2	12	A6TCC2	A6TCC2 [200-212]	0	1591.72432503	High	High	High	5.3e8	4.0e8		3.95405769348145	High	0	3.782E-08
High	[R].EIELEDKFENMGAQMVK.[E]		4.44049E-07	0	1	3	48	A6TH53	A6TH53 [59-75]	1	2010.9510892	High	High	High	9.4e7	1.2e8	4.3e7	6.46548366546631	High	0	1.544E-11
High	[R].DDLSLIAVQGPQAK.[A]		0.000866725	0	1	1	6	A6TDR7	A6TDR7 [140-153]	0	1454.78493404	High	High	High	1.7e8	1.3e8	2.3e7	4.25662851333618	High	0	5.101E-07
High	[R].AVQLGGVALGTTQVINSK.[T]		2.94741E-07	0	1	2	77	A6T6Q6	A6T6Q6 [84-101]	0	1755.99632365	High	High	High	6.4e8	1.2e9	3.0e7	5.05733919143677	High	0	7.267E-12
High	[K].LGPVLPLPEGYTGHVR.[D]		0.000223473	0	1	2	10	P27217	P27217 [144-159]	0	1704.94316598	High	High	High	8.9e7		3.3e7	3.96733283996582	High	0	3.055E-07
High	[K].VTVELTPYDLSK.[G]		0.00197686	0	1	1	16	A6T6Y1	A6T6Y1 [53-64]	0	1364.73077326	High	High	High	1.0e8			3.61229109764099	High	0	2.991E-06
High	[K].LGTSTVSPVELENAVR.[G]		9.44062E-05	0	1	2	12	A6TE31	A6TE31 [298-313]	0	1671.89118989	High	High	High	3.9e8	2.1e8	5.8e7	4.07090330123901	High	0	9.855E-08
High	[K].LLVSELTGVEPK.[M]		0.00034928	0	1	1	14	A6TCV9	A6TCV9 [773-784]	0	1284.74094406	High	High	High	5.8e8	3.5e8	2.0e8	3.93952822685242	High	0	1.202E-07
High	[R].LINYLVDEFKK.[D]		0.0075313	0	1	2	48	A6T4F4	A6T4F4 [236-246]	1	1381.77257855	High	High	High	5.1e8	1.1e8	2.8e7	3.34669542312622	High	0	0.0002888
High	[K].QLAMHVAASKPEFVKPEDVSAEVVEK.[E]		0.00219574	0	1	1	5	A6T4X2	A6T4X2 [168-193]	0	2838.47060545	High	Not Found	High	4.0e7			3.00689959526062	High	0	3.27E-06
High	[K].QLAMHVAASKPEFVKPEDVSAEVVEK.[E]	1xDeamidated [Q1]	0.00688972	0	1	1	8	A6T4X2	A6T4X2 [168-193]	0	2839.45462145	High	High	High	5.2e7			2.52786636352539	High	0	2.174E-05
High	[K].TFEVLATNGDTHLGGEDFDTR.[L]	1xDeamidated [N8]	9.61338E-07	0	1	2	46	A6T4F4	A6T4F4 [215-235]	0	2296.03641024	High	High	High	2.5e8	2.3e7	6.4e7	5.55941820144653	High	0	2.935E-08
High	[K].FNQIGSLTETLAAIK.[M]		3.8129E-07	0	1	2	62	A6TD53	A6TD53 [343-357]	0	1605.88464803	High	High	High	3.1e9	3.5e9	5.1e8	4.86015129089355	High	0	3.228E-12
High	[K].FNQIGSLTETLAAIK.[M]	1xDeamidated [N/Q]	2.42095E-05	0	1	2	16	A6TD53	A6TD53 [343-357]	0	1606.86866403	Not Found	High	High		3.0e8	2.9e7	4.45909643173218	High	0	2.233E-09
High	[K].VSISTTMGAGVAVDQAGLNASAN.[-]		9.96181E-06	0	1	2	263	A6TGN6	A6TGN6 [212-234]	0	2134.04447217	High	High	High	4.6e7	1.8e7	1.3e7	4.51294326782227	High	0	1.396E-06
High	[R].SGLPQAALNYIQR.[I]		0.00178916	0	1	2	20	A6TH93	A6TH93 [390-402]	0	1430.77503812	High	High	High	2.5e8		1.1e7	3.6866192817688	High	0	1.897E-06
High	[K].TGGNLGTDGSVSYLFSK.[K]		4.76818E-05	0	1	1	16	A6TB33	A6TB33 [120-136]	0	1702.82825528	High	High	High				4.73694562911987	High	0	2.694E-09
High	[K].SDETLNDIVHASVLK.[E]		5.38068E-05	0	1	2	15	A6TFH4	A6TFH4 [593-607]	0	1640.84899074	High	High	High	1.2e8		7.0e6	4.65381622314453	High	0	3.357E-09
High	[R].FVIGGPMGDCGLTGR.[K]	1xCarbamidomethyl [C10]	5.85258E-05	0	1	2	10	A6TDV1	A6TDV1 [231-245]	0	1536.72974449	High	High	High	5.4e8	2.1e8	3.1e7	4.23592281341553	High	0	3.914E-09
High	[K].TGDIVEYLVK.[A]		0.0140303	0	1	2	6	A6T4Z7	A6T4Z7 [559-568]	0	1136.61976638	High	High	High	1.8e8	1.2e8		3.12100863456726	High	0	0.0003419
High	[K].GDSTIADPQTFEEQALR.[F]		2.84921E-05	0	1	1	12	Q48485	Q48485 [125-141]	0	1877.88756095	High	High	High	1.4e8	3.6e7	6.3e6	5.14864778518677	High	0	7.962E-09
High	[K].MVPCDFIAPAITHNPLSDHHQK.[L]	1xCarbamidomethyl [C4]	7.1836E-05	0	1	1	3	A6TGT4	A6TGT4 [398-419]	0	2528.21730864	High	Not Found	High	8.7e7			3.74160504341125	High	0	5.641E-09
High	[K].MVPCDFIAPAITHNPLSDHHQK.[L]	1xDeamidated [N/Q]; 1xCarbamidomethyl [C4]	0.00247753	0	1	1	2	A6TGT4	A6TGT4 [398-419]	0	2529.20132464	High	Not Found	Not Found				2.8615186214447	High	0	3.401E-06
High	[R].CQPDVIINTGSAGGLASTLK.[V]	1xCarbamidomethyl [C1]	2.90131E-07	0	1	1	14	A6T4W3	A6T4W3 [66-85]	0	2002.02736596	High	High	High	2.5e8	1.1e8	2.7e7	4.85287189483643	High	0	1.965E-12
High	[R].CQPDVIINTGSAGGLASTLK.[V]	1xDeamidated [N8]; 1xCarbamidomethyl [C1]	4.45336E-05	0	1	1	2	A6T4W3	A6T4W3 [66-85]	0	2003.01138196	Not Found	High	High				4.7010817527771	High	0	2.381E-09
High	[K].AIISDVNATDEDRWNAVLK.[L]		6.21549E-07	0	1	1	618	B5XNA6	B5XNA6 [29-47]	1	2130.08257227	High	High	High	2.0e8	2.5e7	1.2e8	5.70287990570068	High	0	1.278E-10
High	[K].AIISDVNATDEDRWNAVLK.[L]	1xDeamidated [N]	0.000104867	0	1	1	27	B5XNA6	B5XNA6 [29-47]	1	2131.06658827	High	High	High	3.4e7	1.0e7	2.5e7	5.28399753570557	High	0	1.555E-08
High	[R].FANPQQGSVIFDDQIR.[G]	1xDeamidated [Q/N]	5.35883E-06	0	1	1	27	A6TC43	A6TC43 [142-157]	0	1835.89225292	High	High	High	8.6e7	2.2e7		5.51413345336914	High	0	9.106E-10
High	[R].FANPQEGSVIFDDQIR.[G]		5.35883E-06	0	1	1	18	B5XVT8	B5XVT8 [142-157]	0	1835.89225249	High	High	High	8.6e7	2.2e7		5.51413345336914	High	0	9.107E-10
High	[R].QASFDPSVLAIK.[I]		0.0478195	0	1	1	2	Q07411	Q07411 [356-367]	0	1275.69432825	Not Found	High	Not Found				2.80844712257385	High	0	0.0007506
High	[R].SNQNTCINQMPCVSLGEPIER.[G]	1xDeamidated [N/Q]; 2xCarbamidomethyl [C6; C12]	0.000137815	0	1	2	5	A6TGP0	A6TGP0 [759-779]	0	2448.09520484	High	High	Not Found		7.5e7		5.35736894607544	High	0	4.984E-08
High	[K].GLPLYAHIAELNGTPGK.[Y]		9.0735E-07	0	1	2	22	A6TD53	A6TD53 [127-143]	0	1750.94864524	High	High	High	1.7e9	3.0e8	1.1e8	4.49069452285767	High	0	2.096E-12
High	[R].SNQNTCINQMPCVSLGEPIER.[G]	2xCarbamidomethyl [C6; C12]	6.29933E-05	0	1	2	11	A6TGP0	A6TGP0 [759-779]	0	2447.11118884	High	High	High	2.8e8	2.2e8	6.8e7	5.00270462036133	High	0	4.479E-09
High	[R].AAEQGRPGSAFVSLPQDVVDGPVSGK.[V]	1xDeamidated [Q]	0.000721163	0	1	1	7	P27696	P27696 [154-179]	0	2569.28927077	High	High	High		2.3e8		4.69993209838867	High	0	3.663E-07
High	[K].VSISTTMGAGVAVDQAGLNASAN.[-]	1xDeamidated [Q/N]	0.0034124	0	1	2	15	A6TGN6	A6TGN6 [212-234]	0	2135.02848817	High	High	High		1.2e7		3.83938455581665	High	0.0008994	0.02209
High	[-].MNIQALLSEK.[V]		0.0565617	0	1	2	2	A6TB43	A6TB43 [1-10]	0	1146.61872054	High	Not Found	Not Found				2.15999245643616	High	0.000179	0.006488
High	[K].GMNTAVGDEGGYAPNLGSNAEALAVIAEAVK.[A]		2.23624E-09	0	1	2	74	A6TD53	A6TD53 [201-231]	0	2989.45714008	High	High	High	6.8e7	4.9e8	1.6e7	6.76022243499756	High	0	5.543E-15
High	[K].GMNTAVGDEGGYAPNLGSNAEALAVIAEAVK.[A]	1xDeamidated [N]	4.17406E-08	0	1	2	20	A6TD53	A6TD53 [201-231]	0	2990.44115608	High	High	High	1.9e7			7.07312202453613	High	0	4.645E-13
High	[R].SDLFNVNAGIVK.[N]		0.0222996	0	1	4	5	A6TEQ3	A6TEQ3 [88-99]	0	1276.68957722	High	Not Found	High			3.8e7	3.27400588989258	High	0	0.0001851
High	[K].NDLQGATLAIVPGDPER.[V]		1.54077E-05	0	1	1	14	P52671	P52671 [14-30]	0	1765.90790255	High	High	High	5.2e9	5.0e9	1.5e9	3.98729586601257	High	0	7.419E-10
High	[K].NDLQGATLAIVPGDPER.[V]	1xDeamidated [N/Q]	0.000135659	0	1	1	23	P52671	P52671 [14-30]	0	1766.89191855	High	High	High	3.0e8	1.2e8	2.8e7	4.65698146820068	High	0	4.48E-07
High	[K].VSQALDILTYTNK.[K]		0.000144488	0	1	1	16	A6TEW7	A6TEW7 [29-41]	0	1465.78968507	High	High	High	2.6e8		2.4e7	4.585777759552	High	0	5.499E-08
High	[R].ELPELTEEFIKR.[F]		0.000978025	0	2	2	17	A6T5H9; B5Y0U3	A6T5H9 [244-255]; B5Y0U3 [244-255]	1	1503.80533513	High	High	High	2.8e8	1.1e8	4.0e7	3.35205769538879	High	0	7.773E-06
High	[K].SVAEGQHAPVALVFGR.[E]		0.000299919	0	1	1	2	A6TCF3	A6TCF3 [100-115]	0	1637.87581471	High	Not Found	Not Found	9.9e7			3.72610902786255	High	0	7.495E-08
High	[K].LVMAHAGITPQWDLETAQQCAR.[D]	1xDeamidated [Q11]; 1xCarbamidomethyl [C20]	0.00541389	0	1	2	1	A6T4I5	A6T4I5 [116-137]	0	2497.19623924	Not Found	High	Not Found				4.1285080909729	High	0	1.408E-05
High	[R].LMLPAWLGAGAALQK.[V]		0.0323714	0	1	1	6	B5XZ20	B5XZ20 [726-740]	0	1539.87158107	High	High	High		5.1e7	1.8e7	2.61068034172058	High	0	0.000364
High	[R].QILPEANSQIVGFR.[Y]		0.000983176	0	1	3	9	A6TFL4	A6TFL4 [153-166]	0	1571.85401665	High	High	High	4.6e8	1.5e8	7.1e7	2.96628475189209	High	0	6.368E-06
High	[R].VFMQPASEGTGIIAGGAMR.[A]		5.42182E-07	0	1	1	14	A6TEV5	A6TEV5 [94-112]	0	1892.93571402	High	High	High	7.0e8	8.5e8		5.69461154937744	High	0	2.845E-11
High	[R].AAEQGRPGSAFVSLPQDVVDGPVSGK.[V]		2.27301E-05	0	1	1	10	P27696	P27696 [154-179]	0	2568.30525477	High	High	High	1.1e8	1.3e8	3.4e7	4.56490182876587	High	0	1.393E-09
High	[R].VALIENAEFVEGSDK.[L]		0.029498	0	1	2	13	A6TBK7	A6TBK7 [583-597]	0	1620.81154262	High	High	High	8.1e8	5.8e8	1.9e8	2.63326740264893	High	0	0.0003094
High	[-].MIPVVALVGRPNVGK.[S]		0.00273737	0	1	1	3	A6TCD0	A6TCD0 [1-15]	0	1549.92467925	High	High	High	5.4e7	2.3e7	1.1e7	2.47667098045349	High	0	6.495E-06
High	[K].NVIGSIFSR.[F]		0.00570525	0	1	1	10	A6TCD7	A6TCD7 [18-26]	0	992.55235562	High	High	High		6.6e7	2.7e7	2.56700944900513	High	0	0.0004631
High	[K].AVGESVAKPLEYYDNNVTGTLK.[L]		3.26068E-08	0	1	1	17	P45602	P45602 [85-106]	0	2368.20308121	High	High	High	4.8e8	5.0e8	2.8e7	6.27495813369751	High	0	5.112E-15
High	[R].IGLTCQLAQVAER.[V]	1xCarbamidomethyl [C5]	0.000165638	0	1	2	16	A6TI29	A6TI29 [883-895]	0	1458.77332385	High	High	High	1.5e9			4.14928102493286	High	0	8.944E-08
High	[R].ADDMQFFAER.[V]		0.00867471	0	1	1	5	A6T726	A6T726 [282-291]	0	1229.52554841	High	High	High	1.4e8			3.1491231918335	High	0	7.157E-05
High	[R].GIEGTSLDVPEDIVHSGK.[T]		1.65164E-06	0	1	2	17	A6T5G0	A6T5G0 [73-90]	0	1852.9286975	High	High	High	6.6e8	2.2e8	8.2e7	5.06649684906006	High	0	3.662E-08
High	[R].DAQNIDELMGER.[T]		0.0115052	0	1	2	1	A6TEI3	A6TEI3 [361-372]	0	1390.62671886	Not Found	Not Found	High				2.96728181838989	High	0	5.524E-05
High	[K].LTLVQVVDAPGQVQPMVVSPNK.[E]		9.4519E-06	0	1	2	8	A6T6J6	A6T6J6 [26-47]	0	2319.27407818	High	High	High		2.3e7	2.2e7	4.76366138458252	High	0	1.294E-07
High	[R].SQDLASQAEESFVEAE.[-]		4.71834E-05	0	1	2	18	A6T4X1	A6T4X1 [226-241]	0	1739.76062913	High	High	High	1.3e8		3.4e7	5.43517637252808	High	0	5.265E-09
High	[K].LWSAEIPNLYR.[A]		0.00457763	0	1	2	23	A6TI29	A6TI29 [301-311]	0	1361.72121171	High	High	High	1.4e8		4.8e7	2.99200797080994	High	0	1.83E-05
High	[K].NDLQGATLAIVPGDPERVEK.[I]		3.64733E-05	0	1	1	19	P52671	P52671 [14-33]	1	2122.11387239	High	High	High	5.5e8	3.4e8	3.0e7	5.33911895751953	High	0	3.712E-09
High	[R].SDLWQDPQDLR.[D]		0.0438399	0	1	1	7	P26420	P26420 [161-171]	0	1372.6491689	High	High	High	2.7e8	8.8e7	2.5e7	3.12502264976501	High	0.001061	0.02511
High	[K].SLGQFNLDGINPAPR.[G]		8.55386E-06	0	1	2	17	A6T4F4	A6T4F4 [453-467]	0	1598.82853016	High	High	High	3.3e9		7.5e7	4.70935916900635	High	0	4.596E-08
High	[K].LDVLDGLK.[E]		0.0156543	0	1	2	12	A6TH93	A6TH93 [333-340]	0	872.5087595	High	High	High	3.3e8	1.2e8	2.4e7	2.4429292678833	High	0	9.637E-05
High	[K].ELITDFGVK.[K]		0.0346154	0	1	2	4	B5Y274	B5Y274 [76-84]	0	1021.55643791	High	Not Found	High	5.3e7			2.36720609664917	High	0	0.0004125
High	[K].VDVSDRDQVFAAVEQAR.[K]		5.46617E-05	0	1	1	27	Q48436	Q48436 [58-74]	1	1904.9460789	High	High	High	2.9e8	1.1e8	5.4e7	5.05136251449585	High	0	4.36E-09
High	[K].DAQSALTVSETTFGR.[D]		5.73086E-05	0	1	1	74	A6TEX1	A6TEX1 [7-21]	0	1582.77074044	High	High	High	3.9e8	8.7e6	4.8e7	4.78040885925293	High	0	2.247E-07
High	[K].KGPFIDLHLLK.[K]		0.000952673	0	1	1	58	B5XN98	B5XN98 [7-17]	1	1280.77251906	High	High	High	1.1e9	3.7e8	3.1e7	4.13637161254883	High	0	0.0003224
High	[K].LFVEPNPIPVK.[W]		0.00467467	0	1	1	10	A6TCA1	A6TCA1 [243-253]	0	1252.72998554	High	High	High	7.2e8	3.0e8	1.2e8	3.14620542526245	High	0.0008323	0.02033
High	[K].LLANQEEGTQIR.[V]		0.00117541	0	1	2	2	B5XTS2	B5XTS2 [15-26]	0	1371.72266817	High	Not Found	Not Found	2.8e8			4.06797695159912	High	0	1.553E-06
High	[R].ACEENDIPYYPIR.[Q]	1xCarbamidomethyl [C2]	0.0088582	0	1	1	8	Q48485	Q48485 [305-317]	0	1639.74208322	High	High	High	1.8e8		1.2e7	2.84663057327271	High	0	3.422E-05
High	[R].VATEFSETATATLK.[S]		3.4425E-05	0	1	1	846	B5XUB8	B5XUB8 [259-272]	0	1468.75296518	High	High	High	2.2e7	7.2e7	1.7e7	4.93381643295288	High	0	3.214E-09
High	[R].DGHPLFAGFVK.[A]		0.00163636	0	1	2	3	A6TD54	A6TD54 [524-534]	0	1187.62076949	Not Found	High	High				3.33950304985046	High	0	8.704E-06
High	[K].EMLEHMASTLAQGER.[I]		0.00410021	0	1	2	5	A6T704	A6T704 [28-42]	0	1702.78871548	High	High	Not Found		1.4e7		3.09703588485718	High	0	8.541E-06
High	[R].FDGNACVILNNNSEQPIGTR.[I]	1xCarbamidomethyl [C6]	4.63113E-07	0	1	1	58	A6TEW2	A6TEW2 [79-98]	0	2219.05095485	High	High	High	1.0e8	1.7e7	1.1e7	5.58884906768799	High	0	1.414E-11
High	[R].FDGNACVILNNNSEQPIGTR.[I]	1xDeamidated [N/Q]; 1xCarbamidomethyl [C6]	3.16866E-06	0	1	1	113	A6TEW2	A6TEW2 [79-98]	0	2220.03497085	High	High	High	1.8e7	1.9e7	2.7e7	5.75287246704102	High	0	3.369E-11
High	[R].FDGNACVILNNNSEQPIGTR.[I]	2xDeamidated [N/Q]; 1xCarbamidomethyl [C6]	2.20247E-05	0	1	1	7	A6TEW2	A6TEW2 [79-98]	0	2221.01898685	Not Found	High	Not Found				5.05425119400024	High	0	7.154E-10
High	[R].ETFADIGQTIAK.[Y]		0.0012323	0	1	1	9	B5Y275	B5Y275 [382-393]	0	1293.66850739	High	High	High	1.6e9		1.0e8	3.82222056388855	High	0	2.008E-06
High	[R].APIVLAVYTR.[A]		0.0014052	0	1	1	46	Q9F663	Q9F663 [255-264]	0	1102.66190604	High	High	High		2.6e7		3.3536229133606	High	0	1.222E-06
High	[R].VVEPLITLAK.[T]		0.0226496	0	1	1	6	A6TEU7	A6TEU7 [47-56]	0	1082.68197276	High	High	High	9.5e9		6.1e8	2.25329518318176	High	0	0.0006097
High	[R].LTLCDVSAPAVEASR.[A]	1xCarbamidomethyl [C4]	5.73086E-05	0	1	2	6	A6THY6	A6THY6 [223-237]	0	1588.79993243	Not Found	High	High		5.8e7	7.8e7	5.01324558258057	High	0	1.085E-07
High	[K].SAVEQWSAGATGLGVR.[T]		9.30408E-06	0	1	2	14	A6TCE4	A6TCE4 [404-419]	0	1588.8077947	High	High	High	4.2e8		7.8e7	5.69508600234985	High	0	4.369E-09
High	[K].LMEIAQQQHAQQQAGSADAQASNAKDDDVVDAEFEEVK.[D]		2.62565E-07	0	1	2	6	A6T4F4	A6T4F4 [598-635]	1	4114.88943357	High	High	High	2.1e7	4.2e7	1.4e7	5.71267986297607	High	0	6.641E-13
High	[K].LMEIAQQQHAQQQAGSADAQASNAKDDDVVDAEFEEVK.[D]	1xDeamidated [Q/N]	5.08174E-10	0	1	2	58	A6T4F4	A6T4F4 [598-635]	1	4115.87344957	Not Found	High	High		1.8e7	5.2e7	8.52857971191406	High	0	2.738E-18
High	[K].LMEIAQQQHAQQQAGSADAQASNAKDDDVVDAEFEEVK.[D]	2xDeamidated [Q/N]	0.000281594	0	1	2	17	A6T4F4	A6T4F4 [598-635]	1	4116.85746557	High	High	Not Found	4.4e7	3.6e7		5.55201482772827	High	0	9.324E-08
High	[K].IIEFVEKPANPPAMPTDPTK.[S]		0.000569333	0	1	2	5	A6TF49	A6TF49 [189-208]	0	2195.1416671	High	High	High	2.1e8	1.2e8	3.8e7	3.32510805130005	High	0	2.393E-07
High	[R].GGLVPGALLAR.[E]		0.00389067	0	1	1	5	A6T532	A6T532 [38-48]	0	1023.63094029	High	High	High	6.8e8	2.3e8	2.2e7	2.57090616226196	High	0	1.613E-05
High	[K].TEFDVILK.[A]		0.0233659	0	1	2	110	A6TGN9	A6TGN9 [53-60]	0	964.53497422	High	High	High	6.8e7	2.3e7	3.4e6	2.43110489845276	High	0.0001657	0.005523
High	[R].VDLAELVK.[A]		0.0281568	0	1	1	10	B5XUB1	B5XUB1 [44-51]	0	886.52440956	High	High	High	1.1e8	5.9e7		2.288165807724	High	0	0.0008104
High	[K].GLNEHGYIIPGLGDAGDK.[I]		2.85594E-07	0	1	2	8	A6TCB0	A6TCB0 [186-203]	0	1825.90790255	High	High	High		3.0e7		5.40116357803345	High	0	5.017E-12
High	[R].GLVAQVTDEEALAER.[L]		0.000198036	0	1	2	15	A6T9Y5	A6T9Y5 [18-32]	0	1600.81769062	High	High	High	4.1e7		2.9e7	4.25658941268921	High	0	2.077E-07
High	[K].NILMIGPTGVGK.[T]		0.0296509	0	1	2	4	B5XZ37	B5XZ37 [52-63]	0	1199.68165515	High	Not Found	High	2.1e8		4.2e7	3.12033128738403	High	0	0.0003107
High	[R].VSTLDLENLPR.[N]		0.00862943	0	1	1	8	A6T726	A6T726 [179-189]	0	1256.68449182	High	High	High	7.8e8			3.22016525268555	High	0	4.415E-05
High	[K].DISFEAPNAPQVFQK.[D]		0.000123417	0	1	1	11	B5XTJ1	B5XTJ1 [20-34]	0	1690.84351148	High	High	High	1.4e9	9.5e8	7.7e7	3.96979594230652	High	0	6.329E-06
High	[R].FATSDLNDLYR.[R]		0.00365328	0	1	1	14	A6TGP1	A6TGP1 [260-270]	0	1314.63245624	High	High	High	1.0e9		8.9e6	3.87140345573425	High	0	6.896E-06
High	[K].MGAEAIQALLR.[N]		0.000442435	0	1	1	12	A6TGP1	A6TGP1 [180-190]	0	1172.645604	High	High	High				4.58441638946533	High	0	1.521E-07
High	[R].DTINAPAEELGPEQLAQR.[A]		1.2619E-05	0	1	2	12	A6TCE4	A6TCE4 [112-129]	0	1951.97195925	High	High	High	6.7e8	3.6e8	1.5e8	5.16187572479248	High	0	7.271E-10
High	[R].AAVEEGVVAGGGVALVR.[V]		7.35356E-07	0	1	3	834	A6TH53	A6TH53 [405-421]	0	1553.86458131	High	High	High	1.6e7	6.2e7	3.5e7	5.15436697006226	High	0	1.284E-10
High	[K].VLQLLGLPYRK.[V]		0.0466142	0	1	2	6	A6T6Z0	A6T6Z0 [315-325]	1	1299.81471821	High	Not Found	High	2.6e7		1.4e7	2.61986494064331	High	0	0.0007168
High	[K].RIINEPTAAALAYGLDK.[E]		6.50108E-05	0	1	2	6	A6T4F4	A6T4F4 [167-183]	1	1815.99632365	High	High	High		2.1e7	1.2e7	3.95979022979736	High	0	4.723E-09
High	[R].FQQAGHKPVALVGGATGLIGDPSFK.[A]		1.07914E-06	0	1	2	10	A6T9Y5	A6T9Y5 [65-89]	0	2495.3405182	High	High	High	4.8e7			4.84803056716919	High	0	2.866E-12
High	[R].FQQAGHKPVALVGGATGLIGDPSFK.[A]	1xDeamidated [Q]	0.000625797	0	1	2	7	A6T9Y5	A6T9Y5 [65-89]	0	2496.3245342	High	Not Found	High	6.8e7			3.67595648765564	High	0	2.823E-07
High	[R].GANFIAVHEMLDGFR.[T]		0.00034928	0	1	2	24	A6T6Q6	A6T6Q6 [56-70]	0	1676.82133632	High	High	High	2.4e7	1.5e7	1.3e7	3.7502715587616	High	0	0.0001371
High	[R].SANIALVLYK.[D]		0.00745284	0	1	1	16	A6TEW9	A6TEW9 [88-97]	0	1091.64592161	High	High	High				3.28173160552979	High	0	8.192E-05
High	[K].DIFLLSPDDGAKPGQQVK.[-]		7.45273E-05	0	1	2	12	A6TBK7	A6TBK7 [660-677]	0	1928.01236757	High	High	High	2.4e8	2.3e8	4.0e7	4.30978727340698	High	0	6.064E-09
High	[R].NEETLEPVPYFQK.[L]		0.000326221	0	1	2	11	A6TCB0	A6TCB0 [104-116]	0	1593.77951427	High	High	High	8.3e8	4.8e8		5.23838376998901	High	0	5.458E-06
High	[K].AVGESVAKPLEYYDNNVTGTLK.[L]	1xDeamidated [N]	0.0327071	0	1	1	3	P45602	P45602 [85-106]	0	2369.18709721	Not Found	High	Not Found		1.7e7		3.45487952232361	High	0	0.0007118
High	[R].QGNALGWATAGGSGFR.[G]		5.53046E-06	0	1	1	21	A6TEV0	A6TEV0 [38-53]	0	1549.75061423	High	High	High	2.3e9		6.8e7	4.56882905960083	High	0	1.576E-09
High	[R].DWYVVDATGK.[T]		0.00938296	0	1	1	12	B5XSS1	B5XSS1 [14-23]	0	1153.55241511	High	High	High	2.2e8			3.76718974113464	High	0	5.446E-05
High	[K].GMPIATPVFDGAK.[E]		0.019685	0	1	2	6	A6TGP0	A6TGP0 [1179-1191]	0	1303.67148435	High	High	High	6.8e8	3.7e8	1.4e8	2.69553804397583	High	0.0001926	0.007323
High	[K].VLAEAHNLPVFQPSSLRPQDNQR.[L]		0.00273737	0	1	1	5	A6TEU1	A6TEU1 [54-76]	0	2616.36410709	High	High	Not Found	6.3e7	4.1e7		2.56628394126892	High	0	5.69E-05
High	[R].ENELEEAVMSDR.[D]		0.00521881	0	1	2	3	A6TEI7	A6TEI7 [376-387]	0	1421.62129909	High	Not Found	High	1.2e8			4.01982545852661	High	0	3.094E-05
High	[R].LATLPTYEEAIAR.[L]		0.000481233	0	1	1	18	P0A297	P0A297 [126-138]	0	1447.77912041	High	High	High	1.1e9		1.8e8	3.2263343334198	High	0	9.15E-07
High	[R].AQSVVDYLVAK.[G]		0.0126394	0	1	1	11	P24017	P24017 [276-286]	0	1192.6572145	High	High	High	6.0e8			3.19249701499939	High	1.608E-05	0.001565
High	[R].ILDIIPESLHQR.[R]		0.0039317	0	1	2	21	A6THE3	A6THE3 [297-308]	0	1433.81108927	High	High	High	1.4e8	6.2e7	2.8e7	3.01234912872314	High	0	1.172E-05
High	[K].AANDDLLNSFWLLDSEK.[G]		3.63251E-06	0	1	1	37	A6TCJ1	A6TCJ1 [10-26]	0	1950.94434756	High	High	High	4.0e7	1.5e9	9.5e8	6.08518505096436	High	0	3.913E-11
High	[K].AANDDLLNSFWLLDSEK.[G]	1xDeamidated [N]	2.00371E-05	0	1	1	26	A6TCJ1	A6TCJ1 [10-26]	0	1951.92836356	High	High	High	1.2e7	1.3e8	1.2e8	5.25673294067383	High	0	2.971E-09
High	[K].DGETGIEEGCLSIPEQR.[A]	1xCarbamidomethyl [C10]	0.000119587	0	1	2	10	A6TEU0	A6TEU0 [82-98]	0	1889.85454656	High	High	High	4.8e7	7.2e7		3.18686461448669	High	0	1.418E-08
High	[K].ISVMGHGMGIPSCSIYTK.[E]	1xCarbamidomethyl [C13]	2.70337E-05	0	1	2	6	B5Y274	B5Y274 [58-75]	0	1937.92818612	High	High	High	2.7e7	2.6e7	1.2e7	4.54640483856201	High	0	9.62E-10
High	[R].LLETSHIPVTSTYQAAGAVNQDNFSR.[F]		1.79129E-08	0	1	1	12	P27696	P27696 [230-255]	0	2819.39586056	High	High	High	5.7e8	5.4e7	1.1e8	6.30724954605103	High	0	5.271E-12
High	[R].LLETSHIPVTSTYQAAGAVNQDNFSR.[F]	1xDeamidated [N/Q]	1.52467E-05	0	1	1	10	P27696	P27696 [230-255]	0	2820.37987656	High	Not Found	High	7.0e7			6.03527784347534	High	0	3.441E-10
High	[R].YAIALNLER.[D]		0.0339092	0	1	2	10	A6TG38	A6TG38 [60-68]	0	1062.5942204	High	High	High	2.3e7	2.0e7		2.5277373790741	High	0.0009532	0.02291
High	[K].QIAAVAEDGEPCVTYIGADGAGHYVK.[M]	1xCarbamidomethyl [C12]	4.24038E-08	0	1	1	25	P41576	P41576 [158-183]	0	2691.27190601	High	High	High	6.4e8	1.3e9	8.9e7	6.65275955200195	High	0	8.214E-15
High	[K].QIAAVAEDGEPCVTYIGADGAGHYVK.[M]	1xDeamidated [Q1]; 1xCarbamidomethyl [C12]	0.00219574	0	1	1	1	P41576	P41576 [158-183]	0	2692.25592201	Not Found	Not Found	High			1.8e7	3.7138991355896	High	0	2.758E-06
High	[R].VIESLIHSGEPLGLEAGSK.[A]		4.77946E-07	0	1	1	9	B5XUB1	B5XUB1 [108-126]	0	1936.03858229	High	High	High	1.7e8		2.1e7	5.12467193603516	High	0	9.658E-13
High	[R].LDYCLVGEPSSTEVVGDVVK.[N]	1xCarbamidomethyl [C4]	1.66712E-05	0	1	2	10	A6TC94	A6TC94 [155-174]	0	2166.0634766	High	High	High	2.5e7	2.2e7	2.5e7	4.4241156578064	High	0	4.048E-10
High	[R].YLGPEVPKEDLIWQDPLPAATHQPSAEDIASLK.[T]		0.000364274	0	1	1	3	A6T9H9	A6T9H9 [422-454]	1	3628.85335345	High	High	High		1.0e8	1.5e7	3.54285907745361	High	0	4.047E-05
High	[K].NMITGAAQMDGAILVVAATDGPMPQTR.[E]		2.94047E-05	0	1	1	141	A6TEX7	A6TEX7 [91-117]	0	2729.34191632	High	High	High	5.8e6	2.0e6	1.7e6	5.46363019943237	High	0	1.129E-09
High	[K].KVALVTGAGQGIGK.[A]		0.000478711	0	1	1	4	Q48436	Q48436 [3-16]	1	1298.77906092	High	High	Not Found	4.4e7	4.9e7		3.86165809631348	High	0	3.786E-06
High	[R].VPHFGYADR.[I]		0.0513566	0	1	2	2	A6T518	A6T518 [162-170]	0	1061.51630447	Not Found	High	Not Found		2.0e7		1.79159486293793	High	0.001262	0.02875
High	[K].ATVAYIPK.[D]		0.0524126	0	1	2	4	A6TBN8	A6TBN8 [122-129]	0	862.50328024	High	High	Not Found	5.3e7	6.8e7		2.29254865646362	High	0	0.0009225
High	[R].DYFGAHTYK.[R]		0.0186872	0	2	2	5	P00350; P41576	P00350 [446-454]; P41576 [446-454]	0	1101.49998567	High	High	Not Found	4.5e8	7.4e7		1.86600494384766	High	0.0002208	0.008391
High	[K].RGPAIAQAFDAEGKPSK.[A]		7.01391E-07	0	1	2	4	A6TFH4	A6TFH4 [73-89]	1	1742.91840772	High	High	Not Found	3.1e8	1.6e8		5.44865655899048	High	0	1.646E-11
High	[K].DAMFTTSSENR.[E]		0.0141774	0	1	1	2	B5XQC6	B5XQC6 [315-325]	0	1258.5368413	Not Found	High	Not Found		1.3e8		3.59488725662231	High	0	0.0001085
High	[R].SALPTPHEIR.[H]		0.0153312	0	1	2	5	A6T5I1	A6T5I1 [62-71]	0	1120.61093306	High	High	Not Found	1.0e8	7.7e6		2.65879082679749	High	0	9.275E-05
High	[K].ILNICDMPIGIEGR.[M]	1xCarbamidomethyl [C5]	0.0516187	0	1	1	2	Q9AGA6	Q9AGA6 [165-178]	0	1600.81855945	Not Found	High	Not Found				2.99557685852051	High	0.0006553	0.01659
High	[K].ETPADAEVISHQLMLR.[A]		0.00052619	0	1	2	4	A6T4Z7	A6T4Z7 [13-28]	0	1809.91635877	High	High	Not Found	2.7e8	1.5e8		3.24135255813599	High	0	2.062E-07
High	[K].IIGEQLGVK.[Q]		0.0349738	0	1	1	2	B5XXH6	B5XXH6 [11-19]	0	956.57750774	High	Not Found	Not Found	9.5e9			1.95243692398071	High	0	0.0004209
High	[K].NPASPAYGQYTDASGK.[S]		0.000254841	0	1	2	3	A6TE25	A6TE25 [149-164]	0	1626.73944032	High	High	Not Found	3.0e7	1.3e7		3.33388042449951	High	0	7.392E-08
High	[K].VGDIVVSDEAR.[Y]		0.00121943	0	1	2	8	A6T4W3	A6T4W3 [86-96]	0	1159.59534249	High	High	Not Found	3.7e8	8.0e7		3.75737333297729	High	0	0.000131
High	[R].ITLHGPLDQPTLK.[R]		6.33251E-05	0	1	1	4	B5XNR7	B5XNR7 [298-310]	0	1432.8158403	High	Not Found	Not Found	8.5e7			2.83364963531494	High	0	1.301E-07
High	[R].GAQLNQFALHPLR.[I]		0.00238814	0	1	1	4	P27696	P27696 [363-375]	0	1464.80700698	High	Not Found	Not Found	2.8e8			3.08632898330688	High	0	3.197E-06
High	[K].GEGMVLTGPK.[E]		0.0112085	0	1	1	4	A6TGP1	A6TGP1 [522-531]	0	988.51319292	High	High	Not Found	3.3e8	2.7e8		2.57373046875	High	0	5.266E-05
High	[K].IIDDAVER.[I]		0.031062	0	1	2	4	A6TCC2	A6TCC2 [213-220]	0	930.48908664	High	High	Not Found	3.3e8	4.4e8		2.77111124992371	High	0	0.0003378
High	[R].ENSQLKEQQQGWQER.[L]		0.00114494	0	1	1	2	A6TFR0	A6TFR0 [56-70]	1	1887.89437769	Not Found	High	Not Found		3.7e7		2.8502037525177	High	0	8.458E-07
High	[R].AIQYNQALQALER.[A]		0.00598083	0	1	2	1	A6T716	A6T716 [413-425]	0	1517.80706647	Not Found	High	Not Found				2.57688021659851	High	0	1.68E-05
High	[R].LPLAEFHR.[N]		0.021171	0	1	2	2	A6TCE4	A6TCE4 [345-352]	0	982.54687636	High	Not Found	Not Found	3.6e7			1.90646326541901	High	0.000179	0.005775
High	[R].VLENAEGDR.[T]		0.00380988	0	1	2	4	A6T4F4	A6T4F4 [26-34]	0	1002.48506384	High	High	Not Found	1.8e8			3.30963826179504	High	0	7.427E-06
High	[R].AELGHVSAER.[V]		0.00250368	0	1	2	4	A6TC33	A6TC33 [179-188]	0	1068.54324742	High	High	Not Found	2.8e7			2.87432098388672	High	0	3.492E-06
High	[R].EDVLNLFR.[A]		0.0312228	0	1	2	8	A6TDR5	A6TDR5 [431-438]	0	1005.53637119	High	High	Not Found	2.1e7	1.6e7		2.63994216918945	High	1.608E-05	0.001132
High	[K].AFLESMGSDQAK.[D]		0.00308858	0	1	1	2	A6T5N6	A6T5N6 [104-115]	0	1283.59362791	High	Not Found	Not Found	4.8e8			3.4497013092041	High	0	7.607E-06
High	[R].EELERENSQLK.[E]		0.00646991	0	1	2	2	A6TFR0	A6TFR0 [51-61]	1	1374.68594828	Not Found	High	Not Found		1.2e7		3.85973262786865	High	0	1.941E-05
High	[R].LVHGEEGLEAAKR.[I]		0.0118715	0	1	2	4	A6T9Y5	A6T9Y5 [314-326]	1	1408.75430266	High	High	Not Found	1.5e8	7.0e7		3.36282014846802	High	0	0.0001653
High	[K].VIGHLANGNLEYK.[H]	1xDeamidated [N]	0.00134033	0	1	2	3	A6TG37	A6TG37 [52-64]	0	1428.74815509	High	Not Found	Not Found	9.6e7			3.21086549758911	High	0	1.66E-05
High	[R].HNQQVALFHK.[L]		0.00407876	0	1	1	1	A6THE7	A6THE7 [108-117]	0	1221.64871555	Not Found	High	Not Found		5.3e7		3.18787550926209	High	0	8.396E-06
High	[R].LDNLNAAR.[I]		0.0291947	0	1	2	2	A6TF98	A6TF98 [498-505]	0	886.47410532	Not Found	High	Not Found		7.0e7		3.14458656311035	High	0	0.0003027
High	[R].VLSVAGGNPLMTR.[V]		0.00050189	0	1	2	2	A6TBJ8	A6TBJ8 [182-194]	0	1314.7198315	High	Not Found	Not Found	1.6e8			3.57972168922424	High	0	1.897E-07
High	[R].LTTGCSVIVTGK.[V]	1xCarbamidomethyl [C5]	0.0199945	0	1	1	2	A6T726	A6T726 [68-79]	0	1235.66639926	Not Found	High	Not Found				2.2571759223938	High	0	0.0001514
High	[R].ADKPLVGTGMER.[A]		0.0050572	0	1	2	4	A6TGP0	A6TGP0 [695-706]	0	1273.65689689	High	Not Found	Not Found	2.1e8			2.96620178222656	High	0	0.0001949
High	[R].TAWQCLATENADGTFR.[K]	1xCarbamidomethyl [C5]	0.00165364	0	1	2	2	P27217	P27217 [127-142]	0	1840.82827235	Not Found	High	Not Found		2.3e7		3.67866325378418	High	0	1.64E-06
High	[R].YLAEEHFK.[A]		0.0290441	0	1	1	5	A6T726	A6T726 [344-351]	0	1036.5098221	High	High	Not Found	1.7e8	2.3e8		1.97762894630432	High	0.005731	0.1466
High	[R].TGAQDGDMIFFGADNKK.[V]		0.00102	0	1	2	4	A6TB35	A6TB35 [384-400]	1	1814.8377741	High	High	Not Found	5.4e7	2.7e7		3.66316676139832	High	0	6.881E-07
High	[K].LKGDTLDGETAFR.[L]		0.00538558	0	1	1	6	A6TCV9	A6TCV9 [385-397]	1	1422.7223338	High	High	Not Found	1.9e8	4.7e7		3.2148232460022	High	0	1.392E-05
High	[R].GIEIEADVVLK.[A]		0.0173737	0	1	1	8	A6T4X3	A6T4X3 [153-163]	0	1185.67253019	High	High	Not Found				2.22366452217102	High	6.232E-05	0.002843
High	[R].CHAPYSHSPSGVALELK.[D]	1xCarbamidomethyl [C1]	0.00152838	0	1	2	4	A6TBN1	A6TBN1 [202-218]	0	1852.90104339	High	High	Not Found	1.3e8	2.3e7		3.3013002872467	High	0	1.427E-06
High	[K].LAGNLVVLR.[D]		0.0208435	0	1	2	4	A6TFH4	A6TFH4 [614-622]	0	954.6094766	High	High	Not Found	2.0e8	2.4e7		2.67369771003723	High	0	0.0001629
High	[K].LSCPITAEDTSGSLYDK.[L]	1xCarbamidomethyl [C3]	8.19199E-05	0	1	2	2	A6TEU1	A6TEU1 [155-171]	0	1856.85823499	Not Found	High	Not Found		1.8e7		3.8557767868042	High	0	7.16E-09
High	[K].LPATIILR.[A]		0.0339092	0	1	2	4	A6TGP0	A6TGP0 [204-211]	0	896.59276394	High	High	Not Found	1.7e8	3.6e7		2.58194613456726	High	0	0.0009466
High	[R].AVEDLVNAQIR.[R]		0.0131099	0	1	1	1	A6TCV9	A6TCV9 [611-621]	0	1227.66917613	Not Found	High	Not Found				2.90771985054016	High	0	6.977E-05
High	[R].HHLDDYVIGQEQAK.[K]		0.000317763	0	1	2	2	A6T5I1	A6T5I1 [72-85]	0	1652.8027093	High	Not Found	Not Found				3.48192858695984	High	0	8.343E-08
High	[R].FCQPESLSVYAR.[Y]	1xCarbamidomethyl [C2]	0.0368211	0	1	2	2	A6TD67	A6TD67 [242-253]	0	1456.68892555	Not Found	High	Not Found				2.15871334075928	High	0	0.0004652
High	[R].GHTAPFIDLSGPK.[A]		0.00508378	0	1	1	2	A6TBG5	A6TBG5 [46-58]	0	1339.70047625	High	Not Found	Not Found	6.6e7			2.79160833358765	High	0	1.25E-05
High	[K].HLDVLVADEDLSR.[F]		0.000411061	0	1	2	4	B5XZ37	B5XZ37 [429-441]	0	1481.75944755	High	High	Not Found	4.8e7			3.78339529037476	High	0	2.716E-06
High	[R].ITANQNLIVASVPEDQK.[A]		0.000243071	0	1	2	2	A6TD48	A6TD48 [392-408]	0	1839.98106745	Not Found	High	Not Found		2.8e7		3.33697366714478	High	0	1.75E-05
High	[R].LGAELVDLGK.[N]		0.00300859	0	1	1	4	A6THE7	A6THE7 [42-51]	0	1014.582987	High	High	Not Found	9.3e7	6.2e7		3.14885020256042	High	0	0.0001883
High	[R].FGIDDFQK.[G]		0.0485571	0	1	2	6	A6TFL2	A6TFL2 [316-323]	0	969.46762295	High	High	Not Found	2.3e8	1.4e8		2.53153848648071	High	0.0002625	0.009942
High	[R].LPLPTQYQTAIK.[V]		0.0096316	0	1	2	2	A6T4J7	A6T4J7 [438-449]	0	1372.78347758	Not Found	High	Not Found		1.2e8		2.87216401100159	High	0	3.995E-05
High	[K].AMMDNLQTETVINR.[D]		0.000880491	0	1	1	2	A6TGP1	A6TGP1 [696-709]	0	1635.78290185	Not Found	High	Not Found		1.1e8		3.18107032775879	High	0	5.241E-07
High	[R].LALCDLASGEISR.[A]	1xCarbamidomethyl [C4]	0.0150932	0	1	2	2	A6TC33	A6TC33 [17-29]	0	1404.71514027	Not Found	High	Not Found				3.31824946403503	High	0	0.0002154
High	[K].IYYITADSYAAAK.[S]		0.0317101	0	1	1	6	A6T5N6	A6T5N6 [430-442]	0	1449.72602223	Not Found	High	Not Found		3.3e7		3.19706320762634	High	6.232E-05	0.002241
High	[R].ADGAYLYDVDGK.[A]		0.0050572	0	1	2	2	A6T4V8	A6T4V8 [39-50]	0	1286.58992272	Not Found	High	Not Found		2.4e7		3.33321356773376	High	0	1.242E-05
High	[R].HTEALGEMTR.[Y]		0.00626967	0	1	1	4	B5XZ20	B5XZ20 [402-411]	0	1144.54153284	High	High	Not Found	1.1e8	9.4e7		3.00370407104492	High	0	1.839E-05
High	[R].VEAFPAEPPFDGVISR.[A]		0.00789471	0	1	2	2	A6TG44	A6TG44 [124-139]	0	1730.8748116	High	Not Found	Not Found	1.5e7			3.11510181427002	High	0	2.801E-05
High	[K].NLDLDLQTLTEEAVR.[L]		0.000265781	0	1	1	2	A6TFH4	A6TFH4 [495-509]	0	1729.89666915	Not Found	High	Not Found		1.5e8		4.38141250610352	High	0	6.047E-08
High	[R].DGTIHQFSAVEQDDQR.[S]		6.04003E-05	0	1	2	5	A6T6Y8	A6T6Y8 [155-170]	0	1845.83619411	High	Not Found	Not Found	1.2e8			4.62920379638672	High	0	4.121E-09
High	[R].DGTIHQFSAVEQDDQR.[S]	1xDeamidated [Q]	0.000796856	0	1	2	5	A6T6Y8	A6T6Y8 [155-170]	0	1846.82021011	High	High	Not Found				4.51557016372681	High	0	7.435E-07
High	[K].AGIAEIMTALATLQAK.[N]		0.0174644	0	1	1	2	B5XSP2	B5XSP2 [143-158]	0	1601.89310425	Not Found	High	Not Found		9.2e6		3.20877885818481	High	0	0.0001185
High	[R].VDGVEVVVK.[R]		0.0231247	0	1	1	3	B5XXP0	B5XXP0 [29-37]	0	943.54587325	High	High	Not Found	5.9e7			2.66518688201904	High	0	0.0008921
High	[R].KITQGDDLAPGVLK.[I]		0.000243071	0	1	2	4	A6TGP0	A6TGP0 [1035-1048]	1	1454.82131956	High	High	Not Found	1.2e8	1.3e8		4.37203454971313	High	0	5.122E-08
High	[R].EYAAEQIDGQR.[K]		0.00382992	0	1	1	2	B5Y235	B5Y235 [128-138]	0	1279.59131969	High	Not Found	Not Found				3.67148160934448	High	0	7.522E-06
High	[R].IASLADSVSNAQEQR.[M]		1.48513E-05	0	1	3	4	A6T716	A6T716 [566-580]	0	1588.7925385	High	High	Not Found	7.6e7	8.2e7		5.01483345031738	High	0	1.075E-09
High	[K].EFNEPACVIVK.[H]	1xCarbamidomethyl [C7]	0.0328763	0	1	2	2	A6TGR3	A6TGR3 [277-287]	0	1305.6507492	High	Not Found	Not Found	6.1e7			2.54596781730652	High	0.001262	0.02872
High	[K].YAHAGGYNPPIVVIHGNQVK.[D]		8.33206E-06	0	1	1	3	A6TCD0	A6TCD0 [411-430]	0	2134.11923267	High	High	Not Found	1.1e8	4.3e7		4.31842708587646	High	0	4.812E-09
High	[R].IGSEAYNQQLSEKR.[A]		0.00302442	0	1	1	2	P24017	P24017 [262-275]	1	1622.81327396	High	Not Found	Not Found	6.6e7			2.64052176475525	High	0	4.901E-06
High	[K].GESTEALLPNMIASSLAK.[L]		0.0313844	0	1	2	2	A6TFH4	A6TFH4 [124-141]	0	1831.94699015	High	Not Found	Not Found				3.09513378143311	High	0	0.0003447
High	[R].IAPDKDVDGFHPYNVGR.[L]		0.019685	0	1	1	2	A6T5R4	A6T5R4 [114-130]	1	1899.93478601	Not Found	High	Not Found		6.4e7		2.72263097763062	High	0	0.0001465
High	[K].AAHSFNLLDAR.[K]		0.0433934	0	1	2	4	A6TFH5	A6TFH5 [251-261]	0	1214.62764572	High	High	Not Found	1.2e8	2.2e7		2.72484230995178	High	1.608E-05	0.001524
High	[K].FLAVPSEALVYTMK.[G]		0.0137404	0	1	1	2	A6TFH4	A6TFH4 [269-282]	0	1568.83927784	Not Found	High	Not Found		3.6e7		2.45009970664978	High	0	7.611E-05
High	[K].NLNLDLQTLTEEAVR.[L]	1xDeamidated [N]	0.000265781	0	0	1	3			0	1729.89666958	Not Found	High	Not Found		1.5e8		4.38141250610352	High	0	6.046E-08
High	[K].MYYHHTGHIGGIK.[E]		0.000130075	0	1	1	5	B5XSS1	B5XSS1 [73-85]	0	1513.73687853	High	Not Found	Not Found	2.0e8			3.58514642715454	High	0	1.427E-07
High	[R].KATIESAGSSDFLEGEQVEYSR.[V]		0.00107501	0	1	1	1	A6TGP1	A6TGP1 [1263-1284]	1	2403.1310384	Not Found	High	Not Found		2.0e7		4.25536584854126	High	0	7.567E-07
High	[R].EFGQLTEETCR.[T]	1xCarbamidomethyl [C10]	0.00231409	0	1	1	2	B5XNU6	B5XNU6 [50-60]	0	1369.60525548	Not Found	High	Not Found		1.0e8		2.89655756950378	High	0	1.92E-05
High	[R].LGEPVFDVK.[E]		0.0243559	0	1	2	4	A6TGP0	A6TGP0 [75-83]	0	1003.54587325	High	High	Not Found	2.2e8			2.74083995819092	High	0	0.0002169
High	[K].GGLALSNEELAQTFTEWNEGELSSYLIDITK.[D]	1xDeamidated [N/Q]	0.000370061	0	1	1	10	P41576	P41576 [206-236]	0	3429.65840205	High	High	Not Found	6.6e6			5.5140700340271	High	0	1.099E-07
High	[K].TVGADSLNALIGQIVPQDIQLATPPQVGDATTEFAALAELK.[A]	1xDeamidated [N/Q]	0.0153312	0	1	2	13	A6TDR5	A6TDR5 [32-72]	0	4177.19145992	High	High	High	1.0e7		4.0e6	4.18287038803101	High	0	9.275E-05
High	[K].GGGRPDMAQAGGTDASALPAALASVK.[G]		2.1057E-07	0	1	1	5	A6TCV9	A6TCV9 [843-868]	0	2369.18778228	High	Not Found	Not Found	5.9e8			6.45449304580688	High	0	1.48E-13
High	[K].GGGRPDMAQAGGTDASALPAALASVK.[G]	1xDeamidated [Q9]	0.0330463	0	1	1	2	A6TCV9	A6TCV9 [843-868]	0	2370.17179828	High	Not Found	Not Found	2.7e7			3.54871439933777	High	0	0.0003794
High	[K].QTVYTASPESQQIHVWSLEADGK.[L]		0.00054304	0	1	2	6	A6T6J6	A6T6J6 [3-25]	0	2574.24707119	High	High	Not Found	2.4e7	1.9e7		3.91587615013123	High	0	2.2E-07
High	[K].QTVYTASPESQQIHVWSLEADGK.[L]	1xDeamidated [Q]	0.0577202	0	1	2	2	A6T6J6	A6T6J6 [3-25]	0	2575.23108719	Not Found	High	Not Found				3.09097528457642	High	1.608E-05	0.001213
High	[K].GGLALSNEELAQTFTEWNEGELSSYLIDITK.[D]		9.59061E-05	0	1	1	6	P41576	P41576 [206-236]	0	3428.67438605	High	High	High		6.2e6	1.7e6	5.43931198120117	High	0	9.564E-09
High	[K].TTAAACLMTEAPSFANPAALGELGIQVVEK.[E]	1xCarbamidomethyl [C6]	0.0559908	0	1	2	3	A6TB35	A6TB35 [557-586]	0	3060.53803328	Not Found	Not Found	High				3.98253655433655	High	0	0.00101
High	[K].FGVSAAAAVAVAAGPVEAAEEKTEFDVILK.[A]		2.99776E-08	0	1	1	364	A6TGN9	A6TGN9 [31-60]	1	2960.56152885	High	High	High	3.1e7	2.3e7	3.1e6	6.22708797454834	High	0	8.032E-11
High	[K].WDEVGVDVVAEATGIFLTDETAR.[K]		0.000201182	0	1	1	198	P24164	P24164 [79-101]	0	2493.2143741	High	High	High	5.0e6	2.1e6	3.0e6	4.00591135025024	High	0	1.595E-07
High	[K].TIIGDDVFVGSDTQLVAPVTVGNGVTIAAGTTVTR.[N]	1xDeamidated [N/Q]	0.0332171	0	1	2	24	A6TG34	A6TG34 [395-429]	0	3445.80606933	High	High	High	4.7e6	2.6e6		3.30611515045166	High	0.0002208	0.008454
High	[K].VGGSLEAAVTLYADADLAAK.[L]		0.0141037	0	1	1	6	B5Y235	B5Y235 [832-851]	0	1935.0069478	Not Found	High	High				2.68091988563538	High	0	8.037E-05
High	[R].LADGEEFTVGQNISVELFADVK.[K]		6.57757E-06	0	1	1	516	A6TEX2	A6TEX2 [84-105]	0	2381.18709678	High	High	High	2.7e6	2.7e6	8.9e5	4.81537294387817	High	0	1.229E-07
High	[R].LADGEEFTVGQNISVELFADVK.[K]	1xDeamidated [Q/N]	0.000130761	0	1	1	166	A6TEX2	A6TEX2 [84-105]	0	2382.17111278	High	High	High			1.5e6	4.37306976318359	High	0	4.514E-05
High	[K].FTESVDVAVNLGIDAR.[K]		1.65839E-05	0	1	1	47	A6TGN6	A6TGN6 [38-53]	0	1705.87553983	High	High	High	8.5e6	8.5e6	3.0e5	4.60464286804199	High	0	2.291E-09
High	[K].DGTIFSGSYAENAAFNPTLPPLQGALNLLSLNGYDYPAIQR.[A]	3xDeamidated [N/Q]	0.00377011	0	1	2	11	A6TBN1	A6TBN1 [219-259]	0	4372.12958877	High	High	High			5.9e6	4.06021690368652	High	0	0.0005817
High	[K].DGTIFSGSYAENAAFNPTLPPLQGALNLLSLNGYDYPAIQR.[A]	2xDeamidated [N/Q]	0.00555767	0	1	2	17	A6TBN1	A6TBN1 [219-259]	0	4371.14557277	High	High	High	8.9e6		2.6e6	3.80708861351013	High	0	0.0002013
High	[K].DGTIFSGSYAENAAFNPTLPPLQGALNLLSLNGYDYPAIQR.[A]	1xDeamidated [N/Q]	0.000831057	0	1	2	26	A6TBN1	A6TBN1 [219-259]	0	4370.16155677	High	High	High	1.4e6	3.3e6		3.84788584709167	High	0	1.345E-05
High	[K].YEIISEAEAEVAEIQEQFQSGLVTAGER.[Y]	1xDeamidated [Q]	0.000147557	0	1	1	22	A6TGP1	A6TGP1 [651-678]	0	3097.48479493	High	High	High	2.5e6		5.7e6	5.74501419067383	High	0	1.144E-06
High	[K].EGIPTLGTAVYSASQGLLAALAGAK.[Y]		5.38068E-05	0	1	2	8	A6TGD7	A6TGD7 [102-126]	0	2359.28675128	High	High	High			5.1e6	4.403977394104	High	0	3.351E-09
High	[K].EGIPTLGTAVYSASQGLLAALAGAK.[Y]	1xDeamidated [Q15]	0.000413226	0	1	2	13	A6TGD7	A6TGD7 [102-126]	0	2360.27076728	High	High	High		2.8e6		3.93113446235657	High	0	1.149E-05
High	[R].GLIVSGDAFINGSVGLAK.[I]		0.00500444	0	1	1	3	A6T4W3	A6T4W3 [143-160]	0	1717.94831087	Not Found	High	Not Found				3.13101720809937	High	0	1.224E-05
High	[R].GLIVSGDAFINGSVGLAK.[I]	1xDeamidated [N11]	0.00144259	0	1	1	3	A6T4W3	A6T4W3 [143-160]	0	1718.93232687	Not Found	Not Found	High				3.34041690826416	High	0	1.282E-06
High	[R].SEDDPQAQELAALIADKGPQAALAQISGLDAASDVVAEAVNDYNAEK.[-]	1xDeamidated [N/Q]	0.00953137	0	1	3	18	A6TFJ4	A6TFJ4 [336-382]	1	4783.30683618	High	High	High		4.7e6	2.5e6	5.40472936630249	High	0	8.542E-05
High	[K].IIGSGVGGITETDATLAAASNAILVGFNVR.[A]		0.000171844	0	1	2	56	A6TEI7	A6TEI7 [726-755]	0	2887.55236116	High	High	High	7.4e6	6.8e6	3.3e5	5.27907133102417	High	0	1.268E-06
High	[K].IIGSGVGGITETDATLAAASNAILVGFNVR.[A]	1xDeamidated [N]	2.23746E-05	0	1	2	59	A6TEI7	A6TEI7 [726-755]	0	2888.53637716	High	High	High	2.5e6	4.2e6	1.3e6	4.89000463485718	High	0	1.701E-07
High	[R].GGTAHFEYVAGGASNGLAHVAQDSEIPVAFGVLTTESIEQAIER.[A]	1xDeamidated [N/Q]	0.0121857	0	1	1	18	A6T5E8	A6T5E8 [85-128]	0	4500.19537595	High	High	High	8.1e6	1.5e6	2.1e6	4.13281965255737	High	1.608E-05	0.00108
High	[R].GGTAHFEYVAGGASNGLAHVAQDSEIPVAFGVLTTESIEQAIER.[A]	2xDeamidated [Q22; N/Q]	0.00091828	0	1	1	32	A6T5E8	A6T5E8 [85-128]	0	4501.17939195	High	High	High	5.5e6	6.5e6	1.5e6	4.99606800079346	High	0.0001228	0.004019
High	[R].GGTAHFEYVAGGASNGLAHVAQDSEIPVAFGVLTTESIEQAIER.[A]	3xDeamidated [N15; Q22; Q40]	0.00414345	0	1	1	9	A6T5E8	A6T5E8 [85-128]	0	4502.16340795	High	High	High		1.7e6	1.6e6	5.00527954101563	High	0	8.65E-06
High	[R].YWGAPIPMVTLEDGTVLPTPEDQLPVILPEDVVMDGITSPIK.[A]		0.0381704	0	1	2	2	A6T6A3	A6T6A3 [427-468]	0	4546.3387173	Not Found	Not Found	High				2.99868750572205	High	0	0.0004958
High	[R].YWGAPIPMVTLEDGTVLPTPEDQLPVILPEDVVMDGITSPIK.[A]	1xDeamidated [Q23]	0.031062	0	1	2	10	A6T6A3	A6T6A3 [427-468]	0	4547.3227333	High	High	High	1.9e7	9.7e6		4.34022760391235	High	6.232E-05	0.002924
High	[K].KYEIISEAEAEVAEIQEQFQSGLVTAGER.[Y]		0.0014655	0	1	1	10	A6TGP1	A6TGP1 [650-678]	1	3224.59574189	High	High	Not Found	7.0e5	5.9e6		4.23693227767944	High	0	1.325E-06
High	[K].KYEIISEAEAEVAEIQEQFQSGLVTAGER.[Y]	1xDeamidated [Q]	0.0340844	0	1	1	8	A6TGP1	A6TGP1 [650-678]	1	3225.57975789	High	High	High	8.4e6	4.7e6	1.5e6	4.64286279678345	High	0.0001369	0.004367
High	[R].GIEVGHIFQLGTK.[Y]		0.00241335	0	1	2	4	A6T4Z7	A6T4Z7 [408-420]	0	1398.77397552	High	Not Found	Not Found	1.6e8			2.74132037162781	High	0	3.265E-06
High	[R].KGTEIVANAIADSEGFSIAGGGDTLAAIDLFGIADK.[I]		1.28346E-06	0	1	1	87	B5XUB8	B5XUB8 [320-355]	1	3507.78533344	High	High	High	8.2e6	7.3e6	8.9e6	6.59299850463867	High	0	3.905E-12
High	[R].KGTEIVANAIADSEGFSIAGGGDTLAAIDLFGIADK.[I]	1xDeamidated [N8]	9.8459E-05	0	1	1	56	B5XUB8	B5XUB8 [320-355]	1	3508.76934944	High	High	High	7.1e6	4.7e6	3.3e6	5.32720613479614	High	0	4.664E-05
High	[K].EYQVQLDIAMQSGKPK.[E]		0.0151722	0	1	1	20	A6T4X2	A6T4X2 [194-209]	0	1834.93675986	High	High	High	2.3e6	7.8e5	1.7e6	3.80753588676453	High	1.608E-05	0.001316
High	[R].DTSSSHQR.[I]		0.0200988	0	1	1	4	A6TGB8	A6TGB8 [156-163]	0	917.40714791	High	High	Not Found	2.3e5	8.2e4		1.51239478588104	High	0	0.0006139
High	[K].TISALLGASPGASTAAPITLNVLK.[Q]		0.000557494	0	1	1	2	O32719	O32719 [11-34]	0	2266.30167311	Not Found	High	Not Found		8.1e7		3.65633296966553	High	0	2.308E-07
High	[K].LQAVLDNGK.[A]	1xDeamidated [N7]	0.0505781	0	1	2	2	A6THZ7	A6THZ7 [300-308]	0	958.52038719	Not Found	High	Not Found		2.6e7		2.4939558506012	High	0	0.0008356
High	[R].TGAQVR.[G]		0.0545877	0	1	1	7	A6TEX3	A6TEX3 [32-37]	0	631.35219941	High	High	Not Found	9.2e5	7.0e4		1.76348853111267	High	0	0.0009578
High	[R].SAEDAQQFLAIADELFGADWADSR.[H]		0.00150449	0	1	1	1	B5Y277	B5Y277 [208-231]	0	2626.20560027	High	Not Found	Not Found	5.0e6			4.28052806854248	High	0	1.38E-06
High	[R].SAEDAQQFLAIADELFGADWADSR.[H]	1xDeamidated [Q]	0.00375038	0	1	1	6	B5Y277	B5Y277 [208-231]	0	2627.18961627	High	Not Found	Not Found				4.46762990951538	High	0	1.434E-05
High	[K].EGVQEDILEILLNLK.[G]		0.000139271	0	1	1	5	A6TEU8	A6TEU8 [72-86]	0	1725.96329219	High	High	Not Found				4.72375822067261	High	0	1.88E-08
High	[R].VSLAADPVEEIK.[V]		0.00674685	0	1	2	2	A6TCD4	A6TCD4 [238-249]	0	1270.68890848	Not Found	High	Not Found		1.5e8		2.90753555297852	High	0	4.521E-05
High	[R].RLSPIAEQLDK.[I]		0.00601225	0	1	2	3	A6THI2	A6THI2 [27-37]	1	1269.71612631	High	High	Not Found	9.5e7	4.6e7		3.09924006462097	High	0	1.7E-05
High	[R].EGNDFYHEMTDSNVIDK.[V]		0.00109208	0	1	2	3	A6TG36	A6TG36 [186-202]	0	2013.84946085	High	High	Not Found	4.8e7			4.00155591964722	High	0	7.023E-06
High	[R].EGNDFYHEMTDSNVIDK.[V]	1xDeamidated [N3]	0.0108058	0	1	2	1	A6TG36	A6TG36 [186-202]	0	2014.83347685	Not Found	High	Not Found		2.4e7		3.88488388061523	High	0	4.915E-05
High	[R].NDVADSEK.[K]		0.0346154	0	1	2	5	A6T6Q6	A6T6Q6 [19-26]	0	877.38976651	High	High	Not Found	4.2e5	2.1e5		1.98708641529083	High	6.232E-05	0.002511
High	[K].HIIGQDAAK.[R]		0.0412259	0	1	2	2	B5XZ37	B5XZ37 [16-24]	0	952.5210555	Not Found	High	Not Found				2.6426305770874	High	0	0.0005703
High	[K].AATDNGGSLIK.[E]	1xDeamidated [N5]	0.0284495	0	1	2	2	A6TG37	A6TG37 [249-259]	0	1047.53168008	Not Found	High	Not Found		5.9e7		2.66217374801636	High	0.001393	0.03259
High	[R].GMNDYLPGETALWQR.[I]		0.00726021	0	1	1	4	B5XNL6	B5XNL6 [10-24]	0	1750.82173018	High	High	Not Found	3.1e7			3.36117458343506	High	0	9.702E-05
High	[K].SGSGKPNK.[D]		0.0313844	0	1	2	3	A6TGN5	A6TGN5 [88-95]	0	774.41044248	High	High	Not Found	3.5e5	9.9e4		1.90034329891205	High	0	0.000804
High	[R].LVGLTGIDDAAR.[A]		0.000880491	0	1	2	2	A6TE31	A6TE31 [69-80]	0	1200.6582771	High	Not Found	Not Found	2.6e8			3.59821820259094	High	0	7.529E-05
High	[R].NMLENPGWYTAYTPYQPEVSQGR.[L]	1xDeamidated [N/Q]	0.0252559	0	1	2	4	A6TDR5	A6TDR5 [101-123]	0	2702.21914232	High	Not Found	Not Found	1.4e7			2.98824763298035	High	0.00032	0.01083
High	[K].VAIANVLKEEGFIEDFKVEGDTKPELELTLK.[Y]	1xDeamidated [N5]	0.00660694	0	1	1	2	A6TEV8	A6TEV8 [34-64]	2	3475.84580891	Not Found	Not Found	High			2.7e6	4.26511907577515	High	0	2.015E-05
High	[K].ADINSDQIAAIGITNQR.[E]		0.000227023	0	1	2	2	A6TFR2	A6TFR2 [68-84]	0	1799.92461521	Not Found	High	Not Found		1.4e7		3.57684898376465	High	0	4.531E-08
High	[K].GTEIVANAIADSEGFSIAGGGDTLAAIDLFGIADK.[I]	1xDeamidated [N7]	0.0401819	0	1	1	18	B5XUB8	B5XUB8 [321-355]	0	3380.67438648	High	High	High	9.0e5	6.8e5		3.57779622077942	High	0.0009413	0.02239
High	[R].NVGEHEVDFQVHSEVFAK.[V]		2.59209E-05	0	1	1	35	B5Y305	B5Y305 [124-141]	0	2070.98794368	High	High	High	6.7e6	2.7e7		5.34515333175659	High	0	8.932E-10
High	[R].LEEVNAELEQPDVWNEPER.[A]		0.000504533	0	1	1	2	B5XUF3	B5XUF3 [34-52]	0	2296.07279533	High	Not Found	Not Found				3.68111252784729	High	0	1.913E-07
High	[R].LDLAAGVDVQISLG.[-]		0.000603202	0	1	1	107	A6TEX3	A6TEX3 [90-103]	0	1370.75257132	High	High	High		4.3e6	1.7e5	3.85722374916077	High	0	2.642E-07
High	[K].DIADYEHHQLMR.[R]		0.0208435	0	1	1	2	B5XZ20	B5XZ20 [165-176]	0	1527.70088687	High	High	Not Found	6.0e7	4.7e7		2.21120500564575	High	0	0.0001636
High	[K].TSAVNWCPNDQTVLANEQVIDGCCWR.[C]	3xCarbamidomethyl [C7; C23; C24]	0.00238814	0	1	2	9	A6T6A3	A6T6A3 [153-178]	0	3093.36114897	High	High	Not Found	3.1e7	4.3e7		3.63793253898621	High	0	3.183E-06
High	[K].TSAVNWCPNDQTVLANEQVIDGCCWR.[C]	1xDeamidated [Q/N]; 3xCarbamidomethyl [C7; C23; C24]	0.0317101	0	1	2	4	A6T6A3	A6T6A3 [153-178]	0	3094.34516497	Not Found	High	Not Found				2.59806656837463	High	0	0.0009532
High	[R].DLGANPSPETVIAAYQHAIDK.[L]		0.000131449	0	1	1	2	A6T672	A6T672 [44-64]	0	2210.10878699	Not Found	High	Not Found		2.0e7		3.93214511871338	High	0	1.683E-08
High	[R].LPSEFDLSAFLHAGENR.[L]		9.19583E-05	0	1	2	14	A6TI29	A6TI29 [168-184]	0	1902.93445164	High	High	Not Found	3.1e6			4.26138496398926	High	0	8.876E-09
High	[R].QALVDALQQVAPGSK.[V]		0.000225834	0	1	1	2	O85746	O85746 [324-338]	0	1524.83803222	Not Found	High	Not Found				4.1728949546814	High	0	4.506E-08
High	[R].VVINKDTTTIIDGVGEESAIQGR.[V]	1xDeamidated [N4]	0.0031707	0	1	3	2	A6TH53	A6TH53 [323-345]	1	2416.25657368	High	Not Found	Not Found	5.4e7			3.9987895488739	High	0	0.0001289
High	[-].MQVSVETTQGLGR.[R]		0.00487494	0	2	2	9	A6T5H9; B5Y0U3	A6T5H9 [1-13]; B5Y0U3 [1-13]	0	1405.71038893	High	High	High	2.5e7	2.1e7		3.77226042747498	High	0	1.167E-05
High	[K].DYLDGVEVAAGELVVLENVR.[F]		0.0347941	0	1	1	2	B5XUB8	B5XUB8 [94-113]	0	2160.11828905	High	Not Found	Not Found				3.55332374572754	High	0	0.0004171
High	[K].ITLNMGVGEAIADKK.[L]		0.0136689	0	1	2	4	A6TEW0	A6TEW0 [34-48]	1	1559.84615407	High	High	High		7.7e5	8.7e5	3.39473819732666	High	0	7.581E-05
High	[R].QVPSTEGQWK.[L]		0.0381704	0	1	1	3	B5XSP2	B5XSP2 [24-33]	0	1159.57421317	High	High	Not Found	4.4e7			2.20773839950562	High	0	0.0004929
High	[K].YEIISEAEAEVAEIQEQFQSGLVTAGER.[Y]		0.00087129	0	1	1	14	A6TGP1	A6TGP1 [651-678]	0	3096.50077893	High	High	High	8.5e6	6.5e6	8.6e6	4.40534353256226	High	0	6.775E-07
High	[K].LMEIAQQQHAQQQAGSADAQASNAKDDDVVDAEFEEVKDK.[K]		9.89777E-05	0	1	2	2	A6T4F4	A6T4F4 [598-637]	2	4358.01133948	Not Found	High	Not Found		5.9e7		5.92188167572021	High	0	1.008E-08
High	[K].LMEIAQQQHAQQQAGSADAQASNAKDDDVVDAEFEEVKDK.[K]	2xDeamidated [Q/N]	0.000322811	0	1	2	3	A6T4F4	A6T4F4 [598-637]	2	4359.97937148	Not Found	High	Not Found		1.3e7		7.62261152267456	High	0	8.542E-08
High	[K].AVAEAYYASR.[E]		0.00823236	0	1	2	1	A6TFH5	A6TFH5 [282-291]	0	1100.53709942	High	Not Found	Not Found				3.67625451087952	High	0	2.996E-05
High	[K].RDVNSVSEPDSHIPR.[G]		0.00142004	0	1	2	2	A6THX4	A6THX4 [161-175]	1	1707.84088565	High	Not Found	Not Found	3.3e7			3.93810534477234	High	0	1.246E-06
High	[R].VLTEAAVAGK.[R]		0.00938296	0	1	1	2	A6TGP1	A6TGP1 [1331-1340]	0	958.55677228	High	Not Found	Not Found	4.7e8			2.69517922401428	High	0	0.0002576
High	[R].GCGITVDQAER.[L]	1xCarbamidomethyl [C2]	0.00487494	0	1	2	2	A6TFH4	A6TFH4 [97-107]	0	1205.55791144	High	Not Found	Not Found	3.3e8			3.99320912361145	High	0	1.163E-05
High	[K].SGLYEDGVR.[K]		0.0301141	0	1	2	2	A6TCD4	A6TCD4 [327-335]	0	995.47925021	High	Not Found	Not Found	4.8e7			2.58696842193604	High	0	0.0003202
High	[R].RGETPSDALLR.[G]		0.0118097	0	1	2	2	A6TCV4	A6TCV4 [311-321]	1	1214.64877504	High	Not Found	Not Found	9.5e7			3.26769351959229	High	0	5.785E-05
High	[R].VDGQRPLAVIHAK.[D]		0.0177394	0	1	1	4	A6THZ7	A6THZ7 [393-405]	0	1403.81175801	High	Not Found	Not Found	2.3e8			2.67721962928772	High	0	0.0003937
High	[R].HGNTSAASVPCALDEAVR.[D]	1xCarbamidomethyl [C11]	6.79623E-07	0	1	1	2	A6T7F1	A6T7F1 [272-289]	0	1854.87628513	High	Not Found	Not Found	1.6e8			5.50963687896729	High	0	2.272E-12
High	[K].IDSLTAVSR.[Q]		0.0234875	0	1	2	2	A6T4Y7	A6T4Y7 [19-27]	0	961.53128579	High	Not Found	Not Found	2.5e8			2.73444175720215	High	0	0.0004437
High	[R].LLTGIHNEDTIEQYHAHGR.[Q]		0.000183991	0	1	2	2	A6TEJ0	A6TEJ0 [307-325]	0	2204.08430361	High	Not Found	Not Found	1.3e8			3.67256093025208	High	0	3.099E-08
High	[K].EGLVHISQIADKR.[V]		0.00136878	0	1	2	1	A6TEI3	A6TEI3 [646-658]	1	1465.81215187	High	Not Found	Not Found	2.1e8			3.17450213432312	High	0	1.167E-06
High	[K].INECVNAADLQLLAR.[M]	1xCarbamidomethyl [C4]	0.00272304	0	1	2	3	A6TC94	A6TC94 [350-364]	0	1699.8795797	High	Not Found	Not Found	6.8e7			3.04920697212219	High	0	4.043E-06
High	[K].VKDETGEAIDDLR.[N]		0.00322101	0	1	2	2	A6TDS1	A6TDS1 [126-138]	1	1460.72272766	High	Not Found	Not Found	8.2e7			3.30326366424561	High	0	9.322E-06
High	[R].TSTVVVDLDSHGER.[T]		0.0379748	0	1	1	1	P26420	P26420 [82-95]	0	1514.74452572	High	Not Found	Not Found	3.7e7			2.4231915473938	High	0	0.0004904
High	[R].AITVNYTPCGHCR.[Q]	2xCarbamidomethyl [C9; C12]	0.000517962	0	1	2	4	A6TBN1	A6TBN1 [121-133]	0	1548.70459268	High	Not Found	Not Found	2.2e8			3.22429776191711	High	0	3.11E-06
High	[K].VIADYEQR.[K]		0.0176472	0	1	2	2	A6TFH4	A6TFH4 [215-222]	0	993.49998567	High	Not Found	Not Found	1.9e8			2.75458192825317	High	0	0.0001199
High	[R].EVESSDYYGK.[G]		0.0440649	0	1	2	2	A6TF98	A6TF98 [602-611]	0	1176.50552442	High	Not Found	Not Found	9.8e7			2.11943006515503	High	0.0002068	0.007635
High	[R].KAELEGAALNAR.[L]		0.000370061	0	1	1	4	A6TAI3	A6TAI3 [75-86]	1	1242.68007516	High	Not Found	Not Found	2.7e8			3.52661466598511	High	0	1.096E-07
High	[K].AGVEAGR.[G]		0.0202035	0	1	1	4	A6TEX2	A6TEX2 [71-77]	0	659.34711401	High	Not Found	Not Found	5.1e5			2.0683126449585	High	0	0.000154
High	[K].CDSCGQVLYR.[A]	2xCarbamidomethyl [C1; C4]	0.0118715	0	1	1	2	A6TC02	A6TC02 [27-36]	0	1257.53506785	High	Not Found	Not Found	1.8e8			2.82119703292847	High	0	0.0003277
High	[R].HSCAHLLGHAIK.[Q]	1xCarbamidomethyl [C3]	6.07906E-06	0	1	1	2	B5XQC6	B5XQC6 [73-84]	0	1343.70009946	High	Not Found	Not Found				4.78804206848145	High	0	6.486E-11
High	[R].VHPVTHAPHGAHGEHEAPR.[Q]		2.27301E-05	0	1	2	4	B5XVT3	B5XVT3 [68-86]	0	2035.99576353	High	Not Found	Not Found	1.0e8			3.93463850021362	High	0	7.073E-10
High	[R].HSHEHHADDEPCVVR.[F]	1xCarbamidomethyl [C12]	2.8979E-06	0	2	2	4	B5XVT8; A6TC43	B5XVT8 [127-141]; A6TC43 [127-141]	0	1824.78305351	High	Not Found	Not Found	2.7e8			4.90370035171509	High	0	1.707E-11
High	[R].AAIEAAGGK.[I]		0.00604384	0	1	1	2	B5XNB2	B5XNB2 [133-141]	0	787.43084357	High	Not Found	Not Found	4.8e7			2.74944400787354	High	0	1.721E-05
High	[R].TKHAVTEASPMVK.[A]		0.00749197	0	1	2	2	A6THB1	A6THB1 [92-104]	1	1398.74096082	High	Not Found	Not Found	6.4e7			3.14158749580383	High	0	2.53E-05
High	[K].YQLTAHEAR.[V]		0.0405964	0	1	2	2	A6T7E0	A6T7E0 [3-11]	0	1088.54833282	High	Not Found	Not Found				2.18667912483215	High	1.608E-05	0.001409
High	[R].RFLPNLHSHR.[F]		0.00943217	0	1	2	2	A6TFM8	A6TFM8 [28-37]	1	1276.7021481	High	Not Found	Not Found	8.1e7			3.38164663314819	High	1.608E-05	0.001532
High	[R].EHGSAPDKLTLQR.[K]		0.0139572	0	1	2	1	A6TEI7	A6TEI7 [52-64]	1	1451.76011629	High	Not Found	Not Found	1.3e8			3.66768860816956	High	0	7.854E-05
High	[R].REGRPSEGETLIAR.[L]		0.0233659	0	1	2	2	A6TEI3	A6TEI3 [80-93]	1	1570.82959276	High	Not Found	Not Found	1.0e8			2.64568471908569	High	0.0007105	0.01747
High	[K].GAKPVHWCVDCR.[S]	2xCarbamidomethyl [C8; C11]	0.0246097	0	1	1	2	B5Y235	B5Y235 [181-192]	0	1484.68854876	High	Not Found	Not Found	7.4e7			2.86102199554443	High	0	0.0002214
High	[K].ETAAYGHFGR.[E]		0.00538558	0	1	2	2	A6TDV1	A6TDV1 [354-363]	0	1108.5170327	High	Not Found	Not Found	2.1e8			3.13168573379517	High	0	1.389E-05
High	[R].SVDDVIAQVK.[Q]		0.021171	0	1	1	2	B5XUB2	B5XUB2 [208-217]	0	1073.58371523	High	Not Found	Not Found	3.3e8			3.60409832000732	High	0	0.0001842
High	[K].TSVAPNVDHAEIAK.[F]		0.000333149	0	1	2	2	A6TBT7	A6TBT7 [6-19]	0	1451.74888289	High	Not Found	Not Found	4.8e7			2.9554500579834	High	0	9.031E-08
High	[K].VAEPVKEVNAEIQR.[I]		0.00208343	0	1	2	2	A6TEU0	A6TEU0 [17-30]	1	1581.85949591	High	Not Found	Not Found	6.7e7			3.63514280319214	High	0	4.349E-06
High	[R].LVHTLNGSGLAVGR.[T]		0.00275178	0	1	2	2	A6T6Z0	A6T6Z0 [384-397]	0	1393.79102255	High	Not Found	Not Found	4.0e7			2.97961902618408	High	0	4.656E-05
High	[K].GEVDDIDHLGNR.[R]		0.00633572	0	1	2	2	A6TGP0	A6TGP0 [440-451]	0	1339.62368241	High	Not Found	Not Found	7.1e7			3.3839430809021	High	0	0.0001427
High	[R].ILEHVCPQIPADKPR.[Y]	1xCarbamidomethyl [C6]	0.00193577	0	1	1	2	A6T5D8	A6T5D8 [227-241]	0	1772.94759971	High	Not Found	Not Found	6.3e7			3.94795274734497	High	0	2.469E-06
High	[K].LCAAATELLSR.[A]	1xCarbamidomethyl [C2]	0.00876598	0	1	1	2	A6TF98	A6TF98 [165-175]	0	1204.63543351	High	Not Found	Not Found	5.3e7			2.82000470161438	High	0	3.371E-05
High	[K].QLGIPFAR.[A]		0.0488054	0	1	1	2	B5XSW5	B5XSW5 [296-303]	0	901.52541267	High	Not Found	Not Found	9.2e7			2.37339401245117	High	0	0.0007802
High	[K].IPVTAEGLAAIK.[ML]		0.0405964	0	1	2	2	A6TGD7	A6TGD7 [86-97]	0	1182.70925008	High	Not Found	Not Found	7.1e7			2.59913730621338	High	0	0.0005564
High	[K].YGYVPPSNDPHTEASWNDTFAK.[A]		0.0302701	0	1	1	2	Q9AGA6	Q9AGA6 [226-247]	0	2496.11024345	High	Not Found	Not Found	5.6e7			3.26946258544922	High	0	0.0003223
High	[R].IEVAAPLLDPR.[L]		0.0144011	0	1	1	2	Q07411	Q07411 [619-629]	0	1193.68884899	High	Not Found	Not Found	8.3e7			2.88549327850342	High	0	8.405E-05
High	[K].VYQGLNPGGALVLSEK.[F]		9.29297E-05	0	1	2	2	A6TB39	A6TB39 [150-165]	0	1644.89554706	High	Not Found	Not Found	5.1e7			3.48516321182251	High	0	9.043E-09
High	[R].TPLIISGPAEDSSEMYR.[K]		0.000523433	0	1	2	4	A6T4P1	A6T4P1 [221-237]	0	1865.89495457	High	Not Found	Not Found	2.0e8			3.74656581878662	High	0	3.482E-07
High	[K].VPSEQLTLLVR.[E]		0.0221841	0	1	2	2	A6TDV1	A6TDV1 [321-331]	0	1254.7416128	High	Not Found	Not Found				2.45221996307373	High	0	0.0002531
High	[K].GVIHWVSAAHALPVEIR.[L]		0.000122771	0	1	2	1	A6T6C3	A6T6C3 [456-472]	0	1855.03371228	High	Not Found	Not Found				2.50942158699036	High	0	1.495E-08
High	[R].LVEYHQMTAPLIGYYTK.[E]		0.000523433	0	1	1	2	A6T5N7	A6T5N7 [168-184]	0	2027.03066022	High	Not Found	Not Found	7.6e7			3.74201822280884	High	0	3.518E-07
High	[R].FDFSHFEAMKPEEIR.[A]		0.0138846	0	1	1	2	A6TCV9	A6TCV9 [596-610]	0	1882.87924502	High	Not Found	Not Found	3.7e7			2.55781531333923	High	0	7.769E-05
High	[R].LVLPLAIGSSELR.[G]		0.0231247	0	1	2	2	A6TF13	A6TF13 [332-344]	0	1367.82567673	High	Not Found	Not Found				2.98488450050354	High	0	0.0003474
High	[R].ALVNAGPGSLGPVNMPVPVIIDR.[T]		0.00103077	0	1	1	2	A6T4Z7	A6T4Z7 [329-351]	0	2286.26384789	High	Not Found	Not Found	1.4e8			3.43272948265076	High	0	6.985E-07
High	[R].ALVNAGPGSLGPVNMPVPVIIDR.[T]	1xDeamidated [N14]	0.0130416	0	1	1	1	A6T4Z7	A6T4Z7 [329-351]	0	2287.24786389	High	Not Found	Not Found				3.13735866546631	High	0	6.939E-05
High	[R].ESYGYNGDYFLVYPIK.[V]	1xDeamidated [N6]	0.030902	0	1	1	4	B5XUB1	B5XUB1 [86-101]	0	1928.89527261	High	Not Found	Not Found	1.8e7			2.38460803031921	High	0.0007105	0.01744
High	[K].SNILLIGPTGSGK.[T]		0.00237564	0	1	2	2	A6T5I1	A6T5I1 [113-125]	0	1256.72087734	High	Not Found	Not Found	4.5e8			3.77542543411255	High	0	3.167E-06
High	[K].TDSVANR.[R]		0.0408052	0	1	1	2	A6TEU7	A6TEU7 [57-63]	0	762.37405696	High	Not Found	Not Found	3.6e5			1.67652440071106	High	0	0.000559
High	[K].MMTMLDPDNAER.[Y]		0.0193803	0	1	1	2	B5XNU6	B5XNU6 [17-28]	0	1423.60143215	High	Not Found	Not Found	2.4e7			2.69164037704468	High	0	0.0001424
High	[K].TGVGVTDVLER.[L]		0.00391113	0	1	1	2	A6TCI3	A6TCI3 [165-175]	0	1145.61607795	High	Not Found	Not Found	2.7e8			2.94662594795227	High	0	7.82E-06
High	[K].SSHGDVDYAQASAELAK.[A]		8.56394E-07	0	1	2	2	A6TG35	A6TG35 [108-124]	0	1748.80858242	High	Not Found	Not Found	6.5e7			4.4858775138855	High	0	1.884E-12
High	[R].SPAGAIQFEAK.[D]		0.0157361	0	1	1	2	A6T9H9	A6T9H9 [343-353]	0	1118.5840496	High	Not Found	Not Found	3.4e7			2.69753408432007	High	0	0.0003393
High	[K].YADYQQIQFNHDK.[A]		8.27853E-05	0	1	1	2	B5XXK6	B5XXK6 [56-68]	0	1669.76051015	High	Not Found	Not Found	1.4e8			3.829922914505	High	0	5.111E-07
High	[R].KVIEAESLDLR.[Y]		0.00308858	0	1	2	2	A6TEI7	A6TEI7 [762-772]	1	1272.71579194	High	Not Found	Not Found	1.5e8			2.82290244102478	High	0	6.09E-05
High	[K].KGIHPNYDEITATCSCGNVMK.[I]	2xCarbamidomethyl [C14; C16]	0.0537621	0	1	1	2	A6TGC6	A6TGC6 [3-23]	1	2395.08391152	High	Not Found	Not Found	4.5e7			3.00336170196533	High	1.608E-05	0.001441
High	[R].IASIQTVGGSGALK.[V]		0.016236	0	1	1	2	O85746	O85746 [96-109]	0	1301.74234103	High	Not Found	Not Found	8.7e7			2.92614650726318	High	4.789E-05	0.001994
High	[R].SNTFVAELK.[G]		0.0580134	0	1	2	2	A6TEQ3	A6TEQ3 [154-162]	0	1008.53603682	High	Not Found	Not Found	3.7e7			2.68137288093567	High	7.734E-05	0.003353
High	[K].VIVEGINLVKK.[H]		0.0194813	0	1	2	2	A6TEW1	A6TEW1 [34-44]	1	1211.77218469	High	Not Found	Not Found	6.4e7			2.9423496723175	High	0	0.0001444
High	[R].IFCNVVDAPR.[Q]	1xCarbamidomethyl [C3]	0.0202035	0	1	1	2	A6TF07	A6TF07 [98-107]	0	1190.59865413	High	Not Found	Not Found	4.7e7			2.82342100143433	High	0	0.0001539
High	[K].VVGDVVYEDAAER.[A]		0.00102	0	1	1	2	A6T5R4	A6T5R4 [240-252]	0	1421.69069931	High	Not Found	Not Found	1.7e8			3.00174808502197	High	0	2.802E-06
High	[R].LAAETIDVSLPGR.[R]		0.00757084	0	1	2	4	A6TAI3	A6TAI3 [87-99]	0	1341.73725563	High	Not Found	Not Found	2.1e8			3.61893153190613	High	0	2.578E-05
High	[K].LDTVVVPTNRPMIR.[K]		0.00334152	0	1	2	2	A6T4P1	A6T4P1 [407-420]	0	1610.90467202	High	Not Found	Not Found	1.1e8			2.82643055915833	High	0	5.852E-06
High	[R].ALIDADLAR.[L]		0.0545877	0	1	1	2	A6TGB9	A6TGB9 [72-80]	0	957.53637119	High	Not Found	Not Found	1.1e8			2.27086234092712	High	0	0.000964
High	[R].YTQPELLEYSQQLIGIAR.[K]		0.017832	0	1	2	2	A6T4E6	A6T4E6 [22-39]	0	2122.11789519	High	Not Found	Not Found	1.2e7			2.75029563903809	High	1.608E-05	0.001301
High	[R].EIVSELDKHIIGQDAAK.[R]		0.0069259	0	1	2	2	B5XZ37	B5XZ37 [8-24]	1	1865.99671751	High	Not Found	Not Found	2.9e7			3.25876402854919	High	0.0001369	0.004457
High	[R].IILLGAPGAGK.[G]		0.00139052	0	1	1	2	A6T5N7	A6T5N7 [3-13]	0	1009.64044235	High	Not Found	Not Found	8.5e8			2.4438533782959	High	0	1.2E-06
High	[K].LMEIAQQQHAQQQAGSADAQASNAKDDDVVDAEFEEVKDK.[K]	1xDeamidated [N/Q]	0.00109208	0	1	2	9	A6T4F4	A6T4F4 [598-637]	2	4358.99535548	High	Not Found	Not Found	5.8e7			5.27682542800903	High	0	3.824E-06
High	[R].GALAEETGDNDNFR.[V]		0.00135448	0	1	2	2	A6TE42	A6TE42 [386-399]	0	1508.66119002	High	Not Found	Not Found	2.8e7			3.53295946121216	High	0	1.147E-06
High	[K].IGGQADLSESLLEEVTSLVEWPVVLTAK.[F]	1xDeamidated [Q4]	0.0193803	0	1	2	1	A6TFH4	A6TFH4 [237-264]	0	2984.5714252	Not Found	High	Not Found		4.4e5		3.13039445877075	High	0	0.0001427
High	[K].SADKAPLAAEAMGIIAPR.[L]		0.000517962	0	1	1	3	A6T4Y7	A6T4Y7 [240-257]	1	1781.95782969	High	High	Not Found	2.1e7			3.68230724334717	High	0	2.013E-07
High	[K].GLAYVDELSPDEIR.[E]		0.00106937	0	1	2	2	A6T6C3	A6T6C3 [118-131]	0	1576.7853279	Not Found	High	Not Found				3.31051874160767	High	0	0.0001584
High	[R].IIFPSTSEVYGMCTDK.[N]	1xCarbamidomethyl [C13]	0.0200988	0	1	2	2	A6TF98	A6TF98 [427-442]	0	1847.85539832	Not Found	High	Not Found		1.0e7		2.54675245285034	High	0	0.0001525
High	[K].SPDQYGDNCEVCGATYSPTELIDPK.[S]	2xCarbamidomethyl [C9; C12]	0.00867471	0	1	2	2	A6TBK7	A6TBK7 [151-175]	0	2816.20256559	Not Found	High	Not Found		5.5e7		3.99271392822266	High	0	3.309E-05
High	[R].GVVETPAFMPVGTYGTVK.[G]		0.0305844	0	1	1	4	A6T5D8	A6T5D8 [22-39]	0	1852.95134732	High	High	Not Found	4.0e7	3.7e7		3.38679552078247	High	0	0.0003296
High	[K].NSIQSIEDYPKPGILFR.[D]		0.00914071	0	1	2	2	A6T5N2	A6T5N2 [13-29]	0	1977.04400206	Not Found	High	Not Found		4.8e7		3.25448679924011	High	0	3.648E-05
High	[R].TGWLDAVAVR.[R]		0.0034484	0	1	2	4	A6TH93	A6TH93 [308-317]	0	1087.58946937	High	High	Not Found	2.3e8			3.18354678153992	High	0	2.343E-05
High	[R].GSGTGATLEPLASLPIGK.[G]		0.0124429	0	1	2	1	A6T5F3	A6T5F3 [479-496]	0	1668.91667638	Not Found	High	Not Found				2.43749403953552	High	0	6.365E-05
High	[R].RETLLDAVEHPEKYPQLTIR.[V]		0.00136878	0	1	1	4	A6TCJ1	A6TCJ1 [80-99]	2	2408.29323365	High	High	Not Found		1.8e7		4.69497203826904	High	0	5.171E-05
High	[K].TYSGLDYPSLEAVVR.[V]		0.0014126	0	1	2	2	A6TC33	A6TC33 [32-46]	0	1669.84317711	Not Found	High	Not Found				3.44601655006409	High	0	1.231E-06
High	[R].LETVLFQQQLGTLR.[D]		0.00330664	0	1	2	4	A6TFH4	A6TFH4 [349-362]	0	1645.92718155	High	High	Not Found	6.3e7			3.26837253570557	High	0	5.774E-06
High	[K].GLPQVAVGHVELPDTSLNLVESK.[S]		0.0381704	0	1	1	1	A6TD67	A6TD67 [69-91]	0	2402.29256491	Not Found	High	Not Found				2.22980618476868	High	0	0.0004954
High	[K].VEAEDSEPFEALLAR.[H]		0.0164918	0	1	2	2	A6TCV4	A6TCV4 [502-516]	0	1675.81735625	Not Found	High	Not Found				2.95454025268555	High	0	0.0001066
High	[K].IQVTGSEGELGIYPGHAPLLTAIKPGMIR.[I]		0.000139271	0	1	2	4	A6TG35	A6TG35 [24-52]	0	3018.64448745	High	High	Not Found		3.8e7		2.76946091651917	High	0	0.0001196
High	[R].LHQNQVFGLTVPLITK.[A]		0.00477376	0	1	2	4	A6T9Y5	A6T9Y5 [219-234]	0	1808.04287997	High	High	Not Found	3.1e7	2.5e7		3.98634028434753	High	0	9.043E-05
High	[K].VIDIWAAANDR.[V]		0.00266646	0	1	1	2	A6TGP1	A6TGP1 [682-692]	0	1243.64296141	Not Found	High	Not Found		2.8e7		3.38341355323792	High	0	3.907E-06
High	[R].IDLTEWETNPESTR.[Y]		0.000537364	0	1	2	2	A6TBS0	A6TBS0 [152-165]	0	1690.79186976	Not Found	High	Not Found		6.3e7		3.32565450668335	High	0	8.603E-05
High	[K].VFYGDSDNDITAAR.[E]		0.000709887	0	1	1	2	B5XXX7	B5XXX7 [188-201]	0	1543.70232657	High	Not Found	Not Found	4.1e7			3.31013989448547	High	0	3.545E-07
High	[K].LMPGEEEVAENPR.[A]		0.0237324	0	1	2	2	A6T4M5	A6T4M5 [287-299]	0	1470.6893191	High	Not Found	Not Found				2.11798429489136	High	0	0.0004608
High	[K].MALGILPLGTANDFATSVGIPQDLASALK.[L]		0.00626967	0	1	1	2	B5XPB3	B5XPB3 [84-112]	0	2884.54885575	High	Not Found	Not Found				3.8134651184082	High	0	1.831E-05
High	[K].AKPGQDFFPLTVNYQER.[T]		0.00307242	0	1	2	6	A6TEI3	A6TEI3 [50-66]	0	2010.00795091	High	Not Found	Not Found	5.2e7			3.17964124679565	High	0	1.817E-05
High	[K].LFGYAQSGLLSASSATGLPQVENLENK.[G]		0.00120668	0	1	2	2	A6TEJ0	A6TEJ0 [419-445]	0	2794.42576371	Not Found	High	Not Found				3.62227511405945	High	0	2.566E-05
High	[R].ILLDAPCSATGVIR.[R]	1xCarbamidomethyl [C7]	0.0299589	0	1	2	4	A6TEU2	A6TEU2 [319-332]	0	1485.809375	High	High	Not Found	1.1e8	4.4e7		3.30295181274414	High	0.0001515	0.005004
High	[R].ARPESQELNILR.[G]		0.0362571	0	1	1	3	A6TCF3	A6TCF3 [220-231]	0	1425.78085175	High	Not Found	Not Found	8.3e7			2.14572477340698	High	0.0008194	0.01966
High	[R].NTLLHEHWCDLLEANSVDSVK.[V]	1xCarbamidomethyl [C9]	4.94682E-05	0	1	1	4	A6TGP1	A6TGP1 [861-881]	0	2480.18744822	High	Not Found	Not Found	5.4e7			4.39626169204712	High	0	1.311E-08
High	[K].LVDITMSQNQITYDR.[L]		0.0222996	0	1	2	6	A6TB43	A6TB43 [231-245]	0	1796.88472428	Not Found	High	Not Found		4.9e7		3.10229134559631	High	0	0.0007932
High	[K].DSTAELYHFIGK.[D]		0.0172835	0	1	1	2	A6TBK7	A6TBK7 [285-296]	0	1380.67940642	Not Found	High	Not Found				2.46095299720764	High	0.001802	0.03989
High	[K].ADESLDKLADEVDESTKEAEK.[A]		1.7115E-05	0	1	1	4	A6T5N6	A6T5N6 [486-506]	2	2322.08308511	High	High	Not Found	1.0e8	1.4e8		5.63412618637085	High	0	4.228E-10
High	[K].IANLEAQLAEAQKR.[E]		0.000496644	0	1	2	4	A6TCM1	A6TCM1 [44-57]	1	1554.85983028	High	Not Found	Not Found	4.1e8			3.6809515953064	High	0	1.22E-06
High	[K].GSIEYIPFPDK.[L]		0.0281568	0	1	3	5	A6TFL4	A6TFL4 [257-267]	0	1265.64123007	High	High	Not Found	2.8e8	1.8e8		3.04916644096375	High	0	0.0002839
High	[K].VNANIGNSAVTSSIEEEVEK.[L]		0.000507191	0	1	2	4	A6TGQ1	A6TGQ1 [236-255]	0	2090.02478255	Not Found	High	Not Found		1.8e7		3.40962529182434	High	6.232E-05	0.00273
High	[R].VLSGPGLVNLYR.[A]		0.00178916	0	1	2	4	A6TC33	A6TC33 [189-200]	0	1287.74194717	High	High	Not Found	3.3e8			3.37079858779907	High	0	1.891E-06
High	[R].NENTLLPATLDYR.[Q]		0.0130416	0	1	1	2	A6TG45	A6TG45 [565-577]	0	1519.77509761	Not Found	High	Not Found		2.5e7		3.14695024490356	High	0	0.0001276
High	[R].GENDSGSTEVQVALLTAQINHLQGHFAEHK.[K]		0.000327939	0	1	2	2	A6TEI4	A6TEI4 [18-47]	0	3230.58249191	Not Found	High	Not Found				4.08342695236206	High	0	8.85E-08
High	[R].FMGEPEFTIDHADQYPQILLER.[G]		0.0067116	0	1	2	2	A6TFH4	A6TFH4 [191-212]	0	2649.26536384	Not Found	High	Not Found		3.1e7		3.3251268863678	High	1.608E-05	0.001796
High	[R].YQPGDALGVWYQNDPQLVK.[E]		0.0513566	0	1	1	3	A6TD49	A6TD49 [270-288]	0	2191.08184404	High	High	Not Found		8.4e6		2.7752742767334	High	6.232E-05	0.002798
High	[R].FTGWYDVDLSEK.[G]		0.00741391	0	1	1	5	B5XZB2	B5XZB2 [22-33]	0	1459.67398665	High	High	Not Found	2.8e7			3.23743605613709	High	0	5.57E-05
High	[K].VLPDVLEQFIHLR.[A]		0.00241335	0	1	2	1	A6TG39	A6TG39 [88-100]	0	1578.9002386	Not Found	High	Not Found				2.81430125236511	High	0	3.256E-06
High	[K].ELLQDECEPQALAAALQPLLADGK.[T]	1xDeamidated [Q]; 1xCarbamidomethyl [C7]	0.0480642	0	1	1	4	A6T4Y4	A6T4Y4 [326-349]	0	2594.30180959	Not Found	High	Not Found				3.13685417175293	High	0.0001657	0.005604
High	[R].DTVLVENTPIDYLDFASPVSGLGSK.[M]		0.016578	0	1	2	4	A6TGM1	A6TGM1 [423-447]	0	2637.32940378	High	High	Not Found		1.6e7		2.85239911079407	High	0	0.0002437
High	[K].TVESLVSPITGDVVALEQVPDEAFASK.[A]		0.0134566	0	1	1	2	P45604	P45604 [499-525]	0	2801.44549606	Not Found	High	Not Found				2.3986930847168	High	1.608E-05	0.001483
High	[K].NSTIGDDCEISPYSVVEDAQLQAACTIGPFAR.[L]	1xDeamidated [Q/N]; 2xCarbamidomethyl [C8; C25]	0.00923685	0	1	2	11	A6TG34	A6TG34 [300-331]	0	3485.58353995	High	High	Not Found	7.0e6	7.5e6		3.60248041152954	High	0.000179	0.00602
High	[K].GLIEEMASAYEDPSEVVEFYSK.[N]	1xOxidation [M6]	0.0445181	0	1	1	1	B5Y0U3	B5Y0U3 [369-390]	0	2509.13267828	Not Found	High	Not Found				3.32925963401794	High	0	0.0006569
High	[K].DMGGLPDALFVIDADHEHIAIK.[E]		0.0034124	0	1	2	7	A6T4X1	A6T4X1 [153-174]	0	2377.18565708	High	High	Not Found		2.4e6		3.83468556404114	High	0	6.121E-06
High	[R].VIPLNPDGTLQLDVVPGLFDPR.[T]		0.0285971	0	1	2	2	A6TAE4	A6TAE4 [143-164]	0	2375.29692208	Not Found	High	Not Found				2.80496430397034	High	0	0.0002913
High	[K].MQEEIAQLEVTGESGAGLVK.[V]		0.00285476	0	1	2	2	A6T5N4	A6T5N4 [25-44]	0	2089.0481606	High	Not Found	Not Found	1.1e7			3.35197019577026	High	0	0.0004698
High	[R].VLESLTSALAADAALLSAAER.[Q]		1.40911E-05	0	1	1	6	A6TCE7	A6TCE7 [539-559]	0	2072.12337445	Not Found	High	Not Found				4.58086490631104	High	0	2.968E-10
High	[R].VAEQLEGLEDCPEDLYLIEGDPQSFDDSVFSVDELEK.[A]	2xDeamidated [Q4; Q23]; 1xCarbamidomethyl [C11]	0.0241046	0	1	2	2	A6T716	A6T716 [720-756]	0	4231.87988355	High	Not Found	Not Found	1.5e7			3.82839155197144	High	0	0.0002122
High	[R].LSVPVICTVIGEGGSGGALAIGVGDK.[V]	1xCarbamidomethyl [C7]	0.010527	0	1	2	10	A6T4Y7	A6T4Y7 [191-216]	0	2426.29593604	High	High	Not Found	8.2e6	5.4e6		4.32314968109131	High	0	4.684E-05
High	[R].ALPAILAGTTDERPQDHSQATYVGR.[R]		2.19093E-05	0	1	1	2	A6TF98	A6TF98 [176-200]	0	2667.34851652	High	Not Found	Not Found	4.5e8			3.42803859710693	High	0	6.618E-10
High	[R].QALDCLLAGCEAITLPLDVAQQMLGTPAVESAIEK.[F]	1xDeamidated [Q]; 2xCarbamidomethyl [C5; C10]	0.0133168	0	1	2	11	A6TGD7	A6TGD7 [172-206]	0	3726.86386082	High	High	Not Found	3.8e6	7.8e6		3.89100909233093	High	1.608E-05	0.00163
High	[R].QLIAQSWHTDEIRK.[Y]		0.013527	0	1	1	1	B5XZ20	B5XZ20 [180-193]	1	1724.90784306	High	Not Found	Not Found	1.0e8			2.99912858009338	High	0	7.394E-05
High	[K].TGVGYPQLSAVIECADAAHGLGGQIISDGGCTMPGDVAK.[A]	1xDeamidated [Q7]; 2xCarbamidomethyl [C14; C31]	0.00836265	0	1	2	2	A6T4P6	A6T4P6 [192-230]	0	3873.80919941	Not Found	High	Not Found		6.5e6		3.92585253715515	High	0	3.097E-05
High	[K].RIETLFTNDLDHGPYISETVR.[V]		0.00785348	0	1	2	2	A6TGP0	A6TGP0 [332-352]	1	2476.24667733	High	Not Found	Not Found	5.0e7			3.66015434265137	High	1.608E-05	0.001733
High	[R].GATLLTPNLSEFEAVVGK.[C]		0.0124429	0	1	2	2	A6TE31	A6TE31 [188-205]	0	1845.99565491	Not Found	High	Not Found				3.71304798126221	High	0	6.373E-05
High	[R].EALGDDIPLAVISGPTFAK.[E]		0.000104867	0	1	2	8	A6TFK3	A6TFK3 [126-144]	0	1914.02186963	High	High	Not Found	1.2e7			4.4599814414978	High	0	1.122E-08
High	[K].VIQQALQECGLPAAAVQAIESPDR.[A]	1xCarbamidomethyl [C9]	0.00129195	0	1	1	1	B5Y169	B5Y169 [158-181]	0	2564.3137113	Not Found	High	Not Found		2.0e7		4.92804861068726	High	0	1.048E-06
High	[K].VIQQALQECGLPAAAVQAIESPDR.[A]	1xDeamidated [Q]; 1xCarbamidomethyl [C9]	0.00119407	0	1	1	3	B5Y169	B5Y169 [158-181]	0	2565.2977273	Not Found	High	Not Found				3.77138423919678	High	0	1.207E-06
High	[R].DNIPVPDYQPDAEGIPNTFVPGR.[N]		0.000451831	0	1	2	6	A6T5I7	A6T5I7 [77-99]	0	2511.21504284	High	High	Not Found	5.6e7	6.1e7		3.09410619735718	High	0	0.0001638
High	[R].RGDYLGATVQVIPHITNAIK.[E]		6.17564E-06	0	1	2	2	A6TD54	A6TD54 [105-124]	1	2166.20296223	High	Not Found	Not Found				4.40951299667358	High	0	6.701E-11
High	[K].GLNNPDLDAAVGEDLAQQLR.[D]		4.596E-05	0	1	1	6	A6THZ0	A6THZ0 [209-228]	0	2109.05708578	High	High	Not Found	2.8e7	5.0e7		4.25420999526978	High	0	2.534E-09
High	[R].IQLTDAIAELAK.[K]		0.00773109	0	1	1	4	Q48447	Q48447 [238-249]	0	1285.73619303	Not Found	High	Not Found		1.3e8		2.89135336875916	High	0	2.682E-05
High	[R].ASIWALGPLVAR.[F]		0.00169763	0	1	2	10	A6TEK8	A6TEK8 [92-103]	0	1253.73646791	High	High	Not Found	1.7e7	3.3e7		3.04856181144714	High	0	8.404E-05
High	[R].HFDHAVSPMDVALDIGPGLAK.[A]		0.0332171	0	1	1	1	B5XQC6	B5XQC6 [13-33]	0	2190.10119929	Not Found	High	Not Found				3.83175277709961	High	0	0.0003843
High	[K].VNEDEMYPGEAGIDIYNLTK.[Y]		0.000295229	0	1	2	3	A6TGP0	A6TGP0 [736-755]	0	2271.04855446	High	High	Not Found				4.94714260101318	High	0	7.259E-08
High	[K].VNEDEMYPGEAGIDIYNLTK.[Y]	1xDeamidated [N17]	0.0252559	0	1	2	1	A6TGP0	A6TGP0 [736-755]	0	2272.03257046	High	Not Found	Not Found				4.43640804290771	High	0	0.0002315
High	[R].IIFPSTSEVYGMCTDKNFDEDSSNLVVGPINK.[Q]	1xDeamidated [N]; 1xCarbamidomethyl [C13]	0.00425356	0	1	1	12	A6TF98	A6TF98 [427-458]	1	3577.671292	High	High	Not Found	1.7e7	5.8e7		4.36296272277832	High	0	0.0009726
High	[K].IISLAPEVL.[-]		0.025519	0	1	1	3	A6TEW2	A6TEW2 [115-123]	0	954.5870098	High	High	Not Found	2.7e7			2.15434169769287	High	0	0.0002361
High	[R].ALLDNSIVPVINENDAVATAEIK.[V]	1xDeamidated [N]	0.00200825	0	1	2	5	A6T562	A6T562 [123-145]	0	2410.27116114	Not Found	High	Not Found				3.36306476593018	High	0	0.001016
High	[R].FIQVPTTLLSQVDSSVGGK.[T]		1.54889E-05	0	1	2	4	A6TF13	A6TF13 [124-142]	0	1976.06988241	High	High	Not Found	1.2e8	1.6e8		3.42709255218506	High	0	2.014E-06
High	[R].IGLLLDMPLR.[D]		0.0150932	0	1	1	2	A6TGP1	A6TGP1 [124-133]	0	1140.68092692	Not Found	High	Not Found				2.60467267036438	High	0	9.045E-05
High	[R].ANPQQILASDAEDIHSWVEGK.[L]		0.0498109	0	1	2	1	A6TGE4	A6TGE4 [71-91]	0	2308.12041425	Not Found	High	Not Found				3.03190088272095	High	0	0.0008092
High	[R].YLGPEVPKEDLIWQDPLPAATHQPSAEDIASLK.[T]	1xDeamidated [Q]	0.000362365	0	1	1	4	A6T9H9	A6T9H9 [422-454]	1	3629.83736945	Not Found	High	Not Found		5.5e7		5.27656698226929	High	0	4.599E-07
High	[K].ASDEAQVAALLDAAAYEALLEDE.[-]	1xDeamidated [Q6]	0.000143731	0	1	1	3	A6TDR6	A6TDR6 [107-129]	0	2379.10857203	High	High	High				5.65660953521729	High	0	1.984E-08
High	[R].GTFPQLNLAPVNFDALFMNYLQQQAGEGAEQHQDA.[-]	2xDeamidated [N/Q]	5.49496E-05	0	1	1	9	B5XTJ1	B5XTJ1 [121-155]	0	3864.78099389	Not Found	High	Not Found		2.1e7		6.05303907394409	High	0	3.49E-09
High	[R].ADPLEQGAGDQGLMFGYATNETDVLMPAPVTYAHR.[L]	1xDeamidated [Q/N]	0.00189554	0	1	2	13	A6TDV1	A6TDV1 [110-144]	0	3736.72578684	High	High	High	2.3e7	2.1e7	1.2e7	4.06941318511963	High	0	2.112E-06
High	[R].ADPLEQGAGDQGLMFGYATNETDVLMPAPVTYAHR.[L]	2xDeamidated [Q6; Q/N]	0.00793615	0	1	2	3	A6TDV1	A6TDV1 [110-144]	0	3737.70980284	Not Found	Not Found	High				4.14037036895752	High	0.001643	0.03726
High	[K].EGVITVEDGTGLEDELDVVEGMQFDR.[G]		2.49848E-05	0	1	3	591	A6TH53	A6TH53 [172-197]	0	2852.31422383	High	High	High	6.8e6	1.3e8	6.0e7	5.24010038375854	High	0	6.294E-05
High	[K].EGVITVEDGTGLEDELDVVEGMQFDR.[G]	1xDeamidated [Q23]	4.09428E-05	0	1	3	92	A6TH53	A6TH53 [172-197]	0	2853.29823983	High	High	High	1.5e6	3.2e6	5.4e6	5.57808017730713	High	0	7.713E-06
High	[R].NFFDHVDIPAENINLLNGNAPDIDAECR.[R]	1xDeamidated [N]; 1xCarbamidomethyl [C27]	5.88342E-05	0	1	2	27	A6T6C1	A6T6C1 [92-119]	0	3184.46401705	High	High	High		1.1e8	2.1e7	6.70138168334961	High	0	3.958E-09
High	[R].ALTEETGTTIEIEDDGTVK.[I]		0.0144011	0	1	2	10	A6TEI3	A6TEI3 [578-596]	0	2021.97610103	High	High	High	1.6e6		5.2e6	3.30795097351074	High	0.0002487	0.009567
High	[R].VLNQFDDAGIVTR.[H]		0.000554572	0	1	1	2	P45599	P45599 [58-70]	0	1447.75396829	Not Found	High	Not Found		1.8e8		3.41620922088623	High	0	2.268E-07
High	[R].VTVSLWQGETQVASGTAPFGGEIIDER.[G]		0.0026248	0	1	2	16	A6TI29	A6TI29 [257-283]	0	2847.41592728	High	High	High	1.9e7			4.23351335525513	High	0	3.796E-06
High	[K].QHTAQAPVDPIVLGK.[M]		9.14764E-05	0	1	2	4	A6TCL6	A6TCL6 [4-18]	0	1573.86966671	High	High	Not Found	3.3e7	5.6e7		4.23444128036499	High	0	8.721E-09
High	[R].VTIDFTGSVDGEEFEGGK.[A]		1.43904E-05	0	2	2	431	A6T5H9; B5Y0U3	A6T5H9 [164-181]; B5Y0U3 [164-181]	0	1886.86542852	High	High	High	4.0e6	1.5e7	1.8e7	4.74312162399292	High	0	9.093E-08
High	[R].GVLAVMPTIEEFPYTVR.[V]		0.000531748	0	1	1	6	A6TEI3	A6TEI3 [410-426]	0	1922.00919653	High	Not Found	High				4.25849962234497	High	0	2.116E-07
High	[R].EAVNQVIALLDSGALR.[V]		4.48213E-06	0	1	1	47	B5Y1K5	B5Y1K5 [29-44]	0	1668.92790978	High	High	High	1.6e8	4.4e8	5.3e8	5.20744228363037	High	0	5.909E-11
High	[K].LSGEALQGSEGFGIDASILDR.[M]		5.73086E-05	0	1	1	133	A6T4X3	A6T4X3 [16-36]	0	2135.06150244	High	High	High	2.4e7	1.5e7	1.0e7	4.68974494934082	High	0	3.329E-06
High	[K].LSGEALQGSEGFGIDASILDR.[M]	1xDeamidated [Q7]	0.000554572	0	1	1	15	A6T4X3	A6T4X3 [16-36]	0	2136.04551844	High	High	High	9.1e6	2.4e6	1.7e5	3.99237561225891	High	0	2.273E-07
High	[R].VTVSLWQGETQVASGTAPFGGEIIDER.[G]	1xDeamidated [Q]	0.00761059	0	1	2	37	A6TI29	A6TI29 [257-283]	0	2848.39994328	High	High	High	1.9e7	4.1e7	2.5e7	4.20556116104126	High	0	0.00022
High	[K].TQNAPVATPQELAEYDAIIFGTPTR.[F]	1xDeamidated [Q/N]	2.80465E-05	0	1	1	5	B5XXP0	B5XXP0 [55-79]	0	2704.34645124	High	High	High				5.30997467041016	High	0	4.193E-09
High	[K].TQNAPVATPQELAEYDAIIFGTPTR.[F]		3.45063E-07	0	1	1	49	B5XXP0	B5XXP0 [55-79]	0	2703.36243524	High	High	High	5.9e7	2.5e8	1.3e8	6.63108491897583	High	0	6.066E-10
High	[K].FVNELLPVIDSLDR.[A]		0.000752116	0	1	2	37	A6TCM1	A6TCM1 [91-104]	0	1629.88464803	High	High	High	3.4e8	6.7e8	6.4e8	3.50881862640381	High	0	1.588E-05
High	[K].NVLQPIGWDAFGLPAEGAAVK.[N]		4.28014E-07	0	1	2	27	A6T6A3	A6T6A3 [72-92]	0	2153.13896502	High	High	High	8.8e7	7.2e7	1.3e7	5.22539806365967	High	0	9.238E-12
High	[K].NVLQPIGWDAFGLPAEGAAVK.[N]	1xDeamidated [Q/N]	2.73193E-05	0	1	2	6	A6T6A3	A6T6A3 [72-92]	0	2154.12298102	High	High	Not Found				4.98604393005371	High	0	3.196E-08
High	[R].NGMASGAVIESFLDK.[G]	1xDeamidated [N1]	0.000141483	0	1	2	4	A6TEI7	A6TEI7 [568-582]	0	1539.73593534	Not Found	Not Found	High			1.3e7	4.02228498458862	High	0	1.927E-08
High	[R].HIGPDAQQQQEMLK.[T]		1.96204E-05	0	1	2	2	A6TDR5	A6TDR5 [18-31]	0	1622.79551546	High	Not Found	Not Found	6.8e7			4.86300659179688	High	0	5.41E-10
High	[K].SELETLLAEIR.[D]		0.00180805	0	1	2	26	A6T6Z0	A6T6Z0 [87-97]	0	1273.69980751	High	High	High	3.9e7	2.2e8	8.3e7	4.13384246826172	High	0	8.203E-06
High	[K].ATAAPVTGPLADDPIQETITFDDFAK.[V]		1.47735E-05	0	1	2	9	A6TBK7	A6TBK7 [553-578]	0	2704.33521741	High	High	High	1.1e8	1.4e8	3.2e7	5.37146615982056	High	0	3.237E-10
High	[K].ATAAPVTGPLADDPIQETITFDDFAK.[V]	1xDeamidated [Q16]	0.00261106	0	1	2	1	A6TBK7	A6TBK7 [553-578]	0	2705.31923341	Not Found	High	Not Found				4.21219205856323	High	0	3.759E-06
High	[R].TELAGVSGCAVAIAPPEMYLDLAK.[R]	1xCarbamidomethyl [C9]	2.04869E-06	0	1	1	162	Q7X222	Q7X222 [28-51]	0	2476.24620868	High	High	High	1.9e7	1.2e8	1.4e7	5.98392343521118	High	0	4.077E-09
High	[R].IFSFTALTVVGDGNGR.[V]	1xDeamidated [N14]	0.0142516	0	1	1	14	A6TEV5	A6TEV5 [30-45]	0	1654.84351191	High	High	High	1.1e7	6.9e7		3.07935738563538	High	0	8.161E-05
High	[K].TAIESALTALESSLKGEDK.[A]		1.11826E-05	0	1	1	25	A6T4F4	A6T4F4 [563-581]	1	1963.02299172	Not Found	High	High		2.9e8	6.3e7	5.29246520996094	High	0	1.965E-10
High	[K].ANPELAPMVEGIELTLK.[S]		5.55301E-05	0	1	1	20	A6TCM1	A6TCM1 [112-128]	0	1824.97756204	High	High	High		1.3e8	4.9e7	3.96306920051575	High	0	8.237E-07
High	[R].FGASSLLASLLK.[A]		0.000271426	0	1	1	37	B5Y277	B5Y277 [235-246]	0	1206.70925008	High	High	High		9.8e7	1.5e8	4.32716989517212	High	0	6.232E-08
High	[R].ALLNSMVIGVTEGFTK.[K]		5.21988E-06	0	1	2	73	A6TEV7	A6TEV7 [70-85]	0	1679.90366891	High	High	High	1.1e7	2.0e8	9.4e7	5.17765617370605	High	0	2.386E-06
High	[K].ASLATESFISAASFQETTR.[V]		0.00761059	0	1	1	4	A6TGP1	A6TGP1 [1312-1330]	0	2016.98727494	High	Not Found	Not Found	3.5e7			3.27687239646912	High	0	2.6E-05
High	[K].VLSESDFQVNQLLDILR.[A]		1.09629E-06	0	1	2	31	A6T5G0	A6T5G0 [50-66]	0	1989.06513138	High	High	High	2.2e7	2.3e8	3.5e8	5.16289234161377	High	0	1.785E-10
High	[R].ILLSSMPGCAVTEVEIDGVLHEYSTK.[E]	1xCarbamidomethyl [C9]	0.000899187	0	1	1	20	A6TEU8	A6TEU8 [46-71]	0	2848.4107076	High	High	High	2.2e7	4.1e7	2.4e7	4.88929033279419	High	0	5.473E-07
High	[R].QVCNLADPVGQVIDGGLLDSGLR.[I]	1xCarbamidomethyl [C3]	0.00012737	0	1	2	10	B5Y169	B5Y169 [82-104]	0	2396.22383374	High	High	High	1.7e7	8.7e7	2.5e7	4.36288928985596	High	0	1.595E-08
High	[K].TQLPSGSELSLYDIAPVTPGVAVDLSHIPTDVK.[I]		1.80596E-06	0	1	2	17	A6TEQ3	A6TEQ3 [22-54]	0	3419.79444164	High	High	High	1.8e8	5.9e7	1.0e8	4.92901420593262	High	0	1.763E-11
High	[K].TQLPSGSELSLYDIAPVTPGVAVDLSHIPTDVK.[I]	1xDeamidated [Q2]	8.42008E-06	0	1	2	7	A6TEQ3	A6TEQ3 [22-54]	0	3420.77845764	High	High	Not Found	6.7e7	1.6e8		4.70455408096313	High	0	1.167E-10
High	[K].GVLGYTEDDVVSTDFNGEVCTSVFDAK.[A]	1xCarbamidomethyl [C20]	4.64204E-09	0	1	1	923	P24164	P24164 [264-290]	0	2924.31422414	High	High	High	3.7e7	9.8e7	2.6e6	7.8277382850647	High	0	4.952E-13
High	[K].GVLGYTEDDVVSTDFNGEVCTSVFDAK.[A]	1xDeamidated [N16]; 1xCarbamidomethyl [C20]	1.00497E-08	0	1	1	141	P24164	P24164 [264-290]	0	2925.29824014	High	High	High		3.8e7	2.8e5	7.25242853164673	High	0	7.09E-14
High	[K].NPDVQALLNDAPALGDYLDEESK.[A]		3.52392E-07	0	1	1	19	B5XNL6	B5XNL6 [212-234]	0	2487.18855324	High	High	High	2.9e7	1.8e8	1.2e8	6.30021476745605	High	0	3.788E-13
High	[K].NPDVQALLNDAPALGDYLDEESK.[A]	1xDeamidated [N/Q]	6.8518E-05	0	1	1	7	B5XNL6	B5XNL6 [212-234]	0	2488.17256924	High	High	High			6.2e6	7.26778221130371	High	0	5.183E-09
High	[K].QYPIVSIEDGLDESDWEGFAYQTK.[V]		2.25191E-06	0	1	1	609	A6TD53	A6TD53 [283-306]	0	2790.27809643	High	High	High	1.0e8	7.9e7	3.2e7	6.38033533096313	High	0	4.315E-09
High	[K].QYPIVSIEDGLDESDWEGFAYQTK.[V]	1xDeamidated [Q]	2.84921E-05	0	1	1	287	A6TD53	A6TD53 [283-306]	0	2791.26211243	High	High	High	8.6e7	5.6e7	3.3e7	5.6147141456604	High	0	1.247E-07
High	[K].QYPIVSIEDGLDESDWEGFAYQTK.[V]	2xDeamidated [Q1; Q22]	0.00194596	0	1	1	2	A6TD53	A6TD53 [283-306]	0	2792.24612843	High	Not Found	Not Found				3.85738134384155	High	0	2.197E-06
High	[R].NPMELVDVADLLK.[S]		0.000249541	0	1	1	16	A6TB35	A6TB35 [288-300]	0	1456.7715922	High	High	High		3.9e8	2.2e8	4.17675304412842	High	0	2.14E-07
High	[K].TIDGILVQLPLPAGIDNVK.[V]		1.26855E-05	0	1	1	12	A6T5R4	A6T5R4 [91-109]	0	1976.14265345	High	High	High		5.8e7	9.5e7	3.96291303634644	High	0	6.144E-05
High	[R].KLGVDIDNLLCSQPDTGEQALEICDALAR.[S]	2xCarbamidomethyl [C11; C24]	7.03419E-05	0	1	2	8	A6TCW1	A6TCW1 [107-135]	1	3214.57185277	High	High	High	1.7e7	5.5e7	7.5e7	5.93406343460083	High	0	7.006E-08
High	[R].KLGVDIDNLLCSQPDTGEQALEICDALAR.[S]	1xDeamidated [N/Q]; 2xCarbamidomethyl [C11; C24]	0.00134033	0	1	2	5	A6TCW1	A6TCW1 [107-135]	1	3215.55586877	Not Found	High	High				4.88517999649048	High	0	1.123E-06
High	[K].AGDGNYGYNAATEEYGNMIDFGILDPTK.[V]		5.80511E-07	0	1	3	45	A6TH53	A6TH53 [471-498]	0	2996.32545723	High	High	High	7.0e6	4.3e7		5.43666839599609	High	0	1.096E-08
High	[K].AGDGNYGYNAATEEYGNMIDFGILDPTK.[V]	1xDeamidated [N]	3.93039E-06	0	1	3	18	A6TH53	A6TH53 [471-498]	0	2997.30947323	High	High	Not Found	8.5e6	1.6e7		5.23333930969238	High	0	7.83E-10
High	[R].QELLTTLQNLSNDELLPVAR.[A]		4.77383E-06	0	1	1	5	B5XZ20	B5XZ20 [54-73]	0	2267.22415104	Not Found	High	High		2.1e8	8.5e7	5.01750659942627	High	0	7.792E-11
High	[R].QELLTTLQNLSNDELLPVAR.[A]	1xDeamidated [N/Q]	8.19199E-05	0	1	1	11	B5XZ20	B5XZ20 [54-73]	0	2268.20816704	Not Found	High	Not Found		1.0e8		5.11367177963257	High	0	2.453E-08
High	[K].ELLQLGDLPTSGQITLFDGR.[T]		6.38095E-07	0	1	2	27	A6TGP0	A6TGP0 [1197-1216]	0	2173.14992354	High	High	High	8.6e7	4.8e8	5.6e8	5.85842704772949	High	0	8.142E-11
High	[K].TVAAMDVLAPGIGEIIGGSQR.[E]	1xDeamidated [Q20]	0.00163636	0	1	1	1	A6T726	A6T726 [376-396]	0	2056.07431626	Not Found	High	Not Found				4.40186071395874	High	0	1.618E-06
High	[K].GADLLQALVDSELQPSR.[G]		0.000111692	0	1	1	8	A6T9Y5	A6T9Y5 [360-376]	0	1811.94976733	High	High	High	6.9e6	9.3e7		5.19927406311035	High	0	9.538E-08
High	[K].TAEDYLGEPVTEAVITVPAYFNDAQR.[Q]		3.83298E-07	0	1	2	42	A6T4F4	A6T4F4 [126-151]	0	2869.38904382	High	High	High	1.8e8	1.4e8	5.3e7	5.96945381164551	High	0	3.948E-10
High	[K].VMVTSHLGRPTEGEYNEEFSLLPVVNYLK.[D]		3.53832E-06	0	1	1	22	B5XUB8	B5XUB8 [54-82]	0	3321.68238892	High	High	High	1.3e7	4.9e8	3.3e7	6.49914360046387	High	0	2.449E-11
High	[K].VMVTSHLGRPTEGEYNEEFSLLPVVNYLK.[D]	1xDeamidated [N]	0.000430964	0	1	1	15	B5XUB8	B5XUB8 [54-82]	0	3322.66640492	High	High	Not Found	5.7e7	2.4e8		6.16734504699707	High	0	9.24E-07
High	[R].AAEGSHIHLGAQNVDVNLSGAFTGETSAEMLK.[D]		0.000415403	0	1	1	54	Q7X222	Q7X222 [53-84]	0	3254.57462933	High	High	High	3.0e6	9.1e6	1.1e6	5.04197597503662	High	0	1.263E-06
High	[R].AAEGSHIHLGAQNVDVNLSGAFTGETSAEMLK.[D]	1xDeamidated [N/Q]	0.0004663	0	1	1	74	Q7X222	Q7X222 [53-84]	0	3255.55864533	High	High	High		1.1e7	1.6e7	5.87538003921509	High	0	1.809E-05
High	[K].ELLSIGIQPDILICR.[S]	1xCarbamidomethyl [C14]	0.0070356	0	1	2	4	A6TD54	A6TD54 [197-211]	0	1739.97241746	Not Found	High	High			6.3e7	3.62384915351868	High	0	2.257E-05
High	[R].GLLQAVDDFAADAQLDK.[S]		0.0332171	0	1	2	2	A6TBS0	A6TBS0 [200-216]	0	1789.89666915	Not Found	Not Found	High				3.04181456565857	High	0	0.0003841
High	[R].EKSVEELNAELLNLLR.[E]		0.000115876	0	1	1	65	B5XNA2	B5XNA2 [8-23]	1	1870.02801763	High	High	High	9.2e6	1.1e8	3.7e7	4.24789381027222	High	0	1.898E-06
High	[R].EVLEAGPSIPVEILGLSGVPAAGDEVTVVRDEK.[K]		6.02969E-08	0	1	2	13	A6TEI7	A6TEI7 [622-654]	1	3345.77879158	High	High	High	8.7e7	2.7e7		5.88338708877563	High	0	1.546E-14
High	[R].ASPSLLDGIVVEYYGTPTPLR.[Q]		8.24496E-06	0	1	1	23	B5Y1J9	B5Y1J9 [32-52]	0	2248.18597469	High	High	High	2.9e7	8.2e6	3.7e7	4.97670078277588	High	0	7.283E-10
High	[R].GYLSPYFINKPDTGAVELESPFILLADKK.[I]		5.00501E-06	0	1	3	55	A6TH53	A6TH53 [198-226]	1	3225.70819302	High	High	High	1.1e8	1.6e8	4.5e7	6.13068151473999	High	0	7.98E-09
High	[R].GYLSPYFINKPDTGAVELESPFILLADKK.[I]	1xDeamidated [N9]	0.000721163	0	1	3	21	A6TH53	A6TH53 [198-226]	1	3226.69220902	High	High	High	2.7e7	3.6e7	7.2e6	4.62331342697144	High	0	1.737E-06
High	[K].ELAAGLPTAISLAATDPQFAEDLQR.[L]		5.49496E-05	0	1	1	14	A6TFK3	A6TFK3 [145-169]	0	2598.34097155	High	High	High	1.4e7	2.2e7	1.7e7	4.73047685623169	High	0	3.824E-06
High	[K].VTAIPADFVTVASTDNCPFAIMANEEK.[R]	1xDeamidated [N]; 1xCarbamidomethyl [C17]	0.0425134	0	1	1	6	A6TCC2	A6TCC2 [147-173]	0	2912.36923711	Not Found	High	High		6.5e6		2.47389030456543	High	0	0.0006063
High	[K].TLGGFDVIVNNAGVAPSTPIESITPEIVDK.[V]		4.81856E-05	0	1	1	12	Q48436	Q48436 [76-105]	0	3053.60412186	High	High	High	4.9e7	3.1e7	2.2e7	5.17150259017944	High	0	1.632E-08
High	[K].TLGGFDVIVNNAGVAPSTPIESITPEIVDK.[V]	1xDeamidated [N]	0.00361515	0	1	1	4	Q48436	Q48436 [76-105]	0	3054.58813786	Not Found	Not Found	High			1.1e7	3.59426951408386	High	0	6.782E-06
High	[K].TAEDYLGEPVTEAVITVPAYFNDAQR.[Q]	1xDeamidated [N/Q]	0.00037792	0	1	2	9	A6T4F4	A6T4F4 [126-151]	0	2870.37305982	High	High	High			7.5e6	5.34045124053955	High	0	1.137E-07
High	[K].VQQAIDTITLLQMEIEELKEK.[N]		4.99908E-05	0	1	2	15	A6TFR0	A6TFR0 [15-35]	1	2472.32656711	Not Found	High	High		3.4e8	3.8e7	5.28775501251221	High	0	7.718E-09
High	[K].TVAAMDVLAPGIGEIIGGSQR.[E]		9.55175E-06	0	1	1	24	A6T726	A6T726 [376-396]	0	2055.09030026	High	High	High	7.8e7	2.6e8	3.5e7	4.82831001281738	High	0	1.066E-09
High	[R].LTEMGFPCIGLPGTIDNDIK.[G]	1xCarbamidomethyl [C8]	1.67788E-06	0	1	1	7	A6TGB8	A6TGB8 [113-132]	0	2191.07735259	High	High	High				5.38677978515625	High	0	6.349E-12
High	[K].FGVSAAAAVAVAAGPVEAAEEK.[T]		8.76644E-09	0	1	1	1456	A6TGN9	A6TGN9 [31-52]	0	2015.04439592	High	High	High	2.4e7	5.9e7	3.9e7	6.40825033187866	High	0	2.797E-13
High	[R].NGFLLDGFPR.[T]	1xDeamidated [N1]	0.000756077	0	1	1	18	A6T5N7	A6T5N7 [79-88]	0	1136.57348537	High	High	High	1.9e8	1.8e7	2.6e7	4.33916854858398	High	0	4.001E-07
High	[R].ELLSGVATNSAYLDGLMKPYLSR.[Q]		0.000340224	0	1	2	2	A6T5E9	A6T5E9 [50-72]	0	2498.29593573	Not Found	Not Found	High				3.75201654434204	High	0	9.39E-08
High	[R].ELLSGVATNSAYLDGLMKPYLSR.[Q]	1xDeamidated [N9]	0.000356698	0	1	2	4	A6T5E9	A6T5E9 [50-72]	0	2499.27995173	High	Not Found	High	2.3e7			4.61528730392456	High	0	1.029E-07
High	[R].DANGIDPVSLIAFDK.[V]		9.14764E-05	0	1	1	12	A6TEX1	A6TEX1 [171-185]	0	1574.80606336	High	High	High	3.8e8	6.2e8	1.4e8	4.24769449234009	High	0	1.909E-08
High	[K].VPLFVQIGEVIK.[V]		0.000227023	0	1	1	56	A6TH65	A6TH65 [164-175]	0	1341.81404947	High	High	High	4.8e7	2.3e8	3.6e7	3.89526033401489	High	0	1.36E-07
High	[R].LLSLDGPTGALTHGTFTDILDK.[L]		0.000609574	0	1	1	4	A6T5D7	A6T5D7 [28-49]	0	2285.20235298	High	High	High	1.4e8	6.9e7		4.17925691604614	High	0	2.705E-07
High	[K].ATLKPEGQQALDQLYTQLSNMDPK.[D]		5.62495E-07	0	1	1	73	P24017	P24017 [226-249]	0	2689.350156	High	High	High	9.7e7	5.7e8	5.0e7	6.26883602142334	High	0	3.902E-11
High	[R].DFNEALVHQVVVAYAAGAR.[Q]		1.07349E-06	0	1	1	12	A6TEX1	A6TEX1 [22-40]	0	2030.04539903	High	High	High			2.3e7	5.34701538085938	High	0	4.515E-10
High	[R].DVAGYAAGLELFDR.[R]		0.000383923	0	1	1	11	B5Y275	B5Y275 [314-327]	0	1496.73798386	High	High	High	6.2e5		1.4e7	4.25864458084106	High	0	1.17E-07
High	[K].LFIDYLSPLK.[Q]		0.0127056	0	1	2	4	A6TEU0	A6TEU0 [142-151]	0	1208.69253742	High	Not Found	High	2.2e7		6.7e6	3.14368486404419	High	0	6.593E-05
High	[K].GPLENDGFSAVEAIAPGVIER.[Q]		7.33225E-09	0	1	2	44	A6TG38	A6TG38 [119-139]	0	2141.0873233	High	High	High	1.6e8	4.2e8	3.4e6	6.69611787796021	High	0	5.26E-15
High	[K].AVEDSASPLVALLVR.[G]		5.55301E-05	0	1	1	26	A6T4Z7	A6T4Z7 [285-299]	0	1539.87408337	High	High	High	8.1e7	1.6e8	1.8e7	4.75446939468384	High	0	1.916E-06
High	[K].SLTDAAQQVVAAVEGK.[-]		1.13602E-05	0	1	1	22	A6T6F6	A6T6F6 [373-388]	0	1586.83842608	High	High	High	1.5e7	5.6e8	1.1e8	5.23739719390869	High	0	1.202E-09
High	[K].ATLKPEGQQALDQLYTQLSNMDPK.[D]	1xDeamidated [Q/N]	8.86375E-05	0	1	1	25	P24017	P24017 [226-249]	0	2690.334172	High	High	Not Found				4.3950891494751	High	0	1.999E-07
High	[K].ATGLDALFDATIK.[E]		0.000106533	0	1	1	36	B5Y275	B5Y275 [275-287]	0	1335.71545757	High	High	High		3.0e7	1.7e7	4.1584324836731	High	0	4.558E-07
High	[R].KAEQAAAEQALK.[K]		0.00100934	0	1	1	1	A6TCI1	A6TCI1 [210-221]	1	1257.67974079	High	Not Found	Not Found	8.2e7			4.0337085723877	High	0	6.758E-07
High	[R].SALQYAASVAGLMITTECMVTDLPK.[SG]	1xDeamidated [Q4]; 1xCarbamidomethyl [C18]	4.47682E-05	0	1	3	103	A6TH53	A6TH53 [502-526]	0	2671.3027376	High	High	High	1.3e7	2.6e6	2.1e6	5.17599582672119	High	0	6.513E-08
High	[K].NMITGAAQMDGAILVVAATDGPMPQTR.[E]	1xDeamidated [Q/N]	0.0021728	0	1	1	100	A6TEX7	A6TEX7 [91-117]	0	2730.32593232	High	High	High	2.1e7	3.1e7	3.3e6	5.05464506149292	High	0	0.0002122
High	[K].NMITGAAQMDGAILVVAATDGPMPQTR.[E]	2xDeamidated [Q8; N/Q]	0.00710969	0	1	1	9	A6TEX7	A6TEX7 [91-117]	0	2731.30994832	High	High	Not Found	3.8e6			3.06712508201599	High	0.000179	0.005866
High	[K].FPLPVEVIPMAR.[S]		0.00810409	0	1	1	18	A6TDS5	A6TDS5 [129-140]	0	1368.77080448	High	High	High	4.6e7	2.2e7	1.3e7	2.91025972366333	High	0	7.134E-05
High	[K].SNFGANAILAVSLANAK.[A]		2.47528E-06	0	1	2	791	A6TD53	A6TD53 [104-120]	0	1660.90169506	High	High	High	1.4e7	9.7e6	4.8e6	5.71357727050781	High	0	1.088E-10
High	[K].SNFGANAILAVSLANAK.[A]	1xDeamidated [N]	0.000167388	0	1	2	6	A6TD53	A6TD53 [104-120]	0	1661.88571106	Not Found	High	Not Found		4.3e7		3.81656503677368	High	0	2.602E-08
High	[K].MPIITFIDTPGAYPGVGAEER.[G]		0.000204378	0	1	2	8	A6T4Y7	A6T4Y7 [155-175]	0	2234.11618061	High	High	Not Found	3.3e7	1.8e7		5.02648162841797	High	0	4.207E-08
High	[R].DSVGAVVMGPYADLAEGMK.[V]		7.11696E-06	0	1	2	21	A6TG38	A6TG38 [69-87]	0	1909.90341079	High	High	High	5.9e7	2.6e7	7.6e6	5.26480674743652	High	0	1.347E-09
High	[K].FGLIPEFIGR.[L]		0.00535742	0	1	2	18	A6T5I1	A6T5I1 [298-307]	0	1148.64625598	High	High	High	2.2e7	1.4e7	2.1e7	2.70674848556519	High	0	1.376E-05
High	[K].FSSQGEIVQALQEEGFENINQSK.[V]		0.00391113	0	1	1	6	A6TEQ4	A6TEQ4 [23-45]	0	2582.23690039	High	High	High				4.03920984268188	High	0	8.95E-05
High	[K].FSSQGEIVQALQEEGFENINQSK.[V]	1xDeamidated [Q]	0.0183022	0	1	1	5	A6TEQ4	A6TEQ4 [23-45]	0	2583.22091639	Not Found	High	Not Found		2.1e7		3.75123190879822	High	0	0.000129
High	[R].LAAEQGIPVWAPEDVNHPLWIER.[I]		0.000383923	0	1	2	4	A6TF98	A6TF98 [48-70]	0	2640.35689649	Not Found	Not Found	High				3.97114539146423	High	0	1.175E-07
High	[K].GIAAASLAAILEAR.[G]		0.0079778	0	1	2	12	A6TD54	A6TD54 [19-32]	0	1326.77397552	High	High	High	1.1e9	4.6e8	3.5e8	3.38692831993103	High	0	2.834E-05
High	[R].QTDELTGLSSLVVLDSAER.[T]		2.70975E-07	0	1	1	3	A6TGP1	A6TGP1 [1049-1067]	0	2033.03970438	Not Found	High	High		1.6e8	1.8e7	4.96143436431885	High	0	1.237E-09
High	[K].THLVAQADALPGR.[N]		0.00174279	0	1	1	2	B5Y2Y3	B5Y2Y3 [7-19]	0	1348.73317334	High	Not Found	Not Found	5.7e7			3.81613206863403	High	0	1.499E-05
High	[R].SALQYAASVAGLMITTECMVTDLPK.[SG]	1xCarbamidomethyl [C18]	8.33206E-06	0	1	3	96	A6TH53	A6TH53 [502-526]	0	2670.3187216	High	High	High	1.0e7		4.4e6	5.91490936279297	High	0	3.295E-09
High	[R].NGHAVDYQTGPIIWGEPGTNGQHAFYQLIHQGTK.[M]	2xDeamidated [Q/N]	0.00255681	0	1	2	9	A6TGT4	A6TGT4 [364-397]	0	3736.77789795	High	High	High	2.8e7	1.7e7	1.0e7	4.7927622795105	High	0.0001657	0.005346
High	[R].NGHAVDYQTGPIIWGEPGTNGQHAFYQLIHQGTK.[M]	3xDeamidated [Q/N]	0.0109193	0	1	2	3	A6TGT4	A6TGT4 [364-397]	0	3737.76191395	Not Found	High	Not Found		4.3e7		3.89166283607483	High	0	5.03E-05
High	[R].TFLDQTGGLWASGALYGK.[I]		2.67827E-06	0	1	1	163	B5XXP0	B5XXP0 [89-106]	0	1884.9490391	High	High	High	6.2e6	4.5e7	4.3e6	5.6072211265564	High	0	7.178E-11
High	[R].TFLDQTGGLWASGALYGK.[I]	1xDeamidated [Q5]	0.000162193	0	1	1	13	B5XXP0	B5XXP0 [89-106]	0	1885.9330551	High	Not Found	High	1.8e6		1.1e6	4.87582302093506	High	0	2.465E-08
High	[K].VALQDAGLSVSDINDVILVGGQTR.[M]		6.34751E-07	0	1	2	145	A6T4F4	A6T4F4 [322-345]	0	2440.30419217	High	High	High	3.6e7	2.4e8	8.6e7	5.64503288269043	High	0	1.09E-12
High	[K].VALQDAGLSVSDINDVILVGGQTR.[M]	1xDeamidated [Q/N]	2.49848E-05	0	1	2	102	A6T4F4	A6T4F4 [322-345]	0	2441.28820817	High	High	High	9.7e6	6.9e6	1.2e7	4.53488922119141	High	0	8.342E-10
High	[R].LHSLLDEGSLVELGSELEPK.[D]		1.41244E-07	0	1	1	23	A6TC02	A6TC02 [61-80]	0	2165.13360474	Not Found	High	High		1.6e8	2.7e7	6.39897680282593	High	0	9.822E-13
High	[R].IFTEDGVSIPVTVIEVEANR.[V]		2.03795E-06	0	1	1	40	A6TEX2	A6TEX2 [14-33]	0	2188.14958917	High	High	High		6.2e8	6.6e7	5.10700559616089	High	0	1.192E-09
High	[K].INPIEDMPHDANGTPVDIVLNPLGVPSR.[M]		2.85594E-07	0	1	2	7	A6TGP0	A6TGP0 [1079-1106]	0	2980.51968083	High	High	High	1.5e8	1.8e8	5.3e7	5.37782859802246	High	0	1.085E-11
High	[K].INPIEDMPHDANGTPVDIVLNPLGVPSR.[M]	1xDeamidated [N]	8.43993E-08	0	1	2	16	A6TGP0	A6TGP0 [1079-1106]	0	2981.50369683	High	High	High	1.1e8	2.1e8	1.1e8	5.94711208343506	High	0	7.327E-14
High	[K].INPIEDMPHDANGTPVDIVLNPLGVPSR.[M]	2xDeamidated [N2; N12]	7.58908E-07	0	1	2	2	A6TGP0	A6TGP0 [1079-1106]	0	2982.48771283	High	Not Found	Not Found				5.46553993225098	High	0	1.512E-12
High	[R].KTLGGFDVIVNNAGVAPSTPIESITPEIVDK.[V]		0.00630261	0	1	1	2	Q48436	Q48436 [75-105]	1	3181.69908482	Not Found	Not Found	High			6.1e6	3.99819803237915	High	0	1.849E-05
High	[R].KTLGGFDVIVNNAGVAPSTPIESITPEIVDK.[V]	1xDeamidated [N]	0.0387634	0	1	1	2	Q48436	Q48436 [75-105]	1	3182.68310082	Not Found	High	Not Found				2.53853845596313	High	0	0.0005104
High	[R].SLAESFAANVTAELDNAGLAHGK.[V]	1xDeamidated [N]	0.00091828	0	1	2	17	A6TFH4	A6TFH4 [22-44]	0	2287.12008031	High	High	High	5.6e6	5.7e7	2.5e7	4.86075782775879	High	0	4.31E-06
High	[R].LLQDDNYEIYGLDIGSDAISR.[F]		1.04992E-05	0	1	2	8	A6TF98	A6TF98 [335-355]	0	2370.14596023	High	High	High	2.5e7	5.8e7		5.41099166870117	High	0	1.745E-10
High	[K].GNTGENLLALLEGR.[L]		0.000286067	0	1	1	38	B5XNB5	B5XNB5 [84-97]	0	1456.77543198	High	High	High	1.8e8	6.3e8	3.4e8	3.99447870254517	High	0	9.873E-07
High	[K].AWVPVTQVPNCWLLVDGVNKPK.[L]	1xCarbamidomethyl [C11]	0.000140004	0	1	2	1	A6TGM5	A6TGM5 [58-79]	0	2520.3431611	High	Not Found	Not Found				3.47141742706299	High	0	1.887E-08
High	[R].ENVTSIIGNGVVLSPAALMK.[E]		1.41821E-06	0	1	2	8	A6TH93	A6TH93 [63-82]	0	2013.10488772	High	High	High		8.0e7	7.3e7	4.84739351272583	High	0	1.395E-08
High	[R].ENVTSIIGNGVVLSPAALMK.[E]	1xDeamidated [N9]	1.74075E-06	0	1	2	11	A6TH93	A6TH93 [63-82]	0	2014.08890372	High	High	High		1.0e8	4.9e7	5.39351511001587	High	0	9.274E-11
High	[K].ANDAAGDGTTTATVLAQAIVNEGLK.[A]	3xDeamidated [N2; Q17; N21]	0.0328763	0	1	3	23	A6TH53	A6TH53 [81-105]	0	2404.1725701	High	High	High	1.4e6	1.9e6	5.3e5	3.89823269844055	High	0	0.0006867
High	[R].FQDSLSPLPAAPALVLIK.[V]		0.000442435	0	1	2	8	A6TEC2	A6TEC2 [94-111]	0	1880.08916141	High	High	High	1.5e7	1.2e8	5.1e6	4.41644477844238	High	0	7.927E-07
High	[K].ANDAAGDGTTTATVLAQAIVNEGLK.[A]	2xDeamidated [N21; Q/N]	0.0508363	0	1	3	8	A6TH53	A6TH53 [81-105]	0	2403.1885541	High	High	Not Found	4.2e7	9.6e5		3.8240053653717	High	0.0002487	0.009731
High	[K].ANDAAGDGTTTATVLAQAIVNEGLK.[A]		7.60696E-09	0	1	3	57	A6TH53	A6TH53 [81-105]	0	2401.2205221	High	High	High	1.9e9	1.4e9	3.4e8	7.25022268295288	High	0	2.169E-14
High	[K].AGEEFTIDVTFPEEYHAENLK.[G]		0.00114494	0	2	2	43	A6T5H9; B5Y0U3	A6T5H9 [207-227]; B5Y0U3 [207-227]	0	2439.1350612	High	High	High	3.5e7	3.9e7	7.0e6	4.12948417663574	High	0	8.427E-07
High	[K].AGEEFTIDVTFPEEYHAENLK.[G]	1xDeamidated [N19]	0.00745284	0	2	2	4	A6T5H9; B5Y0U3	A6T5H9 [207-227]; B5Y0U3 [207-227]	0	2440.1190772	High	High	Not Found		1.1e7		3.96429038047791	High	0	0.0001067
High	[K].VTAIPADFVTVASTDNCPFAIMANEEKR.[F]	1xCarbamidomethyl [C17]	0.000331403	0	1	1	7	A6TCC2	A6TCC2 [147-174]	1	3067.48633207	High	High	Not Found	8.7e7	2.0e7		3.71093726158142	High	0	8.977E-08
High	[K].VTAIPADFVTVASTDNCPFAIMANEEKR.[F]	1xDeamidated [N16]; 1xCarbamidomethyl [C17]	0.000486316	0	1	1	2	A6TCC2	A6TCC2 [147-174]	1	3068.47034807	Not Found	Not Found	High			3.4e7	3.84951257705688	High	0	1.803E-07
High	[R].NYTPDVELVGDIAGTLNK.[L]		9.79431E-05	0	1	1	11	P27696	P27696 [313-330]	0	1918.97564768	High	High	High	2.5e7	9.6e7	7.6e6	3.60233545303345	High	0	4.431E-08
High	[R].NYTPDVELVGDIAGTLNK.[L]	1xDeamidated [N]	0.0238558	0	1	1	4	P27696	P27696 [313-330]	0	1919.95966368	High	High	Not Found	2.6e7	6.8e7		3.32976698875427	High	0	0.0004602
High	[K].TLTATLPAYLNALTGK.[G]		0.000146784	0	1	2	20	A6T4P1	A6T4P1 [109-124]	0	1647.93159821	High	High	High		1.4e8	4.2e7	3.64199733734131	High	0	1.643E-07
High	[K].TAIESALTALESSLKGEDKADIEAK.[M]		2.82276E-06	0	1	1	34	A6T4F4	A6T4F4 [563-587]	2	2590.34578207	Not Found	High	High		2.9e8	6.0e7	5.75478458404541	High	0	3.155E-09
High	[R].ELAAFSQFASDLDDATR.[K]		1.80596E-06	0	1	2	30	A6TG38	A6TG38 [402-418]	0	1856.86609726	High	High	High	9.1e7	2.1e8	7.3e7	5.93679857254028	High	0	1.022E-10
High	[K].GLPIPVVITVYADR.[S]		0.000186915	0	1	2	74	A6TGN5	A6TGN5 [52-65]	0	1512.87844054	High	High	High	6.8e7	1.5e8	7.3e7	3.5524377822876	High	0	1.699E-07
High	[K].LDLYITVK.[G]		0.0362571	0	1	2	53	A6TEN8	A6TEN8 [61-68]	0	964.57135974	High	High	High	3.8e7	1.5e7	6.1e6	2.56887221336365	High	0	0.000627
High	[K].EEKPEFDPILLRPVDDLELTVR.[S]		9.8459E-05	0	1	1	33	A6TEU8	A6TEU8 [244-265]	0	2623.39775816	High	High	High	1.1e8	3.8e8	9.3e6	2.82111048698425	High	0	3.153E-08
High	[K].AYGLFNEESELAQALR.[L]		9.19583E-05	0	1	2	9	A6TBS0	A6TBS0 [53-68]	0	1810.89700352	High	High	High	1.4e7	6.8e7	8.8e6	4.55007362365723	High	0	8.84E-09
High	[K].AYGLFNEESELAQALR.[L]	1xDeamidated [N6]	0.029346	0	1	2	1	A6TBS0	A6TBS0 [53-68]	0	1811.88101952	High	Not Found	Not Found				3.47057127952576	High	0	0.0003061
High	[R].TTALLTDMNQVLASSAGNAVEVR.[E]		6.34751E-07	0	1	2	2	A6THZ7	A6THZ7 [235-257]	0	2361.207849	Not Found	High	Not Found		6.3e7		5.29432487487793	High	0	1.121E-10
High	[K].ANDAAGDGTTTATVLAQAIVNEGLK.[A]	1xDeamidated [Q/N]	3.16866E-06	0	1	3	39	A6TH53	A6TH53 [81-105]	0	2402.2045381	High	High	High	1.8e7	9.6e6		6.21858692169189	High	0	8.095E-11
High	[K].ASDEAQVAALLDAAAYEALLEDE.[-]		2.4111E-06	0	1	1	44	A6TDR6	A6TDR6 [107-129]	0	2378.12455603	High	High	High	3.7e7	2.0e7	6.7e6	7.34694671630859	High	0	3.352E-10
High	[R].IYVGNVPIGDGAPIAVQSMTNTR.[T]		0.00462589	0	1	2	2	A6TCD4	A6TCD4 [15-37]	0	2373.2231052	High	Not Found	Not Found				3.12945127487183	High	0	1.058E-05
High	[R].GNPTVEAEVHLEGGFVGMAAAPSGASTGSR.[E]		4.30269E-07	0	1	2	383	A6TD53	A6TD53 [17-46]	0	2856.35809483	High	High	High	2.5e7	5.1e7	2.3e7	6.79134464263916	High	0	5.406E-13
High	[R].LAQGPIALYCGFDPTADSLHLGHLVPLLCLK.[R]	1xDeamidated [Q3]; 2xCarbamidomethyl [C10; C29]	0.0103092	0	1	2	11	A6T9Y5	A6T9Y5 [33-63]	0	3390.7588662	High	High	High	1.0e7	4.3e6	1.4e7	2.94051456451416	High	0	4.535E-05
High	[K].LVPYYTVQEFVESLETPR.[R]		3.21521E-05	0	1	1	66	P41576	P41576 [51-68]	0	2170.10666179	High	High	High	1.8e7	4.7e7	5.1e7	5.04388046264648	High	0	5.386E-08
High	[K].LVPYYTVQEFVESLETPR.[R]	1xDeamidated [Q8]	0.000199079	0	1	1	1	P41576	P41576 [51-68]	0	2171.09067779	Not Found	High	Not Found				4.98688364028931	High	0	3.571E-08
High	[R].AITQLILNLVEGSPIK.[L]		0.000788528	0	1	2	8	A6TF98	A6TF98 [511-526]	0	1709.02074754	Not Found	High	High		1.4e7	2.1e7	3.35721564292908	High	0	3.804E-06
High	[R].DITATVDSIPLITASILAK.[K]		1.17858E-05	0	1	2	26	A6THZ7	A6THZ7 [172-190]	0	1942.11068459	High	High	High	7.8e6	4.3e7	1.1e8	4.13525199890137	High	0	3.668E-09
High	[R].LAENLSVTLPSAPHAIPQLTTSETDFCIELDNKR.[W]	1xCarbamidomethyl [C27]	0.00304034	0	1	2	5	A6TI29	A6TI29 [723-756]	1	3780.91127922	High	High	High			4.7e6	4.62005472183228	High	0	7.312E-06
High	[R].LAQGPIALYCGFDPTADSLHLGHLVPLLCLK.[R]	2xCarbamidomethyl [C10; C29]	0.000639087	0	1	2	12	A6T9Y5	A6T9Y5 [33-63]	0	3389.7748502	High	High	High	8.8e6	1.1e7	2.7e7	3.06547451019287	High	0.000179	0.006291
High	[R].LAENLSVTLPSAPHAIPQLTTSETDFCIELDNKR.[W]	1xDeamidated [N/Q]; 1xCarbamidomethyl [C27]	2.38308E-05	0	1	2	19	A6TI29	A6TI29 [723-756]	1	3781.89529522	High	High	Not Found	4.4e6			5.92153644561768	High	0	0.0003204
High	[R].LFSVPNPGAADDFLAVINPESLVIK.[Q]	1xDeamidated [N]	3.8441E-05	0	1	1	10	A6T6C3	A6T6C3 [477-501]	0	2627.39669599	High	High	High	2.5e7	1.2e7		4.75110960006714	High	0	8.663E-09
High	[R].SYPITIAAGLFNDPASFLPLK.[S]	1xDeamidated [N12]	0.0138846	0	1	2	2	A6TF13	A6TF13 [12-32]	0	2236.18999792	Not Found	Not Found	High				3.57705211639404	High	0	7.778E-05
High	[R].QASITQELTEIVSGAAAV.[-]		0.00327212	0	1	1	8	A6TG37	A6TG37 [270-287]	0	1787.93853393	Not Found	High	High		1.0e7	9.4e6	3.70888376235962	High	0.006366	0.1626
High	[R].SYDLPETTSEAELLELIDTLNADK.[T]		0.000130761	0	1	1	21	A6T5R4	A6T5R4 [67-90]	0	2680.30872781	High	High	High	1.3e7	7.4e6	5.1e7	5.27750635147095	High	0	4.666E-06
High	[R].SYDLPETTSEAELLELIDTLNADK.[T]	1xDeamidated [N21]	0.000983176	0	1	1	9	A6T5R4	A6T5R4 [67-90]	0	2681.29274381	High	High	High	1.0e7	5.5e6	9.3e5	4.22799301147461	High	0	6.398E-07
High	[R].VEYLLQSQINPQLAGHGGR.[V]		0.00389067	0	1	1	2	B5XTS2	B5XTS2 [111-129]	0	2080.09341181	Not Found	High	Not Found		1.0e7		3.44186758995056	High	0	9.342E-05
High	[R].LFSVPNPGAADDFLAVINPESLVIK.[Q]		6.93242E-06	0	1	1	57	A6T6C3	A6T6C3 [477-501]	0	2626.41267999	High	High	High	1.4e7	1.3e7	1.9e8	5.21946573257446	High	0	3.122E-10
High	[R].VDGGAVANNFLMQFQSDILGTR.[V]		0.021171	0	1	2	2	A6TFR2	A6TFR2 [409-430]	0	2353.16050496	Not Found	Not Found	High				3.19873213768005	High	0	0.0001941
High	[K].DENITVVWVPGAYELPLAAGALAK.[T]		0.009334	0	1	1	15	A6T5E8	A6T5E8 [46-69]	0	2497.33370146	High	High	High	1.6e7	1.4e7	6.7e6	3.67440414428711	High	0	3.792E-05
High	[R].ELASEVGSLLTYEATADLETEK.[V]		1.48513E-05	0	1	1	222	A6TCB0	A6TCB0 [30-51]	0	2369.16060718	High	High	High	1.2e7	5.1e6	3.2e6	5.09619998931885	High	0	1.004E-07
High	[K].EGDNFVVLSDILGDEDHLGDMDFK.[V]		0.000134949	0	1	2	7	A6TEI3	A6TEI3 [471-494]	0	2680.20830235	Not Found	High	High		3.5e7	6.6e6	5.03685903549194	High	0	1.486E-05
High	[K].ELAGWMCDVLDNINDDAVIER.[V]	1xCarbamidomethyl [C7]	0.00010055	0	1	1	8	A6TCG5	A6TCG5 [381-401]	0	2448.1169854	Not Found	High	High		1.7e7	4.7e7	4.77736234664917	High	0	1.035E-08
High	[K].LDLDTASTQLAEGVYEVVLR.[V]		5.53698E-07	0	1	1	169	B5XTJ1	B5XTJ1 [42-61]	0	2192.14450377	High	High	High	1.2e7	2.1e8	1.1e8	5.20491123199463	High	0	2.204E-10
High	[K].LDLDTASTQLAEGVYEVVLR.[V]	1xDeamidated [Q9]	0.000557494	0	1	1	3	B5XTJ1	B5XTJ1 [42-61]	0	2193.12851977	High	High	Not Found	1.2e7	2.7e6		4.21296215057373	High	0	2.293E-07
High	[K].EANNLGIPVFAIVDTNSDPDGVDFVIPGNDDAIR.[A]		2.27837E-07	0	1	2	40	A6T4X1	A6T4X1 [175-208]	0	3569.73944586	High	High	High	1.2e7	3.0e8	2.7e8	6.17082929611206	High	0	8.578E-12
High	[K].EANNLGIPVFAIVDTNSDPDGVDFVIPGNDDAIR.[A]	1xDeamidated [N]	1.06786E-06	0	1	2	86	A6T4X1	A6T4X1 [175-208]	0	3570.72346186	High	High	High	9.5e6	8.3e6	1.4e8	6.09618282318115	High	0	8.525E-12
High	[K].EANNLGIPVFAIVDTNSDPDGVDFVIPGNDDAIR.[A]	2xDeamidated [N]	1.1314E-06	0	1	2	18	A6T4X1	A6T4X1 [175-208]	0	3571.70747786	High	High	High	1.2e7			6.63382148742676	High	0	3.101E-12
High	[K].EANNLGIPVFAIVDTNSDPDGVDFVIPGNDDAIR.[A]	3xDeamidated [N4; N16; N29]	5.67768E-06	0	1	2	2	A6T4X1	A6T4X1 [175-208]	0	3572.69149386	High	High	Not Found				5.26640510559082	High	0	5.77E-11
High	[K].CDMVDDEELLELVEMEVR.[E]	1xCarbamidomethyl [C1]	9.90961E-06	0	1	1	17	A6TEX7	A6TEX7 [138-155]	0	2223.98179714	High	High	High	6.3e6	2.1e7	1.1e8	5.27204513549805	High	0	3.292E-09
High	[K].CDMVDDEELLELVEMEVR.[E]	1xOxidation [M]; 1xCarbamidomethyl [C1]	0.000118961	0	1	1	17	A6TEX7	A6TEX7 [138-155]	0	2239.97671214	High	High	High	1.5e7	2.0e7	2.6e7	3.83076167106628	High	0	7.419E-07
High	[K].DTNGVYVVPAFTGLGAPYWDPYAR.[G]	1xDeamidated [N3]	0.0364442	0	1	2	9	A6TFR2	A6TFR2 [339-362]	0	2630.25617982	High	High	High	1.0e7	1.3e7	5.0e6	3.36476397514343	High	1.608E-05	0.001557
High	[R].FEVGEGIEKVETDFAAEVAAMSK.[Q]		4.90668E-07	0	1	1	80	A6T4X2	A6T4X2 [259-281]	1	2457.1853822	High	High	High		4.2e7	5.2e7	6.21561479568481	High	0	1.273E-10
High	[R].NQILTEEQYLDALEEFGDEFDAK.[M]		6.85995E-06	0	1	1	37	A6TGP1	A6TGP1 [157-179]	0	2717.24646194	High	High	High	2.5e7	9.7e7	1.7e7	5.95623397827148	High	0	7.731E-09
High	[R].NQILTEEQYLDALEEFGDEFDAK.[M]	1xDeamidated [Q/N]	3.90517E-05	0	1	1	14	A6TGP1	A6TGP1 [157-179]	0	2718.23047794	High	High	High		1.4e7		6.08809614181519	High	0	1.883E-09
High	[K].EEGFIEDFKVEGDTKPELELTLK.[Y]		0.000200127	0	1	1	68	A6TEV8	A6TEV8 [42-64]	1	2666.34471947	High	High	High	1.4e7	1.4e6	6.3e6	4.08247327804565	High	0	0.0005482
High	[R].VEYLLQSQINPQLAGHGGR.[V]	1xDeamidated [Q/N]	0.00136878	0	1	1	6	B5XTS2	B5XTS2 [111-129]	0	2081.07742781	High	Not Found	Not Found				3.53226900100708	High	0	1.173E-06
High	[K].WTSQSSLDLGEPLSLITESVFAR.[Y]		3.52392E-07	0	1	1	94	P41576	P41576 [265-287]	0	2536.29295877	High	High	High	3.3e6	9.6e6	2.4e8	6.32328367233276	High	0	4.424E-13
High	[K].WTSQSSLDLGEPLSLITESVFAR.[Y]	1xDeamidated [Q4]	2.06789E-05	0	1	1	7	P41576	P41576 [265-287]	0	2537.27697477	High	High	High			1.8e6	4.79300832748413	High	0	5.937E-10
High	[R].SLYIPYAGPVLLEFPLLNK.[G]		0.0026805	0	1	2	14	A6T9K7	A6T9K7 [10-28]	0	2147.21509012	High	High	High		2.1e6	2.5e7	3.78028273582459	High	0	2.155E-05
High	[K].IAEQVIIQYGGSVNAGNAAELFTQPDIDGALVGGASLK.[A]	2xDeamidated [Q/N]	1.49648E-07	0	1	1	97	Q7X222	Q7X222 [201-238]	0	3788.92289027	High	High	High		1.3e7	2.6e6	7.52833938598633	High	0	3.625E-11
High	[R].LTNGFEVTSYIGGEGHNLQEHSVILIR.[G]		3.6752E-07	0	1	1	66	A6TEY0	A6TEY0 [57-83]	0	2983.52720904	High	High	High	6.8e6	9.2e6	2.7e6	4.88688182830811	High	0	3.209E-09
High	[R].LTNGFEVTSYIGGEGHNLQEHSVILIR.[G]	1xDeamidated [Q/N]	7.66925E-07	0	1	1	286	A6TEY0	A6TEY0 [57-83]	0	2984.51122504	High	High	High	1.1e7	8.4e6	1.4e7	5.98584222793579	High	0	3.81E-12
High	[R].LTNGFEVTSYIGGEGHNLQEHSVILIR.[G]	2xDeamidated [N17; N/Q]	3.74885E-06	0	1	1	82	A6TEY0	A6TEY0 [57-83]	0	2985.49524104	High	High	High	1.2e7	7.4e6	2.6e6	4.95561599731445	High	0	4.357E-10
High	[R].SDLSADINEHLIVELYSK.[-]		0.000635738	0	1	1	86	B5XNB5	B5XNB5 [189-206]	0	2046.03897615	High	High	High		1.2e7	7.2e6	3.60626006126404	High	0	2.92E-07
High	[R].SDLSADINEHLIVELYSK.[-]	1xDeamidated [N8]	0.0147047	0	1	1	4	B5XNB5	B5XNB5 [189-206]	0	2047.02299215	High	High	Not Found				4.33121109008789	High	0	8.645E-05
High	[R].AEADLAVALEENNIPFEYQLGEGAFYGPK.[I]		0.0440649	0	1	1	4	B5XQC6	B5XQC6 [437-465]	0	3155.52078616	High	Not Found	High	4.1e6		7.8e5	4.30654287338257	High	0	0.000643
High	[R].AEADLAVALEENNIPFEYQLGEGAFYGPK.[I]	1xDeamidated [N/Q]	0.0480642	0	1	1	9	B5XQC6	B5XQC6 [437-465]	0	3156.50480216	High	High	High	4.4e6			3.71106839179993	High	0.0003489	0.01102
High	[R].AEADLAVALEENNIPFEYQLGEGAFYGPK.[I]	2xDeamidated [N13; N/Q]	0.0277231	0	1	1	5	B5XQC6	B5XQC6 [437-465]	0	3157.48881816	High	High	Not Found	5.9e6	3.5e6		4.50025224685669	High	0.001354	0.03141
High	[R].AAGELPAAPQVSVEEASANLAELLNAGLGGSDND.[-]		3.01355E-08	0	1	1	21	A6TGP1	A6TGP1 [1374-1407]	0	3250.57098363	High	High	High	4.1e7	2.1e7	1.1e8	6.8307318687439	High	0	4.438E-15
High	[R].AAGELPAAPQVSVEEASANLAELLNAGLGGSDND.[-]	1xDeamidated [N/Q]	2.46811E-08	0	1	1	24	A6TGP1	A6TGP1 [1374-1407]	0	3251.55499963	High	High	High	7.9e6	1.8e8	1.2e6	7.8848295211792	High	0	3.076E-15
High	[R].QAVADTTEQLLTEPLEHR.[G]		0.000600042	0	1	1	4	A6TF07	A6TF07 [198-215]	0	2051.04037312	High	Not Found	Not Found	1.0e8			3.91937303543091	High	0	2.619E-07
High	[R].QAVADTTEQLLTEPLEHR.[G]	1xDeamidated [Q]	0.000236769	0	1	1	2	A6TF07	A6TF07 [198-215]	0	2052.02438912	Not Found	High	Not Found		1.6e7		4.47600793838501	High	0	4.895E-08
High	[R].GTFPQLNLAPVNFDALFMNYLQQQAGEGAEQHQDA.[-]		0.00221891	0	1	1	6	B5XTJ1	B5XTJ1 [121-155]	0	3862.81296189	High	High	High	2.4e7	1.7e7	1.9e7	4.56623601913452	High	0	2.788E-06
High	[R].GTFPQLNLAPVNFDALFMNYLQQQAGEGAEQHQDA.[-]	1xDeamidated [Q/N]	4.11585E-05	0	1	1	10	B5XTJ1	B5XTJ1 [121-155]	0	3863.79697789	Not Found	High	High				4.63634395599365	High	0	2.075E-09
High	[K].IAEQVIIQYGGSVNAGNAAELFTQPDIDGALVGGASLK.[A]	1xDeamidated [Q/N]	3.56115E-07	0	1	1	487	Q7X222	Q7X222 [201-238]	0	3787.93887427	High	High	High	1.2e7	6.5e6	4.2e6	8.00845432281494	High	0	8.466E-10
High	[R].FGGEAVLAGSIIVR.[Q]		2.86422E-05	0	1	1	615	B5XSV6	B5XSV6 [26-39]	0	1388.78962558	High	High	High	5.6e6	1.1e7	8.4e6	4.6428394317627	High	0	1.749E-08
High	[K].IAEQVIIQYGGSVNAGNAAELFTQPDIDGALVGGASLK.[A]		3.02587E-07	0	1	1	634	Q7X222	Q7X222 [201-238]	0	3786.95485827	High	High	High	1.7e7	2.1e7	7.9e6	6.66083908081055	High	0	8.775E-11
High	[K].AMLQDIATLTGGTVISEEIGMELEK.[A]		2.24925E-05	0	1	3	124	A6TH53	A6TH53 [287-311]	0	2649.33614542	High	High	High	9.8e6	1.7e6	1.0e7	5.24677896499634	High	0	6.93E-10
High	[K].YLTTGMTVAELSAAAVQYSDNAAANLLLK.[E]		5.70447E-10	0	1	1	147	Q9F663	Q9F663 [111-139]	0	2999.53941318	High	High	High	5.1e7	6.2e6	1.0e8	7.79183435440063	High	0	2.281E-17
High	[K].YLTTGMTVAELSAAAVQYSDNAAANLLLK.[E]	1xDeamidated [Q/N]	9.20177E-10	0	1	1	134	Q9F663	Q9F663 [111-139]	0	3000.52342918	High	High	High	5.5e7	6.3e6	3.4e6	7.43685102462769	High	0	8.017E-18
High	[R].NELLDVSDVSETINSIREDVFK.[A]		0.0021501	0	1	2	7	A6T4P1	A6T4P1 [664-685]	1	2522.26205251	Not Found	Not Found	High			2.0e6	4.0387806892395	High	0	2.632E-06
High	[K].NVHLSGGVGIGGVLEPLQANPTIIEDNCFIGAR.[S]	1xCarbamidomethyl [C28]	9.46304E-07	0	1	1	295	B5Y1K5	B5Y1K5 [155-187]	0	3417.75834807	High	High	High	4.9e6	3.8e6	1.5e7	7.02408504486084	High	0	2.318E-11
High	[K].NVHLSGGVGIGGVLEPLQANPTIIEDNCFIGAR.[S]	1xDeamidated [N/Q]; 1xCarbamidomethyl [C28]	1.35983E-06	0	1	1	315	B5Y1K5	B5Y1K5 [155-187]	0	3418.74236407	High	High	High	1.8e6	7.3e6	1.0e6	7.27158069610596	High	0	6.061E-08
High	[K].NVHLSGGVGIGGVLEPLQANPTIIEDNCFIGAR.[S]	2xDeamidated [N20; N]; 1xCarbamidomethyl [C28]	0.0304269	0	1	1	2	B5Y1K5	B5Y1K5 [155-187]	0	3419.72638007	Not Found	Not Found	High				3.1406672000885	High	0	0.0003268
High	[R].RAAGELPAAPQVSVEEASANLAELLNAGLGGSDND.[-]		0.00270878	0	1	1	6	A6TGP1	A6TGP1 [1373-1407]	1	3406.67209459	High	High	High	1.6e7	1.5e7		4.59865617752075	High	0	3.998E-06
High	[R].LLDVPFTMADATTLTEAGYVGEDVENIIQK.[L]		1.01201E-05	0	1	2	5	A6T5I1	A6T5I1 [135-164]	0	3253.6184512	High	Not Found	High			8.4e6	5.53126907348633	High	0	1.14E-07
High	[R].LLDVPFTMADATTLTEAGYVGEDVENIIQK.[L]	1xDeamidated [N/Q]	0.000600042	0	1	2	7	A6T5I1	A6T5I1 [135-164]	0	3254.6024672	High	High	High		9.5e6	4.0e7	5.52186012268066	High	0	2.625E-07
High	[R].ACLDDAVELAPGATTLLPTGLAIHIADPSLAAVILPR.[S]	1xCarbamidomethyl [C2]	0.0172835	0	1	2	10	A6TFN1	A6TFN1 [35-71]	0	3736.03535761	High	High	High				4.5344820022583	High	0	0.0001163
High	[K].DYIDEATGELICPANMELSLDLLAK.[L]	1xCarbamidomethyl [C12]	0.0112672	0	1	2	9	A6TGP0	A6TGP0 [300-324]	0	2794.35252402	Not Found	Not Found	High			8.3e6	3.38772821426392	High	0	0.000655
High	[K].DYIDEATGELICPANMELSLDLLAK.[L]	1xDeamidated [N15]; 1xCarbamidomethyl [C12]	0.00674685	0	1	2	3	A6TGP0	A6TGP0 [300-324]	0	2795.33654002	High	Not Found	Not Found	1.7e7			3.30462908744812	High	0.000179	0.006563
High	[K].SFVVADIPGLIEGAAEGAGLGIR.[F]		0.0014126	0	1	2	29	A6TEK2	A6TEK2 [208-230]	0	2212.19720809	High	High	High			3.9e7	3.84592294692993	High	0	1.655E-05
High	[R].GPAIAQAFDAEGKPSK.[A]		1.0227E-05	0	1	2	2	A6TFH4	A6TFH4 [74-89]	0	1586.81729676	Not Found	High	Not Found		6.7e7		4.19419145584106	High	0	1.673E-10
High	[R].AVVELHTADGTLIEAEACDVGFR.[E]	1xCarbamidomethyl [C18]	0.00516438	0	1	2	30	A6TI29	A6TI29 [312-334]	0	2473.20276391	High	High	High	5.6e6	5.1e6	1.2e6	4.35397148132324	High	0	1.289E-05
High	[K].AMLQDIATLTGGTVISEEIGMELEK.[A]	1xDeamidated [Q4]	0.000396218	0	1	3	79	A6TH53	A6TH53 [287-311]	0	2650.32016142	High	High	High	8.3e5		2.7e6	5.58007287979126	High	0	5.474E-06
High	[R].IYVGNVPIGDGAPIAVQSMTNTR.[T]	1xDeamidated [Q/N]	0.0050572	0	1	2	3	A6TCD4	A6TCD4 [15-37]	0	2374.2071212	Not Found	High	Not Found				3.79115009307861	High	0	7.452E-05
High	[R].EVTTTPLAADNWEGIEPIYETMPGWSETTFGVK.[E]	1xDeamidated [N11]	6.01551E-06	0	1	2	4	A6TH93	A6TH93 [355-387]	0	3670.71453668	High	High	High			2.1e6	6.48760223388672	High	0	6.404E-11
High	[K].LSDSELNTLGDLIGEQDIEPLLQAANSDREDAQAAR.[Q]	1xDeamidated [Q/N]	0.000578377	0	1	1	6	A6T4J7	A6T4J7 [365-400]	1	3868.86828792	Not Found	Not Found	High			4.4e7	4.8283839225769	High	0	2.463E-07
High	[K].ALIEEMASAYEDPSEVVEFYSK.[N]		5.68437E-07	0	1	1	55	A6T5H9	A6T5H9 [369-390]	0	2507.15341334	High	High	High	1.9e7	7.3e7	7.4e6	5.99415922164917	High	0	8.99E-13
High	[R].IEITQGVDSARPIGVVPFQWAGQGAAPEDVGGIVAADLR.[N]		0.000415403	0	1	1	2	B5XZC1	B5XZC1 [25-63]	0	3960.061389	Not Found	High	Not Found				5.48809719085693	High	0	1.347E-07
High	[R].IEITQGVDSARPIGVVPFQWAGQGAAPEDVGGIVAADLR.[N]	1xDeamidated [Q]	9.79431E-05	0	1	1	10	B5XZC1	B5XZC1 [25-63]	0	3961.045405	High	High	High	2.0e7	3.6e6	5.9e6	5.63691473007202	High	0	4.242E-06
High	[K].GDGEQVAGGETVANWDPHTMPVITEVSGFIR.[F]		0.000435516	0	1	1	6	A6TGP1	A6TGP1 [1006-1036]	0	3269.55316564	High	Not Found	High	9.0e6		1.5e7	4.67780447006226	High	0	3.063E-07
High	[K].GDGEQVAGGETVANWDPHTMPVITEVSGFIR.[F]	1xDeamidated [N/Q]	0.00145782	0	1	1	8	A6TGP1	A6TGP1 [1006-1036]	0	3270.53718164	High	High	High	3.0e7	7.4e6	4.5e6	4.39284706115723	High	0	3.858E-05
High	[R].FNNFINDSLLEGAIDALKR.[I]		3.5757E-06	0	1	1	55	A6T5E8	A6T5E8 [22-40]	1	2150.12404319	High	High	High	2.2e7	1.1e8	5.4e7	5.22465944290161	High	0	1.06E-10
High	[K].LLSNFFAQTEALAFGK.[S]		7.04256E-06	0	1	2	53	A6TGT4	A6TGT4 [420-435]	0	1756.92684718	High	High	High		3.9e8	1.2e8	5.04671049118042	High	0	2.522E-09
High	[R].FNNFINDSLLEGAIDALKR.[I]	1xDeamidated [N]	0.0355183	0	1	1	5	A6T5E8	A6T5E8 [22-40]	1	2151.10805919	High	Not Found	Not Found				2.8175196647644	High	0.00326	0.07649
High	[K].IITDVHEASQAQPVADVVDVIQLPAFLAR.[Q]	1xDeamidated [Q]	0.000249541	0	1	1	20	A6TAN5	A6TAN5 [92-120]	0	3116.66264024	High	High	High	6.1e7			4.10151195526123	High	0	1.048E-06
High	[R].LESGDLPLEEALSEFER.[G]		1.10657E-05	0	1	1	5	B5Y0W9	B5Y0W9 [25-41]	0	1933.93892779	Not Found	High	High		5.4e7	4.0e7	4.62980127334595	High	0	2.773E-08
High	[K].ANEIDVPAALIDSEIDVLR.[R]		2.63949E-07	0	2	2	50	A6T5H9; B5Y0U3	A6T5H9 [297-315]; B5Y0U3 [297-315]	0	2053.0811753	High	High	High	7.8e7	9.3e8	8.1e8	5.79066514968872	High	0	5.292E-12
High	[K].ANEIDVPAALIDSEIDVLR.[R]	1xDeamidated [N2]	3.78398E-05	0	2	2	11	A6T5H9; B5Y0U3	A6T5H9 [297-315]; B5Y0U3 [297-315]	0	2054.0651913	High	High	High				4.19974899291992	High	0	1.267E-06
High	[K].SVEELNAELLNLLR.[E]		1.28497E-07	0	1	1	73	B5XNA2	B5XNA2 [10-23]	0	1612.89046166	High	High	High	2.1e7	2.3e9	8.4e8	5.5886926651001	High	0	2.288E-13
High	[K].LGVDIDNLLCSQPDTGEQALEICDALAR.[S]	2xCarbamidomethyl [C10; C23]	7.37482E-05	0	1	2	10	A6TCW1	A6TCW1 [108-135]	0	3086.47688981	High	High	High	2.0e7	4.9e7	2.9e7	4.67435312271118	High	0	1.021E-06
High	[K].IITDVHEASQAQPVADVVDVIQLPAFLAR.[Q]		1.47909E-06	0	1	1	32	A6TAN5	A6TAN5 [92-120]	0	3115.67862424	High	High	High	6.1e7	2.4e8	1.3e8	5.55772352218628	High	0	1.935E-10
High	[K].TAIESALTALESSLK.[G]		2.19093E-05	0	1	1	30	A6T4F4	A6T4F4 [563-577]	0	1533.83702911	High	High	High	1.8e7	8.1e7	7.1e7	4.60353469848633	High	0	8.276E-09
High	[K].KLADSGLNIIAAK.[S]		0.000248234	0	1	1	4	A6T6F6	A6T6F6 [360-372]	1	1313.77872655	High	High	Not Found	2.4e8	5.6e7		3.52736496925354	High	0	5.3E-08
High	[R].VGAGPFPTELFDETGEFLCK.[Q]	1xCarbamidomethyl [C19]	7.16288E-07	0	1	2	37	A6TH93	A6TH93 [274-293]	0	2214.04234728	High	High	High		2.4e8	5.0e8	5.79906749725342	High	0	9.106E-11
High	[R].GNPTVEAEVHLEGGFVGMAAAPSGASTGSR.[E]	1xDeamidated [N2]	3.86892E-06	0	1	2	82	A6TD53	A6TD53 [17-46]	0	2857.34211083	High	High	High	5.5e6	1.0e7	2.7e7	6.39132738113403	High	0	1.749E-08
High	[R].NIYTDPLNVLQAELLHR.[S]		9.59061E-05	0	1	1	5	B5XZ20	B5XZ20 [833-849]	0	2009.08145018	High	High	High	1.6e7	3.7e7	4.4e7	3.80070972442627	High	0	4.043E-08
High	[R].LVLADGLIDASAQKPELIIDAATLTGAAK.[T]		0.00582613	0	1	1	4	A6TCE4	A6TCE4 [282-310]	0	2878.61356443	Not Found	High	High		8.6e6		4.42044448852539	High	0	5.311E-05
High	[K].TIAELVEQFNLPIEK.[T]		0.000329667	0	1	1	15	A6T4Z7	A6T4Z7 [262-276]	0	1743.95272753	High	High	High		1.6e8	1.2e8	3.83659648895264	High	0	7.68E-05
High	[R].NELNEAAETLANFLQDEANIHAIQR.[A]		2.27837E-07	0	1	2	47	A6T518	A6T518 [8-32]	0	2824.38602413	High	High	High		3.3e7	7.9e7	5.82129144668579	High	0	2.133E-12
High	[R].NELNEAAETLANFLQDEANIHAIQR.[A]	1xDeamidated [N/Q]	2.64715E-05	0	1	2	9	A6T518	A6T518 [8-32]	0	2825.37004013	Not Found	High	High		6.9e6		4.98320150375366	High	0	9.338E-10
High	[R].AIDKPFLLPIEDVFSISGR.[G]		2.2401E-06	0	1	1	755	A6TEX7	A6TEX7 [206-224]	0	2117.16411714	High	High	High	2.1e8	1.3e9	1.6e9	4.85190200805664	High	0	3.332E-10
High	[R].ALLAAFDFPFR.[K]		0.00365328	0	1	2	16	A6TEW0	A6TEW0 [168-178]	0	1267.68336973	High	High	High	1.2e7	8.4e6	1.9e7	3.56400656700134	High	0	1.364E-05
High	[K].IADQISDAVLDAILEQDPK.[A]		4.08244E-07	0	1	2	38	A6TDV1	A6TDV1 [19-37]	0	2054.06519087	High	High	High	6.0e7	4.3e8	1.3e8	5.67689037322998	High	0	5.17E-08
High	[K].IADQISDAVLDAILEQDPK.[A]	1xDeamidated [Q]	1.0227E-05	0	1	2	5	A6TDV1	A6TDV1 [19-37]	0	2055.04920687	High	High	Not Found		4.3e7		5.39954423904419	High	0	1.672E-10
High	[R].ICLFTLSDDGFLSAQEPAEVTTVEGAGPR.[H]	1xCarbamidomethyl [C2]	0.00567543	0	1	1	6	A6T6J6	A6T6J6 [151-179]	0	3080.48810614	High	Not Found	High	3.4e6			3.89856624603271	High	0	3.891E-05
High	[K].FADVACAGPLLAAELDALGK.[A]	1xCarbamidomethyl [C6]	8.77676E-10	0	1	1	108	B5XUB8	B5XUB8 [157-176]	0	2002.03138876	High	High	High	3.7e8	3.3e9	2.8e9	6.65767097473145	High	0	4.644E-10
High	[R].VFSSTEDAESIFDYQPWLIQK.[A]	1xDeamidated [Q15]	0.00357741	0	1	2	2	A6TCL6	A6TCL6 [31-51]	0	2504.18676284	Not Found	Not Found	High			5.0e6	3.20694279670715	High	0	6.613E-06
High	[K].LEQDFGGSIGVYAMDTGSGATVSYR.[A]		4.39925E-08	0	1	1	705	Q9F663	Q9F663 [36-60]	0	2581.1875074	High	High	High	1.4e7	4.5e7	5.0e7	6.66587543487549	High	0	1.016E-13
High	[K].LEQDFGGSIGVYAMDTGSGATVSYR.[A]	1xDeamidated [Q3]	3.83298E-07	0	1	1	83	Q9F663	Q9F663 [36-60]	0	2582.1715234	High	High	High	4.5e7	1.1e7	1.4e6	6.31721067428589	High	0	1.079E-11
High	[K].LGVDIDNLLCSQPDTGEQALEICDALAR.[S]	1xDeamidated [Q]; 2xCarbamidomethyl [C10; C23]	0.0251253	0	1	2	4	A6TCW1	A6TCW1 [108-135]	0	3087.46090581	Not Found	High	High				3.25521016120911	High	0	0.0002301
High	[K].GDLGLVIACLPYA.[-]	1xCarbamidomethyl [C9]	0.00166235	0	1	1	13	B5XQC8	B5XQC8 [53-65]	0	1361.71334944	High	High	High	7.7e6	4.0e7	3.1e7	3.32908201217651	High	0	1.665E-06
High	[K].FAGDLFHTRPLEEEADSSNYALIPTAEVPLTNLVR.[D]		0.00122585	0	1	2	8	A6T6Z0	A6T6Z0 [213-247]	0	3885.9657573	High	High	High		3.5e7		4.29258584976196	High	0	9.588E-07
High	[K].FAGDLFHTRPLEEEADSSNYALIPTAEVPLTNLVR.[D]	1xDeamidated [N]	0.00322101	0	1	2	7	A6T6Z0	A6T6Z0 [213-247]	0	3886.9497733	High	High	High	1.7e7	2.8e7		4.37203073501587	High	0	5.499E-06
High	[R].IAQFNVVSEAHNEGTIVSVSDGVIR.[I]	1xDeamidated [Q/N]	0.041015	0	1	2	34	A6TG38	A6TG38 [16-40]	0	2642.34203458	High	High	High	3.2e6			2.95337080955505	High	0.0008323	0.02041
High	[K].ISYISTGGGAFLEFVEGK.[V]		1.82289E-05	0	1	1	320	B5XUB8	B5XUB8 [356-373]	0	1874.95345576	High	High	High	5.8e6	9.1e6	1.1e7	4.61689949035645	High	0	2.772E-08
High	[R].AAMDVDGPAVVAIPVDYR.[D]		0.000170047	0	1	1	1	P27696	P27696 [527-544]	0	1858.93675986	High	Not Found	Not Found				3.04683637619019	High	0	2.688E-08
High	[K].AHYVLMNVEAPQEAIDELETNFR.[F]		3.48708E-07	0	1	1	61	A6THB1	A6THB1 [57-79]	0	2689.29264116	High	High	High	1.9e7	1.6e8	4.7e7	6.62515115737915	High	0	6.386E-12
High	[K].AHYVLMNVEAPQEAIDELETNFR.[F]	1xDeamidated [N/Q]	3.46473E-06	0	1	1	26	A6THB1	A6THB1 [57-79]	0	2690.27665716	High	High	High	6.1e7			6.19229221343994	High	0	5.498E-08
High	[R].VEATPQNILSWTDGEALVATGSPFSPVTVK.[G]	1xDeamidated [Q/N]	0.0154919	0	1	1	14	A6T9K7	A6T9K7 [423-452]	0	3115.58338683	High	High	High		7.6e6		3.25184202194214	High	0.0008722	0.02139
High	[R].ELDVPVVADLGSGSLVDLSQYGLPK.[E]		7.97958E-05	0	1	1	6	A6TFJ1	A6TFJ1 [250-274]	0	2571.35522464	Not Found	High	High		2.6e7	1.5e7	3.87171363830566	High	0	6.825E-09
High	[R].CFTDISDGIEALFR.[I]	1xCarbamidomethyl [C1]	0.000983176	0	1	2	6	A6TF98	A6TF98 [536-549]	0	1643.77338334	Not Found	High	High		2.2e7	1.4e7	3.2633695602417	High	0	0.0002101
High	[K].YSMPVPMMNIINGGEHADNNVDIQEFMIQPVGAPTLK.[E]	2xDeamidated [N/Q]	0.000229421	0	1	2	24	A6TD53	A6TD53 [144-180]	0	4072.91630683	High	High	High		1.6e7	4.9e6	5.5341625213623	High	1.608E-05	0.001742
High	[R].VVILSAGTGNPFFTTDSAACLR.[G]	1xCarbamidomethyl [C20]	0.000181114	0	1	1	85	A6T4X3	A6T4X3 [131-152]	0	2297.15944267	High	High	High	1.7e7	2.0e7	6.4e6	4.71148872375488	High	0	1.308E-05
High	[R].VVILSAGTGNPFFTTDSAACLR.[G]	1xDeamidated [N10]; 1xCarbamidomethyl [C20]	0.000271426	0	1	1	20	A6T4X3	A6T4X3 [131-152]	0	2298.14345867	High	High	High	6.7e6	9.2e6	9.1e5	4.69687843322754	High	0	7.177E-08
High	[R].WDLPLSDMYTPYVFPSENGLR.[C]	1xDeamidated [N18]	0.00296159	0	1	2	10	A6TI29	A6TI29 [919-939]	0	2501.16933871	High	High	High	1.1e7	2.3e7	4.1e6	3.57738184928894	High	0	0.0006985
High	[R].DALVAYLEQFTDKLDEDSK.[R]		8.23514E-05	0	1	1	6	B5XNL6	B5XNL6 [179-197]	1	2200.06558473	Not Found	High	High				4.37355422973633	High	0	7.229E-09
High	[K].VAVTELAHIVDETLAANNLER.[S]		2.53084E-07	0	1	1	8	A6T7F1	A6T7F1 [215-235]	0	2278.20374995	Not Found	High	High		4.3e7		5.27847146987915	High	0	9.873E-11
High	[K].LSDSELNTLGDLIGEQDIEPLLQAANSDREDAQAAR.[Q]		0.0127721	0	1	1	4	A6T4J7	A6T4J7 [365-400]	1	3867.88427192	Not Found	High	High				3.68446159362793	High	0.0001076	0.00386
High	[R].IAQFNVVSEAHNEGTIVSVSDGVIR.[I]		0.04831	0	1	2	7	A6TG38	A6TG38 [16-40]	0	2641.35801858	High	High	Not Found	3.1e6			3.52252602577209	High	0	0.0007664
High	[R].EVTTTPLAADNWEGIEPIYETMPGWSETTFGVK.[E]		1.24871E-05	0	1	2	12	A6TH93	A6TH93 [355-387]	0	3669.73052068	High	High	High			2.2e7	5.74556541442871	High	0	5.846E-10
High	[R].DDVMGESLYNPMLPGIVADLK.[A]	1xDeamidated [N10]	0.00129875	0	1	2	4	A6TB43	A6TB43 [253-273]	0	2278.09814766	High	High	Not Found	6.5e6			4.05175685882568	High	0	0.000929
High	[R].ELSAEGFNFIGTGVSGGEEGALKGPSIMPGGQK.[E]	1xDeamidated [N/Q]	0.000257533	0	2	2	5	P00350; P41576	P00350 [114-146]; P41576 [114-146]	1	3222.56233376	High	High	Not Found	2.0e7			4.43336153030396	High	0	5.679E-08
High	[K].GAEAALTALEMINVLK.[A]		2.89448E-05	0	1	1	25	A6T5E8	A6T5E8 [137-152]	0	1643.90366891	High	High	High		5.6e7	2.2e7	4.66487407684326	High	0	2.123E-07
High	[K].GETLESLIPEAFAVVR.[E]		2.86422E-05	0	1	1	9	A6T4P1	A6T4P1 [57-72]	0	1730.93232644	Not Found	High	High		5.4e7	1.1e7	3.94153809547424	High	0	1.075E-09
High	[R].EVLEAGPSIPVEILGLSGVPAAGDEVTVVR.[D]		2.29038E-07	0	1	2	42	A6TEI7	A6TEI7 [622-651]	0	2973.61429266	High	High	High	8.5e7	1.0e8	3.6e7	5.88657236099243	High	0	2.484E-12
High	[R].QLDEIIAIAEQELNEK.[G]		0.0221841	0	1	2	4	A6T4S9	A6T4S9 [221-236]	0	1855.96474865	Not Found	High	High			1.5e7	3.60605931282043	High	0	0.0001822
High	[R].VDALPEQTDVESFDLLQPLADGFR.[N]		1.08355E-05	0	1	1	27	A6T9H9	A6T9H9 [557-580]	0	2675.31990172	High	High	High	3.0e7	8.8e7	8.7e7	4.86524534225464	High	0	1.094E-07
High	[R].VDALPEQTDVESFDLLQPLADGFR.[N]	1xDeamidated [Q17]	4.24767E-05	0	1	1	4	A6T9H9	A6T9H9 [557-580]	0	2676.30391772	High	High	High		1.6e7		5.07796144485474	High	0	3.444E-09
High	[K].IGLELGLPYDMLYR.[H]		0.000293682	0	1	2	4	A6TCC2	A6TCC2 [387-400]	0	1652.87164056	High	Not Found	High			5.4e6	3.40070104598999	High	0	1.292E-05
High	[R].GVYMQGAQLAQALGLVSGAVISSKPVVAIK.[R]		5.06384E-07	0	1	2	12	A6TF98	A6TF98 [284-313]	0	2955.66997394	Not Found	High	High		4.2e7		5.34751415252686	High	0	1.12E-09
High	[R].GYLSPYFINKPDTGAVELESPFILLADK.[K]		2.0922E-06	0	1	3	45	A6TH53	A6TH53 [198-225]	0	3097.61323006	High	High	High	3.4e7	1.5e8	5.8e7	6.18003463745117	High	0	6.38E-10
High	[R].GYLSPYFINKPDTGAVELESPFILLADK.[K]	1xDeamidated [N9]	5.07851E-05	0	1	3	11	A6TH53	A6TH53 [198-225]	0	3098.59724606	High	High	High		3.0e7		5.7232460975647	High	0	4.839E-09
High	[K].AGAGTDSAIDSLKPYLDKGDIIIDGGNTFFQDTIR.[R]		0.000454211	0	1	1	29	P41576	P41576 [76-110]	1	3684.83915985	High	High	High	5.0e7	2.7e7	1.6e7	6.19211196899414	High	0	1.591E-07
High	[K].AGAGTDSAIDSLKPYLDKGDIIIDGGNTFFQDTIR.[R]	1xDeamidated [N/Q]	7.22144E-05	0	1	1	25	P41576	P41576 [76-110]	1	3685.82317585	High	High	High	1.3e7	6.8e6		5.42574071884155	High	0	9.385E-05
High	[K].AGAGTDSAIDSLKPYLDKGDIIIDGGNTFFQDTIR.[R]	2xDeamidated [N27; Q31]	0.00127845	0	1	1	12	P41576	P41576 [76-110]	1	3686.80719185	High	High	Not Found		7.0e7		5.14949035644531	High	0	1.034E-06
High	[K].AVDSVSAGQEAVVILDQTPFYAESGGQVGDKGELK.[G]	1xDeamidated [Q]	0.0373936	0	1	1	15	A6TCV9	A6TCV9 [479-513]	1	3565.75442761	High	High	High	6.2e6	1.3e5	2.4e5	3.04870700836182	High	0.006279	0.1604
High	[R].ELSAEGFNFIGTGVSGGEEGALKGPSIMPGGQK.[E]		0.0145521	0	2	2	3	P00350; P41576	P00350 [114-146]; P41576 [114-146]	1	3221.57831776	High	High	Not Found				3.21339201927185	High	0	8.501E-05
High	[K].FSPVIADDVYPILSLQSCLEK.[R]	1xCarbamidomethyl [C18]	0.00591846	0	1	1	12	A6TGE4	A6TGE4 [413-433]	0	2394.2261252	High	High	High	1.6e7	2.5e7		3.61503911018372	High	0	8.26E-05
High	[K].IPGGFFR.[R]		0.037011	0	1	2	9	A6TEI3	A6TEI3 [73-79]	0	793.43553511	High	High	High	2.0e8	2.0e7	1.9e7	1.95360720157623	High	0	0.0004689
High	[R].AALIDCLAPDR.[R]	1xCarbamidomethyl [C6]	0.000609574	0	1	1	14	P24017	P24017 [316-326]	0	1214.61978345	High	High	High	2.3e9	1.0e9	7.7e8	3.61306738853455	High	0	1.543E-06
High	[K].AESCGDCGTYLK.[I]	2xCarbamidomethyl [C4; C7]	0.0011816	0	1	1	6	B5XZH9	B5XZH9 [252-263]	0	1360.5507774	High	High	High	2.6e7	2.7e7	1.9e7	3.7706937789917	High	0	3.959E-06
High	[R].IQNAGTEVVEAK.[A]		0.000572331	0	1	2	5	A6TEQ3	A6TEQ3 [206-217]	0	1258.66375636	High	High	High	1.6e8	2.2e8	2.0e8	3.62888622283936	High	0	2.419E-07
High	[R].SNTPIVVDGK.[D]		0.0220692	0	1	2	6	A6TGT4	A6TGT4 [105-114]	0	1029.55750051	High	High	High	3.8e8	6.0e8	5.4e8	2.53262376785278	High	0	0.0001805
High	[K].VVMTADAVK.[Q]		0.00544235	0	1	1	7	A6TEX1	A6TEX1 [186-194]	0	933.50737929	High	High	High	1.4e9	9.8e8	2.9e8	2.49044609069824	High	0	0.0006343
High	[R].HKANLTAQINK.[L]		0.0143262	0	1	1	2	B5Y237	B5Y237 [75-85]	1	1237.70114499	High	Not Found	Not Found	4.5e7			2.30740714073181	High	0.003033	0.07048
High	[K].AATALQLEQVLR.[E]		0.00469925	0	1	2	2	A6T4J7	A6T4J7 [513-524]	0	1312.75832546	Not Found	Not Found	High			3.1e7	3.18819665908813	High	0	1.084E-05
High	[K].EGISKDDAEALK.[K]		0.000398305	0	1	1	14	A6TGN9	A6TGN9 [97-108]	1	1275.64268653	High	High	High	2.6e8	2.0e8	1.6e8	4.19430255889893	High	0	1.254E-07
High	[R].NLLGDEILNLAPK.[G]		7.07125E-05	0	1	2	31	A6TF98	A6TF98 [86-98]	0	1409.79985587	High	High	High	7.3e7	8.8e7	1.5e7	3.86677718162537	High	0	3.061E-08
High	[R].ICEHYVTVTQK.[L]	1xCarbamidomethyl [C2]	0.00156904	0	1	1	4	A6TAN5	A6TAN5 [37-47]	0	1377.68311192	Not Found	High	High		1.3e8	7.3e7	3.42935609817505	High	0	1.043E-05
High	[R].GGTVQYVDASR.[I]		0.0050572	0	1	2	5	A6TGP0	A6TGP0 [721-731]	0	1152.56437674	High	High	High	2.5e8	2.6e8	2.4e8	3.61375689506531	High	0	6.968E-05
High	[K].SNVPALEACPQKR.[G]	1xCarbamidomethyl [C9]	0.00350311	0	1	1	16	A6TEY0	A6TEY0 [19-31]	1	1469.75292276	High	High	High	1.5e9	1.6e9	7.6e8	3.79781627655029	High	0	6.415E-06
High	[K].VSLVYGQMNEPPGNR.[L]		6.33251E-05	0	1	2	6	A6TG36	A6TG36 [203-217]	0	1660.81116552	High	High	High				4.62102317810059	High	0	4.523E-09
High	[K].EQAAAQESANLSSK.[A]		0.0239799	0	1	1	8	A6TCV9	A6TCV9 [751-764]	0	1433.68667651	High	High	High	2.0e8	4.2e7	9.1e7	2.53465580940247	High	0.0002487	0.009302
High	[R].AAKPQGGIGLLTVK.[L]		0.000299919	0	1	1	6	A6TG34	A6TG34 [119-132]	0	1352.8260111	High	High	High	8.2e7	6.5e7	2.0e7	3.40586018562317	High	0	1.099E-05
High	[K].ALTTHDFER.[I]		0.0215035	0	1	2	12	B5XZ37	B5XZ37 [335-343]	0	1089.53234839	High	High	High	1.4e8	1.7e8	1.4e8	3.16323351860046	High	0	0.0002416
High	[K].AAAFEGELIPASQIDR.[L]		9.75463E-06	0	1	1	22	P0A297	P0A297 [110-125]	0	1687.86497517	High	High	High	7.6e9	3.8e9	1.3e9	4.73691940307617	High	0	3.14E-10
High	[R].VTVQDAVEK.[I]		0.0251253	0	1	1	5	B5XTE8	B5XTE8 [4-12]	0	988.53095142	High	High	High	5.6e8	4.1e8	8.5e7	2.47048544883728	High	4.789E-05	0.00206
High	[R].FLPNLHSHR.[F]		0.0106377	0	1	2	14	A6TFM8	A6TFM8 [29-37]	0	1120.60103714	High	High	High	9.6e8	4.6e8	1.1e8	2.21468377113342	High	0	0.000151
High	[R].EHIPVLVYGPK.[V]		0.00741391	0	1	1	7	B5Y275	B5Y275 [362-372]	0	1251.70958445	High	High	High	1.0e9		1.4e7	2.32863354682922	High	0	0.0004328
High	[K].GQIEGAVSSSDASTEK.[L]		3.27015E-06	0	1	2	16	A6TDS5	A6TDS5 [44-59]	0	1565.72893515	High	High	High	5.1e7	3.4e7	4.1e7	5.95508337020874	High	0	1.262E-10
High	[R].HYGALQGLNK.[A]		0.00365328	0	1	1	7	B5XZB2	B5XZB2 [91-100]	0	1100.58471834	Not Found	High	High		6.8e8	4.6e8	3.26285910606384	High	0	6.903E-06
High	[K].GPSIMPGGQK.[E]		0.0197877	0	2	2	5	P00350; P41576	P00350 [137-146]; P41576 [137-146]	0	971.49787723	High	High	High	8.7e7	1.7e8	9.2e7	2.79542231559753	High	0	0.0001519
High	[K].TFTTQETMTNAHSAR.[D]		1.44662E-05	0	1	2	12	A6TGT4	A6TGT4 [209-223]	0	1695.77550823	High	High	High	2.6e8	8.0e8	8.9e8	5.07113647460938	High	0	3.129E-10
High	[R].ASGVQTGGPDSLSQR.[D]		0.000358577	0	1	2	2	A6T5B1	A6T5B1 [117-131]	0	1459.71355997	Not Found	High	Not Found		3.3e7		3.52524447441101	High	0	1.037E-06
High	[R].AQNGDVTTTIPR.[W]		0.00443583	0	1	2	2	A6TC15	A6TC15 [349-360]	0	1272.6542543	High	Not Found	Not Found	1.7e7			2.41723656654358	High	0	0.0002877
High	[K].EVQEISPNLR.[Y]		0.00401508	0	1	1	6	B5Y1K6	B5Y1K6 [68-77]	0	1184.62697698	High	High	High	2.1e8	2.2e8	1.6e8	3.41922926902771	High	0	8.175E-06
High	[K].HIATLQHDR.[C]		0.0205211	0	1	2	4	A6TFK3	A6TFK3 [40-48]	0	1090.57521628	Not Found	High	High			6.6e7	3.05567169189453	High	0	0.0001584
High	[K].DLANDGYR.[A]		0.0454382	0	1	1	9	A6TEX2	A6TEX2 [39-46]	0	923.42173537	High	High	High	6.9e8	4.0e8	2.9e8	2.82389330863953	High	0	0.0006821
High	[R].VLGANYDGSK.[H]		0.00978392	0	1	1	6	A6T9H9	A6T9H9 [618-627]	0	1023.51055033	High	High	High	8.8e7	1.0e8	5.5e7	2.69306039810181	High	0	0.0001158
High	[K].HLFTSESVSEGHPDK.[I]		4.70471E-07	0	1	2	14	A6TDV1	A6TDV1 [4-18]	0	1669.78163947	High	High	High	8.4e8	3.6e8	1.5e8	5.77893257141113	High	0	3.272E-10
High	[R].NPEAMAASLK.[A]		0.0109193	0	1	2	4	A6T4Y7	A6T4Y7 [278-287]	0	1031.51900655	Not Found	High	Not Found		1.1e8		2.4408974647522	High	0	0.000404
High	[R].MPSAVGYQPTLAEEMGVLQER.[I]		2.63638E-06	0	1	2	12	A6TG36	A6TG36 [262-282]	0	2306.11552863	High	High	High	4.1e7	2.4e7		5.5733470916748	High	0	1.052E-08
High	[K].ANDVVSIR.[E]		0.0265986	0	1	1	10	B5XNB5	B5XNB5 [139-146]	0	873.47885635	High	High	High	8.7e8	7.5e8	1.9e8	3.08022475242615	High	0	0.0002538
High	[K].QQQAQVEQVLK.[T]		0.00213885	0	1	1	6	A6TCV9	A6TCV9 [351-361]	0	1298.70628988	High	High	High	5.4e8	5.1e8	5.0e8	3.31584906578064	High	0	5.275E-06
High	[R].TVGIVGVGNVGGR.[L]		0.00113894	0	1	1	6	B5XNR7	B5XNR7 [118-130]	0	1184.6745959	High	High	High	7.4e7	3.3e7	2.6e7	2.79082369804382	High	0	8.348E-07
High	[R].QAVTNPQNTLFAIK.[R]		0.000155517	0	1	2	13	A6T4F4	A6T4F4 [57-70]	0	1544.84311762	High	High	High	3.8e9	1.2e9		3.70934820175171	High	0	3.261E-08
High	[R].GGYADHVTLR.[L]		0.00346654	0	1	2	8	A6TI29	A6TI29 [284-293]	0	1088.54833282	High	High	High	2.6e8	3.4e8		3.22894883155823	High	0	3.105E-05
High	[R].IGVNAGSLEK.[D]		0.00836265	0	1	2	5	A6TCD4	A6TCD4 [134-143]	0	987.54693585	High	Not Found	High	1.3e8		1.4e8	2.80677652359009	High	0	3.089E-05
High	[R].YRAEELAEER.[V]		0.0377801	0	1	1	10	B5XZ37	B5XZ37 [121-130]	1	1265.61205515	High	High	High	2.6e8	9.6e7		3.65560269355774	High	0	0.0004853
High	[R].QSVDQPVQTGYK.[S]		0.00104165	0	1	2	6	A6TG38	A6TG38 [140-151]	0	1349.66956999	High	High	High	6.9e8	8.3e8	7.3e8	3.96957468986511	High	0	7.099E-07
High	[R].LANELTDAADNK.[G]	1xDeamidated [N3]	0.0105822	0	2	2	4	A6TEX9; B5XN86	A6TEX9 [120-131]; B5XN86 [120-131]	0	1275.60630144	High	Not Found	High	4.8e8			2.87710547447205	High	0	5.924E-05
High	[R].LANELTDAADNK.[G]		0.000333149	0	2	2	10	A6TEX9; B5XN86	A6TEX9 [120-131]; B5XN86 [120-131]	0	1274.62228544	High	High	High	4.8e9	3.9e9	2.8e9	4.86262369155884	High	0	9.022E-08
High	[K].SHHNVGGLPK.[E]		0.000569333	0	1	2	8	A6TCC2	A6TCC2 [357-366]	0	1045.55375259	High	High	High	8.2e7		6.6e8	3.45177841186523	High	0	2.392E-07
High	[K].KNVEFFEAR.[R]		0.0228859	0	2	2	10	A6THB4; B5Y305	A6THB4 [42-50]; B5Y305 [42-50]	1	1139.58438397	High	High	High	2.0e8	1.3e8	1.6e8	3.38989067077637	High	0	0.0001937
High	[R].LDNNDMIDQLEAR.[I]		0.00165364	0	1	1	3	A6TCD4	A6TCD4 [339-351]	0	1546.71659642	High	Not Found	Not Found	4.2e7			4.24022197723389	High	0	1.638E-06
High	[K].LTHIDFVR.[A]		0.000978025	0	2	2	21	B5XP25; A6TBR5	B5XP25 [86-93]; A6TBR5 [86-93]	0	1000.55744102	High	High	High	6.6e8	7.5e8	2.0e8	2.87844491004944	High	0	1.415E-06
High	[R].MPSAVGYQPTLAEEMGVLQER.[I]	1xDeamidated [Q]	0.000319437	0	1	2	3	A6TG36	A6TG36 [262-282]	0	2307.09954463	High	Not Found	Not Found				4.88637638092041	High	0	1.413E-06
High	[R].RENEAAELKR.[K]		0.00162779	0	1	2	2	A6TEI7	A6TEI7 [178-187]	2	1215.64402401	Not Found	Not Found	High			8.5e7	3.98468899726868	High	0	1.6E-06
High	[K].CDGPSALPLDK.[L]	1xCarbamidomethyl [C1]	0.0190802	0	1	1	4	A6TAN5	A6TAN5 [249-259]	0	1172.56159987	High	High	Not Found	1.3e8	9.3e7		2.62090158462524	High	0	0.0001436
High	[K].QIEEATSDYDR.[E]		0.00175197	0	1	3	9	A6TH53	A6TH53 [352-362]	0	1326.58081452	High	High	High	1.1e9	7.1e8	4.2e8	2.8653450012207	High	0.0004331	0.01267
High	[R].FEQGHPVALNGK.[T]	1xDeamidated [N/Q]	0.000267181	0	1	1	12	A6TEJ0	A6TEJ0 [241-252]	0	1297.6535265	High	High	High	1.1e8	1.2e8	8.1e7	3.66379547119141	High	0	6.054E-08
High	[R].ELIPGGVNSPVR.[A]		0.00588752	0	1	2	2	A6T4V8	A6T4V8 [13-24]	0	1237.68991159	High	Not Found	Not Found	3.3e8			2.40608978271484	High	0	0.0004853
High	[K].VGAATEVEMK.[E]		0.00210542	0	1	3	23	A6TH53	A6TH53 [381-390]	0	1034.51867218	High	High	High		1.9e7	1.0e8	3.91617751121521	High	0	2.543E-06
High	[K].VGIGPGSVCTTR.[V]	1xCarbamidomethyl [C9]	0.0168391	0	1	2	1	A6T4P6	A6T4P6 [178-189]	0	1203.61503242	High	Not Found	Not Found				2.8610463142395	High	0	0.000111
High	[R].VPAGSVVVSGNLPSK.[D]		8.59893E-06	0	1	1	13	B5Y1K5	B5Y1K5 [227-241]	0	1410.79510484	High	High	High	1.6e8	2.9e8	1.1e8	4.67209339141846	High	0	4.931E-10
High	[K].VGDAVQADVDEAR.[R]		0.000107094	0	1	1	6	A6TCV9	A6TCV9 [544-556]	0	1344.6389981	High	High	High	9.9e7	1.3e8	3.1e7	5.0634765625	High	0	1.169E-08
High	[K].DPQQIISGNEK.[V]		0.00261106	0	1	2	6	A6TFH4	A6TFH4 [311-321]	0	1228.61680618	High	High	High	3.2e8	2.4e8	1.4e8	3.8363995552063	High	0	5.116E-06
High	[R].GMGESNPVTGNTCDNVK.[A]	1xOxidation [M2]; 1xCarbamidomethyl [C13]	3.51978E-06	0	1	1	6	P24017	P24017 [297-313]	0	1795.75853816	High	High	High	3.7e7	2.1e7	1.1e7	4.27294588088989	High	0	2.782E-10
High	[R].GMGESNPVTGNTCDNVK.[A]	1xCarbamidomethyl [C13]	3.93039E-06	0	1	1	7	P24017	P24017 [297-313]	0	1779.76362316	High	High	High	1.7e9	1.4e9	1.2e9	4.78464031219482	High	0	1.162E-09
High	[R].YGSDKPDLR.[N]		0.0516187	0	1	2	8	A6TB35	A6TB35 [279-287]	0	1050.52144936	Not Found	High	High		2.0e8	2.2e8	2.75808358192444	High	0	0.0009255
High	[K].ANDVVSIR.[E]	1xDeamidated [N2]	0.0395679	0	1	1	6	B5XNB5	B5XNB5 [139-146]	0	874.46287235	High	High	Not Found	8.8e7	1.0e8		2.58521389961243	High	0	0.0005313
High	[K].LSSPATLNSR.[V]		0.0526799	0	1	1	4	P00761	P00761 [98-107]	0	1045.56364851	Not Found	High	High		9.6e7	4.6e7	2.42130351066589	High	0	0.0008987
High	[K].EGLVHISQIADK.[R]		8.06387E-05	0	1	2	6	A6TEI3	A6TEI3 [646-657]	0	1309.71104091	High	High	High	2.2e8	2.1e8	1.7e8	4.45903730392456	High	0	6.964E-09
High	[R].MVNSGTEATMSAIR.[L]		4.07282E-05	0	1	2	6	A6T4V8	A6T4V8 [111-124]	0	1467.69302429	High	High	High	6.5e7	6.6e7	2.3e7	4.54700756072998	High	0	2.023E-09
High	[R].VIIAAHGNSLR.[A]	1xDeamidated [N8]	0.00810409	0	1	1	2	B5XZB2	B5XZB2 [179-189]	0	1151.65313264	Not Found	High	Not Found		2.7e7		2.72207880020142	High	0	2.912E-05
High	[R].TFEVTEDESKEK.[Y]		0.00129195	0	1	2	9	A6T6A3	A6T6A3 [23-34]	1	1441.66929511	High	High	High	2.3e8	1.8e8	1.8e8	3.86237215995789	High	0	4.189E-06
High	[R].VHVTDYTNASR.[T]		0.00136162	0	1	2	6	A6TFR2	A6TFR2 [179-189]	0	1262.61238952	High	High	High	1.3e8	1.5e8	9.2e7	2.49263286590576	High	0.004374	0.105
High	[K].QDVPSFRPGDTVEVK.[V]		0.00281016	0	1	1	18	B5XVK6	B5XVK6 [15-29]	0	1673.84932511	High	High	High	4.6e9	3.3e9	1.4e9	4.22095203399658	High	0	4.278E-06
High	[K].IKADAQEAAR.[K]		0.00983522	0	1	1	7	A6TFH4	A6TFH4 [226-235]	1	1072.57454754	High	High	High	2.9e7		3.1e7	2.96757006645203	High	0	0.000446
High	[R].MQAASGQLQQTHLLK.[Q]		7.58015E-06	0	1	1	11	B5XNA2	B5XNA2 [30-44]	0	1653.87410013	High	High	High	4.4e9	3.0e9	2.9e9	4.1912989616394	High	0	7.378E-10
High	[K].SDVLFNFNK.[A]		0.0237324	0	1	1	20	P24017	P24017 [217-225]	0	1083.54693585	High	High	High	3.5e7		1.1e7	3.27703738212585	High	0	0.0004058
High	[K].AGNVAADGVIK.[T]		0.000709887	0	1	1	10	A6T4X2	A6T4X2 [53-63]	0	1014.55783488	High	High	High	9.4e8	1.0e9	1.1e9	3.35844874382019	High	0	3.575E-07
High	[R].NLDNDDIEYK.[Y]		0.00872022	0	1	2	6	A6T4Z7	A6T4Z7 [538-547]	0	1238.5535372	High	High	High	2.4e8	1.7e8	1.3e8	3.38854503631592	High	0	3.348E-05
High	[K].VAFTALVEK.[A]		0.0403886	0	1	1	27	B5XQC9	B5XQC9 [104-112]	0	977.56660871	High	High	High	1.2e9	6.6e6	3.3e8	2.64152526855469	High	0	0.0005918
High	[K].TTVNGQPALR.[E]	1xDeamidated [Q/N]	0.0110919	0	1	2	13	A6T6A3	A6T6A3 [476-485]	0	1057.56364894	High	High	High	6.7e7	1.4e8	2.5e7	2.72059965133667	High	0	6.97E-05
High	[K].QMPSAPQGLEQLAR.[H]		0.0237324	0	1	1	3	A6TGQ0	A6TGQ0 [138-151]	0	1525.77913717	High	High	Not Found				2.5056471824646	High	0.00326	0.07632
High	[K].VLDAAVAGK.[I]		0.00594956	0	1	1	6	A6T4X2	A6T4X2 [96-104]	0	843.49344381	High	High	High	7.4e8	1.8e9	1.7e9	3.21030449867249	High	0	1.672E-05
High	[K].AGVHFGHQTR.[Y]		0.00027865	0	1	2	12	A6T4X1	A6T4X1 [12-21]	0	1109.55990059	High	High	High	3.5e8		1.8e9	4.00483989715576	High	0	6.721E-08
High	[K].ASNLVYTR.[N]		0.0167516	0	1	1	8	A6T6Q6	A6T6Q6 [11-18]	0	923.49450641	High	High	High	7.0e8	1.7e9	1.7e9	3.40938305854797	High	0	0.0002431
High	[K].LVDEKNGHVVSVGK.[I]	1xDeamidated [N6]	5.73086E-05	0	1	1	14	B5Y275	B5Y275 [246-259]	1	1481.7958335	High	High	High	2.5e8	2.6e8	1.8e8	4.24720525741577	High	0	6.049E-09
High	[R].LVDIEQVSSTHAK.[V]		7.4225E-06	0	1	1	11	A6TEU8	A6TEU8 [13-25]	0	1426.75363392	High	High	High	1.9e9	2.1e9	1.8e9	3.83429145812988	High	0	1.641E-08
High	[K].GGGISGQAGAIR.[H]		0.00102537	0	1	2	9	A6TEN8	A6TEN8 [69-80]	0	1043.55923185	High	High	High	4.6e9	3.6e9	2.2e9	3.37685966491699	High	0	6.938E-07
High	[R].YAVVANDVR.[K]	1xDeamidated [N6]	0.0305844	0	1	2	10	A6T6Q6	A6T6Q6 [125-133]	0	1007.51563616	High	High	High	2.8e8	2.6e8	5.8e7	2.88242554664612	High	7.734E-05	0.003128
High	[K].SATPAQAQAVHK.[F]		0.00193577	0	1	1	7	Q7X222	Q7X222 [177-188]	0	1208.63821038	High	High	High	2.5e7		1.0e8	3.24316596984863	High	0	5.292E-05
High	[R].YAVVANDVR.[K]		0.0143262	0	1	2	13	A6T6Q6	A6T6Q6 [125-133]	0	1006.53162016	High	High	High	4.0e9	3.3e9	2.8e9	3.42288374900818	High	1.608E-05	0.001475
High	[K].ANLTAQINK.[L]		0.0148589	0	1	1	9	B5Y237	B5Y237 [77-85]	0	972.54727022	High	High	High	2.5e9	6.4e8	4.8e8	2.75181102752686	High	0	8.784E-05
High	[R].IQGQSDSPLTAHGER.[Q]		0.000193917	0	1	2	6	A6TI09	A6TI09 [20-34]	0	1595.77722281	High	Not Found	High	8.4e7		1.2e7	4.02596187591553	High	0	3.415E-08
High	[R].QKEISDGLASAER.[A]		0.00152037	0	1	2	6	B5XZM0	B5XZM0 [37-49]	1	1403.71249737	High	High	High	7.5e7	6.9e7	9.3e6	3.88196039199829	High	0	1.413E-06
High	[K].LVSNIDER.[M]		0.0405964	0	1	2	4	A6TCB0	A6TCB0 [117-124]	0	945.49998567	High	High	Not Found	3.7e8	4.4e8		2.74207019805908	High	0	0.0005553
High	[K].TVGFKPAGGVR.[S]		0.0247377	0	1	1	6	B5Y277	B5Y277 [197-207]	0	1088.62110386	High	Not Found	High	1.7e8		1.9e8	2.64408135414124	High	0	0.0003151
High	[R].LSEVEGVNNR.[L]		0.00500444	0	1	2	4	A6TG34	A6TG34 [220-229]	0	1116.56437674	Not Found	High	High		1.5e8	1.3e8	3.35596108436584	High	1.608E-05	0.001624
High	[R].HGIAIAGTHGK.[T]		4.03025E-05	0	1	2	5	A6T4N4	A6T4N4 [120-130]	0	1061.58505271	High	High	High	3.5e7		5.8e7	3.64705204963684	High	0	1.994E-09
High	[K].YVLAGEGNK.[A]		0.0039317	0	1	2	8	A6TD53	A6TD53 [258-266]	0	950.49417204	High	High	High	2.2e9	3.5e9	3.1e9	2.80456829071045	High	0	2.91E-05
High	[R].RIDVQQVEAK.[-]		0.011626	0	1	1	6	A6TCD4	A6TCD4 [364-373]	1	1185.65861147	High	High	High	1.5e8	1.4e8	9.8e7	3.24316191673279	High	0	5.635E-05
High	[K].LKEYQYQEVK.[G]		0.0183022	0	1	1	4	B5XQC6	B5XQC6 [285-294]	1	1327.68924285	Not Found	High	High		1.1e8	5.5e7	3.34102272987366	High	0	0.0001283
High	[K].VDFDKDFFGK.[E]		0.0358859	0	1	1	10	A6T726	A6T726 [195-204]	1	1217.58371523	High	High	High	4.1e7		9.0e6	2.50916075706482	High	1.608E-05	0.001752
High	[R].SQILDEAK.[A]		0.036071	0	1	2	6	B5XZM0	B5XZM0 [84-91]	0	903.47818761	High	High	High	6.3e7	1.3e8	1.2e8	2.48234605789185	High	1.608E-05	0.001821
High	[R].VIIAAHGNSLR.[A]		0.0015773	0	1	1	12	B5XZB2	B5XZB2 [179-189]	0	1150.66911664	High	High	High	4.5e8	2.8e8	2.1e8	2.68767595291138	High	0	2.031E-06
High	[K].QVIGQVAADLR.[A]		0.000908684	0	1	2	32	A6TEV7	A6TEV7 [139-149]	0	1169.66369687	High	High	High	3.2e8	9.1e7		3.30440616607666	High	0	5.548E-07
High	[R].NIADTFLPALSK.[Q]		0.00573524	0	1	2	4	B5Y169	B5Y169 [264-275]	0	1289.70997831	High	High	Not Found	2.7e7	4.7e7		2.988525390625	High	0	0.0003512
High	[K].HVEGWDDPR.[M]		0.00300859	0	1	2	10	A6T6C3	A6T6C3 [282-290]	0	1110.49629724	High	High	High	2.7e8		6.4e6	2.84472799301147	High	0	4.873E-06
High	[R].DVHPTHYGR.[V]		0.0372018	0	1	2	2	A6TGP0	A6TGP0 [549-557]	0	1081.51736707	Not Found	Not Found	High			7.6e7	2.4509654045105	High	0	0.0004702
High	[R].VAYENVEDAAR.[N]		0.0070356	0	1	2	2	A6T9W8	A6T9W8 [79-89]	0	1236.58550606	High	Not Found	Not Found	2.2e8			3.37338376045227	High	0	2.252E-05
High	[K].ASTISNVVR.[K]		0.0524126	0	1	2	4	A6TG38	A6TG38 [202-210]	0	946.53162016	High	High	High	2.5e8	3.8e8	3.5e8	2.21269154548645	High	6.232E-05	0.002283
High	[K].MTAHTPCFR.[S]	1xCarbamidomethyl [C7]	0.0524126	0	1	2	3	A6T6Z0	A6T6Z0 [260-268]	0	1120.50264533	High	High	Not Found	1.1e8	1.2e7		2.48510551452637	High	0	0.0008909
High	[R].KDDQEETVR.[K]		0.0551448	0	1	1	2	A6T5N7	A6T5N7 [157-165]	1	1119.52765685	High	Not Found	Not Found	7.3e5			2.37610292434692	High	4.789E-05	0.002038
High	[R].GTAMNPVDHPHGGGEGR.[N]		6.76062E-07	0	1	1	15	A6TEW9	A6TEW9 [222-238]	0	1688.75577588	High	High	High	3.0e9	4.2e9	4.4e9	4.48062229156494	High	0	1.068E-11
High	[R].GTAMNPVDHPHGGGEGR.[N]	1xOxidation [M4]	7.41367E-05	0	1	1	6	A6TEW9	A6TEW9 [222-238]	0	1704.75069088	High	High	High	1.0e7		1.4e8	3.10403442382813	High	0	2.517E-06
High	[R].LALEGLGVNGQ.[-]		0.0020944	0	1	1	8	Q9F663	Q9F663 [283-293]	0	1070.5840496	High	High	High	2.8e8	1.9e8	1.1e8	3.50274658203125	High	0.0001076	0.003793
High	[K].ALSVPCSDSK.[A]	1xCarbamidomethyl [C6]	0.0231247	0	1	3	11	A6TH53	A6TH53 [133-142]	0	1063.50883606	High	High	High	3.1e9	1.3e9	2.2e9	2.63467621803284	High	1.608E-05	0.001379
High	[K].VAEFFGK.[E]		0.0459051	0	1	2	8	A6T4F4	A6T4F4 [353-359]	0	797.41921631	High	High	High	4.2e8	4.9e8	3.6e8	2.28581500053406	High	1.608E-05	0.001124
High	[R].SANQVRPVTLTR.[N]		0.00432102	0	1	1	11	B5XTF9	B5XTF9 [7-18]	0	1341.75972243	High	High	High	1.5e8	5.3e7	4.6e7	2.61563491821289	High	0	9.385E-06
High	[R].ADLNVPVKDGK.[V]		0.00707255	0	1	1	10	B5XUB8	B5XUB8 [20-30]	1	1155.63681341	High	High	High	1.7e9	1.3e9	1.8e9	3.62676358222961	High	0	7.367E-05
High	[R].HHNQDIIIK.[L]		0.0125081	0	1	2	2	A6TCL6	A6TCL6 [65-73]	0	1117.61126743	High	Not Found	Not Found	5.0e7			3.29152989387512	High	0	6.417E-05
High	[K].IADIYANCGITK.[K]	1xDeamidated [N7]; 1xCarbamidomethyl [C8]	0.0149366	0	1	1	2	B5Y275	B5Y275 [260-271]	0	1339.65622889	Not Found	High	Not Found		8.0e6		2.83044934272766	High	0	0.0009406
High	[K].IADIYANCGITK.[K]	1xCarbamidomethyl [C8]	0.00116925	0	1	1	3	B5Y275	B5Y275 [260-271]	0	1338.67221289	High	High	Not Found	8.4e8	6.2e8		4.26138353347778	High	0	8.78E-07
High	[K].CHPFFTGK.[Q]	1xCarbamidomethyl [C1]	0.0100958	0	1	2	19	A6TGC6	A6TGC6 [40-47]	0	993.46109816	High	High	High	5.6e8	7.9e7	1.4e8	3.29442238807678	High	0	0.0002558
High	[R].VDAGDEQLER.[K]		0.00156904	0	1	9	10	P37323	P37323 [59-68]	0	1131.52765685	High	High	High	1.7e9	4.2e8	2.4e8	3.71187114715576	High	0	5.177E-06
High	[R].AVVMDHDANIVSVSQR.[E]		2.94047E-05	0	1	2	3	A6TFR2	A6TFR2 [19-34]	0	1740.86974296	High	High	Not Found		4.4e7		4.23639440536499	High	0	7.465E-07
High	[R].LALEGLGVNGQ.[-]	1xDeamidated [N/Q]	0.00129875	0	1	1	27	Q9F663	Q9F663 [283-293]	0	1071.5680656	High	High	High	4.0e8	2.1e8	8.9e7	3.55111575126648	High	0	8.548E-05
High	[R].SLEQYFGR.[E]		0.0241046	0	1	2	17	A6TEN8	A6TEN8 [34-41]	0	999.48942101	High	High	High	1.6e9		5.0e7	3.06920766830444	High	0	0.0002137
High	[K].GDIIIDGGNTFFQDTIR.[R]		0.000408907	0	2	2	4	P00350; P41576	P00350 [94-110]; P41576 [94-110]	0	1881.93411727	High	High	Not Found	3.1e7	3.4e7		4.10062217712402	High	0	1.31E-07
High	[R].QKVDLNTFSDEEVLR.[L]		0.00109208	0	1	2	5	A6TGP0	A6TGP0 [1157-1171]	1	1792.90756818	High	High	Not Found	4.9e7	2.4e7		3.96297383308411	High	0	7.751E-07
High	[K].VANLAAAQADR.[E]		0.000317763	0	1	2	3	A6TFH4	A6TFH4 [58-68]	0	1099.58544657	Not Found	High	High		4.4e8	4.7e8	4.51641416549683	High	0	8.356E-08
High	[K].YGIPQISTGDMLR.[A]		0.00056635	0	1	1	16	A6T5N7	A6T5N7 [24-36]	0	1450.73587542	High	High	High	1.5e8	6.6e7	1.4e7	3.44842672348022	High	0	1.72E-06
High	[R].GPGLEEGMK.[I]		0.0521467	0	1	1	4	A6TAN5	A6TAN5 [71-79]	0	917.43969365	Not Found	High	High		1.2e8	1.2e8	2.40396642684937	High	6.232E-05	0.002646
High	[K].LHDYYKDEVVK.[K]		0.00185614	0	1	1	29	A6TEW0	A6TEW0 [4-14]	1	1408.71070654	High	High	High	1.7e9	1.1e8	1.2e8	4.39334106445313	High	0	0.0001595
High	[K].LGEQLDAAK.[S]		0.00737518	0	1	2	3	A6T6Z0	A6T6Z0 [78-86]	0	944.5047367	Not Found	High	High		4.7e8	3.9e8	3.28848171234131	High	0	2.464E-05
High	[R].KISNGEGVER.[V]	1xDeamidated [N4]	0.0490549	0	1	1	4	B5XVK6	B5XVK6 [63-72]	1	1089.55347814	Not Found	High	High			6.6e7	2.57653999328613	High	0	0.0007843
High	[R].ALAGAEGAQEPYR.[Y]		0.000178282	0	1	1	6	B5XZ20	B5XZ20 [301-313]	0	1332.6542543	High	High	High	3.0e8	3.0e8	2.6e8	4.31480264663696	High	0	1.076E-07
High	[K].IGIFQDLVER.[V]		0.00630261	0	1	2	7	A6TB02	A6TB02 [36-45]	0	1189.65754887	High	High	High				3.03498435020447	High	0	1.862E-05
High	[K].TVEVMNTDAEGR.[L]		0.00296159	0	1	2	2	A6TCE4	A6TCE4 [270-281]	0	1321.60525517	Not Found	Not Found	High			1.3e8	3.76408886909485	High	0	4.732E-06
High	[R].IYGTAWADKK.[A]		0.0252559	0	1	1	7	B5XQC6	B5XQC6 [218-227]	1	1152.60478506	High	High	High	1.8e8	1.1e8	2.5e7	2.69578075408936	High	1.608E-05	0.001609
High	[K].TMVMVSSAGGQQHIAK.[Q]		1.5985E-05	0	1	1	8	B5XZC1	B5XZC1 [345-360]	0	1644.81962174	High	High	High	5.5e7	1.1e8	8.7e7	4.63224411010742	High	0	1.659E-08
High	[K].DGSEVSSHDSSTNGLINR.[Y]	1xDeamidated [N]	2.4782E-07	0	1	2	19	A6TGT4	A6TGT4 [526-543]	0	1875.831503	High	High	High	4.8e8	4.6e8	4.4e8	5.27529335021973	High	0	3.588E-13
High	[K].DGSEVSSHDSSTNGLINR.[Y]		2.11679E-07	0	1	2	12	A6TGT4	A6TGT4 [526-543]	0	1874.847487	High	High	High	3.3e8	3.0e8	2.5e8	5.73450994491577	High	0	9.417E-09
High	[K].TVVADGVGQGYK.[E]		0.000736477	0	1	1	2	B5Y1K6	B5Y1K6 [56-67]	0	1193.61607795	Not Found	Not Found	High			1.2e8	3.73789548873901	High	0	3.815E-07
High	[R].LAFAGLK.[F]		0.0332171	0	1	1	2	Q48473	Q48473 [97-103]	0	719.44503717	High	Not Found	Not Found	5.5e7			2.06472420692444	High	6.232E-05	0.002791
High	[R].AQASTHGIGK.[F]		0.00469925	0	1	1	4	B5XUB8	B5XUB8 [147-156]	0	969.51121907	High	Not Found	High	6.7e6		6.8e6	2.79120635986328	High	0	1.09E-05
High	[K].LFNELGPR.[F]		0.0252559	0	1	1	6	A6TEU7	A6TEU7 [79-86]	0	945.51524187	High	High	High	3.2e9	6.6e8	2.5e8	2.83246302604675	High	0	0.0002748
High	[-].MQEQYRPEEIESK.[V]		8.91045E-05	0	1	2	10	A6T6A3	A6T6A3 [1-13]	0	1666.77411126	High	High	High	2.3e8	1.1e8	9.1e7	4.43576812744141	High	0	4.573E-05
High	[R].WLGGMLTNWK.[T]		0.00789471	0	1	2	36	A6T4X1	A6T4X1 [96-105]	0	1205.61357565	High	High	High	2.9e7	6.7e7	2.2e7	2.87560558319092	High	0	4.574E-05
High	[K].FRPGTDEGDYQVK.[L]		0.000176418	0	1	1	9	P33318	P33318 [98-110]	0	1511.71249737	High	High	High	6.7e8	2.5e8	2.4e8	3.9869749546051	High	0	3.6E-08
High	[K].AGGGSATLSMGQAAAR.[F]		4.07282E-05	0	1	2	5	A6TEQ3	A6TEQ3 [218-233]	0	1405.68523681	High	High	Not Found	4.5e7	3.8e7		3.79980778694153	High	0	2.028E-09
High	[K].HNDLENVGYTAR.[H]		5.76105E-05	0	1	1	8	A6TCV9	A6TCV9 [75-86]	0	1388.6553169	High	High	High	3.5e8	1.9e8	2.0e7	4.29564380645752	High	0	5.306E-08
High	[R].NLETLSQTHNVTR.[L]		0.00015716	0	1	2	6	A6TGE9	A6TGE9 [332-344]	0	1512.77649458	High	High	High	7.3e7	7.1e7	3.2e7	4.45081901550293	High	0	1.301E-06
High	[K].HQKPVPALNQPGGIVEK.[E]		1.73366E-07	0	1	2	20	A6TEW1	A6TEW1 [45-61]	0	1812.01264245	High	High	High	5.6e9	3.8e9	3.9e9	4.46904850006104	High	0	5.233E-09
High	[R].KSTPFAAQVAAER.[C]		8.10635E-05	0	1	1	16	A6TEV0	A6TEV0 [57-69]	1	1375.73283897	High	High	High	6.5e8	1.8e8	1.3e8	4.69841146469116	High	0	7.065E-09
High	[K].KVDVTGTSK.[G]		0.0247377	0	1	1	4	A6TEX2	A6TEX2 [106-114]	1	934.52038676	High	High	High	4.1e7	3.2e7	3.0e7	2.5006275177002	High	0	0.0002229
High	[R].ETIGDSLLR.[H]		0.0271551	0	1	2	4	A6T710	A6T710 [172-180]	0	1003.54185045	High	High	Not Found	8.8e7	1.6e7		2.63369679450989	High	0	0.0005441
High	[R].ALESFQGTGR.[R]		0.00197686	0	1	2	6	A6T4N4	A6T4N4 [317-326]	0	1065.53234839	High	High	High	1.1e8	1.0e8	8.4e7	3.44513916969299	High	0	2.48E-05
High	[K].VMSTGQVYNADR.[L]		0.000289089	0	1	2	6	A6TCI3	A6TCI3 [225-236]	0	1340.626325	High	High	High	1.6e8	1.4e8	9.9e7	4.47431135177612	High	0	2.475E-07
High	[K].KASVEIDRK.[I]		0.0480642	0	1	1	4	B5XQC9	B5XQC9 [85-93]	2	1045.60003403	High	Not Found	High	2.7e7		5.5e7	2.93817591667175	High	0	0.0007549
High	[K].KIIGEQLGVK.[Q]		0.00307242	0	1	1	9	B5XXH6	B5XXH6 [10-19]	1	1084.6724707	High	High	High	2.6e9	2.1e9		2.90273690223694	High	0	5.021E-06
High	[K].VFEGNRPTNSILLR.[E]		0.000221137	0	1	2	22	A6TGT4	A6TGT4 [462-475]	0	1615.89146477	High	High	High	1.8e9	6.7e8	3.6e7	3.09290099143982	High	0	0.000159
High	[R].EAEANAESDR.[K]		0.00189554	0	1	2	4	A6T4F4	A6T4F4 [518-527]	0	1091.45997121	High	Not Found	High	2.0e7		1.6e7	3.0771758556366	High	0	8.159E-06
High	[R].SQVPAATNKPVVLR.[A]		0.000417591	0	1	1	5	A6TEB4	A6TEB4 [94-107]	0	1479.86418745	Not Found	High	High		4.1e7	2.1e7	3.04254484176636	High	0	1.369E-07
High	[R].EFRPGIETTER.[N]		0.00988679	0	1	2	2	A6TFR2	A6TFR2 [470-480]	0	1334.66990436	Not Found	Not Found	High			5.4e7	3.41775846481323	High	0	4.18E-05
High	[R].HVDTVCISSYDHDNQR.[E]	1xCarbamidomethyl [C6]	2.24802E-09	0	1	1	18	A6T532	A6T532 [54-69]	0	1945.84571324	High	High	High	4.8e8		7.0e7	5.50110054016113	High	0	4.066E-17
High	[R].EAFVDLLAQR.[L]		0.00836265	0	1	2	4	B5XWV7	B5XWV7 [297-306]	0	1161.62624875	High	High	Not Found	2.4e7	3.8e7		3.40097999572754	High	0	3.091E-05
High	[K].VTDYLQMGQEVPVK.[V]		6.43312E-05	0	1	2	4	A6TEI3	A6TEI3 [662-675]	0	1606.81451958	High	High	Not Found	2.9e8	2.3e8		4.42255067825317	High	0	4.611E-09
High	[R].MSNLVTSVVK.[H]		0.0133865	0	1	1	2	B5XSX5	B5XSX5 [109-118]	0	1077.59725685	High	Not Found	Not Found	1.2e8			2.64395356178284	High	0	7.305E-05
High	[-].SPQPLEQIK.[L]		0.0233659	0	1	1	5	P37323	P37323 [1-9]	0	1039.57823597	High	High	High	1.1e9	1.5e9	1.6e9	2.61670136451721	High	0	0.0002012
High	[K].VPMNIVAQR.[Y]		0.0268755	0	1	1	2	A6T5H9	A6T5H9 [49-57]	0	1027.57171087	High	Not Found	Not Found	7.9e8			2.23395776748657	High	0	0.0002594
High	[R].EHGEAHLQAGAK.[K]		0.00189554	0	1	2	2	A6TDT2	A6TDT2 [107-118]	0	1247.61272389	Not Found	Not Found	High			2.6e7	3.62414836883545	High	0	2.101E-06
High	[R].IGSEAYNQQLSEK.[R]		3.82395E-05	0	1	1	7	P24017	P24017 [262-274]	0	1466.712163	High	High	High	4.0e9	3.0e9	2.5e9	4.86873483657837	High	0	1.8E-09
High	[R].SIGDTTFR.[L]		0.0571382	0	1	1	4	Q9F663	Q9F663 [153-160]	0	896.44722186	Not Found	High	High		3.6e9	2.7e9	2.17957043647766	High	1.608E-05	0.001105
High	[K].LENSLGGIK.[D]		0.0121857	0	1	2	5	A6T4X1	A6T4X1 [144-152]	0	930.52547216	High	High	High	3.8e8	4.6e8	4.8e8	2.50818014144897	High	0	6.155E-05
High	[K].TFTDAAESIGEAWDSR.[E]		2.59209E-05	0	1	2	14	A6TBK7	A6TBK7 [421-436]	0	1755.78203333	High	High	High			2.5e7	4.69788217544556	High	0	8.924E-10
High	[R].NIPVGSTVHNVEMKPGK.[G]		8.15877E-06	0	1	1	14	A6TEW9	A6TEW9 [134-150]	0	1806.95307866	High	High	High	4.4e9	4.0e9	4.4e9	4.02969455718994	High	0	4.144E-10
High	[K].GKVPMNIVAQR.[Y]		0.0102554	0	1	1	5	A6T5H9	A6T5H9 [47-57]	1	1212.68813752	High	High	High	2.1e8	2.1e8	1.9e8	2.84498190879822	High	0	4.487E-05
High	[K].IPAEEVTVR.[F]		0.0565617	0	1	1	5	A6TEJ0	A6TEJ0 [232-240]	0	1013.56258591	High	High	High	2.4e8	1.9e8	2.3e8	2.27651023864746	High	0	0.001023
High	[R].YSALIER.[L]		0.0488054	0	1	1	6	A6TEI4	A6TEI4 [78-84]	0	851.46214369	High	High	High	2.5e9	2.4e9	2.0e9	2.29324722290039	High	0	0.0007766
High	[K].VQQLTQQQQQTQATTQQVAR.[R]	1xDeamidated [Q]	3.78845E-06	0	1	1	6	P27218	P27218 [61-80]	0	2314.17457546	Not Found	Not Found	High				6.43288564682007	High	0	3.079E-11
High	[K].MTDLDLAGKR.[V]		0.00853958	0	1	1	10	B5XUB8	B5XUB8 [6-15]	1	1119.58266939	High	High	High	4.9e8	3.8e8	4.8e8	3.15379309654236	High	0	3.224E-05
High	[K].VQQLTQQQQQTQATTQQVAR.[R]		7.75027E-07	0	1	1	5	P27218	P27218 [61-80]	0	2313.19055946	High	High	High	4.7e7	5.7e7	4.1e7	5.77757024765015	High	0	4.206E-12
High	[R].KFEELVQTR.[N]		0.0280115	0	1	2	6	A6T4F4	A6T4F4 [528-536]	1	1149.62624875	High	High	High	2.3e9	1.6e9		3.14247298240662	High	0	0.0002813
High	[R].ELDKLENSLGGIK.[D]	1xDeamidated [N7]	0.00113894	0	1	2	9	A6T4X1	A6T4X1 [140-152]	1	1416.75805101	High	High	High	2.3e8	7.0e7	4.4e7	3.9791100025177	High	0	8.338E-07
High	[R].ELDKLENSLGGIK.[D]		0.000375939	0	1	2	11	A6T4X1	A6T4X1 [140-152]	1	1415.77403501	High	High	High	1.1e9	1.5e8	1.8e8	3.31603312492371	High	0	1.409E-05
High	[R].HPLVMGNWK.[L]		0.0160677	0	1	1	5	Q7X222	Q7X222 [3-11]	0	1081.56114621	High	High	High	7.2e8	3.8e8	3.5e7	2.77385950088501	High	0	0.0001231
High	[K].AYSTDSNMLGATHEAK.[D]		0.000111106	0	1	2	7	A6TEJ0	A6TEJ0 [190-205]	0	1695.76427483	High	High	High	5.3e7	1.3e8	3.4e7	4.73888397216797	High	0	8.108E-08
High	[R].GDGTTGEDITSNVR.[T]		0.000182068	0	1	2	6	A6TC47	A6TC47 [137-150]	0	1421.65029099	High	High	High	4.7e7	5.2e7	3.0e7	3.96877002716064	High	0	1.664E-07
High	[R].HYAHVDCPGHADYVK.[N]	1xCarbamidomethyl [C7]	4.39925E-08	0	1	1	82	A6TEX7	A6TEX7 [76-90]	0	1768.78601371	High	High	High	2.3e10	1.9e9	9.8e8	5.5301342010498	High	0	1.162E-12
High	[-].MQVILLDK.[V]		0.0333888	0	2	2	15	A6THB4; B5Y305	A6THB4 [1-8]; B5Y305 [1-8]	0	959.55941487	High	High	High	4.7e8	8.1e6	5.8e7	2.50468921661377	High	1.608E-05	0.001135
High	[K].TTCTGVEMFR.[K]	1xOxidation [M8]; 1xCarbamidomethyl [C3]	0.0181127	0	1	1	6	A6TEX7	A6TEX7 [254-263]	0	1217.52891994	High	High	High	1.9e8	6.4e7	8.6e7	2.91854119300842	High	0	0.0001261
High	[K].TTCTGVEMFR.[K]	1xCarbamidomethyl [C3]	0.0031541	0	1	1	5	A6TEX7	A6TEX7 [254-263]	0	1201.53400494	High	High	High	9.4e9	3.3e9		3.75263977050781	High	0	5.289E-06
High	[K].SQPVLVQPGQTDK.[L]		0.00129195	0	1	2	6	A6TG08	A6TG08 [290-302]	0	1396.74306926	High	High	High	1.2e8	1.3e8	1.0e8	3.10299038887024	High	0	2.755E-06
High	[R].HMVNELVANLR.[T]		0.000512548	0	1	1	28	Q7X222	Q7X222 [17-27]	0	1295.68886575	High	High	High	6.2e8			3.23526430130005	High	0	3.31E-07
High	[R].IAYNVEAAR.[V]		0.0064361	0	1	1	6	A6TEU8	A6TEU8 [183-191]	0	1006.53162016	High	High	High	1.9e9	1.6e9	1.4e9	3.25662899017334	High	0	1.929E-05
High	[K].AGVLAEVR.[R]		0.0280115	0	1	1	12	B5XU21	B5XU21 [26-33]	0	814.47812812	High	High	High	1.1e9	8.4e8	9.5e8	2.6748526096344	High	0	0.0002823
High	[K].IANLEAQLAEAQK.[R]		0.000327939	0	1	2	4	A6TCM1	A6TCM1 [44-56]	0	1398.75871932	Not Found	High	High		2.8e7	9.5e6	3.92492437362671	High	0	3.529E-06
High	[R].TLEESSALAAANKR.[V]		0.000186915	0	1	2	10	A6TFH4	A6TFH4 [572-585]	1	1460.77034658	High	High	High	3.9e8	3.6e8	2.5e8	3.59919738769531	High	0	2.749E-06
High	[K].DILGAPVGDTLTAAR.[N]		0.000131449	0	1	2	4	A6TCI3	A6TCI3 [264-278]	0	1469.79583307	High	High	Not Found	3.9e8	2.2e8		3.23291707038879	High	0	1.687E-08
High	[R].FGNMSGQMR.[T]		0.0118715	0	1	1	6	B5XXP0	B5XXP0 [80-88]	0	1027.44479581	High	High	High	3.6e8	3.3e8	2.7e8	2.90422630310059	High	0	5.857E-05
High	[R].TSDFIESR.[E]		0.0280115	0	1	3	7	A6TFL4	A6TFL4 [124-131]	0	954.45270112	High	High	High	1.9e8	2.1e8	2.0e8	3.07176947593689	High	0	0.0005353
High	[K].GIANSILIK.[F]		0.0318742	0	1	2	14	A6TD53	A6TD53 [334-342]	0	928.58259314	High	High	High	4.2e9	1.4e9	3.7e8	2.97850489616394	High	0	0.0004336
High	[R].IINEVNGISR.[V]	1xDeamidated [N6]	0.00296159	0	1	2	6	A6TCC2	A6TCC2 [500-509]	0	1115.60551372	High	High	High	5.1e8	9.1e7	2.7e8	3.44935822486877	High	0	5.685E-06
High	[R].IINEVNGISR.[V]		0.00403619	0	1	2	4	A6TCC2	A6TCC2 [500-509]	0	1114.62149772	Not Found	High	High		1.7e8	9.8e7	3.27225065231323	High	0	2.482E-05
High	[K].DVADVHDIAK.[S]		0.00598083	0	1	1	5	O07026	O07026 [29-38]	0	1082.54766408	High	High	High	5.5e8	5.4e8	5.2e8	3.06637120246887	High	0	0.0006364
High	[K].CKIEQAPGQHGAR.[K]	1xDeamidated [Q]; 1xCarbamidomethyl [C1]	0.0521467	0	1	1	3	B5XNB5	B5XNB5 [32-44]	1	1452.70122198	Not Found	Not Found	High			3.7e7	3.12429523468018	High	0.002357	0.05355
High	[R].VSGEGHITCGHCR.[N]	2xCarbamidomethyl [C9; C12]	0.00010108	0	1	2	14	A6TFL2	A6TFL2 [85-97]	0	1469.63724141	High	High	High	1.0e8		3.3e8	4.04015111923218	High	0	7.575E-06
High	[R].IIVATDHEDVAR.[A]		0.000978025	0	1	1	6	A6T710	A6T710 [45-56]	0	1338.70120448	High	High	High	8.8e7	1.1e8	8.0e7	4.29310512542725	High	0	6.338E-07
High	[R].GAAQNIIPSSTGAAK.[A]		4.89511E-05	0	1	1	15	P24164	P24164 [193-207]	0	1385.73831823	High	High	High	2.9e10	2.4e10	2.0e10	3.99579930305481	High	0	1.471E-08
High	[R].LSASYVGENNER.[Q]	1xDeamidated [N]	0.0171044	0	1	1	4	B5XQC6	B5XQC6 [493-504]	0	1339.61244944	Not Found	High	Not Found				3.0260443687439	High	0	0.0001142
High	[R].LSASYVGENNER.[Q]		0.000813777	0	1	1	4	B5XQC6	B5XQC6 [493-504]	0	1338.62843344	Not Found	High	High		3.4e8	1.5e8	4.11096429824829	High	0	4.55E-07
High	[R].TLNDAVEVK.[H]	1xDeamidated [N3]	0.0134566	0	1	2	6	A6TEV7	A6TEV7 [36-44]	0	989.51496742	High	High	High	1.5e8	1.3e8	6.4e7	2.59120750427246	High	0	7.334E-05
High	[K].CKIEQAPGQHGAR.[K]	1xCarbamidomethyl [C1]	2.00371E-05	0	1	1	15	B5XNB5	B5XNB5 [32-44]	1	1451.71720598	High	High	High	5.3e7		1.3e9	4.45380735397339	High	0	3.248E-07
High	[R].TLNDAVEVK.[H]		0.00836265	0	1	2	7	A6TEV7	A6TEV7 [36-44]	0	988.53095142	High	High	High	2.8e9	3.2e9	2.8e9	3.42348170280457	High	0	3.107E-05
High	[K].TVASNAVTINGEK.[Q]	1xDeamidated [N10]	0.000461426	0	1	1	6	A6T9Y5	A6T9Y5 [382-394]	0	1304.66923605	High	High	High		8.7e7	6.1e7	4.21583461761475	High	0	2.107E-07
High	[K].TVASNAVTINGEK.[Q]		0.00210542	0	1	1	2	A6T9Y5	A6T9Y5 [382-394]	0	1303.68522005	Not Found	Not Found	High			2.0e7	3.44459080696106	High	0	2.555E-06
High	[R].EQIIFPEIDYDK.[V]		0.00899835	0	1	2	4	A6TEW0	A6TEW0 [134-145]	0	1509.74715155	High	High	Not Found				3.34476637840271	High	0	3.53E-05
High	[R].KISNGEGVER.[V]		0.0249954	0	1	1	2	B5XVK6	B5XVK6 [63-72]	1	1088.56946214	Not Found	Not Found	High				2.5810923576355	High	0	0.0002272
High	[R].ELISNASDAADK.[L]		0.00133331	0	1	1	7	A6T5N6	A6T5N6 [34-45]	0	1233.59573635	High	High	High	4.7e8	5.1e8	4.2e8	3.80019640922546	High	0	4.603E-06
High	[R].EAFGLAAAK.[L]		0.0459051	0	1	1	10	A6TEW5	A6TEW5 [115-123]	0	877.47779375	High	High	High	1.3e9	1.1e9	9.7e8	2.12387871742249	High	0.0003904	0.01149
High	[R].EITPVNIEEELK.[S]		0.0233659	0	1	1	4	P14829	P14829 [7-18]	0	1413.74715155	High	High	Not Found	1.1e8			2.53215408325195	High	0	0.000202
High	[R].EGRPSEGETLIAR.[L]		0.00187574	0	1	2	5	A6TEI3	A6TEI3 [81-93]	0	1414.7284818	High	High	High	3.2e8	1.6e8	1.6e8	3.34173965454102	High	0	1.123E-05
High	[K].KHQKPVPALNQPGGIVEK.[E]		4.84968E-06	0	1	2	17	A6TEW1	A6TEW1 [44-61]	1	1940.10760541	High	High	High	6.8e8		4.8e7	4.17310667037964	High	0	3.666E-06
High	[K].EGPAEDPSNQEAIAK.[L]		7.4225E-06	0	1	1	8	A6T5N6	A6T5N6 [384-398]	0	1555.72345589	High	High	High	1.7e9	1.4e9	6.0e8	4.24234008789063	High	0	1.04E-09
High	[R].IEEALGEQAPFNGR.[K]	1xDeamidated [N/Q]	7.66023E-06	0	1	2	27	A6TD53	A6TD53 [412-425]	0	1531.73871252	High	High	High	2.1e9	4.7e8	3.8e8	5.47069644927979	High	0	2.989E-10
High	[R].IEEALGEQAPFNGR.[K]		1.00671E-05	0	1	2	14	A6TD53	A6TD53 [412-425]	0	1530.75469652	High	High	High	3.2e9	1.8e9	6.3e6	5.17697191238403	High	0	6.16E-09
High	[R].HGAVSVMQYR.[D]		0.00296159	0	2	2	2	B5XVT8; A6TC43	B5XVT8 [242-251]; A6TC43 [242-251]	0	1147.56768807	High	Not Found	Not Found	1.6e8			3.26082491874695	High	0	5.812E-06
High	[K].SIGNTVSPQDVMNK.[L]		0.000632407	0	1	1	4	B5Y235	B5Y235 [606-619]	0	1489.73151825	High	Not Found	High	2.5e8		1.8e8	3.82809662818909	High	0	3.341E-06
High	[K].IAALMDKPVK.[L]		0.00286978	0	1	1	12	P52671	P52671 [34-43]	0	1085.63872777	High	High	High	1.0e9	1.3e9	1.2e9	3.07730579376221	High	0	0.0001074
High	[K].AGIALNDNFVK.[L]	1xDeamidated [N]	0.00570525	0	1	1	22	P24164	P24164 [291-301]	0	1162.61026475	High	High	High	1.3e9	7.7e8		3.39750599861145	High	0	3.179E-05
High	[K].AGIALNDNFVK.[L]		0.00201882	0	1	1	21	P24164	P24164 [291-301]	0	1161.62624875	High	High	High	2.3e10	5.5e9	5.6e9	3.63744592666626	High	0	9.476E-06
High	[K].NIDIQSPSAR.[G]		0.00904556	0	1	2	6	A6TBQ0	A6TBQ0 [24-33]	0	1100.56946214	High	High	High	8.6e7	1.1e8	9.9e7	3.66700100898743	High	0	0.0006234
High	[K].LVSSAGTGHFYTTTK.[N]		2.22574E-05	0	1	1	34	B5XTG7	B5XTG7 [11-25]	0	1569.79074767	High	High	High	3.8e9	3.6e9	2.8e9	4.97305822372437	High	0	1.377E-08
High	[K].VGDAVQADVDEARR.[H]		0.00455369	0	1	1	6	A6TCV9	A6TCV9 [544-557]	1	1500.74010906	High	High	High	1.9e8	1.9e8	6.8e7	3.43279075622559	High	0	1.027E-05
High	[K].LIDSQDVETR.[G]		0.00088979	0	1	2	5	A6TD54	A6TD54 [327-336]	0	1175.59025709	High	High	High	7.1e8	6.8e8	6.7e8	4.03907108306885	High	0	5.367E-07
High	[R].HGGGAFSGKDPSK.[V]		0.0186872	0	1	2	2	A6TDV1	A6TDV1 [258-270]	1	1244.60182486	Not Found	Not Found	High			2.6e7	3.58339715003967	High	0.001183	0.02703
High	[K].LVAAAESCIK.[A]	1xCarbamidomethyl [C8]	0.00582613	0	1	1	10	A6T4W3	A6T4W3 [125-134]	0	1061.56595704	High	High	High			1.7e8	3.18100786209106	High	0	1.614E-05
High	[K].GTQAQFIMEK.[Y]		0.0510958	0	1	1	6	A6T5N7	A6T5N7 [14-23]	0	1152.57177036	High	Not Found	High	1.1e8		2.4e7	3.19799709320068	High	1.608E-05	0.001561
High	[R].ALNAAGFR.[I]		0.0222996	0	1	1	6	A6TEV0	A6TEV0 [99-106]	0	819.44716237	High	High	High	1.3e9	1.4e9	6.2e8	2.56548833847046	High	0	0.0006168
High	[K].VEGKDDVTGEELTTR.[K]		1.43904E-05	0	1	1	8	A6T5N7	A6T5N7 [142-156]	1	1648.80243442	High	High	High	2.3e8	2.3e8	2.9e8	5.0307765007019	High	0	4.494E-09
High	[K].LSCQLYQR.[S]	1xCarbamidomethyl [C3]	0.0475761	0	1	1	4	A6TDG3	A6TDG3 [159-166]	0	1067.53024026	High	Not Found	High	9.8e7		5.7e7	2.98752188682556	High	1.608E-05	0.001464
High	[R].NKDGIPAVVER.[L]		0.00801968	0	1	1	12	A6TEW9	A6TEW9 [70-80]	1	1197.65861147	High	High	High	1.7e9	1.0e9	8.6e8	3.2507905960083	High	0	0.0007394
High	[R].FDGTVEVK.[D]		0.0301141	0	1	1	18	P24164	P24164 [48-55]	0	894.45672392	High	High	High	3.2e8	2.4e8	3.4e8	2.75913667678833	High	0	0.0004864
High	[R].MGSEVFHHLAK.[V]		0.00216142	0	1	2	23	A6TD53	A6TD53 [185-195]	0	1255.62520291	High	High	High	1.7e9	1.5e9	8.4e8	4.13593435287476	High	0	3.422E-06
High	[R].GPIPLPTRK.[E]		0.0557074	0	1	1	6	A6TEX3	A6TEX3 [38-46]	1	978.6094766	High	High	High	6.6e7	9.3e7		2.30996823310852	High	0.0001369	0.004507
High	[R].FWVESEKR.[F]		0.0246097	0	1	2	9	A6TFM8	A6TFM8 [38-45]	1	1080.54727022	High	High	High	8.0e8	5.1e8	2.7e8	3.12017798423767	High	6.232E-05	0.002147
High	[K].VANLAAAQADREVEK.[R]		6.16832E-05	0	1	2	8	A6TFH4	A6TFH4 [58-72]	1	1584.83400942	High	High	High	1.5e8	1.3e8	8.8e7	4.61434602737427	High	0	6.345E-07
High	[K].LQALGANIQR.[V]		0.00299284	0	1	2	5	A6TEK8	A6TEK8 [406-415]	0	1083.62691749	High	High	High	2.3e8	1.9e8	1.6e8	2.81328058242798	High	0	4.831E-06
High	[R].EAAAAAGQQDEGVR.[R]		1.49296E-05	0	1	2	6	A6TB02	A6TB02 [123-136]	0	1372.6451461	High	High	High	1.2e8		2.2e8	4.9100604057312	High	0	5.085E-09
High	[R].NDPLAMQR.[L]		0.0325388	0	1	2	6	A6T4F4	A6T4F4 [254-261]	0	944.46182608	High	High	High	6.4e8	2.5e8	4.5e8	2.95101380348206	High	0	0.0007289
High	[K].LAAMGVGER.[K]		0.00761059	0	1	2	6	A6T6A3	A6T6A3 [403-411]	0	903.47166251	High	High	High	1.1e8	1.0e8	9.3e7	3.15941405296326	High	0	4.12E-05
High	[K].LIAEAMDK.[V]		0.0179251	0	1	2	5	A6TH53	A6TH53 [161-168]	0	890.46518014	High	High	High	2.0e9	1.4e9	1.6e9	2.57833385467529	High	0	0.0001241
High	[R].AQLQEIAQTK.[A]		0.0075313	0	1	2	20	A6TGN5	A6TGN5 [104-113]	0	1129.62116335	High	High	High	6.8e9	6.7e9	6.0e9	3.79782938957214	High	0	2.551E-05
High	[R].VGFGYGK.[A]		0.0373936	0	1	1	7	A6TEV5	A6TEV5 [46-52]	0	727.37735153	High	High	High	9.9e8	9.5e8	7.0e8	1.87784349918365	High	0.001249	0.02828
High	[R].DPFGAASGGR.[R]		0.00307242	0	1	1	4	A6TAN5	A6TAN5 [208-217]	0	934.4377198	Not Found	High	High		2.5e8	1.4e8	3.00377225875854	High	0	1.759E-05
High	[K].GDTAGTGGKPATLSTGAVVK.[V]		5.34331E-08	0	1	1	12	A6TH65	A6TH65 [144-163]	0	1787.94976733	High	High	High	6.3e8	5.1e8	3.6e8	5.56506824493408	High	0	1.248E-14
High	[R].FLNDPQAFNEAFAR.[A]		4.36074E-05	0	1	1	14	A6T9H9	A6T9H9 [393-406]	0	1639.78633101	High	High	High		2.1e7	4.2e7	4.28356790542603	High	0	6.4E-06
High	[R].GEIIAVGK.[G]		0.0534895	0	1	2	7	A6TH52	A6TH52 [38-45]	0	786.47198012	Not Found	High	High		2.2e8		2.62816309928894	High	0.000179	0.006356
High	[K].LAQQELCDWHGLGTSVMEISHR.[G]	1xDeamidated [Q]; 1xCarbamidomethyl [C7]	0.0351544	0	1	2	2	A6T700	A6T700 [21-42]	0	2568.19696747	Not Found	Not Found	High			1.9e7	2.48593139648438	High	0	0.0004269
High	[K].LAQQELCDWHGLGTSVMEISHR.[G]	1xCarbamidomethyl [C7]	1.97238E-05	0	1	2	3	A6T700	A6T700 [21-42]	0	2567.21295147	High	Not Found	High	7.0e7		2.0e7	4.38967704772949	High	0	5.459E-10
High	[K].IALFCNVPEK.[A]	1xCarbamidomethyl [C5]	0.0112672	0	1	2	2	A6TD54	A6TD54 [224-233]	0	1190.62380625	High	Not Found	Not Found	5.8e8			3.1071445941925	High	0	5.318E-05
High	[R].DTQTGGLSTMHTFR.[G]		0.000509862	0	1	2	2	A6TG08	A6TG08 [206-219]	0	1551.72201619	High	Not Found	Not Found	4.3e7			3.66917681694031	High	0	1.076E-06
High	[R].EFYEKPTTER.[K]		0.0060756	0	1	1	11	B5XU21	B5XU21 [36-45]	0	1299.62155721	High	High	High	1.9e9	1.6e9	2.0e9	3.08448624610901	High	0	2.613E-05
High	[K].STLNLPETGFPMR.[G]		0.00707255	0	1	1	8	B5Y235	B5Y235 [6-18]	0	1462.73587542	High	High	High		1.0e8		3.44993495941162	High	0	4.405E-05
High	[R].MAEFGSCHR.[N]	1xCarbamidomethyl [C7]	0.036071	0	1	1	4	B5XQC6	B5XQC6 [355-363]	0	1094.45060975	Not Found	High	High		5.8e7		2.7280580997467	High	0	0.0004465
High	[R].RSQILDEAK.[A]		0.0216155	0	1	2	4	B5XZM0	B5XZM0 [83-91]	1	1059.57929857	Not Found	High	High		6.1e7	5.4e7	3.0141429901123	High	0	0.0001742
High	[R].LASQQSHIPAK.[A]		0.00144259	0	1	2	6	A6T704	A6T704 [10-20]	0	1179.64804681	Not Found	High	High			1.4e8	3.10634899139404	High	0	8.565E-06
High	[K].KAGNVAADGVIK.[T]		0.000411061	0	1	1	6	A6T4X2	A6T4X2 [52-63]	1	1142.65279784	High	Not Found	High	6.9e8		2.6e9	3.88354516029358	High	0	1.323E-07
High	[R].NFGMPAPEGYR.[K]		0.00594956	0	1	2	2	A6T4Y7	A6T4Y7 [131-141]	0	1238.5622683	Not Found	High	Not Found		2.9e7		2.74837136268616	High	0	1.676E-05
High	[R].APVQEIDNETR.[K]		0.00108636	0	1	2	6	A6TBN8	A6TBN8 [26-36]	0	1271.62261981	High	High	High	2.4e8	2.3e8	1.6e8	3.38612604141235	High	0	1.163E-06
High	[K].MAGQLGNER.[V]		0.00664164	0	1	1	6	A6TEX2	A6TEX2 [161-169]	0	975.46763971	High	High	High	9.2e7	1.4e9	8.1e8	3.35562777519226	High	0	3.956E-05
High	[K].AGSKPQTCPTCHGAGQVQMR.[Q]	2xCarbamidomethyl [C8; C11]	6.6278E-08	0	1	2	6	A6T4F5	A6T4F5 [155-174]	0	2170.99028604	High	Not Found	High	2.0e8		8.1e7	3.71834969520569	High	0	2.064E-09
High	[R].DGNPNVTADITR.[H]		0.000983176	0	1	1	7	B5XZ20	B5XZ20 [254-265]	0	1272.61786878	High	High	High	1.1e8	2.9e8	3.9e7	3.00706267356873	High	0	6.402E-07
High	[R].TKPHVNVGTIGHVDHGK.[T]		2.04869E-06	0	1	1	109	A6TEX7	A6TEX7 [9-25]	0	1795.95619021	High	High	High	1.8e10	1.5e9	9.8e8	5.30040740966797	High	0	2.644E-11
High	[K].HAVTEASPMVK.[A]		0.000625797	0	1	2	8	A6THB1	A6THB1 [94-104]	0	1169.59831945	High	High	High	1.9e9	3.7e9	3.6e9	3.93311595916748	High	0	2.829E-07
High	[R].GATVLPHGTGR.[S]		0.00420917	0	1	2	6	A6TGN6	A6TGN6 [61-71]	0	1065.57996731	High	High	High	1.9e8	1.7e9	1.4e9	2.59031510353088	High	0	3.813E-05
High	[K].HAVTEASPMVK.[A]	1xOxidation [M9]	0.000496644	0	1	2	4	A6THB1	A6THB1 [94-104]	0	1185.59323445	Not Found	High	High			7.0e7	3.42122316360474	High	0	1.873E-07
High	[R].LAAEEQAQR.[E]		0.00968211	0	1	2	6	A6TEI7	A6TEI7 [103-111]	0	1015.51669833	High	High	High	1.3e8		1.7e8	3.32152128219604	High	0	4.859E-05
High	[R].ITSESGTAAGVR.[R]		0.000792681	0	1	1	6	A6TCV9	A6TCV9 [682-693]	0	1148.59059146	High	High	High	2.2e8	6.4e8	6.8e8	3.6659734249115	High	0	1.745E-05
High	[K].AGDQIQSGVDAAIK.[A]		9.80602E-06	0	1	1	50	A6TEW9	A6TEW9 [112-125]	0	1372.70668374	High	High	High	1.5e9	7.8e8	2.7e8	4.70032596588135	High	0	1.569E-08
High	[R].VTAERDPANLK.[W]		0.0129061	0	1	1	8	P24164	P24164 [68-78]	1	1213.65352607	High	High	High	3.1e9	1.2e10	8.6e9	2.6927752494812	High	0	6.835E-05
High	[K].IGVMFGNPETTTGGNALK.[F]		6.96894E-06	0	1	2	10	A6TCW1	A6TCW1 [200-217]	0	1806.90545974	High	High	High	1.2e8	1.5e8	2.7e7	4.14031076431274	High	0	6.128E-09
High	[K].AIGIDIDPQAIQASR.[D]		0.00127845	0	1	2	2	A6TES6	A6TES6 [184-198]	0	1567.84384585	Not Found	High	Not Found				3.29498386383057	High	0	1.028E-06
High	[R].KTLNEQGTPDIR.[I]		0.000182068	0	1	1	6	B5Y277	B5Y277 [58-69]	1	1371.72266817	High	High	High	2.4e8	2.0e8	1.6e8	4.22248792648315	High	0	3.029E-08
High	[R].ALADSCTDCR.[R]	2xCarbamidomethyl [C6; C9]	0.0109766	0	1	2	4	A6TC33	A6TC33 [222-231]	0	1168.47213324	Not Found	High	High		6.1e7	6.5e7	3.35556149482727	High	0	5.061E-05
High	[R].KLQELGATR.[L]		0.030902	0	1	2	6	A6TEV6	A6TEV6 [17-25]	1	1015.58946937	High	High	High	5.4e8	2.1e9	2.1e9	2.86136651039124	High	1.608E-05	0.001201
High	[K].LADVLAAAEAR.[A]		0.000234294	0	1	1	19	A6THB4	A6THB4 [58-68]	0	1099.61059869	High	High	High	6.7e9	2.4e9	8.1e7	4.57915592193604	High	0	4.792E-08
High	[K].CGVEVTQTK.[V]	1xCarbamidomethyl [C1]	0.00876598	0	1	1	5	A6TGP1	A6TGP1 [88-96]	0	1021.4982714	High	High	High	1.6e8		1.8e8	3.2583692073822	High	0	7.023E-05
High	[K].LIDEYGNFVK.[I]		0.0226496	0	1	2	6	A6TB35	A6TB35 [333-342]	0	1197.61501535	High	High	High	1.8e8	1.1e8	1.8e7	3.45519828796387	High	1.608E-05	0.001359
High	[R].CVSNVAGNGEQR.[K]	1xDeamidated [N/Q]; 1xCarbamidomethyl [C1]	0.000249541	0	1	1	8	B5Y235	B5Y235 [924-935]	0	1291.56953913	High	High	High	9.8e7	3.0e8	2.9e8	4.08621406555176	High	0	5.373E-08
High	[R].RPTRPADFDAR.[M]		0.0287453	0	1	2	11	A6TFH4	A6TFH4 [553-563]	0	1301.67090747	High	High	High	1.1e9	3.5e8	5.2e8	3.05666089057922	High	0.0001369	0.004738
High	[R].AGMVAGVIVNR.[T]		0.00334152	0	1	1	5	P52671	P52671 [238-248]	0	1086.60882462	High	Not Found	High				2.93844079971313	High	0	7.253E-06
High	[R].RFQDEEVQR.[D]		0.0362571	0	1	2	6	A6T4F4	A6T4F4 [76-84]	1	1206.5861748	High	High	High	4.8e8	3.8e8	3.1e8	3.55834126472473	High	0	0.001012
High	[K].AVAAGMNPMDLK.[R]	1xOxidation [M9]	0.00281016	0	1	3	2	A6TH53	A6TH53 [106-117]	0	1233.59660527	Not Found	High	Not Found		7.0e7		3.68897938728333	High	0	3.595E-05
High	[R].VVNIASYQVK.[A]		0.00585675	0	1	1	12	B5XNB5	B5XNB5 [129-138]	0	1120.63608518	High	High	High	4.9e9	3.9e9	1.3e9	3.43279433250427	High	0	1.617E-05
High	[R].IVGVETGGCPHTAIR.[E]	1xCarbamidomethyl [C9]	0.0144764	0	1	1	3	A6TE45	A6TE45 [64-78]	0	1566.80568657	Not Found	High	High		5.8e6	1.2e7	1.76213955879211	High	0	8.373E-05
High	[K].VSDEQSNQVER.[S]		0.00132633	0	1	2	5	A6TGF8	A6TGF8 [176-186]	0	1290.59204792	High	High	High	8.5e6		2.3e7	3.74976658821106	High	0	1.102E-06
High	[R].VGLSPTPCLER.[V]	1xCarbamidomethyl [C8]	0.00218424	0	1	1	6	P37424	P37424 [38-48]	0	1228.63543351	High	High	High	3.9e8	3.7e8	3.0e8	3.32457184791565	High	0	2.724E-06
High	[K].YCQEEDKATQRPYTSR.[Y]	1xCarbamidomethyl [C2]	0.00318738	0	1	1	6	A6THE3	A6THE3 [223-238]	1	2031.91887814	High	Not Found	High	2.7e8		7.7e7	3.05023860931396	High	0	8.055E-05
High	[K].HADPESSYTAK.[L]		0.000713626	0	1	1	4	O24714	O24714 [123-133]	0	1205.54330691	Not Found	High	High			2.3e7	3.49572801589966	High	0	3.212E-05
High	[K].HSEAVIAAAAR.[L]		0.000387979	0	1	1	28	Q9F663	Q9F663 [272-282]	0	1095.59053197	High	High	High	4.1e9	2.7e9	2.0e9	3.19243955612183	High	0	1.428E-06
High	[R].IGHTVEREDTPAVR.[G]		0.00377011	0	1	1	16	A6TEV4	A6TEV4 [32-45]	1	1579.81869373	High	High	High	1.2e9	7.0e8	1.1e9	3.37543606758118	High	1.608E-05	0.001159
High	[R].NQGDHLLHSTR.[K]		0.000114064	0	1	2	15	A6T4F4	A6T4F4 [537-547]	0	1277.63452195	High	High	High	3.8e8		1.5e9	3.8470504283905	High	0	8.332E-06
High	[R].GIVALLGPNNK.[A]		0.0021165	0	1	9	10	P37323	P37323 [219-229]	0	1095.65206961	High	High	High	1.7e9	6.0e8	9.1e7	3.28284859657288	High	0	0.0001106
High	[R].SGGVTFAARPQDHSQK.[V]		3.07033E-06	0	1	1	12	A6TEX1	A6TEX1 [80-95]	0	1685.83540639	High	High	High	7.7e8	7.7e8	9.7e8	4.52059316635132	High	0	1.885E-11
High	[K].ADMDAETAPK.[L]		0.00827557	0	1	1	4	A6TB33	A6TB33 [206-215]	0	1048.4615512	Not Found	High	High		1.9e8	1.7e8	3.32694935798645	High	0	6.445E-05
High	[K].AELEGAALNAR.[L]		0.0344375	0	1	1	3	A6TAI3	A6TAI3 [76-86]	0	1114.5851122	Not Found	High	High				2.37670063972473	High	0	0.000409
High	[K].SIGFTSSSTGR.[A]		0.00288488	0	1	1	2	A6T5B6	A6T5B6 [14-24]	0	1099.53782765	High	Not Found	Not Found				3.66955232620239	High	0	4.489E-06
High	[K].MDTLAGIFGIGQHPK.[G]		0.00867471	0	1	2	4	A6TFH4	A6TFH4 [458-472]	0	1584.82027372	Not Found	High	High			1.2e7	3.0277247428894	High	0	3.309E-05
High	[K].QALELPR.[E]		0.0291947	0	2	2	9	A6T5H9; B5Y0U3	A6T5H9 [328-334]; B5Y0U3 [328-334]	0	826.47812812	High	High	High	2.4e8	5.9e8	1.7e8	2.26962041854858	High	0.0001926	0.007189
High	[K].ASSGLNEEEIQK.[M]		0.00180805	0	1	2	9	A6T4F4	A6T4F4 [503-514]	0	1304.6328501	High	High	High	2.3e9	2.6e9	1.9e9	3.88960957527161	High	0	7.999E-06
High	[K].ANAITWLK.[E]		0.0397715	0	1	2	6	A6TCW1	A6TCW1 [304-311]	0	916.5250783	High	High	High	2.3e8	6.7e6	2.2e7	2.00709962844849	High	0	0.0005317
High	[K].AGELVGMVAQQVGGK.[G]		0.000569333	0	1	1	4	A6TCV9	A6TCV9 [828-842]	0	1443.76242451	Not Found	High	High		2.8e8		2.85535264015198	High	0	7.891E-05
High	[R].YSVSDMINR.[G]		0.0139572	0	1	1	6	A6TGB8	A6TGB8 [56-64]	0	1084.50917012	High	High	High		1.6e8	5.5e7	2.96754121780396	High	0	0.0001103
High	[R].HHITADGFYR.[G]		0.000171844	0	1	1	23	A6T7E9	A6T7E9 [41-50]	0	1216.58578094	High	High	High	7.4e7	1.7e7		3.33265829086304	High	0	2.732E-08
High	[R].AIQVTTGAK.[K]		0.0168391	0	1	1	6	A6TEX2	A6TEX2 [47-55]	0	888.5149075	High	High	High	3.2e8	9.2e8	8.4e8	2.27954530715942	High	6.232E-05	0.002364
High	[R].TVGAGVVAK.[V]		0.0200988	0	1	1	6	A6TEX7	A6TEX7 [383-391]	0	801.48287915	High	High	High	1.2e9	3.2e9	3.1e9	1.75084364414215	High	0	0.0003329
High	[R].ELDAQPTGFLDSR.[I]		0.00688972	0	1	2	4	A6T7Z4	A6T7Z4 [455-467]	0	1448.70159834	Not Found	High	High		1.2e8	2.6e7	3.27513742446899	High	0	0.0005636
High	[R].ATVLGHIQR.[G]		0.0212812	0	1	1	10	A6TGB8	A6TGB8 [245-253]	0	994.57923908	High	High	High	3.3e8	2.3e8	9.1e7	2.75474953651428	High	0	0.0001864
High	[R].KQIEEATSDYDREK.[L]		6.60437E-05	0	1	3	20	A6TH53	A6TH53 [351-364]	2	1711.81333345	High	High	High	3.4e9	1.7e9	1.1e9	5.24459648132324	High	0	1.118E-07
High	[R].QVSTNLAWEHNR.[F]		0.00247753	0	1	1	2	B5XUB2	B5XUB2 [61-72]	0	1454.71350048	High	Not Found	Not Found	8.3e7			3.65277504920959	High	0	3.414E-06
High	[-].MITGIQITK.[A]	1xOxidation [M1]	0.00769071	0	1	1	4	A6TCJ1	A6TCJ1 [1-9]	0	1020.57579356	Not Found	High	High		4.1e8	4.0e8	2.4638237953186	High	0	3.029E-05
High	[-].MITGIQITK.[A]		0.0103092	0	1	1	21	A6TCJ1	A6TCJ1 [1-9]	0	1004.58087856	High	High	High	6.0e9	3.1e9	1.8e9	2.56855821609497	High	0	4.515E-05
High	[K].TFTAKPETVK.[R]		0.0155729	0	1	1	9	B5XSS1	B5XSS1 [3-12]	0	1121.62010075	High	High	High	3.0e8	2.4e9	1.3e9	2.60349822044373	High	0	9.61E-05
High	[R].TGAGMMDCK.[K]	1xCarbamidomethyl [C8]	0.00588752	0	1	1	4	A6T4X2	A6T4X2 [16-24]	0	970.37908433	Not Found	High	High		1.2e8	8.0e7	3.07019305229187	High	0	1.633E-05
High	[K].LHVHDENNECGIGDK.[V]	1xCarbamidomethyl [C10]	2.01902E-07	0	1	1	17	A6TEW3	A6TEW3 [44-58]	0	1736.76567211	High	High	High	1.7e9	7.5e8	3.5e8	5.95763111114502	High	0	1.38E-13
High	[K].AVAAGMNPMDLK.[R]		0.00263862	0	1	3	9	A6TH53	A6TH53 [106-117]	0	1217.60169027	High	High	High	3.6e9	2.0e9	1.2e9	3.830162525177	High	0	3.938E-05
High	[R].NMAGSLVR.[H]		0.0403886	0	1	1	8	A6TEU7	A6TEU7 [23-30]	0	847.44544779	High	High	High	8.5e8	5.9e8	8.8e8	2.41303849220276	High	7.734E-05	0.003184
High	[R].TPHPALTEAK.[H]		0.000132142	0	1	2	8	A6TI29	A6TI29 [613-622]	0	1064.57348494	High	High	High	3.4e7		3.2e8	3.66732573509216	High	0	2.522E-07
High	[R].AVSDPWPGAFGYAGANK.[F]		6.85995E-06	0	1	2	8	A6TF98	A6TF98 [223-239]	0	1707.81254573	High	High	High	2.2e8	2.0e8	5.2e7	4.66167020797729	High	0	8.113E-11
High	[K].DAGYTAVISHR.[S]		0.000609574	0	1	2	26	A6TD53	A6TD53 [361-371]	0	1189.59601123	High	High	High	7.0e9	7.0e9	5.2e9	3.72152900695801	High	0	3.056E-06
High	[K].TFTAKPETVKR.[D]		0.0287453	0	1	1	4	B5XSS1	B5XSS1 [3-13]	1	1277.72121171	High	Not Found	High	2.2e8		1.5e9	1.74168360233307	High	0	0.0002925
High	[R].SVDEAANSDIVDK.[L]		0.00116313	0	1	2	6	B5XZM0	B5XZM0 [139-151]	0	1362.63832936	High	High	High	3.5e8	3.2e8	1.6e8	4.13444948196411	High	0	9.031E-07
High	[K].DGHLVVNGK.[K]		0.0163209	0	1	1	4	P24164	P24164 [56-64]	0	938.50540544	Not Found	High	High			6.4e7	2.90740871429443	High	0	0.0001202
High	[R].ENEPFDVALR.[R]		0.0106934	0	1	1	8	B5XU21	B5XU21 [8-17]	0	1189.58477783	Not Found	High	High		3.4e8	1.9e7	3.02240920066834	High	0	4.842E-05
High	[K].FHAGTNVGCGR.[D]	1xCarbamidomethyl [C9]	0.00129875	0	1	1	10	B5XSV6	B5XSV6 [45-55]	0	1175.53745086	High	High	High	1.3e9		1.7e9	3.18357467651367	High	0	1.227E-06
High	[R].KLEMHQGHLVK.[A]		0.0064361	0	1	1	4	B5XZ36	B5XZ36 [64-74]	1	1319.72525127	High	Not Found	High	8.8e7		3.2e7	3.67841386795044	High	0	0.0006878
High	[R].LGGGDPASNPR.[L]		0.000635738	0	1	1	4	A6TB33	A6TB33 [38-48]	0	1040.5119473	Not Found	High	High			3.9e8	3.81773948669434	High	0	2.914E-07
High	[K].DGHLVVNGK.[K]	1xDeamidated [N7]	0.0136689	0	1	1	13	P24164	P24164 [56-64]	0	939.48942144	High	High	High	2.6e8	8.1e8	5.7e8	3.6343994140625	High	0	9.715E-05
High	[R].LNTLSPAEGSK.[K]		0.00389067	0	1	1	10	B5XNB2	B5XNB2 [3-13]	0	1116.58952886	High	High	High	1.8e9	4.7e9	4.6e9	2.97603249549866	High	0	0.0002436
High	[R].EHGTQHSDAILTR.[T]		9.0997E-05	0	1	2	8	B5Y169	B5Y169 [335-347]	0	1464.71897974	High	High	High	1.5e8		2.3e8	4.09810781478882	High	0	1.854E-07
High	[R].SQLNYSEENLK.[Q]		0.00538558	0	1	1	4	A6T5R2	A6T5R2 [300-310]	0	1324.6379355	High	Not Found	High	2.4e8		1.2e8	3.07817959785461	High	0	0.0001963
High	[R].RAQVSELAR.[A]		0.0379748	0	1	1	5	A6TAN5	A6TAN5 [218-226]	1	1029.57996731	High	High	High	4.4e7		3.3e8	3.10755848884583	High	0	0.0006761
High	[R].SGFQYHGR.[V]		0.0103632	0	1	2	8	A6TEV6	A6TEV6 [95-102]	0	951.44313957	Not Found	High	High			4.8e8	3.07639980316162	High	1.608E-05	0.001541
High	[R].VDDALHATR.[A]		0.0104721	0	1	3	12	A6TH53	A6TH53 [396-404]	0	997.50613367	High	High	High	8.1e7		5.1e8	3.47132921218872	High	0	4.641E-05
High	[K].ALGCHNIER.[V]	1xCarbamidomethyl [C4]	0.00134033	0	1	1	8	A6TBN1	A6TBN1 [282-290]	0	1069.5207382	Not Found	High	High			2.9e8	3.0540657043457	High	0	3.283E-05
High	[K].VVNPELHK.[G]		0.0526799	0	1	1	8	A6TEW9	A6TEW9 [19-26]	0	935.53089193	Not Found	High	High			2.2e8	2.19250464439392	High	0.00159	0.0366
High	[K].AASYEEIKK.[A]		0.0185902	0	1	1	6	P24164	P24164 [244-252]	1	1038.54660148	High	High	High	1.2e8	2.6e9	2.3e9	1.93624567985535	High	0.009347	0.2147
High	[K].VAEHAEICGR.[C]	1xCarbamidomethyl [C8]	0.00352154	0	1	1	8	B5Y235	B5Y235 [914-923]	0	1141.54186752	High	High	High	8.5e7	6.2e7	4.6e7	3.18517160415649	High	0	2.351E-05
High	[K].IDKPEADPDR.[V]		0.00286978	0	1	2	8	A6TEI7	A6TEI7 [506-515]	0	1155.56404237	Not Found	High	High		2.5e8	2.0e8	2.61697387695313	High	0	0.0002304
High	[R].IHSEEDERPIGR.[L]		0.00042646	0	1	1	18	A6TEU8	A6TEU8 [159-170]	0	1437.70808071	High	High	High	1.6e9	2.1e9	2.0e9	3.75206255912781	High	0	6.863E-07
High	[R].VDEDQPFPAVPK.[W]		0.000528962	0	1	2	4	A6TI29	A6TI29 [507-518]	0	1341.66850739	High	High	High	1.9e9	1.1e9		4.08253765106201	High	0	2.094E-07
High	[K].RRPTGGVESLR.[A]		0.00116313	0	1	1	6	B5XZ20	B5XZ20 [703-713]	1	1227.69164293	High	High	High	2.0e8	7.8e7	6.5e7	3.41684484481812	High	0	4.138E-05
High	[K].GFTSEITVTSNGK.[S]	1xDeamidated [N11]	0.000724961	0	1	1	34	P16481	P16481 [28-40]	0	1341.65325162	High	High	High	1.5e8	1.3e7	9.9e6	4.44356536865234	High	0	1.147E-06
High	[K].TGDKVELEGK.[Y]		0.0107495	0	1	2	4	A6T704	A6T704 [66-75]	1	1075.56297977	Not Found	High	High			7.9e7	3.76801419258118	High	0	4.884E-05
High	[R].QVLGTHVAQK.[G]		0.0278669	0	1	1	2	A6TCV9	A6TCV9 [576-585]	0	1080.61601846	Not Found	Not Found	High			5.0e7	2.77222919464111	High	0	0.0002783
High	[R].LHQCGLPK.[K]	1xCarbamidomethyl [C4]	0.0480642	0	1	1	3	A6TGP1	A6TGP1 [363-370]	0	952.50329731	Not Found	High	High			1.7e8	2.85761332511902	High	0	0.0007611
High	[R].ASIYNAMPLDGVK.[TA]		0.00128518	0	1	2	10	A6T700	A6T700 [336-348]	0	1378.7035127	High	High	High	2.5e8	7.5e7	2.5e7	3.98085308074951	High	0	6.652E-06
High	[K].GHQVHIIDQR.[D]		0.0106377	0	1	1	8	Q48485	Q48485 [26-35]	0	1202.63887912	High	High	High	1.6e8		4.4e7	3.11442494392395	High	0	6.525E-05
High	[K].EIMQVALNQAK.[G]		0.00532941	0	1	2	8	A6TEI3	A6TEI3 [517-527]	0	1244.66673332	High	High	High	3.8e8	1.1e8		3.21171355247498	High	0	0.0002666
High	[R].QPSEEELAIAR.[Y]		0.00354007	0	1	1	14	B5XXP0	B5XXP0 [173-183]	0	1242.63245624	High	High	High	2.2e9	1.4e9	1.2e9	3.35527586936951	High	0	3.487E-05
High	[K].YAEIGTYNDHR.[M]		0.0172835	0	1	2	2	B5XY87	B5XY87 [376-386]	0	1338.60730412	High	Not Found	Not Found	3.8e7			3.07423686981201	High	0	0.0001164
High	[K].ELGGPAGLTAFMR.[S]		5.02542E-05	0	1	1	11	Q9F663	Q9F663 [140-152]	0	1319.67763235	High	High	High	2.7e8	5.8e7		3.86618542671204	High	0	9.907E-07
High	[K].TSLKDTTVGR.[A]		0.0283028	0	1	1	2	A6TGP1	A6TGP1 [567-576]	1	1077.58986323	Not Found	Not Found	High			4.9e7	2.22128844261169	High	0	0.0002853
High	[R].ALGLGIAADK.[I]		0.00633572	0	1	2	2	A6TGM5	A6TGM5 [136-145]	0	928.54620762	Not Found	High	Not Found		3.6e7		2.21726274490356	High	0	0.0006392
High	[K].EHNADVTGFIR.[F]		0.000619257	0	1	1	24	A6T4X2	A6T4X2 [248-258]	0	1258.61747492	High	High	High	1.7e8	3.4e8		3.54373383522034	High	0	2.773E-07
High	[K].AVTASAGNQTPEK.[T]		0.000304684	0	1	2	6	B5XWV7	B5XWV7 [32-44]	0	1273.63826987	High	High	High	2.5e7			3.98930978775024	High	0	2.323E-07
High	[K].EPMVAEGQVAR.[I]		0.00737518	0	1	1	4	Q48447	Q48447 [183-193]	0	1186.58848302	Not Found	High	High		1.5e8	1.3e7	2.62418127059937	High	0	2.469E-05
High	[K].QGYAEPSLAQAEAGK.[A]		1.424E-05	0	1	2	6	A6T6C3	A6T6C3 [502-516]	0	1519.73871209	High	High	High	3.8e8	3.3e8	2.0e8	4.70967769622803	High	0	5.428E-10
High	[K].RVPETMQAEAFAK.[A]		0.000264388	0	1	1	19	B5XXP0	B5XXP0 [38-50]	1	1477.74677445	High	High	High	4.2e8	5.1e7	6.9e7	4.33936738967896	High	0	2.414E-07
High	[K].ISNGEGVER.[V]	1xDeamidated [N3]	0.00733666	0	1	1	5	B5XVK6	B5XVK6 [64-72]	0	961.45851518	High	High	High	9.2e7		3.1e8	2.8608295917511	High	0	2.44E-05
High	[R].FYGVQFHPEVTHTR.[Q]		0.000451831	0	1	2	6	A6TCC2	A6TCC2 [175-188]	0	1717.84451459	High	High	High	2.1e8	3.0e7	1.6e7	3.75227212905884	High	0	0.00045
High	[K].DDERYPGHDPR.[Y]		0.0110341	0	1	1	5	B5XZB2	B5XZB2 [129-139]	1	1356.59271666	High	High	High	4.9e8		1.4e9	3.05242800712585	High	0	5.12E-05
High	[R].VFIKPGNGK.[I]	1xDeamidated [N7]	0.0149366	0	1	2	17	A6TEN8	A6TEN8 [19-27]	0	960.55129345	Not Found	High	High		5.6e8	4.9e8	2.79949307441711	High	0	9.464E-05
High	[K].VTINGAHNCR.[R]	1xDeamidated [N4]; 1xCarbamidomethyl [C9]	0.0107495	0	1	2	2	A6T5N4	A6T5N4 [45-54]	0	1142.53711692	Not Found	Not Found	High			1.1e8	2.66746950149536	High	0	4.895E-05
High	[R].KQVEEAGDKLPADDK.[T]		8.11602E-06	0	1	2	16	A6T4F4	A6T4F4 [548-562]	2	1642.82825528	High	High	High	1.2e9		1.3e8	5.39482307434082	High	0	1.092E-10
High	[R].HLESVVTNK.[I]		0.00923685	0	1	1	5	B5Y1K6	B5Y1K6 [106-114]	0	1026.55783488	High	High	High	1.8e8		3.6e8	3.13917636871338	High	0	0.0001988
High	[K].YFNELEAENIK.[G]		0.00378994	0	1	2	6	A6T6C1	A6T6C1 [254-264]	0	1369.66342199	High	High	High	2.0e8	2.6e7	2.7e7	3.47997546195984	High	0	2.281E-05
High	[R].SSYHADLQAK.[G]		0.00973288	0	1	1	4	B5XZS6	B5XZS6 [307-316]	0	1119.54291305	Not Found	High	High			4.1e7	3.19201564788818	High	0	4.084E-05
High	[K].HGVSDEHIVTR.[V]		0.0422962	0	1	2	2	A6TD48	A6TD48 [465-475]	0	1249.62837395	Not Found	High	Not Found				1.97253620624542	High	0	0.0005993
High	[R].TQQQQLAASVER.[A]		0.00405742	0	1	2	2	A6TGQ5	A6TGQ5 [8-19]	0	1358.70226708	High	Not Found	Not Found	7.0e7			3.32690238952637	High	0	1.277E-05
High	[K].LSGFGNFDLR.[D]		0.00714703	0	1	1	8	A6TAI1	A6TAI1 [46-55]	0	1125.56873391	High	High	High	5.4e7			3.10490083694458	High	0	4.519E-05
High	[K].VPVNATPESAR.[I]		0.000988353	0	1	1	6	B5Y277	B5Y277 [173-183]	0	1140.60076226	High	High	High	5.3e8	1.2e9	1.3e9	3.38977575302124	High	0	8.558E-07
High	[R].QLNVFEGER.[V]		0.0463767	0	1	1	5	A6TGP1	A6TGP1 [1195-1203]	0	1091.54799845	High	High	High	1.9e9			2.48257446289063	High	0.0003058	0.01063
High	[R].ASGAMALFGEK.[Y]		0.00399407	0	1	1	8	A6TCV9	A6TCV9 [638-648]	0	1081.53465661	High	High	High	2.4e8	5.2e7	2.5e7	3.40017247200012	High	0	1.263E-05
High	[R].SGQAETLPDHQGR.[Y]		0.000663025	0	1	2	4	A6TCE7	A6TCE7 [38-50]	0	1395.66113053	High	Not Found	High			2.3e7	3.50017118453979	High	0	0.0004113
High	[-].MFTINAEVR.[K]		0.019685	0	2	2	22	B5XP25; A6TBR5	B5XP25 [1-9]; A6TBR5 [1-9]	0	1080.55064104	High	High	High	4.1e7	2.2e7	2.8e7	2.62467312812805	High	0	0.0007057
High	[R].GNIGYIGPVPER.[A]		0.00207252	0	1	2	10	A6TGM5	A6TGM5 [124-135]	0	1271.67426153	High	High	High	4.8e8	1.7e8	1.5e8	3.31281471252441	High	0	0.0005387
High	[R].GFEGGQMPLYR.[R]		0.00310483	0	1	1	10	B5XNB2	B5XNB2 [49-59]	0	1254.59356842	High	High	High	2.5e9	1.0e9	2.9e8	3.68074750900269	High	0	6.279E-05
High	[K].LHVHDENNECGIGDK.[V]	1xDeamidated [N]; 1xCarbamidomethyl [C10]	9.563E-07	0	1	1	20	A6TEW3	A6TEW3 [44-58]	0	1737.74968811	High	High	High	3.8e7	2.1e7	4.4e7	5.54492282867432	High	0	2.3E-12
High	[K].LHVHDENNECGIGDK.[V]	2xDeamidated [N7; N8]; 1xCarbamidomethyl [C10]	0.000309524	0	1	1	4	A6TEW3	A6TEW3 [44-58]	0	1738.73370411	High	High	High	6.5e8	2.5e8	4.7e8	1.55340754985809	High	0	3.937E-06
High	[K].SREVVEQEYR.[D]		0.0543111	0	1	2	6	A6TGT4	A6TGT4 [436-445]	1	1294.63860424	High	High	High	7.5e7	4.4e7		3.38578367233276	High	6.232E-05	0.002345
High	[K].AAGYELGK.[D]		0.030902	0	1	2	3	A6TD53	A6TD53 [232-239]	0	808.41994454	Not Found	High	High		8.5e8	1.1e9	2.9320969581604	High	0	0.0004704
High	[R].QAEDDNDREVEGGR.[G]		0.016578	0	1	2	9	A6TEI7	A6TEI7 [242-255]	1	1589.67863091	High	High	High	6.2e7		4.0e8	3.01593041419983	High	0	0.0001078
High	[K].QVEEAGDKLPADDK.[T]		1.40173E-05	0	1	2	8	A6T4F4	A6T4F4 [549-562]	1	1514.73329232	High	High	High	2.2e8	1.9e8	1.6e8	4.91439771652222	High	0	2.938E-10
High	[R].VPGGASLTR.[K]		0.031062	0	1	2	4	A6TB35	A6TB35 [323-331]	0	857.48394175	Not Found	High	High		2.4e8	2.7e8	2.2330527305603	High	0	0.000338
High	[R].VQALADAAR.[E]		0.00909301	0	1	2	4	A6TEV6	A6TEV6 [103-111]	0	914.50540544	Not Found	High	High		3.3e9	4.0e9	2.92730355262756	High	0	5.447E-05
High	[R].AIQHIFASAK.[K]		0.00561624	0	1	1	12	A6TEE9	A6TEE9 [198-207]	0	1085.61020483	High	High	High	2.7e8	3.0e8	2.3e8	3.34680414199829	High	0	5.771E-05
High	[K].GDGCGQCAACNLR.[A]	3xCarbamidomethyl [C4; C7; C10]	0.000107658	0	1	2	6	A6T5I7	A6T5I7 [194-206]	0	1438.56202787	High	High	High	6.4e7	5.6e7	6.3e7	4.01272106170654	High	0	5.562E-07
High	[R].QAEDDNDREVEGGR.[G]	1xDeamidated [N6]	0.0233659	0	1	2	6	A6TEI7	A6TEI7 [242-255]	1	1590.66264691	High	High	High			1.5e7	3.01615071296692	High	6.232E-05	0.002281
High	[K].QGNEFGATTGR.[R]		0.00115703	0	1	2	4	A6TH93	A6TH93 [294-304]	0	1137.52832559	Not Found	High	High		8.0e8	9.5e8	3.27447605133057	High	0	6.523E-06
High	[K].RIQNAGTEVVEAK.[A]		0.000463857	0	1	2	6	A6TEQ3	A6TEQ3 [205-217]	1	1414.76486732	High	High	High	5.9e7	4.4e7	4.2e7	3.51905846595764	High	0	1.647E-07
High	[K].HFSTTPAEK.[N]		0.0112085	0	1	2	6	A6TGT4	A6TGT4 [303-311]	0	1017.49998567	High	High	High	2.8e7		4.4e8	3.04678440093994	High	0	9.395E-05
High	[K].NHIVTLQER.[T]		0.0330463	0	1	2	2	A6TGM5	A6TGM5 [10-18]	0	1109.60618203	High	Not Found	Not Found	3.0e8			2.02873349189758	High	0	0.0003786
High	[R].HGESQWNNENR.[F]		0.000222302	0	1	1	10	B5XZB2	B5XZB2 [11-21]	0	1370.5832146	High	High	High	4.5e7		4.3e8	4.57680702209473	High	0	2.901E-06
High	[R].YADEVVR.[T]		0.0524126	0	1	2	6	A6TEV7	A6TEV7 [164-170]	0	851.42575817	High	High	High	8.9e8	1.6e9	1.5e9	2.74201631546021	High	0	0.0008886
High	[K].LHDYYKDEVVKK.[L]		0.00221891	0	1	1	15	A6TEW0	A6TEW0 [4-15]	2	1536.8056695	High	High	High	1.1e9	3.7e7	1.6e8	4.94616460800171	High	0	1.866E-05
High	[K].DLDLAQANATDQLK.[K]		0.00836265	0	1	2	3	B5XZM0	B5XZM0 [53-66]	0	1515.76492681	High	High	Not Found		5.5e7		3.06634855270386	High	0.0004331	0.01274
High	[R].LGGAEIAR.[T]		0.0349738	0	1	1	6	B5XNA0	B5XNA0 [157-164]	0	786.446828	High	High	High	3.7e8	1.8e9	1.8e9	2.79979348182678	High	0	0.0004207
High	[R].HGESQWNNENR.[F]	1xDeamidated [N7]	0.00359623	0	1	1	2	B5XZB2	B5XZB2 [11-21]	0	1371.5672306	Not Found	High	Not Found				3.02024030685425	High	0	1.678E-05
High	[R].FKDDVNEVR.[N]		0.0301141	0	1	2	10	A6TEI7	A6TEI7 [854-862]	1	1121.55856311	High	High	High	1.9e8	2.2e8	1.9e8	3.17165899276733	High	0	0.0003189
High	[R].KKEEAPAAPPAPSK.[E]		0.00657241	0	1	1	2	B5XNC0	B5XNC0 [105-118]	2	1420.77945478	Not Found	Not Found	High			1.8e7	2.9119348526001	High	0	1.991E-05
High	[R].YYEQDDASALPR.[N]		0.00688972	0	1	2	4	A6TGF8	A6TGF8 [246-257]	0	1427.64374913	High	Not Found	High			1.8e7	3.19776153564453	High	0	2.186E-05
High	[K].SQAIEGLVK.[A]		0.00862943	0	2	2	6	A6T5H9; B5Y0U3	A6T5H9 [288-296]; B5Y0U3 [288-296]	0	944.54112222	High	High	High	1.2e9	1.4e9	1.2e9	2.33012461662292	High	0	3.281E-05
High	[K].LADEVDESTK.[E]		0.00733666	0	1	1	4	A6T5N6	A6T5N6 [493-502]	0	1106.52117448	Not Found	High	High			9.6e7	3.36711478233337	High	0	3.636E-05
High	[R].YAVVANDVRK.[A]	1xDeamidated [N6]	0.0299589	0	1	2	4	A6T6Q6	A6T6Q6 [125-134]	1	1135.61059912	Not Found	High	High		4.7e7	6.5e7	3.19634008407593	High	0	0.0009802
High	[R].YAVVANDVRK.[A]		0.0271551	0	1	2	11	A6T6Q6	A6T6Q6 [125-134]	1	1134.62658312	High	High	High	7.7e7	9.0e7	8.7e7	2.98979330062866	High	0	0.0004423
High	[R].YQGGHNAGHTLVINGEK.[T]	1xDeamidated [N/Q]	9.57426E-08	0	1	2	24	A6TH93	A6TH93 [34-50]	0	1795.8721862	High	High	High	5.9e8	2.3e8	1.6e8	5.68612051010132	High	0	3.579E-14
High	[R].YQGGHNAGHTLVINGEK.[T]		1.07914E-06	0	1	2	10	A6TH93	A6TH93 [34-50]	0	1794.8881702	High	High	High	2.0e8	7.0e7	3.4e7	4.96745491027832	High	0	2.844E-12
High	[K].AGVQAALR.[G]		0.0349738	0	1	1	6	P26420	P26420 [223-230]	0	785.46281243	High	High	High	7.3e7	2.8e7	4.7e7	2.75213170051575	High	0	0.0004217
High	[R].LAQSLANDDR.[Q]		0.00228992	0	1	1	4	A6TF07	A6TF07 [188-197]	0	1102.54872668	Not Found	High	High		7.0e7	9.0e7	3.70747447013855	High	0	2.963E-06
High	[K].STPFAAQVAAER.[C]		0.00148877	0	1	1	16	A6TEV0	A6TEV0 [58-69]	0	1247.63787601	High	High	High	3.7e9	3.1e9	2.0e9	3.4644603729248	High	0	1.363E-06
High	[R].EHPVLLNR.[A]		0.0493057	0	1	1	8	A6TGP1	A6TGP1 [418-425]	0	977.55268999	High	High	High	2.2e7	2.9e8	4.2e8	2.47347402572632	High	0.000179	0.006008
High	[R].SATPEQELGK.[L]		0.04208	0	1	1	4	B5XZ20	B5XZ20 [684-693]	0	1059.53167965	Not Found	High	High		1.3e8	1.2e8	3.10738134384155	High	0	0.0005909
High	[K].AVVESIQR.[V]		0.0379748	0	1	2	5	A6TEV8	A6TEV8 [70-77]	0	901.51015647	High	High	High	1.2e9	2.6e9	2.5e9	2.461585521698	High	0	0.000492
High	[K].LDSLAFPLR.[D]		0.0181127	0	1	2	4	A6T709	A6T709 [31-39]	0	1031.58840677	High	High	Not Found	1.5e8	5.3e7		2.72756791114807	High	0	0.0001265
High	[R].TEYCGQLR.[Q]	1xCarbamidomethyl [C4]	0.0537621	0	1	2	6	A6TB35	A6TB35 [3-10]	0	1026.46730565	High	High	High	1.6e8	8.9e7	2.1e8	2.33155345916748	High	3.204E-05	0.001938
High	[K].VETDFAAEVAAMSK.[Q]		0.00199773	0	1	1	4	A6T4X2	A6T4X2 [268-281]	0	1468.69882116	Not Found	High	High				3.78315138816834	High	0	8.583E-06
High	[K].VSQAFTVFLPVR.[S]		0.0110919	0	1	2	4	A6TCC2	A6TCC2 [444-455]	0	1363.77324729	High	High	Not Found				3.25108194351196	High	0	0.0001706
High	[K].GEILGGMAAVEQPEPAAQPK.[K]		9.563E-07	0	1	1	23	B5XNA0	B5XNA0 [205-224]	0	1993.00590196	High	High	High	3.1e9	9.3e8	1.7e7	6.60446643829346	High	0	8.293E-12
High	[K].DGGFQAFADK.[V]		0.00455369	0	1	1	12	A6T4X2	A6T4X2 [86-95]	0	1055.47925021	High	High	High	1.9e9	1.4e9	6.8e8	4.20730876922607	High	0	2.047E-05
High	[K].GEILGGMAAVEQPEPAAQPK.[K]	1xDeamidated [Q12]	7.03419E-05	0	1	1	1	B5XNA0	B5XNA0 [205-224]	0	1993.98991796	High	Not Found	Not Found				6.15303945541382	High	0	5.425E-09
High	[R].NAVIEAASR.[G]		0.0554254	0	1	2	2	A6T4V8	A6T4V8 [73-81]	0	930.50032004	High	Not Found	Not Found	1.6e8			1.59779596328735	High	0.003211	0.07423
High	[K].YGQAIGHIGK.[V]		0.00576538	0	1	1	6	A6TCV9	A6TCV9 [527-536]	0	1043.56325465	Not Found	High	High		7.6e7	1.3e8	2.91233348846436	High	0	6.04E-05
High	[R].ELSDDLCSLR.[A]	1xCarbamidomethyl [C7]	0.0186872	0	1	2	4	A6T7Z4	A6T7Z4 [265-274]	0	1207.5623281	High	High	Not Found	9.9e7	7.7e7		2.81250834465027	High	3.204E-05	0.001896
High	[K].KVSWHEAR.[E]		0.0540359	0	1	1	6	B5XQC6	B5XQC6 [138-145]	1	1012.5322889	High	High	High	2.2e7		3.5e7	3.02828145027161	High	0	0.0009467
High	[R].NPVVVSAVENQLAK.[Q]		0.000670028	0	1	2	17	A6TEB2	A6TEB2 [100-113]	0	1467.81656853	High	High	High	1.4e8	3.7e7		3.33930540084839	High	0	3.2E-07
High	[R].QDVLGDLMSR.[H]		0.00524625	0	2	2	14	A6T5H9; B5Y0U3	A6T5H9 [64-73]; B5Y0U3 [64-73]	0	1133.56193393	High	High	High	5.5e8	7.3e7	1.0e8	3.00919032096863	High	0	5.598E-05
High	[R].KTVASNAVTINGEK.[Q]	1xDeamidated [N11]	9.35309E-06	0	1	1	6	A6T9Y5	A6T9Y5 [381-394]	1	1432.76419901	High	High	High	1.0e8	1.4e7	3.9e7	5.11687803268433	High	0	2.036E-10
High	[R].DAGMVNSDEPAK.[Q]		0.000721163	0	1	2	4	A6T6A3	A6T6A3 [550-561]	0	1233.54159233	High	Not Found	High	8.3e7		1.2e8	3.61679029464722	High	0	3.637E-06
High	[K].TGAVINVK.[K]		0.04208	0	1	1	6	A6TAN5	A6TAN5 [131-138]	0	801.48287915	High	High	High	1.9e8	1.2e8	1.6e8	1.97780060768127	High	4.789E-05	0.002052
High	[R].LANELTDAADNKGTAVK.[K]	1xDeamidated [N11]	0.00200825	0	2	2	2	A6TEX9; B5XN86	A6TEX9 [120-136]; B5XN86 [120-136]	1	1731.87593412	High	Not Found	Not Found	9.9e7			3.30636191368103	High	0	6.303E-06
High	[R].LANELTDAADNKGTAVK.[K]		3.61347E-06	0	2	2	13	A6TEX9; B5XN86	A6TEX9 [120-136]; B5XN86 [120-136]	1	1730.89191812	High	High	High	2.1e9	1.8e9	1.7e9	6.10114526748657	High	0	2.406E-10
High	[R].LVHGEEGLEAAK.[R]		0.00060638	0	1	2	11	A6T9Y5	A6T9Y5 [314-325]	0	1252.6531917	High	High	High	1.9e8	7.0e7	1.7e8	3.74667525291443	High	0	1.694E-05
High	[K].LQELGATR.[L]		0.0301141	0	1	2	6	A6TEV6	A6TEV6 [18-25]	0	887.49450641	High	High	High	5.9e8	2.2e9	2.5e9	3.0528199672699	High	0	0.0008865
High	[K].AVASEINQAGGR.[A]		6.7093E-05	0	1	1	10	Q48436	Q48436 [41-52]	0	1172.60182486	High	High	High	1.5e9	1.4e9		4.37199783325195	High	0	8.751E-08
High	[R].TFHIGGAASR.[A]		3.19836E-05	0	1	1	11	A6TGP1	A6TGP1 [934-943]	0	1016.5272035	High	High	High	4.1e8	1.7e7	7.6e7	3.72392392158508	High	0	1.312E-09
High	[R].DTPASMAER.[N]		0.0513566	0	1	10	3	P37323	P37323 [240-248]	0	977.43567085	High	Not Found	High	1.1e8		2.6e8	2.25127077102661	High	0	0.0008575
High	[K].AATLFTDAQR.[Q]		0.0146282	0	1	1	6	A6TDR7	A6TDR7 [156-165]	0	1093.56364851	High	High	High	2.1e8	1.9e8	1.6e8	3.15920519828796	High	0	0.000311
High	[R].WSDGLHQAVEAK.[E]		0.00109783	0	1	2	2	A6T4P1	A6T4P1 [349-360]	0	1340.6593397	High	Not Found	Not Found	4.5e7			3.73234343528748	High	0	7.836E-07
High	[R].VTKPEAGHFAK.[A]		0.000209818	0	1	1	12	A6TEX2	A6TEX2 [60-70]	0	1184.64223318	High	High	High	1.2e8		1.8e9	3.62284779548645	High	0	1.279E-07
High	[R].SVGVMGDGR.[K]		0.0285971	0	1	2	4	A6TCC2	A6TCC2 [456-464]	0	877.41962693	Not Found	High	High		6.9e7	6.4e7	2.66763043403625	High	0	0.000292
High	[R].LGGDSGFIGR.[V]		0.0115052	0	1	1	6	P26420	P26420 [41-50]	0	978.50032004	High	High	High	9.4e7	1.8e8	9.2e7	2.8192663192749	High	0	0.0001927
High	[R].TNELKADEER.[V]		0.00414345	0	2	2	9	A6T5H9; B5Y0U3	A6T5H9 [357-366]; B5Y0U3 [357-366]	1	1204.58042066	High	High	High	3.8e7		2.4e8	3.97958064079285	High	0	2.049E-05
High	[K].TANSGYLTR.[R]		0.0216155	0	1	1	5	A6TGP1	A6TGP1 [790-798]	0	982.49523464	High	High	High	1.9e8	5.7e8	5.1e8	2.58151793479919	High	0	0.0004973
High	[R].THGSALFTR.[G]		0.0166646	0	1	2	5	A6TEI3	A6TEI3 [337-345]	0	989.51630447	High	High	High	2.7e8	9.1e6	1.0e8	2.05111002922058	High	0.000179	0.00581
High	[K].VNINGGTPQR.[I]		0.00541389	0	1	1	4	B5XZC1	B5XZC1 [317-326]	0	1055.55923185	Not Found	High	High		6.8e7	7.0e7	3.17089867591858	High	0	1.404E-05
High	[K].QSSSTLMAAPR.[I]		0.0169271	0	1	2	2	A6T4P4	A6T4P4 [97-107]	0	1148.57283296	High	Not Found	Not Found	1.9e7			2.51695036888123	High	0	0.0001112
High	[K].QSPDINQGVDR.[A]		0.00219574	0	1	2	6	A6TDV1	A6TDV1 [99-109]	0	1228.59165406	High	High	High	7.3e8	7.0e7	1.2e8	3.01888418197632	High	0	2.736E-06
High	[R].EADGQDFQLYPGELGK.[R]	1xDeamidated [Q]	0.0301141	0	1	2	2	A6TDX0	A6TDX0 [13-28]	0	1767.80718588	High	Not Found	Not Found				3.7583475112915	High	0	0.0003205
High	[R].EADGQDFQLYPGELGK.[R]		9.01533E-06	0	1	2	8	A6TDX0	A6TDX0 [13-28]	0	1766.82316988	High	High	High	3.1e8	2.9e7	2.3e7	4.79503917694092	High	0	1.327E-10
High	[R].AAAESSIQVK.[N]		0.00425356	0	1	1	10	A6TGP1	A6TGP1 [944-953]	0	1003.54185045	High	High	High	2.4e8	1.5e8	2.7e8	3.36446380615234	High	0	9.067E-06
High	[R].TTQAFSQDCR.[W]	1xCarbamidomethyl [C9]	0.0150932	0	1	2	4	A6TGF8	A6TGF8 [387-396]	0	1213.52661132	Not Found	High	High		3.0e7	4.4e7	2.99522352218628	High	0	0.0001631
High	[R].INSNDELALPK.[E]		0.000899187	0	1	1	2	B5XVC4	B5XVC4 [153-163]	0	1213.64229267	High	Not Found	Not Found	6.7e8			3.60205173492432	High	0	5.463E-07
High	[R].YQAFTQADLTNLR.[K]		0.000203307	0	1	3	10	A6TFL4	A6TFL4 [272-284]	0	1540.77543198	High	High	High	4.7e8		1.6e8	4.54356002807617	High	0	1.043E-06
High	[K].STAETIVYSALETLAQR.[S]		1.07602E-08	0	1	1	161	A6TEX9	A6TEX9 [37-53]	0	1852.96508302	High	High	High	7.1e7	1.2e9	6.5e8	5.98086166381836	High	0	4.064E-13
High	[R].REFYEKPTTER.[K]		0.00801968	0	1	1	6	B5XU21	B5XU21 [35-45]	1	1455.72266817	High	High	High	2.0e8	8.4e7	1.4e8	3.13501930236816	High	0.0002068	0.007993
High	[R].EVCSGQTGHAEAVR.[V]	1xCarbamidomethyl [C3]	4.03025E-05	0	1	1	8	B5Y2Y3	B5Y2Y3 [85-98]	0	1500.68596535	High	High	High	4.3e7		1.5e8	4.10069465637207	High	0	3.804E-08
High	[K].VLFCHGGGR.[G]	1xCarbamidomethyl [C4]	0.0478195	0	1	2	6	A6T700	A6T700 [69-77]	0	1002.49379525	Not Found	High	High		6.8e7	1.6e7	2.49197840690613	High	0.0001515	0.004885
High	[K].VNINGGTPQR.[I]	1xDeamidated [N4]	0.00204013	0	1	1	6	B5XZC1	B5XZC1 [317-326]	0	1056.54324785	High	High	High	3.0e8	2.5e8	4.1e8	3.36678957939148	High	0	2.972E-06
High	[K].VLSGPQAQPAGDK.[A]		0.000244352	0	1	1	6	P00350	P00350 [302-314]	0	1267.66409073	High	High	High	3.2e8	7.1e8	4.4e8	4.05791616439819	High	0	1.04E-07
High	[K].ADAFAVIVK.[A]		0.00397317	0	1	1	10	Q7X222	Q7X222 [239-247]	0	933.54039399	High	Not Found	High	6.6e7			3.57034826278687	High	0	8.001E-06
High	[R].DEIIDEDDLPIK.[M]		0.000684257	0	1	2	9	A6T6Z0	A6T6Z0 [248-259]	0	1414.6947816	High	High	High	2.5e8	3.0e8		3.63049530982971	High	0	1.514E-06
High	[K].VEVNLQAQPEHNR.[V]		0.0247377	0	1	2	1	A6T6M7	A6T6M7 [84-96]	0	1533.77682895	Not Found	High	Not Found				2.39365267753601	High	0	0.0002234
High	[R].EGLSEEEAR.[Q]		0.0195829	0	1	1	2	A6T9K7	A6T9K7 [321-329]	0	1019.46399401	Not Found	Not Found	High			6.5e7	2.93239259719849	High	0	0.000145
High	[K].NYITESGK.[I]		0.0433934	0	1	1	4	B5Y306	B5Y306 [31-38]	0	911.44688749	Not Found	High	High		1.1e9	8.9e8	2.11021161079407	High	0	0.0009277
High	[R].SACTYVGASR.[L]	1xCarbamidomethyl [C3]	0.00657241	0	1	2	6	A6T4P6	A6T4P6 [314-323]	0	1071.48876934	High	High	High	7.7e7	9.7e7	7.0e7	3.77854537963867	High	0	3.243E-05
High	[K].ARVDDALHATR.[A]		0.00377011	0	1	3	12	A6TH53	A6TH53 [394-404]	1	1224.64435838	High	High	High	2.7e8	3.1e8	2.3e8	3.58480596542358	High	7.734E-05	0.003385
High	[K].LKQGIESAVQK.[K]		0.00438954	0	1	2	4	A6T5G0	A6T5G0 [98-108]	1	1200.69466262	Not Found	High	High		5.4e7	7.7e7	3.16927671432495	High	0.005019	0.1286
High	[R].THTGSGLVDR.[V]		0.0075313	0	1	1	2	A6TH79	A6TH79 [65-74]	0	1042.52759736	Not Found	Not Found	High			2.2e7	2.85101556777954	High	0	2.556E-05
High	[K].EQQQGWQER.[L]		0.0114452	0	1	1	6	A6TFR0	A6TFR0 [62-70]	0	1188.53922462	High	High	High	1.6e8	5.8e8	3.9e8	2.86652064323425	High	0	8.083E-05
High	[K].EGDNVVGSETR.[V]		0.000444765	0	1	2	6	A6TCW1	A6TCW1 [234-244]	0	1162.53347048	High	High	High	1.1e8	4.0e8	4.3e8	3.69660782814026	High	0	1.532E-07
High	[K].NAALPILFSALLAEEPVEIQNVPK.[L]	1xDeamidated [N1]	0.000252177	0	1	2	1	A6TEK8	A6TEK8 [23-46]	0	2577.41743145	Not Found	Not Found	High				4.18026542663574	High	0	5.472E-08
High	[K].NAALPILFSALLAEEPVEIQNVPK.[L]		1.7115E-05	0	1	2	19	A6TEK8	A6TEK8 [23-46]	0	2576.43341545	High	High	High			1.8e7	4.58491945266724	High	0	6.393E-09
High	[R].VTVQSLDVVR.[V]		0.00457763	0	1	1	6	A6TEX2	A6TEX2 [170-179]	0	1115.64189881	High	High	High	6.8e9	2.6e9	1.0e9	3.46963119506836	High	0	1.734E-05
High	[K].EGISKDDAEALKK.[S]		0.000645837	0	1	1	19	A6TGN9	A6TGN9 [97-109]	2	1403.73764949	High	High	High	2.3e10	1.3e10	1.7e10	4.0185375213623	High	0	3.002E-07
High	[R].KGLADTALK.[T]		0.0299589	0	1	1	4	A6TGP1	A6TGP1 [781-789]	1	916.54620762	Not Found	High	High		5.9e8	5.1e8	3.44593024253845	High	0	0.0003159
High	[R].VACETYVK.[T]	1xCarbamidomethyl [C3]	0.051882	0	1	2	4	A6TDV1	A6TDV1 [40-47]	0	969.47099408	Not Found	High	High		5.2e8	4.9e8	2.72088527679443	High	1.608E-05	0.001146
High	[R].EAAAAAGQQDEGVRR.[E]		0.000138541	0	1	2	10	A6TB02	A6TB02 [123-137]	1	1528.74625706	High	High	High	1.2e8		3.7e8	3.70402908325195	High	0	0.0008311
High	[K].VAEETPHLIHK.[I]		0.00810409	0	1	1	10	A6T6F6	A6T6F6 [136-146]	0	1273.68991159	High	High	High		7.2e7	7.7e7	3.48204970359802	High	0	3.338E-05
High	[R].MLQEAVDALLDNGR.[R]		0.00219574	0	1	1	2	A6TGP1	A6TGP1 [298-311]	0	1544.7737174	Not Found	Not Found	High				2.98613572120667	High	0	2.739E-06
High	[R].NVVAGDPSPDGK.[G]		0.000551667	0	1	2	6	A6T4Z7	A6T4Z7 [389-400]	0	1155.56404237	High	High	High	2.0e8	3.5e8	3.5e8	3.19256138801575	High	0	2.257E-07
High	[R].FQDEEVQR.[D]		0.0218412	0	1	2	10	A6T4F4	A6T4F4 [77-84]	0	1050.48506384	High	High	High	1.6e9	1.9e9	1.7e9	3.0136661529541	High	0	0.0005047
High	[K].LNDHKPSSIGQASR.[I]		6.10384E-05	0	1	1	5	A6TG45	A6TG45 [590-603]	0	1509.77682895	High	High	High	3.0e7		6.0e7	3.27943253517151	High	0	4.199E-09
High	[K].FVNILMVDGK.[K]		0.0127056	0	2	2	10	A6TEX9; B5XN86	A6TEX9 [26-35]; B5XN86 [26-35]	0	1135.61799231	High	High	High				2.99737024307251	High	0	6.65E-05
High	[K].TEEEQFAR.[T]		0.0301141	0	1	1	6	A6TCV9	A6TCV9 [362-369]	0	1009.45851475	High	High	High	1.5e8	2.1e8	1.6e8	3.13406252861023	High	0	0.0005686
High	[K].ALTICTVSDHIR.[T]	1xCarbamidomethyl [C5]	0.00113298	0	1	2	20	B5Y274	B5Y274 [197-208]	0	1385.72056004	High	High	High	8.0e8	2.7e8	6.0e7	3.30097341537476	High	0	8.602E-05
High	[R].DENDNVEVSR.[W]		0.0175556	0	1	2	4	A6T6Z0	A6T6Z0 [116-125]	0	1176.51273502	Not Found	High	High		1.5e8	1.8e8	3.32226014137268	High	0	0.0001416
High	[R].LEGNNAELGAK.[K]		0.00938296	0	1	1	6	A6T6F6	A6T6F6 [349-359]	0	1115.56912777	High	High	High	1.3e8	4.2e8	4.1e8	3.18898487091064	High	0	8.702E-05
High	[K].AEQAAAEQALK.[K]		0.0191797	0	1	1	2	A6TCI1	A6TCI1 [211-221]	0	1129.58477783	Not Found	Not Found	High			3.1e7	1.93188011646271	High	0	0.0001395
High	[R].RPDGSVIR.[F]		0.0399762	0	1	1	4	A6TEW2	A6TEW2 [71-78]	0	899.50573981	Not Found	High	High			6.3e8	2.95096325874329	High	0.0002208	0.008511
High	[K].APHPSPLSAHR.[G]		0.00115097	0	1	2	4	A6TCJ2	A6TCJ2 [185-195]	0	1169.61741543	Not Found	High	High			3.4e7	3.09341669082642	High	0	4.275E-06
High	[R].KSSEVYGQTNIGGK.[G]		0.000105419	0	1	2	2	A6TFR2	A6TFR2 [220-233]	1	1467.74379749	Not Found	Not Found	High			5.8e7	4.60643148422241	High	0	1.132E-08
High	[R].AGDPPSIPLSR.[R]		0.0131099	0	1	1	2	A6TG45	A6TG45 [175-185]	0	1109.59494863	Not Found	High	Not Found		7.4e7		2.23752880096436	High	0	7.035E-05
High	[R].GALDCSGVK.[D]	1xCarbamidomethyl [C5]	0.0151722	0	1	1	6	A6TEY0	A6TEY0 [100-108]	0	906.43494293	High	High	High	1.3e8	7.0e8	6.6e8	3.05054187774658	High	0	0.0001651
High	[R].DVAGQAQTGTGK.[T]		0.0163209	0	1	2	2	A6TGG9	A6TGG9 [48-59]	0	1132.55929134	Not Found	Not Found	High			5.1e6	2.86051845550537	High	0	0.0001839
High	[R].SGALQEQVANK.[M]		0.0143262	0	1	2	6	A6TBK7	A6TBK7 [208-218]	0	1144.59567686	High	High	High	2.2e8	4.4e8	4.3e8	3.30672407150269	High	0	0.0005805
High	[K].TPMWAEIDR.[Q]		0.0213921	0	1	1	6	Q48436	Q48436 [187-195]	0	1118.52990558	Not Found	High	High			2.0e7	2.96921944618225	High	0	0.0001717
High	[K].TLDYQSPLATTR.[Y]		0.00152838	0	1	2	6	A6T4E6	A6T4E6 [10-21]	0	1365.70087011	High	High	High	2.0e8	1.4e8	8.3e7	3.73293876647949	High	0	1.421E-06
High	[R].KQIEEATSDYDR.[E]		0.000322811	0	1	3	15	A6TH53	A6TH53 [351-362]	1	1454.67577748	High	High	High	1.0e9	3.1e8	1.4e8	4.51295757293701	High	0	3.871E-06
High	[R].APVVTIMGHVDHGK.[T]		0.000569333	0	1	2	7	A6TEI7	A6TEI7 [397-410]	0	1460.76784428	High	High	High	7.3e7	1.1e8	5.5e7	2.97424864768982	High	0	2.486E-06
High	[R].GQVLAKPGTINPHTK.[F]		7.07125E-05	0	1	1	22	A6TEX7	A6TEX7 [290-304]	0	1560.88565114	High	High	High	6.1e9	3.9e9	3.5e9	3.75285196304321	High	0	2.808E-08
High	[R].APNKDDKHSEAVIAAAAR.[L]	1xDeamidated [N3]	0.00513737	0	1	1	6	Q9F663	Q9F663 [265-282]	2	1864.95116473	High	High	High	1.6e8		2.7e7	3.1002779006958	High	0	1.279E-05
High	[R].APNKDDKHSEAVIAAAAR.[L]		1.38143E-06	0	1	1	29	Q9F663	Q9F663 [265-282]	2	1863.96714873	High	High	High	2.4e9	7.8e8	8.7e7	4.66218996047974	High	0	2.645E-08
High	[K].HFAALSTNAK.[A]		0.00142752	0	1	2	11	A6TGT4	A6TGT4 [239-248]	0	1059.55816925	High	High	High	1.3e9	1.0e9	1.0e9	3.43046641349792	High	0	4.041E-06
High	[R].NEPSGALHGLMR.[V]		0.00179858	0	1	1	6	B5XQC6	B5XQC6 [364-375]	0	1281.63683017	High	High	Not Found	5.6e7			3.33613729476929	High	0	1.906E-06
High	[K].VTGATDLTNK.[S]		0.00508378	0	1	1	6	A6TCV9	A6TCV9 [270-279]	0	1019.53676505	High	High	High	7.2e7	2.2e8	2.1e8	3.56075549125671	High	0	4.876E-05
High	[R].SKGESSLFSR.[D]		0.0280115	0	1	2	6	A6TGP0	A6TGP0 [638-647]	1	1097.55856311	High	High	High	4.6e8	3.4e7	4.7e7	3.17795491218567	High	6.232E-05	0.002255
High	[K].LVAEGTDPAYAEK.[L]		0.00027719	0	1	2	8	A6TGG1	A6TGG1 [240-252]	0	1363.67398665	High	High	High	1.6e8	1.7e8	1.4e8	3.89540886878967	High	0	2.549E-06
High	[R].ELISNASDAADKLR.[F]		0.00100934	0	1	1	4	A6T5N6	A6T5N6 [34-47]	1	1502.78091124	High	High	Not Found	4.2e8	2.5e8		3.87378525733948	High	0	6.713E-07
High	[R].VELENGHVVTAHISGK.[M]		0.000523433	0	1	1	4	A6T6Y1	A6T6Y1 [24-39]	0	1689.89185863	High	Not Found	High	9.5e7		5.4e7	2.91700530052185	High	0	5.173E-06
High	[R].AQYVLAEQVTR.[L]		0.00827557	0	1	2	4	A6T9Y5	A6T9Y5 [303-313]	0	1277.68482619	Not Found	High	High				3.59835839271545	High	0	3.046E-05
High	[K].GAVPGATGSDLIVKPAVK.[A]		2.0922E-06	0	1	1	15	A6TEX2	A6TEX2 [191-208]	0	1679.96904633	High	High	High	7.5e9	6.0e9	3.7e9	4.44511795043945	High	0	9.476E-12
High	[R].SAGTYVQIVAR.[D]	1xDeamidated [Q7]	0.0395679	0	1	1	5	A6TEW9	A6TEW9 [157-167]	0	1165.62116378	High	High	Not Found	3.6e6	7.7e6		2.59707522392273	High	0.004762	0.1202
High	[R].SAGTYVQIVAR.[D]		0.00405742	0	1	1	84	A6TEW9	A6TEW9 [157-167]	0	1164.63714778	High	High	High	1.2e6	1.4e8	1.1e8	3.07887673377991	High	0	9.71E-06
High	[R].KNGTLPWLRPDAK.[S]	1xDeamidated [N2]	0.00240071	0	1	2	5	A6TDV1	A6TDV1 [154-166]	1	1496.82198873	High	High	High	1.4e8	1.9e7	2.9e7	2.87497639656067	High	0	3.232E-06
High	[K].HTLTCTYNDLASVR.[A]	1xCarbamidomethyl [C5]	0.00254342	0	1	2	6	A6T4V8	A6T4V8 [175-188]	0	1650.79043037	High	Not Found	High	1.6e8		6.4e7	3.71458530426025	High	0	3.593E-06
High	[K].QGADIVFGSAQR.[F]		0.00134033	0	1	2	2	A6TDR5	A6TDR5 [261-272]	0	1248.63312498	Not Found	Not Found	High			4.4e7	3.54444575309753	High	0	1.66E-05
High	[R].APLDNDIGVSEATR.[I]	1xDeamidated [N5]	0.000223473	0	1	2	4	A6TI29	A6TI29 [788-801]	0	1458.70707803	High	High	Not Found		4.0e7		3.76966547966003	High	0	4.411E-08
High	[R].APLDNDIGVSEATR.[I]		2.70337E-05	0	1	2	4	A6TI29	A6TI29 [788-801]	0	1457.72306203	Not Found	High	High		4.4e8		4.23375749588013	High	0	1.694E-09
High	[R].GPVVDNAALLK.[R]		0.0267367	0	1	1	6	B5XNR7	B5XNR7 [209-219]	0	1096.63608518	High	High	High	8.5e7	7.8e7	5.9e7	2.62246918678284	High	0	0.0002642
High	[K].NVEFFEAR.[R]		0.023245	0	2	2	21	A6THB4; B5Y305	A6THB4 [43-50]; B5Y305 [43-50]	0	1011.48942101	High	High	High	2.1e9	9.4e7		2.77548694610596	High	0	0.0001991
High	[R].EKPTWLEVDAGK.[M]		0.00279545	0	1	1	17	B5XNB5	B5XNB5 [166-177]	0	1372.71070654	High	High	High	1.5e9	2.7e8	2.9e8	3.4148383140564	High	0.0002487	0.009298
High	[R].VVEGTQFECLK.[D]	1xCarbamidomethyl [C9]	0.00241335	0	1	1	8	P0A297	P0A297 [63-73]	0	1309.6456638	High	High	High	3.6e9	3.1e9	2.3e9	3.9264862537384	High	0	3.249E-06
High	[K].VAEYGVDCLR.[I]	1xCarbamidomethyl [C8]	0.00516438	0	1	2	6	A6TCD4	A6TCD4 [97-106]	0	1181.56193424	High	High	High	1.6e8	1.1e8	5.9e7	3.6589789390564	High	0	2.776E-05
High	[K].ALEPFVER.[V]		0.0470928	0	1	1	6	A6T5N6	A6T5N6 [507-514]	0	960.5149075	High	High	High	7.1e8	5.1e8	4.5e8	2.31642246246338	High	0	0.0007322
High	[K].ADAAEVSMIPSTK.[A]		0.000175493	0	1	1	6	A6TB33	A6TB33 [193-205]	0	1319.65114275	High	High	High	5.1e8	3.8e8	2.7e8	4.16741847991943	High	0	2.851E-08
High	[R].QHVPVFVSDEMVGHK.[L]		1.74785E-05	0	1	1	23	B5XN98	B5XN98 [56-70]	0	1708.84755104	High	High	High	1.4e9	3.4e8		4.6663703918457	High	0	4.391E-10
High	[R].DHIGGNSYDAR.[D]		0.00154452	0	1	1	4	Q48485	Q48485 [36-46]	0	1204.53413922	Not Found	High	High		8.1e7	9.4e7	3.10823774337769	High	0	0.0002295
High	[R].EELTEGGYNIGR.[V]		0.000923116	0	1	1	15	B5Y275	B5Y275 [199-210]	0	1337.63318447	High	High	High	1.4e9	8.0e8	2.9e7	3.77475833892822	High	0	1.162E-06
High	[K].GNPAEDARPIVLVGK.[G]		0.00149661	0	1	1	6	A6THI2	A6THI2 [256-270]	0	1535.85401665	High	High	High	1.2e8	8.2e7	2.3e7	3.58495378494263	High	0	1.236E-05
High	[R].VAFQAVIK.[A]		0.0304269	0	1	1	39	B5XQC9	B5XQC9 [34-41]	0	875.53491473	High	High	High	4.3e8	1.4e7	1.6e7	2.56103229522705	High	9.276E-05	0.003539
High	[R].LSDYGVQLR.[E]		0.0067116	0	1	1	13	B5XNB5	B5XNB5 [48-56]	0	1050.55783488	High	High	High	3.7e9	1.3e9	8.4e8	3.30626964569092	High	0	2.068E-05
High	[K].ALASEIQTSVDR.[L]		0.000645837	0	1	2	5	A6TEI7	A6TEI7 [8-19]	0	1289.66956999	High	High	High	6.9e7		2.8e7	3.99533367156982	High	0	6.882E-06
High	[R].VPTPNVSVVDLTVR.[L]		5.46617E-05	0	1	1	34	P24164	P24164 [227-240]	0	1495.84786865	High	High	High	8.5e9	2.4e6	5.2e6	3.67239046096802	High	0	1.479E-06
High	[K].ILFVGTK.[R]		0.0342605	0	1	2	9	A6T4X1	A6T4X1 [67-73]	0	777.48690195	High	High	High	1.5e9	1.1e9	9.2e8	2.55083656311035	High	0	0.000404
High	[K].EFFGSSQLSQFMDQNNPLSEITHK.[R]		9.90961E-06	0	1	2	36	A6TGP0	A6TGP0 [504-527]	0	2784.29336939	High	High	High	3.9e7	6.4e7	6.7e7	5.22899198532104	High	0	1.58E-10
High	[K].AIAQVGTISANSDETVGK.[L]	1xDeamidated [N/Q]	5.79828E-06	0	1	3	14	A6TH53	A6TH53 [143-160]	0	1761.88649878	High	High	High	6.7e8	8.8e7		5.67622327804565	High	0	5.976E-11
High	[R].RETLLDAVEHPEK.[Y]		0.00107501	0	1	1	10	A6TCJ1	A6TCJ1 [80-92]	1	1536.8016467	High	Not Found	High	1.2e9		2.4e7	4.08670806884766	High	0	4.638E-06
High	[K].VYAGNEHNHAAQQPQVLDI.[-]		0.000119587	0	1	1	38	B5XSS1	B5XSS1 [124-142]	0	2104.02064077	High	High	High	2.6e9	4.5e8	1.6e8	4.00391626358032	High	0	9.165E-05
High	[K].VYAGNEHNHAAQQPQVLDI.[-]	1xDeamidated [Q/N]	0.00555767	0	1	1	52	B5XSS1	B5XSS1 [124-142]	0	2105.00465677	High	High	High	2.5e8	7.2e7	5.4e7	3.92626881599426	High	0.0006281	0.01507
High	[K].VYAGNEHNHAAQQPQVLDI.[-]	2xDeamidated [N5; N8]	0.0305844	0	1	1	1	B5XSS1	B5XSS1 [124-142]	0	2105.98867277	High	Not Found	Not Found				2.49893140792847	High	0	0.0003302
High	[R].NMINVALNHGTLQHPVK.[G]		1.64299E-06	0	1	1	28	A6TEV5	A6TEV5 [70-86]	0	1886.00651121	High	High	High	2.5e9	7.4e6		4.88123035430908	High	0	3.825E-11
High	[R].LIDQSTAEIVETAKR.[T]		0.000111692	0	1	1	7	A6TEX3	A6TEX3 [17-31]	1	1673.90683995	High	High	High	7.2e8	1.7e8	5.0e7	4.75101757049561	High	0	1.255E-08
High	[K].LADEVDESTKEAEK.[A]		3.62822E-05	0	1	1	6	A6T5N6	A6T5N6 [493-506]	1	1563.73843721	High	High	High	2.0e8	1.7e8	9.2e7	4.59287405014038	High	0	5.804E-08
High	[R].EEVIDHLGTIAK.[S]		0.000581423	0	1	1	10	A6T5N6	A6T5N6 [88-99]	0	1324.71070654	High	High	High	1.3e8	3.8e7	2.8e7	3.55779767036438	High	0	2.484E-07
High	[R].EPEIVDTANFLNALGAK.[I]		6.20081E-05	0	1	2	2	A6TEK8	A6TEK8 [188-204]	0	1801.93305467	Not Found	High	Not Found		1.2e8		4.04953479766846	High	0	2.072E-07
High	[R].GVNVLADAVK.[V]		0.00500444	0	1	3	6	A6TH53	A6TH53 [19-28]	0	985.56767131	High	High	High	5.4e9	3.2e9	2.9e9	3.54282093048096	High	0	1.218E-05
High	[K].APVVVPAGVDVK.[IV]		0.000673557	0	1	2	10	A6TEV7	A6TEV7 [7-18]	0	1150.68303536	High	High	High	8.2e9	6.5e9	5.2e9	3.04055380821228	High	0	4.298E-07
High	[R].HLVVIKPK.[S]		0.0557074	0	1	1	2	A6TG44	A6TG44 [198-205]	0	933.62439843	Not Found	High	High			3.0e7	2.47477436065674	High	0	0.000994
High	[K].YIVALDQGTTSSR.[A]		0.00012737	0	1	2	6	A6TFR2	A6TFR2 [6-18]	0	1410.7223338	High	High	High	6.9e7	4.4e7	3.5e7	4.2100772857666	High	0	1.592E-08
High	[R].VDLDGNPCGELEEQHIAHAR.[Q]	1xDeamidated [Q14]; 1xCarbamidomethyl [C8]	0.0203088	0	1	2	3	A6TB02	A6TB02 [81-100]	0	2261.02513442	Not Found	High	High				2.29060506820679	High	0	0.0001552
High	[R].VDLDGNPCGELEEQHIAHAR.[Q]	1xCarbamidomethyl [C8]	3.13554E-06	0	1	2	8	A6TB02	A6TB02 [81-100]	0	2260.04111842	High	High	High	6.7e8	2.2e8	7.6e7	4.90849494934082	High	0	2.339E-08
High	[R].FTVLISPHVNK.[D]		0.000336668	0	1	1	33	A6TEX3	A6TEX3 [49-59]	0	1254.72048348	High	High	High	9.0e8	2.6e7	6.7e7	3.24129176139832	High	0	6.432E-06
High	[R].ITNITDVTPIPHNGCRPPK.[K]	2xDeamidated [N3; N13]; 1xCarbamidomethyl [C15]	0.00890468	0	1	1	2	A6TEV0	A6TEV0 [107-125]	0	2132.080465	Not Found	Not Found	High			3.2e7	3.9815092086792	High	0	3.454E-05
High	[K].AIAQVGTISANSDETVGK.[L]		9.61338E-07	0	1	3	175	A6TH53	A6TH53 [143-160]	0	1760.90248278	High	High	High	1.4e9	1.0e9	1.4e9	5.61881113052368	High	0	1.998E-11
High	[R].ITNITDVTPIPHNGCRPPK.[K]	1xDeamidated [N13]; 1xCarbamidomethyl [C15]	1.74075E-06	0	1	1	24	A6TEV0	A6TEV0 [107-125]	0	2131.096449	High	High	High	4.5e9	3.4e9	2.1e9	4.58440017700195	High	0	1.227E-07
High	[R].ADYADSFTENGTHGSDSVESAAR.[E]		3.70966E-06	0	1	1	6	A6TCD7	A6TCD7 [105-127]	0	2387.00181512	High	High	High	1.4e8		2.5e7	4.59620666503906	High	0	2.658E-11
High	[R].VGGSTYQVPVEVRPVR.[R]		0.000118961	0	2	2	20	A6TEX9; B5XN86	A6TEX9 [80-95]; B5XN86 [80-95]	0	1742.95479324	High	High	High	7.7e9	4.1e9	2.2e9	4.5678563117981	High	0	4.425E-08
High	[R].AGENVGVLLR.[G]		0.00348478	0	1	1	116	A6TEX7	A6TEX7 [271-280]	0	1027.58946937	High	High	High	7.5e9	2.0e9	1.3e9	3.068523645401	High	0	1.76E-05
High	[K].KTAEDYLGEPVTEAVITVPAYFNDAQR.[Q]		6.4747E-06	0	1	2	14	A6T4F4	A6T4F4 [125-151]	1	2997.48400678	High	High	High		4.7e7		6.06835889816284	High	0	7.308E-11
High	[K].KTAEDYLGEPVTEAVITVPAYFNDAQR.[Q]	1xDeamidated [Q/N]	0.00273737	0	1	2	11	A6T4F4	A6T4F4 [125-151]	1	2998.46802278	High	High	High	4.0e7	3.3e7	3.5e7	6.80341005325317	High	0	4.096E-06
High	[R].VADLFEAR.[R]		0.0548656	0	1	1	5	A6TGP1	A6TGP1 [1141-1148]	0	920.48360738	High	High	High	6.5e8	3.7e8	2.3e8	2.64380693435669	High	6.232E-05	0.002189
High	[K].ATIELLNR.[Q]		0.00678229	0	1	2	9	A6T6Q6	A6T6Q6 [28-35]	0	929.54145659	High	High	High	1.7e9	6.2e8	3.4e7	2.52252340316772	High	0	0.0009241
High	[R].LGIFTPK.[Q]		0.0554254	0	1	2	6	A6TCI3	A6TCI3 [237-243]	0	775.47125189	High	High	High	6.7e7	6.4e7	3.5e7	2.13051843643188	High	0	0.0009863
High	[K].FVVEGDLR.[R]		0.0224157	0	1	1	14	B5XNB4	B5XNB4 [63-70]	0	934.49925744	High	High	High				3.3120744228363	High	0	0.0001865
High	[K].NDWLDCAK.[K]	1xCarbamidomethyl [C6]	0.0387634	0	1	1	6	A6TGB8	A6TGB8 [310-317]	0	1021.44075656	High	High	High	3.7e8	7.8e7	2.8e7	2.69813275337219	High	0	0.0006918
High	[K].AIMASDLGLNPSSAGSDIR.[V]		7.24707E-08	0	1	1	16	B5Y1J9	B5Y1J9 [81-99]	0	1874.92765166	High	High	High	1.6e9	8.8e8	5.7e7	6.7949686050415	High	0	2.169E-14
High	[K].LAFALSK.[T]		0.0315468	0	1	1	6	B5XZC1	B5XZC1 [258-264]	0	749.45560183	High	High	High	9.5e7	5.8e7	2.4e7	2.52624773979187	High	0	0.0003475
High	[K].AADDNAELFTGSDR.[K]		0.000801053	0	1	1	2	A6T9H9	A6T9H9 [655-668]	0	1481.65029099	Not Found	Not Found	High			6.9e7	3.83572125434875	High	0	2.555E-06
High	[R].ADYADSFTENGTHGSDSVESAAR.[E]	1xDeamidated [N10]	3.29125E-07	0	1	1	15	A6TCD7	A6TCD7 [105-127]	0	2387.98583112	High	High	High	1.2e8	4.0e7	4.1e7	4.73169708251953	High	0	1.91E-12
High	[R].QLYGEPTITER.[H]		0.00737518	0	1	2	6	A6TD54	A6TD54 [456-466]	0	1306.66375636	High	High	High	4.7e8	4.0e8	6.9e7	2.68002271652222	High	0	2.461E-05
High	[K].EFFGSSQLSQFMDQNNPLSEITHK.[R]	1xDeamidated [Q/N]	0.00142004	0	1	2	5	A6TGP0	A6TGP0 [504-527]	0	2785.27738539	Not Found	High	High				3.382479429245	High	0	2.625E-05
High	[K].IDLPAADPER.[V]		0.0290441	0	1	2	3	A6TCI3	A6TCI3 [133-142]	0	1096.56331414	Not Found	High	High		1.1e8	4.4e7	2.66254544258118	High	0	0.0003
High	[K].LIEGTVAAVPPQGGR.[K]		0.000587564	0	1	2	6	A6T5I1	A6T5I1 [214-228]	0	1464.8169029	High	High	High	1.8e8	1.4e8	1.1e8	2.93516182899475	High	0	2.673E-07
High	[K].QEIVTDPLEQEVNK.[S]		0.0253871	0	1	1	6	A6TBX3	A6TBX3 [22-35]	0	1641.83300631	High	High	High		8.9e6	8.7e6	3.59929513931274	High	0	0.0003087
High	[R].AIGEVTDVVEK.[E]		0.00121943	0	1	1	4	B5XNL6	B5XNL6 [55-65]	0	1159.62049461	Not Found	High	High		2.9e8	2.8e8	3.6977322101593	High	0	9.517E-07
High	[K].ADESLDKLADEVDESTK.[E]		1.6497E-05	0	1	1	10	A6T5N6	A6T5N6 [486-502]	1	1864.86582238	High	High	High	4.7e7	2.8e7	1.9e7	4.56770181655884	High	0	3.973E-10
High	[K].AAQGLIDAAR.[N]		0.00266646	0	1	1	6	A6T4J7	A6T4J7 [898-907]	0	985.54251919	High	High	High	8.0e7	7.4e7	6.0e7	3.25903820991516	High	0	4.235E-06
High	[R].ITHIPTGLVTQCQNDR.[S]	1xCarbamidomethyl [C12]	2.63327E-05	0	1	1	6	B5XUF3	B5XUF3 [263-278]	0	1852.93340611	High	High	High	3.2e8	1.4e8	5.7e7	4.35647773742676	High	0	4.998E-09
High	[K].RGGTVQYVDASR.[I]		0.00247753	0	1	2	6	A6TGP0	A6TGP0 [720-731]	1	1308.6654877	High	High	High	5.3e8	4.3e8	6.6e8	3.64941549301147	High	0	3.259E-05
High	[K].VTLEPLER.[G]		0.0574285	0	1	1	5	A6TEU8	A6TEU8 [26-33]	0	956.54112222	High	High	High	1.2e9	1.4e9	7.0e8	2.08192944526672	High	0.004857	0.1244
High	[R].ISALGPGGLTR.[E]		0.000848704	0	1	2	6	A6TGP0	A6TGP0 [530-540]	0	1041.60511943	High	High	High	9.2e8	1.0e9		2.90538311004639	High	0	8.244E-07
High	[K].AHPDVELYTASVDK.[G]		0.000173659	0	1	2	8	A6TCB0	A6TCB0 [172-185]	0	1544.75911318	High	High	High	3.2e8		2.7e7	3.26785445213318	High	0	2.803E-08
High	[K].HYYLGNAEEIAAK.[A]		9.4519E-06	0	1	1	31	B5XZB2	B5XZB2 [227-239]	0	1478.7274192	High	High	High	5.9e8	1.5e7	1.4e7	4.82999277114868	High	0	1.438E-10
High	[K].LFAAAGQAAPEVK.[Y]		7.53146E-05	0	1	1	6	A6T5N6	A6T5N6 [553-565]	0	1272.69466262	High	High	High	1.5e9	1.4e9	1.4e9	4.16696548461914	High	0	1.091E-07
High	[K].LMDLTTLNDDDTNEK.[V]		0.000290612	0	1	1	8	B5Y277	B5Y277 [14-28]	0	1737.78473541	High	High	High	5.3e8	3.4e8		4.16793632507324	High	0	7.067E-08
High	[R].QIVSNAGEEPSVVANNVK.[A]		4.46389E-07	0	1	3	13	A6TH53	A6TH53 [453-470]	0	1854.95558096	High	High	High	8.7e9	6.4e9	5.1e9	5.22730207443237	High	0	1.34E-12
High	[R].TALTEHLDTMAER.[A]		3.31819E-05	0	1	2	26	A6T6Q6	A6T6Q6 [71-83]	0	1487.71586819	High	High	High	1.3e9	7.5e8	4.3e8	4.37707471847534	High	0	2.893E-07
High	[K].VLQVQTENLQAER.[N]		0.00049926	0	1	2	6	A6T6Z0	A6T6Z0 [39-51]	0	1527.81254573	High	High	High	8.2e8	9.3e8	8.6e8	4.37634563446045	High	0	5.999E-07
High	[K].DGIPAVVER.[L]		0.0133168	0	1	1	6	A6TEW9	A6TEW9 [72-80]	0	955.52072113	High	High	High	4.2e8	3.5e8	2.8e8	2.19674205780029	High	0	7.18E-05
High	[R].TGNRHDLAVEPPAPTVLQK.[L]		5.82191E-05	0	1	1	7	B5Y275	B5Y275 [227-245]	1	2043.09816284	High	High	High	4.1e8	3.9e8	1.4e8	3.64203596115112	High	0	3.867E-09
High	[K].QLLNEFPELK.[G]		0.0107495	0	1	1	9	B5XTS2	B5XTS2 [166-175]	0	1230.67286456	High	High	High	1.0e8	1.2e7	1.6e7	3.31615471839905	High	0	5.219E-05
High	[K].LHVHDENNECGIGDKVEIR.[E]	1xDeamidated [N]; 1xCarbamidomethyl [C10]	0.000286067	0	1	1	5	A6TEW3	A6TEW3 [44-62]	1	2235.04586988	Not Found	High	High				4.22436666488647	High	0	6.875E-08
High	[K].LHVHDENNECGIGDKVEIR.[E]	1xCarbamidomethyl [C10]	2.72723E-08	0	1	1	27	A6TEW3	A6TEW3 [44-62]	1	2234.06185388	High	High	High	2.9e8	2.0e6	7.7e5	5.70155620574951	High	0	2.515E-12
High	[R].ADITPANVDTVTR.[E]		0.000784397	0	1	2	6	B5Y1K5	B5Y1K5 [16-28]	0	1372.70668374	High	High	High	3.0e8	3.5e8	3.7e8	3.38130974769592	High	0	1.504E-06
High	[K].GEAIGVIAAQSIGEPGTQLTMR.[T]	1xDeamidated [Q]	0.000724961	0	1	1	7	A6TGP1	A6TGP1 [912-933]	0	2200.1278083	High	High	Not Found		2.3e7		3.93049955368042	High	0	2.391E-05
High	[K].GEAIGVIAAQSIGEPGTQLTMR.[T]		0.00106377	0	1	1	3	A6TGP1	A6TGP1 [912-933]	0	2199.1437923	High	High	Not Found	2.5e7	3.9e7		3.42564964294434	High	0	7.374E-07
High	[K].SQVTFQYDDGK.[I]		0.0101487	0	1	2	4	A6TDV1	A6TDV1 [167-177]	0	1287.58517169	Not Found	High	High				3.11543130874634	High	0	7.211E-05
High	[R].RDWENPGVTQLNR.[L]		0.0330463	0	1	2	8	A6TI29	A6TI29 [15-27]	1	1584.78772798	High	High	High	2.1e8		1.2e7	3.74255728721619	High	1.608E-05	0.001269
High	[R].ATLESIAFQTR.[D]		0.00948164	0	1	1	4	A6TFR2	A6TFR2 [380-390]	0	1236.6582771	High	High	Not Found		1.7e7		2.81062626838684	High	0	0.0001916
High	[K].DLDLAQANATDQLKK.[A]		0.000461426	0	1	2	12	B5XZM0	B5XZM0 [53-67]	1	1643.85988977	High	High	High	3.1e8	1.6e8	1.1e8	3.92427730560303	High	0	2.418E-07
High	[K].FICIADASK.[Q]	1xCarbamidomethyl [C3]	0.0234875	0	1	2	6	A6TDS5	A6TDS5 [113-121]	0	1024.51319323	High	High	High	3.4e8	3.0e8	7.2e7	2.13075947761536	High	1.608E-05	0.001168
High	[R].LVADLIR.[G]		0.0322048	0	1	1	11	A6TEW7	A6TEW7 [19-25]	0	799.50361461	High	High	High	1.9e9	9.3e8	7.5e8	1.67543351650238	High	0.0001369	0.00478
High	[R].QIVSNAGEEPSVVANNVK.[A]	1xDeamidated [N/Q]	7.50974E-07	0	1	3	42	A6TH53	A6TH53 [453-470]	0	1855.93959696	High	High	High	1.1e9	1.2e9	1.1e9	5.83544254302979	High	0	2.823E-11
High	[K].AAQVPVVVAVNK.[I]		0.00197686	0	1	2	5	A6TEI7	A6TEI7 [494-505]	0	1194.72048348	High	High	High	6.1e8	8.3e8	8.0e8	2.74001836776733	High	0	2.261E-06
High	[R].VPETMQAEAFAK.[A]		0.00339454	0	1	1	6	B5XXP0	B5XXP0 [39-50]	0	1321.64566349	High	High	High		1.2e8		3.71810483932495	High	0	6.053E-06
High	[K].LNALGDELR.[F]		0.0147816	0	1	1	6	B5Y235	B5Y235 [852-860]	0	1000.54218482	High	High	High	2.5e8	1.9e8	6.4e7	2.58358550071716	High	0	0.0003955
High	[R].EQLGLSQQAVAER.[L]		0.0023632	0	1	2	2	A6TCD5	A6TCD5 [24-36]	0	1428.74413186	Not Found	High	Not Found		4.3e7		2.99404573440552	High	0	2.431E-05
High	[R].QVSEAAGKPLGYGTAEFAK.[R]		3.82188E-09	0	1	1	18	Q48436	Q48436 [196-214]	0	1923.98106745	High	High	High	8.9e8	1.0e9	3.1e8	5.55048418045044	High	0	1.447E-13
High	[R].ILEVPVGR.[G]		0.0253871	0	1	2	6	A6TG38	A6TG38 [94-101]	0	882.54072836	High	High	High	4.1e8	4.9e8	2.7e8	1.84737086296082	High	0	0.0002343
High	[R].ELPELTEEFIK.[R]		0.00378994	0	2	2	15	A6T5H9; B5Y0U3	A6T5H9 [244-254]; B5Y0U3 [244-254]	0	1347.70422417	High	High	High	3.6e8			3.09525108337402	High	0	0.0001518
High	[R].LVDIVEPTEK.[T]		0.00538558	0	1	1	8	A6TEX3	A6TEX3 [73-82]	0	1142.63033104	High	High	High	5.2e9	5.9e9	4.5e9	3.36278343200684	High	0	2.402E-05
High	[R].LSPIAEQLDK.[I]		0.0203088	0	1	2	6	A6THI2	A6THI2 [28-37]	0	1113.61501535	High	High	High	1.0e8	1.3e8	9.9e7	2.69002223014832	High	0	0.0001562
High	[R].VFPDKPITEKPLEVR.[M]		0.00320415	0	1	1	9	A6TEW5	A6TEW5 [67-81]	0	1768.00034645	High	High	High	1.6e8	1.4e8	1.9e8	2.43357586860657	High	0	7.631E-06
High	[K].SLEEAGAEVEVK.[-]		7.41367E-05	0	1	2	969	A6TGN9	A6TGN9 [110-121]	0	1260.6317875	High	High	High	1.2e7	6.2e7	3.1e7	5.01011037826538	High	0	1.74E-08
High	[R].GITINTSHVEYDTPTR.[H]	1xDeamidated [N5]	6.93242E-06	0	1	1	23	A6TEX7	A6TEX7 [60-75]	0	1804.87118309	High	High	High	1.9e8	1.1e8	6.1e7	4.69993305206299	High	0	3.718E-09
High	[R].GITINTSHVEYDTPTR.[H]		5.95263E-06	0	1	1	60	A6TEX7	A6TEX7 [60-75]	0	1803.88716709	High	High	High	2.8e9	1.4e9	7.5e8	5.474937915802	High	0	7.053E-10
High	[R].GPIEFSNQELDDLIIR.[R]	2xDeamidated [N7; Q8]	0.0109193	0	2	2	2	B5XVT8; A6TC43	B5XVT8 [158-173]; A6TC43 [158-173]	0	1860.92255036	High	High	Not Found	7.3e7			2.33950901031494	High	0	5.045E-05
High	[K].SVDAMIPIGR.[G]		0.0067116	0	1	2	2	A6TG38	A6TG38 [152-161]	0	1058.5662911	High	Not Found	Not Found	4.3e8			2.70336532592773	High	0	2.068E-05
High	[R].GPIEFSNQELDDLIIR.[R]	1xDeamidated [N/Q]	0.0092853	0	2	2	2	B5XVT8; A6TC43	B5XVT8 [158-173]; A6TC43 [158-173]	0	1859.93853436	Not Found	High	Not Found				2.35858964920044	High	0	3.732E-05
High	[K].ALTEANGDIELAIENMR.[K]		0.0170155	0	1	1	3	A6T4X2	A6T4X2 [26-42]	0	1859.91675263	High	Not Found	High				3.52200555801392	High	1.608E-05	0.001187
High	[K].VAIANVLK.[E]		0.0322048	0	1	2	6	A6TEV8	A6TEV8 [34-41]	0	827.53491473	High	High	High	6.2e8	7.8e8	5.7e8	2.40992999076843	High	0.0001926	0.006803
High	[K].ATSFNELMNQQA.[-]		0.0215035	0	2	2	2	A6T5H9; B5Y0U3	A6T5H9 [421-432]; B5Y0U3 [421-432]	0	1353.61034057	High	Not Found	Not Found	4.0e8			3.61256909370422	High	0	0.0001729
High	[R].FGVIYAGAQK.[N]		0.00395238	0	1	2	6	A6T700	A6T700 [189-198]	0	1053.57275671	High	High	High	2.1e8	3.0e8	2.2e8	3.44051885604858	High	0	8.573E-06
High	[K].VILSGEVTRPVTVR.[G]		0.00124532	0	1	1	25	B5XNB2	B5XNB2 [110-123]	0	1525.90605223	High	High	High	3.8e9	2.1e9	2.1e9	2.6213641166687	High	0.0004465	0.01296
High	[K].KRPFYQVVVTDSR.[N]		0.00023927	0	1	2	15	A6TCL7	A6TCL7 [13-25]	1	1594.87000108	High	High	High	4.2e8			4.20407819747925	High	0	7.78E-08
High	[R].IAQAAWQVNETTENIGAR.[R]		3.74885E-06	0	1	2	26	B5XZ37	B5XZ37 [377-394]	0	1971.98827805	High	High	High	7.3e7	5.3e7	6.4e7	5.37054491043091	High	0	2.142E-09
High	[K].LAGLTGQNEDQNVGIK.[V]	1xDeamidated [Q/N]	5.61833E-06	0	1	3	40	A6TH53	A6TH53 [426-441]	0	1657.83915474	High	High	High		2.7e8	1.2e8	4.92572069168091	High	0	9.504E-11
High	[K].LAGLTGQNEDQNVGIK.[V]		3.43255E-07	0	1	3	10	A6TH53	A6TH53 [426-441]	0	1656.85513874	High	High	High	1.4e10	1.1e10	2.5e9	5.20299768447876	High	0	3.6E-13
High	[K].AYGSTNPINVVR.[A]	1xDeamidated [N9]	0.00312117	0	1	1	2	A6TEV5	A6TEV5 [127-138]	0	1291.66409116	High	Not Found	Not Found	1.3e7			2.76133489608765	High	6.232E-05	0.002689
High	[K].AYGSTNPINVVR.[A]		0.00095769	0	1	1	10	A6TEV5	A6TEV5 [127-138]	0	1290.68007516	High	High	High	7.1e9	8.2e9		3.99438881874084	High	0	3.839E-05
High	[R].VGLLTGDVAQK.[K]		0.00547095	0	1	2	5	A6TGG9	A6TGG9 [283-293]	0	1100.63099978	High	High	High	8.9e7	9.5e7	6.7e7	2.78814315795898	High	0	1.97E-05
High	[R].VPTNEPIIIK.[R]		0.00781247	0	1	1	6	A6TEE9	A6TEE9 [76-85]	0	1123.67213633	High	High	High	6.7e8	8.4e8	6.0e8	3.12944555282593	High	0.000779	0.01838
High	[K].ALTEANGDIELAIENMR.[K]	1xDeamidated [N]	2.82276E-06	0	1	1	16	A6T4X2	A6T4X2 [26-42]	0	1860.90076863	High	High	High	1.8e7	2.6e8		5.70023822784424	High	0	1.625E-11
High	[-].MQGSVTEFLKPR.[L]		0.00121943	0	1	1	2	A6TEU8	A6TEU8 [1-12]	0	1392.73039616	High	Not Found	Not Found	6.3e8			3.09007263183594	High	0	9.439E-07
High	[K].VGTVTPNVAEAVK.[N]		0.00233852	0	1	2	4	A6TGN6	A6TGN6 [142-154]	0	1284.71579194	High	High	Not Found	9.5e9	9.4e9		2.73291087150574	High	0	4.529E-06
High	[K].IGVLTSGGDAPGMNAAIR.[G]		9.70351E-06	0	1	1	8	A6TGB8	A6TGB8 [5-22]	0	1699.87957939	High	High	High	2.6e9		9.1e8	4.6602668762207	High	0	9.928E-10
High	[K].ITLSTQPADGR.[W]		0.000406764	0	1	1	4	A6TCE4	A6TCE4 [7-17]	0	1158.61132692	High	Not Found	High	3.3e8		2.6e8	3.66306614875793	High	0	1.11E-06
High	[K].GYRPQFYFR.[T]		0.000875878	0	1	1	80	A6TEX7	A6TEX7 [326-334]	0	1233.61635283	High	High	High	4.6e8	5.3e7	3.7e7	3.88187170028687	High	0	5.219E-07
High	[K].EAYEILTDAQK.[R]		0.00363416	0	1	2	4	A6T4F5	A6T4F5 [52-62]	0	1280.6368729	High	Not Found	High	1.1e8		4.5e7	3.65867781639099	High	0	7.645E-06
High	[R].DQGKDPATLEHVVPFK.[V]		1.12415E-05	0	1	2	22	A6TGT4	A6TGT4 [446-461]	1	1780.92282438	High	High	High	2.3e9	2.2e8	3.2e8	5.12961387634277	High	0	7.696E-10
High	[K].ALAAALGQIEK.[Q]		0.0023632	0	1	2	8	A6TCW1	A6TCW1 [10-20]	0	1084.63608518	High	High	High	6.7e8	1.8e8		3.41416144371033	High	0	1.691E-05
High	[R].DGYADGWAQAGTAR.[A]		5.18637E-05	0	1	1	25	A6TEV7	A6TEV7 [56-69]	0	1438.63458144	High	High	High		7.1e8		4.90557861328125	High	0	1.113E-07
High	[K].GIHPNYDEITATCSCGNVMK.[I]	1xDeamidated [N]; 2xCarbamidomethyl [C13; C15]	3.59029E-05	0	1	1	3	A6TGC6	A6TGC6 [4-23]	0	2267.97296456	High	Not Found	High	5.8e7		2.7e7	4.61831474304199	High	0	1.61E-09
High	[K].GIHPNYDEITATCSCGNVMK.[I]	2xCarbamidomethyl [C13; C15]	6.31424E-07	0	1	1	19	A6TGC6	A6TGC6 [4-23]	0	2266.98894856	High	High	High	8.9e8	5.0e8	1.7e8	5.44736194610596	High	0	1.233E-09
High	[K].DLEHPIEVPVGK.[A]		0.000835434	0	1	2	11	A6TG36	A6TG36 [71-82]	0	1332.71579194	High	High	High	1.0e9	6.2e8	4.2e8	3.46499276161194	High	0	3.033E-06
High	[K].FGDAGSFDYGR.[N]		0.00115097	0	1	1	4	Q48473	Q48473 [104-114]	0	1191.50652753	Not Found	High	High		7.2e7	6.2e7	3.78228950500488	High	0	1.074E-06
High	[K].ADVQGSVEAISDSLLK.[L]		1.54889E-05	0	1	2	9	A6TEI7	A6TEI7 [701-716]	0	1631.84865637	High	High	High		3.2e8	1.5e8	4.91889667510986	High	0	3.829E-09
High	[K].YFGTSDMEYGK.[A]		0.0436161	0	1	1	10	B5Y275	B5Y275 [394-404]	0	1297.54052973	High	High	High	4.2e8	8.6e7		2.09300827980042	High	6.232E-05	0.003007
High	[K].SLGITNPDEIDR.[Y]		0.00450617	0	1	1	4	B5Y1K6	B5Y1K6 [7-18]	0	1329.66448459	Not Found	High	High		5.0e7	4.9e7	3.14974546432495	High	0	6.095E-05
High	[K].LHGGEPANFLDVGGGATK.[E]		7.83214E-07	0	1	1	14	A6T6F6	A6T6F6 [278-295]	0	1739.87112317	High	High	High	3.0e8	3.4e7	4.1e7	4.34475564956665	High	0	4.207E-09
High	[R].DEDKLHAPDNAYVMQTR.[R]		0.00299284	0	1	1	1	B5XXK6	B5XXK6 [390-406]	1	2002.92871426	Not Found	High	Not Found		6.2e7		4.74972438812256	High	0	4.832E-06
High	[R].SQQQAGLLDTPIR.[Y]		0.000932865	0	1	1	15	Q9F663	Q9F663 [83-95]	0	1426.76486732	High	High	High	1.5e10	7.7e9	2.2e9	3.80316114425659	High	0	6.04E-06
High	[R].STGSYSLVTQQPLGGK.[A]		2.04869E-06	0	1	2	11	A6TGP0	A6TGP0 [1247-1262]	0	1622.83842608	High	High	High	1.8e9	1.1e9	7.2e7	4.47878313064575	High	0	2.484E-10
High	[R].ANVSTTTVSHVINK.[T]		0.00116925	0	1	2	2	A6TA06	A6TA06 [11-24]	0	1470.79108204	High	Not Found	Not Found	4.4e7			3.33802080154419	High	0	8.809E-07
High	[R].TGDIGLFR.[I]		0.0212812	0	1	1	6	A6TCV9	A6TCV9 [674-681]	0	878.47304272	High	High	High	1.9e8	6.1e7	5.5e7	2.56009602546692	High	0	0.0004898
High	[R].DEDKLHAPDNAYVMQTR.[R]	1xDeamidated [N10]	0.00151241	0	1	1	1	B5XXK6	B5XXK6 [390-406]	1	2003.91273026	Not Found	High	Not Found				4.45174694061279	High	0	1.392E-06
High	[R].LAAHPPFASWR.[N]		0.00154452	0	1	2	12	A6TI29	A6TI29 [28-38]	0	1252.65855198	High	High	High	3.7e8	5.1e7	2.5e7	3.38405752182007	High	0	1.446E-06
High	[K].TAPPQISAEVLK.[K]		0.0065039	0	1	2	8	A6T4F4	A6T4F4 [110-121]	0	1253.70997831	High	High	High	1.7e9	4.9e8		1.89924120903015	High	0	7.134E-05
High	[R].NGPQLAELVK.[L]	1xDeamidated [N/Q]	0.0158184	0	2	2	3	B5XVT8; A6TC43	B5XVT8 [336-345]; A6TC43 [336-345]	0	1069.58880106	Not Found	Not Found	High			1.5e7	2.63046431541443	High	1.608E-05	0.001564
High	[R].NGPQLAELVK.[L]		0.0152515	0	2	2	4	B5XVT8; A6TC43	B5XVT8 [336-345]; A6TC43 [336-345]	0	1068.60478506	High	Not Found	High	2.5e8		1.6e8	2.61261630058289	High	0	0.0002577
High	[K].DLVESAPAALK.[E]		0.00412177	0	1	2	12	A6TGN9	A6TGN9 [86-96]	0	1113.61501535	High	High	High	2.6e10	1.6e10	9.2e9	3.17461252212524	High	0	3.292E-05
High	[K].QAIVAEVSEVAK.[G]	1xDeamidated [Q1]	0.0183022	0	1	2	1	P0A297	P0A297 [9-20]	0	1244.67325885	High	Not Found	Not Found	2.5e7			2.66567802429199	High	0	0.0001282
High	[K].QAIVAEVSEVAK.[G]		0.000717384	0	1	2	157	P0A297	P0A297 [9-20]	0	1243.68924285	High	High	High	3.1e8	2.7e8	5.0e7	3.94153118133545	High	0	3.622E-07
High	[K].TPVGNTAAVCIYPR.[F]	1xCarbamidomethyl [C10]	9.75463E-06	0	1	1	12	B5Y277	B5Y277 [38-51]	0	1518.77332385	High	High	High	9.3e8	4.9e7	1.3e7	4.76984930038452	High	0	1.536E-10
High	[R].ALALADAIK.[L]		0.0149366	0	1	1	6	P26420	P26420 [177-185]	0	885.54039399	High	High	High	1.3e8	5.1e7	6.5e7	2.12382650375366	High	0	0.0003512
High	[R].FAPSPTGYLHVGGAR.[T]		0.000406764	0	2	2	3	B5XVT8; A6TC43	B5XVT8 [7-21]; A6TC43 [7-21]	0	1529.78593715	High	High	High	5.9e8	1.9e7		3.80167174339294	High	0	2.015E-07
High	[R].GTADAVTQNLDIISR.[Y]		0.0026946	0	1	1	4	A6TF49	A6TF49 [116-130]	0	1573.81802499	High	High	Not Found	1.3e8	1.2e8		2.84093976020813	High	0	9.821E-05
High	[R].QQDLVDYSPVSEK.[H]		0.000105419	0	1	10	12	P37323	P37323 [74-86]	0	1507.72747869	High	High	High	1.6e9	5.2e8	1.6e8	4.38982820510864	High	0	1.134E-08
High	[R].VNSDVLTVSTVNSQDQVTQKPLR.[D]	1xDeamidated [N/Q]	0.000796856	0	1	2	3	B5XND7	B5XND7 [6-28]	0	2529.31548549	Not Found	High	High				4.07346820831299	High	0	4.376E-07
High	[R].VNSDVLTVSTVNSQDQVTQKPLR.[D]		1.80596E-06	0	1	2	10	B5XND7	B5XND7 [6-28]	0	2528.33146949	High	High	High	2.8e8	1.4e8	8.1e7	5.0392279624939	High	0	1.067E-11
High	[K].VANLGSLGDQVNVK.[A]		9.14764E-05	0	2	2	14	A6THB4; B5Y305	A6THB4 [9-22]; B5Y305 [9-22]	0	1413.76961835	High	High	High	1.1e10	2.8e9	2.5e9	4.58322763442993	High	0	2.388E-08
High	[R].FNSLTPEQQR.[D]	1xDeamidated [N/Q]	0.00272304	0	1	1	15	A6TCJ1	A6TCJ1 [107-116]	0	1220.59059189	High	High	High	1.2e9	9.5e8	7.4e8	3.64910387992859	High	0	4.039E-06
High	[R].WAVGCAQAAQEDILK.[A]	1xCarbamidomethyl [C5]	9.85768E-06	0	1	1	8	B5Y235	B5Y235 [687-701]	0	1659.81591686	High	High	High	2.5e8	9.5e7		4.91907835006714	High	0	3.789E-10
High	[K].EQVQQALNAR.[K]		0.00403619	0	1	2	6	A6TAI3	A6TAI3 [65-74]	0	1156.60691026	High	High	High	4.5e8	4.0e8	3.4e8	3.19663739204407	High	0	1.225E-05
High	[R].SWSFGEVK.[K]		0.0291947	0	1	1	10	A6TGP1	A6TGP1 [32-39]	0	939.45705829	High	High	High	3.9e8	1.3e8	2.0e7	2.28341841697693	High	6.232E-05	0.002587
High	[K].AFNEMQPIVDR.[Q]	1xOxidation [M5]	0.0379748	0	1	2	2	B5Y237	B5Y237 [50-60]	0	1335.63616183	High	Not Found	Not Found	6.5e7			2.53898549079895	High	1.608E-05	0.001447
High	[K].AFNEMQPIVDR.[Q]		0.00273737	0	1	2	10	B5Y237	B5Y237 [50-60]	0	1319.64124683	High	High	High	5.3e9	7.0e6	8.8e8	3.92667889595032	High	0	4.406E-06
High	[K].AIGIEQPSLVR.[T]		0.000581423	0	1	1	6	B5XWN4	B5XWN4 [55-65]	0	1182.68409796	High	High	High	3.4e8	1.2e8	1.2e8	3.30516743659973	High	0	7.53E-07
High	[K].QLLEYDDVANDQR.[R]		0.000151485	0	1	2	11	A6T4P1	A6T4P1 [644-656]	0	1578.73944032	High	High	High	2.3e8	4.3e7	2.9e7	4.28104639053345	High	0	1.659E-07
High	[R].ALMEYDESLR.[SG]		0.00397317	0	1	2	9	A6TEN8	A6TEN8 [86-95]	0	1226.57216422	High	High	High		1.1e8		3.02519488334656	High	0	8.023E-06
High	[R].ILENGTVQPLDVK.[V]	1xDeamidated [N/Q]	7.69142E-05	0	1	2	13	A6TH52	A6TH52 [48-60]	0	1426.77878647	High	High	High	8.4e9	5.2e9	4.2e9	4.78227853775024	High	0	6.404E-09
High	[R].FPLCSSFK.[G]	1xCarbamidomethyl [C4]	0.0557074	0	1	1	16	Q9F663	Q9F663 [65-72]	0	985.48116488	High	High	High	3.5e9	4.1e8	1.4e8	2.41534900665283	High	1.608E-05	0.001442
High	[R].ILENGTVQPLDVK.[V]		0.000333149	0	1	2	9	A6TH52	A6TH52 [48-60]	0	1425.79477047	High	High	High	4.3e9	2.8e9	2.2e9	4.2840461730957	High	0	9.066E-08
High	[R].EGATVTGLDMGAEPLQVAR.[L]		0.000404633	0	1	1	2	A6TBT7	A6TBT7 [77-95]	0	1914.95895178	High	Not Found	Not Found	6.5e7			3.50971794128418	High	0	4.431E-07
High	[R].VALTGLTMAEK.[F]		0.00327212	0	1	2	10	A6TG36	A6TG36 [220-230]	0	1133.62347157	High	High	High	7.6e8	4.2e8	3.0e8	3.22226500511169	High	0	1.142E-05
High	[K].LTLGSALAAPQR.[Q]		0.000136374	0	1	1	14	Q9F663	Q9F663 [192-203]	0	1197.69499699	High	High	High	9.7e9	2.1e9	2.2e9	3.45458269119263	High	0	1.808E-08
High	[R].NAQPDTLDAVLAK.[L]		0.0138846	0	1	2	1	A6TEK8	A6TEK8 [253-265]	0	1355.71652017	High	Not Found	Not Found	3.4e8			2.84504175186157	High	0	7.815E-05
High	[R].NVVITDVNEYR.[L]		0.0026805	0	1	2	5	A6TFL2	A6TFL2 [190-200]	0	1321.67465539	Not Found	High	High				3.19172406196594	High	0	3.949E-06
High	[K].ANLDLASVTPELDMYDQNWPIR.[T]		0.00088979	0	1	2	4	A6TF49	A6TF49 [286-307]	0	2561.23406372	High	Not Found	High			2.2e6	3.55765819549561	High	0.0002208	0.008567
High	[K].LQMELIPER.[L]		0.0347941	0	1	1	2	A6TGP0	A6TGP0 [237-245]	0	1128.60815588	Not Found	Not Found	High			2.6e7	2.65022563934326	High	0	0.0004176
High	[K].AIVQLEDGVQISSGDTLAR.[I]		0.000284568	0	1	1	6	A6TGP1	A6TGP1 [1105-1123]	0	1972.03455949	High	High	Not Found	1.1e7	6.1e6		4.0550537109375	High	0	6.823E-08
High	[R].SGASVGIDDMVIPEKK.[Y]		4.596E-05	0	1	1	10	A6TGP1	A6TGP1 [635-650]	1	1645.84654793	High	High	High	2.4e8	2.6e7	3.4e7	4.12765884399414	High	0	2.95E-07
High	[R].LMDLGCYR.[G]	1xCarbamidomethyl [C6]	0.0251253	0	1	1	10	B5XNB4	B5XNB4 [80-87]	0	1027.46994824	High	High	High	1.3e9	4.1e8		3.00583553314209	High	0	0.0003751
High	[R].DWFLATAGDDKHVAK.[H]		0.00696228	0	1	2	3	A6TGT4	A6TGT4 [224-238]	1	1673.82819579	Not Found	High	High			1.9e7	3.09671664237976	High	0	2.213E-05
High	[K].DLSEELQILEAGLFSR.[I]		0.0191797	0	1	2	4	A6TGP0	A6TGP0 [959-974]	0	1819.94361933	Not Found	Not Found	High			9.7e6	3.28469753265381	High	0	0.0003193
High	[R].VPLPPLTEER.[R]		0.0180186	0	1	1	10	B5Y1J9	B5Y1J9 [100-109]	0	1150.64664984	High	High	High	2.9e9	9.0e8	8.3e8	2.53361487388611	High	0	0.0004296
High	[K].VTALFIDGK.[A]		0.0307428	0	1	1	6	A6TCV9	A6TCV9 [470-478]	0	963.55095865	High	High	High	1.7e8	6.4e7	2.6e7	2.75693893432617	High	1.608E-05	0.001185
High	[K].EATFEEMIAR.[R]		0.00373076	0	1	1	18	B5XSS1	B5XSS1 [86-95]	0	1196.56159956	High	High	High			2.9e7	3.52933287620544	High	0	1.909E-05
High	[K].KPQFVSPGQMGNIVDK.[F]		1.9235E-06	0	1	1	2	A6TAN5	A6TAN5 [139-154]	0	1744.90506588	High	Not Found	Not Found	1.2e8			5.72629499435425	High	0	8.101E-12
High	[R].GQQSFIIEPGER.[I]		0.0247377	0	1	2	6	A6TFN1	A6TFN1 [105-116]	0	1360.68555442	High	High	High				3.35463333129883	High	0	0.0002235
High	[R].LGAQQCQLSDDSLVR.[Q]	1xCarbamidomethyl [C6]	1.13736E-06	0	1	1	10	A6TD54	A6TD54 [441-455]	0	1689.82245872	High	High	High	8.8e8	6.7e8	2.9e8	5.04862308502197	High	0	1.552E-09
High	[R].KLNTEDTVQEWVDK.[I]		1.46961E-05	0	1	2	2	A6T9Y5	A6T9Y5 [94-107]	1	1704.84390534	Not Found	High	Not Found				4.6208028793335	High	0	3.219E-10
High	[R].FAPLNSWPDNVSLDK.[A]		0.00037201	0	1	1	9	A6T9H9	A6T9H9 [127-141]	0	1702.84351148	High	High	High	3.8e7			3.96371364593506	High	0	3.799E-05
High	[K].IVNPIMGVK.[F]		0.0270149	0	1	2	6	A6TEJ0	A6TEJ0 [216-224]	0	970.5753993	High	High	High	9.7e7	7.4e7	7.0e7	2.52347564697266	High	0	0.0002625
High	[R].ENEPFDVALRR.[F]		0.0264612	0	1	1	7	B5XU21	B5XU21 [8-18]	1	1345.68588879	High	High	High	2.9e8	3.9e7	3.8e7	2.6177134513855	High	0	0.000253
High	[R].IEAQIHGGGHER.[G]		0.0155729	0	1	1	2	A6TCF1	A6TCF1 [226-237]	0	1303.65017201	High	Not Found	Not Found	3.0e7			2.06110000610352	High	0	9.558E-05
High	[R].AAVPADWAVGDK.[T]		0.00169763	0	1	1	13	Q9F663	Q9F663 [222-233]	0	1199.60551329	High	High	High	1.0e10	4.4e9	4.3e9	2.92942643165588	High	0	3.931E-06
High	[R].WTDDDLYGIIR.[A]		0.0156543	0	1	1	2	B5Y235	B5Y235 [32-42]	0	1366.66375636	High	Not Found	Not Found	4.8e7			2.48793625831604	High	0	9.675E-05
High	[K].VLCTASIDEGVPR.[F]	1xCarbamidomethyl [C3]	0.000684257	0	1	1	4	B5XTF9	B5XTF9 [37-49]	0	1416.71514027	Not Found	High	High			2.5e7	3.62625479698181	High	0	3.471E-06
High	[R].AEQINALESVTIASK.[A]	1xDeamidated [N5]	0.00432102	0	1	1	1	A6THB4	A6THB4 [69-83]	0	1574.82719311	High	Not Found	Not Found				3.60716032981873	High	0	9.327E-06
High	[R].AEQINALESVTIASK.[A]		1.76632E-05	0	1	1	435	A6THB4	A6THB4 [69-83]	0	1573.84317711	High	High	High	1.9e8	2.1e7	2.3e7	4.9909839630127	High	0	3.294E-07
High	[R].GRPIVNLLPLEANER.[Y]	1xDeamidated [N13]	0.000195965	0	1	1	12	P14829	P14829 [615-629]	0	1691.94389464	High	High	High	1.7e8	8.5e7	2.3e7	3.57919478416443	High	0	5.05E-05
High	[K].INPAGAPNYVPGEYK.[L]		1.64105E-05	0	2	2	7	A6T5H9; B5Y0U3	A6T5H9 [84-98]; B5Y0U3 [84-98]	0	1589.79583307	High	High	High	4.8e9	2.2e9	1.6e9	3.96963024139404	High	0	3.905E-10
High	[K].NINPTQTSAWQALQK.[H]		0.000404633	0	1	2	18	A6TGT4	A6TGT4 [3-17]	0	1699.87620857	High	High	High	2.6e9	9.3e7	9.1e8	4.0959644317627	High	0	1.283E-07
High	[R].LKDAYPVLYTGR.[D]		0.00225414	0	1	1	4	A6TDR5	A6TDR5 [796-807]	1	1395.76307649	High	High	Not Found	8.7e7			3.06634426116943	High	0	2.884E-06
High	[R].AALIDCLAPDRR.[V]	1xCarbamidomethyl [C6]	0.0143262	0	1	1	4	P24017	P24017 [316-327]	1	1370.72089441	High	Not Found	High	3.8e8		1.6e8	3.13892698287964	High	0	8.226E-05
High	[K].GGFAEDDVVAVSK.[L]		0.000404633	0	1	1	490	A6TCJ1	A6TCJ1 [36-48]	0	1293.63212187	High	High	High	5.2e9	1.7e7	1.0e9	3.8768413066864	High	0	1.941E-07
High	[R].EDFANETADDSEAGDSEE.[-]		3.8893E-06	0	1	2	7	A6THB1	A6THB1 [114-131]	0	1930.69445944	High	High	High	7.3e7	8.0e7	2.9e7	4.84557628631592	High	0	3.754E-10
High	[R].VFQTHSPVVDSIAVK.[R]		8.74584E-07	0	1	1	22	B5XVK6	B5XVK6 [73-87]	0	1626.8849824	High	High	High	6.0e9	4.2e9	1.1e9	4.75269937515259	High	0	2.567E-10
High	[R].YFNVYGPR.[E]		0.041015	0	1	3	6	A6TFL4	A6TFL4 [167-174]	0	1015.49959181	High	High	High	2.8e8	2.6e7		2.61729121208191	High	1.608E-05	0.001479
High	[R].EGSSLVGSDAGELAGAGK.[A]		3.20214E-06	0	1	3	8	A6T4H8	A6T4H8 [40-57]	0	1604.7762197	High	High	High	2.8e8	2.1e8	1.1e8	4.1847677230835	High	0	3.624E-08
High	[K].GNTYSINEGNYIK.[F]		0.0026525	0	1	2	6	A6THE3	A6THE3 [200-212]	0	1472.70159834	High	High	High	1.9e8	2.1e7	1.5e7	3.79692983627319	High	0	9.437E-06
High	[K].YITIENSDLLAQLAGQAR.[N]		1.24217E-05	0	1	1	2	Q9AQ50	Q9AQ50 [230-247]	0	1976.04473029	Not Found	High	Not Found				4.61054611206055	High	0	2.365E-10
High	[R].EMNIADYDAELWQAMEQEK.[V]		9.0997E-05	0	1	2	6	A6TCG5	A6TCG5 [5-23]	0	2314.00022407	High	High	High		2.8e6	2.5e7	4.39303779602051	High	0	1.584E-08
High	[K].RDWYVVDATGK.[T]		0.00999074	0	1	1	6	B5XSS1	B5XSS1 [13-23]	1	1309.65352607	High	High	High	3.0e8			3.41949510574341	High	0.000179	0.006382
High	[R].NQSSDWQQYNIK.[Q]		0.00208343	0	1	2	4	A6T6Y8	A6T6Y8 [117-128]	0	1510.69209628	Not Found	High	High		4.7e6	2.8e7	3.53250098228455	High	0	2.509E-06
High	[R].GDVVSDGPEAPHDILR.[L]		2.37339E-06	0	1	1	8	A6TGP1	A6TGP1 [1207-1222]	0	1676.82383862	High	High	High	8.3e8	2.8e8	3.8e8	4.28007698059082	High	0	1.16E-08
High	[K].YDSTHGR.[F]		0.00948164	0	1	1	25	P24164	P24164 [41-47]	0	835.36930593	High	High	High	8.2e6	4.5e5	3.7e5	1.87325310707092	High	0	0.0003555
High	[R].LDWELPAQTLHNLVR.[A]		0.0475761	0	1	1	1	A6TF98	A6TF98 [208-222]	0	1804.9704433	High	Not Found	Not Found	7.3e6			2.53666210174561	High	0	0.0007433
High	[K].KVSQALDILTYTNKK.[A]		0.000923116	0	1	1	9	A6TEW7	A6TEW7 [28-42]	2	1721.97961099	High	High	High	5.4e8	3.7e7	4.0e7	3.57865834236145	High	0	1.189E-05
High	[R].KAIDEAKDEDTADIFTAASR.[D]		5.86643E-07	0	1	2	15	A6T6Q6	A6T6Q6 [134-153]	2	2167.05133164	High	High	High	6.0e8	3.4e7	5.0e7	6.04294633865356	High	0	1.968E-10
High	[K].VRENEPFDVALR.[R]		0.000153085	0	1	1	15	B5XU21	B5XU21 [6-17]	1	1444.75430266	High	High	High	3.2e8		5.3e7	4.3288402557373	High	0	2.226E-08
High	[K].QVAEELHLEEIK.[N]		0.00320415	0	1	1	5	O07026	O07026 [163-174]	0	1437.75838495	High	High	High	2.2e8	1.9e7	4.1e7	3.46959018707275	High	0	5.454E-06
High	[R].YSQQQLMETSHR.[H]		0.000523433	0	1	2	16	A6TI29	A6TI29 [963-974]	0	1507.69580147	High	High	High	6.6e8	3.1e8	4.6e8	3.62798500061035	High	0	5.193E-06
High	[R].YAGVGDIIK.[I]		0.00862943	0	1	1	7	A6TEW2	A6TEW2 [32-40]	0	935.51965853	High	High	High	2.1e9	6.5e8	8.1e8	2.08076977729797	High	0	6.424E-05
High	[R].KDDTIPAIISHNE.[-]	1xDeamidated [N12]	0.00696228	0	1	1	4	P41392	P41392 [31-43]	1	1453.71691446	Not Found	High	High		1.2e7	3.1e7	3.31441473960876	High	6.232E-05	0.00278
High	[K].IINACSQAGHVGNPELAVYSSSK.[F]	1xDeamidated [N/Q]; 1xCarbamidomethyl [C5]	1.17997E-06	0	1	1	10	Q48436	Q48436 [134-156]	0	2403.16089956	High	High	High	1.4e8	5.1e7	8.6e6	4.99926948547363	High	0	8.972E-11
High	[K].IINACSQAGHVGNPELAVYSSSK.[F]	1xCarbamidomethyl [C5]	9.43562E-09	0	1	1	20	Q48436	Q48436 [134-156]	0	2402.17688356	High	High	High	1.2e9	3.3e8	9.5e7	5.44097423553467	High	0	8.784E-10
High	[K].NNTAPAPWTYDNIAYMK.[N]		0.000844257	0	1	2	10	A6T6A3	A6T6A3 [93-109]	0	1969.91127337	High	High	High			1.4e7	3.69914889335632	High	0	2.349E-06
High	[R].AEERFPLCSSFK.[G]	1xCarbamidomethyl [C8]	0.00511051	0	1	1	11	Q9F663	Q9F663 [61-72]	1	1470.70457561	High	High	High	5.2e8	2.9e7	2.3e7	3.78482055664063	High	0	0.0003849
High	[R].VLPTLQAIQR.[A]		0.0188827	0	1	1	6	A6T9H9	A6T9H9 [509-518]	0	1138.69426876	High	High	High	4.7e8	1.8e8	9.0e7	2.23617267608643	High	0	0.0002124
High	[R].LSLGDLDTLMPQDMINAKPISAAVK.[E]		8.42008E-06	0	1	2	10	A6TGP0	A6TGP0 [479-503]	0	2641.39393514	Not Found	High	High		1.2e8	1.8e7	4.35606718063354	High	0	1.168E-10
High	[R].HDLAVEPPAPTVLQK.[L]		1.46191E-05	0	1	1	18	B5Y275	B5Y275 [231-245]	0	1614.8849824	High	High	High	1.1e9	3.7e8	1.8e8	4.08657312393188	High	0	5.882E-08
High	[R].FATTHTDSSAQTVSLEEYVSR.[M]		1.10077E-05	0	1	1	22	A6T5N6	A6T5N6 [402-422]	0	2329.09425902	High	High	High	6.6e7	3.7e7	2.7e7	5.20505094528198	High	0	1.904E-10
High	[RK].AQILPADIER.[F]		0.0141774	0	1	2	4	B5XWV7	B5XWV7 [195-204]	0	1125.62624875	High	Not Found	High	2.0e8		6.0e7	2.40459609031677	High	0.0005457	0.01424
High	[R].SPGVFFDSDK.[G]		0.00350311	0	1	2	6	A6TGP0	A6TGP0 [152-161]	0	1098.51021596	Not Found	High	High		1.6e8		3.22021174430847	High	0	3.55E-05
High	[K].ALAFIAER.[E]		0.051882	0	2	2	4	B5XVT8; A6TC43	B5XVT8 [460-467]; A6TC43 [460-467]	0	890.50942824	Not Found	High	High				2.32401609420776	High	1.608E-05	0.001321
High	[K].VGLFGGAGVGK.[T]		0.00158561	0	1	2	14	A6TG36	A6TG36 [146-156]	0	961.54654199	High	High	High	2.9e8	1.8e7	5.5e7	3.25153422355652	High	0	4.678E-06
High	[R].FATTHTDSSAQTVSLEEYVSR.[M]	1xDeamidated [Q11]	6.78824E-06	0	1	1	4	A6T5N6	A6T5N6 [402-422]	0	2330.07827502	High	Not Found	High			4.3e6	5.99834156036377	High	0	1.072E-08
High	[-].MESPLGSDLAR.[L]		0.0144011	0	1	1	2	B5XWN4	B5XWN4 [1-11]	0	1175.57249859	Not Found	Not Found	High				2.7537841796875	High	0	0.000134
High	[K].MKPFIFGAR.[N]		0.00172459	0	1	2	29	A6T4X1	A6T4X1 [27-35]	0	1066.5866327	High	High	High	6.8e8	3.4e7		2.61804103851318	High	0	7.446E-06
High	[K].ITQGDDLAPGVLK.[I]		0.000156336	0	1	2	12	A6TGP0	A6TGP0 [1036-1048]	0	1326.7263566	High	High	High	1.1e9	7.2e8	6.5e8	3.60759305953979	High	0	2.312E-08
High	[K].VYVTFLNDKDEAAVK.[A]		0.00373076	0	1	1	5	B5XSX5	B5XSX5 [52-66]	1	1711.89012729	High	Not Found	High	1.4e8		8.6e6	3.29619431495667	High	0	0.0002267
High	[K].SLYEADLVDEAKR.[L]		0.000642453	0	1	1	29	B5XUB8	B5XUB8 [232-244]	1	1508.75911318	High	High	High	3.2e9	1.1e9	9.6e7	3.51010155677795	High	0	4.518E-07
High	[R].EIPFLYASSAATYGGR.[T]		5.32443E-05	0	1	3	22	A6TFL4	A6TFL4 [108-123]	0	1702.84351148	High	High	High	1.1e8			4.87501764297485	High	0	4.068E-08
High	[R].NVAGMENANSTEFVPDCK.[Y]	1xCarbamidomethyl [C17]	1.09629E-06	0	1	2	10	A6TD54	A6TD54 [392-409]	0	1982.85825175	High	High	High	3.4e8	1.2e8	1.6e8	4.90591382980347	High	0	4.489E-12
High	[R].ATLGEVGNAEHMLR.[V]		8.73554E-06	0	1	1	31	A6TEW9	A6TEW9 [190-203]	0	1497.74783705	High	High	High	2.2e9	4.7e8	2.5e8	4.7567081451416	High	0	1.254E-10
High	[R].QIASLGIYPAVDPLDSTSR.[Q]		0.000104867	0	1	2	1	A6TG36	A6TG36 [325-343]	0	2003.04439592	Not Found	High	Not Found				4.55818939208984	High	0	1.117E-08
High	[K].HIAHDYSDPLTWSHNR.[V]		2.02488E-05	0	1	1	4	A6T5N6	A6T5N6 [252-267]	0	1948.90488286	High	Not Found	High	1.2e8		7.8e6	4.37684726715088	High	0	4.052E-09
High	[K].MGLVEPLR.[E]		0.00279545	0	1	2	8	A6TCC2	A6TCC2 [370-377]	0	914.51279906	High	High	High	2.5e8	1.8e8	1.6e8	2.95001006126404	High	0	8.123E-05
High	[R].DVATPEVADIR.[N]		0.0280115	0	1	2	2	A6T4Z7	A6T4Z7 [378-388]	0	1185.61099255	Not Found	Not Found	High			1.6e7	2.92819929122925	High	0	0.0002792
High	[R].SVGEMAENQFR.[V]		0.00278082	0	1	2	8	A6TGP0	A6TGP0 [455-465]	0	1267.57356119	Not Found	High	High			1.2e8	3.69523906707764	High	0	2.224E-05
High	[R].LTDTPAIVTTDADEMSTQMAK.[L]		1.45596E-06	0	1	1	18	A6T5N6	A6T5N6 [532-552]	0	2239.04683988	High	High	High	2.9e8		1.3e7	5.64118719100952	High	0	6.648E-12
High	[R].VMQAQGSQLTNK.[Y]		0.000400404	0	1	2	6	A6TCG5	A6TCG5 [43-54]	0	1304.66271052	High	High	High	4.4e8	6.6e8	7.5e8	4.82449960708618	High	0	1.394E-07
High	[K].VGTVTPNVAEAVKNAK.[A]	1xDeamidated [N]	0.00291533	0	1	2	3	A6TGN6	A6TGN6 [142-157]	1	1598.87481203	High	Not Found	High	5.8e7		1.2e7	3.16871857643127	High	0.0001657	0.005103
High	[R].INDNQVIDGAESR.[Y]		6.99733E-05	0	1	1	8	B5Y1K5	B5Y1K5 [69-81]	0	1430.68701088	High	High	High	1.3e9	5.3e8	6.4e8	5.05468130111694	High	0	5.389E-09
High	[K].AGQEADPLLSGR.[H]		0.000219978	0	1	2	6	A6T533	A6T533 [112-123]	0	1213.61714055	High	High	High	9.9e7	8.1e7	2.1e7	4.12528038024902	High	0	3.839E-05
High	[R].VAVFTQGANAEAAK.[A]	1xDeamidated [N9]	8.95739E-05	0	1	1	6	A6TGN6	A6TGN6 [75-88]	0	1377.70087054	High	High	High	3.6e8	3.6e8	2.8e8	4.56464338302612	High	0	8.406E-09
High	[K].SAGGIVLTGSAAAK.[S]		0.000100023	0	1	2	442	A6TH52	A6TH52 [21-34]	0	1202.67392716	High	High	High	6.5e8	5.4e7	2.9e7	4.62710189819336	High	0	6.86E-08
High	[K].LDNPTGYGR.[I]	1xDeamidated [N3]	0.0170155	0	0	1	4			0	993.46360058	Not Found	High	High		1.2e8	5.7e7	2.96162366867065	High	0	0.0001124
High	[K].AAMADVLK.[V]		0.0372018	0	1	1	6	B5XVC4	B5XVC4 [106-113]	0	818.44405082	High	High	High	8.8e7	1.4e8	6.1e7	2.12220287322998	High	6.232E-05	0.002145
High	[K].IGENINIR.[R]		0.0241046	0	1	1	10	A6T4X2	A6T4X2 [126-133]	0	928.5210555	High	High	High	3.3e9	1.4e9	1.6e9	2.70771074295044	High	0	0.0005011
High	[R].ETGEVFYGR.[V]		0.0155729	0	1	1	8	B5Y1K5	B5Y1K5 [218-226]	0	1057.49490027	High	High	High	3.7e8	1.3e8		2.4739146232605	High	0	0.0001788
High	[K].NWSETSDSPEDSSDYHVTTSQHAR.[Q]	1xDeamidated [Q/N]	7.86414E-06	0	1	2	4	A6TEI7	A6TEI7 [218-241]	0	2737.12444969	High	Not Found	Not Found				4.65992021560669	High	0	4.638E-10
High	[K].NWSETSDSPEDSSDYHVTTSQHAR.[Q]		2.79654E-07	0	1	2	13	A6TEI7	A6TEI7 [218-241]	0	2736.14043369	High	High	High	5.7e8	1.3e8	2.6e8	5.68218183517456	High	0	2.483E-13
High	[K].ATLEDLGQAK.[R]		0.00266646	0	1	3	11	A6TH53	A6TH53 [312-321]	0	1045.55241511	High	High	High	6.7e9	4.6e9	4.5e9	3.39622354507446	High	0	3.89E-06
High	[K].DLSLTDESK.[W]		0.0248662	0	1	2	6	A6TB35	A6TB35 [416-424]	0	1007.48914613	High	High	High	6.8e7	1.2e8		2.28626751899719	High	0.0001076	0.003798
High	[K].HVALSGEGWNTDR.[A]		0.00034928	0	1	2	8	A6TCE4	A6TCE4 [58-70]	0	1441.68186599	High	High	High	1.5e8	7.0e7	3.0e7	3.61716318130493	High	0	4.628E-06
High	[K].AGSGALTLGQPNSPGVPADFAK.[H]		9.36411E-07	0	1	2	10	A6T4V8	A6T4V8 [153-174]	0	2055.05054392	High	High	High	5.4e8	3.1e8	2.1e8	4.98928451538086	High	0	4.049E-12
High	[R].GGTPYGATTIAGGDGSR.[Q]		1.19731E-05	0	1	1	6	B5XXP0	B5XXP0 [156-172]	0	1537.72412463	High	High	High	3.4e9	2.4e9	2.2e9	4.74213123321533	High	0	4.533E-10
High	[R].VFNMNKPGALR.[R]		0.0221841	0	1	1	2	A6T4X3	A6T4X3 [217-227]	0	1246.67248746	Not Found	Not Found	High				2.33097958564758	High	0	0.0001822
High	[K].LDDPTGYGR.[I]		0.0170155	0	1	1	4	A6TG34	A6TG34 [133-141]	0	993.46360015	Not Found	High	High		1.2e8	5.7e7	2.96162366867065	High	0	0.0001124
High	[K].LLIEEEAAK.[L]		0.00858439	0	1	2	8	B5XZ37	B5XZ37 [224-232]	0	1015.56700257	High	High	High	1.1e8	1.7e8	1.4e8	2.48185157775879	High	6.232E-05	0.002163
High	[K].SFGAPTITK.[D]		0.0466142	0	1	3	11	A6TH53	A6TH53 [43-51]	0	921.50400847	High	High	High	3.0e9	3.7e9	2.3e9	2.13967204093933	High	0	0.0007171
High	[R].HFNAEHQHTR.[K]		0.000717384	0	1	2	6	A6T750	A6T750 [81-90]	0	1276.59299154	Not Found	High	High		4.1e6	3.3e6	3.53795194625854	High	0	3.635E-07
High	[K].SFDELDTSK.[-]		0.0395679	0	1	1	4	A6TAN5	A6TAN5 [276-284]	0	1041.47349607	Not Found	High	High		1.6e8	9.0e7	2.56320238113403	High	0	0.000959
High	[K].TEEFDAIK.[I]		0.0425134	0	1	1	5	A6TGP1	A6TGP1 [14-21]	0	952.46220318	High	High	High	4.9e8	5.0e8	2.9e8	2.24827814102173	High	0	0.0006031
High	[K].AEVVAHGR.[G]		0.0101487	0	1	1	10	B5XSV5	B5XSV5 [61-68]	0	838.452976	High	High	High	7.9e6	7.9e6	3.5e6	2.38660407066345	High	0	8.054E-05
High	[R].TLEESSALAAANK.[R]		0.000392077	0	1	2	2	A6TFH4	A6TFH4 [572-584]	0	1304.66923562	Not Found	Not Found	High			6.0e7	4.06636047363281	High	0	1.215E-07
High	[R].FTEGSGNPLENEHVK.[A]		0.00123879	0	1	1	4	B5XSW5	B5XSW5 [378-392]	0	1657.78163947	Not Found	High	High				3.16404604911804	High	0	9.703E-07
High	[-].MYAVFQSGGK.[Q]		0.00761059	0	1	1	10	B5XSV5	B5XSV5 [1-10]	0	1087.52409195	High	High	High	9.8e8	8.0e8	3.3e8	3.22083306312561	High	0	4.41E-05
High	[K].TGEDIPITAR.[R]		0.00133331	0	1	1	6	A6TAI1	A6TAI1 [67-76]	0	1072.56331414	High	High	High	3.0e8	8.2e8	6.8e8	3.4746732711792	High	0	1.109E-06
High	[R].LIPAGTGYAYHQDR.[M]		0.00037792	0	1	1	9	A6TGP1	A6TGP1 [1356-1369]	0	1561.77576635	High	High	High	3.5e8	2.8e8	3.3e8	3.75737690925598	High	0	1.671E-07
[truncated: 595 more rows]
