# Supplementary material for: Lavender essential oil induces oxidative stress which modifies the bacterial membrane permeability of carbapenemase producing Klebsiella pneumoniae
Source: Sci Rep. 2020 Jan 21;10:819. doi: 10.1038/s41598-019-55601-0 (PMC6972767; doi:10.1038/s41598-019-55601-0)
Supplement: Supplementary file 1 — Dataset 1 [file 41598_2019_55601_MOESM1_ESM.zip › Supplementary Information/Supplementary File S1 Proteomic Raw Data and Analysis/Non-treated KPC-KP cells/Non-treated3_050218_01_ProteinGroups.txt]

Protein FDR Confidence	Master	Accession	Description	Exp. q-value	Sum PEP Score	Coverage	# Peptides	# PSMs	# Unique Peptides	# Protein Groups	# AAs	MW [kDa]	calc. pI	Found in Sample: [S9] F9: Sample	Found in Sample: [S8] F8: Sample	Found in Sample: [S7] F7: Sample	Area: F9: Sample	Area: F8: Sample	Area: F7: Sample	emPAI	Score Sequest HT	# Peptides Sequest HT
High	IsMasterProtein	A6T4F4	Chaperone protein DnaK OS=Klebsiella pneumoniae subsp. pneumoniae (strain ATCC 700721 / MGH 78578) GN=dnaK PE=3 SV=1	0	675.883339441845	75.0783699059561	43	1414	43	1	638	69.066	4.97	High	High	High	3.5e9	2.3e9	1.8e9	227.546	4323.2044172287	43
High	IsMasterProtein	A6TH53	60 kDa chaperonin OS=Klebsiella pneumoniae subsp. pneumoniae (strain ATCC 700721 / MGH 78578) GN=groL PE=3 SV=1	0	486.14887155407	73.7226277372263	32	2927	32	1	548	57.09	4.94	High	High	High	1.1e10	8.5e9	4.8e9	131.194	9501.14302480221	32
High	IsMasterProtein	A6TGP1	DNA-directed RNA polymerase subunit beta' OS=Klebsiella pneumoniae subsp. pneumoniae (strain ATCC 700721 / MGH 78578) GN=rpoC PE=3 SV=1	0	462.987003067811	51.5280739161336	55	591	55	1	1407	155.165	6.87	High	High	High	1.5e9	6.7e8	5.1e8	7.003	1756.68194949627	55
High	IsMasterProtein	A6TD53	Enolase OS=Klebsiella pneumoniae subsp. pneumoniae (strain ATCC 700721 / MGH 78578) GN=eno PE=3 SV=1	0	429.179414137694	75.9259259259259	20	3902	20	1	432	45.521	5.3	High	High	High	6.4e9	5.2e9	4.2e9	99	13076.2113534212	20
High	IsMasterProtein	A6TGP0	DNA-directed RNA polymerase subunit beta OS=Klebsiella pneumoniae subsp. pneumoniae (strain ATCC 700721 / MGH 78578) GN=rpoB PE=3 SV=2	0	410.11576064083	43.8152011922504	46	396	46	1	1342	150.422	5.29	High	High	High	1.5e9	1.0e9	6.6e8	5.415	1315.36576998234	46
High	IsMasterProtein	A6TEX7	Elongation factor Tu OS=Klebsiella pneumoniae subsp. pneumoniae (strain ATCC 700721 / MGH 78578) GN=tufA PE=3 SV=1	0	369.350631481199	80.2030456852792	22	4668	22	1	394	43.219	5.45	High	High	High	2.0e10	3.6e9	3.3e9	69.17	13622.3372745514	22
High	IsMasterProtein	Q9F663	Carbapenem-hydrolyzing beta-lactamase KPC OS=Klebsiella pneumoniae GN=bla PE=1 SV=2	0	318.480103988199	84.3003412969283	22	1862	22	1	293	31.096	7.85	High	High	High	1.2e10	6.0e9	3.5e9	140.254	5756.95710206032	22
High	IsMasterProtein	B5XUB8	Phosphoglycerate kinase OS=Klebsiella pneumoniae (strain 342) GN=pgk PE=3 SV=1	0	304.48678879834	77.0025839793282	23	2654	23	1	387	41.066	5.29	High	High	High	4.6e9	3.0e9	2.3e9	67.129	9134.68460190296	23
High	IsMasterProtein	A6TEI7	Translation initiation factor IF-2 OS=Klebsiella pneumoniae subsp. pneumoniae (strain ATCC 700721 / MGH 78578) GN=infB PE=3 SV=1	0	277.700445139521	39.5089285714286	28	383	28	1	896	98.016	6.02	High	High	High	5.9e8	5.8e8	6.0e8	4.151	1165.8214918375	28
High	IsMasterProtein	P24164	Glyceraldehyde-3-phosphate dehydrogenase (Fragment) OS=Klebsiella pneumoniae GN=gap PE=3 SV=2	0	272.157028938316	79.5379537953795	20	2534	20	1	303	32.286	7.03	High	High	High	2.6e10	1.8e10	1.5e10	79.309	8350.51407241821	20
High	IsMasterProtein	A6TI29	Beta-galactosidase 2 OS=Klebsiella pneumoniae subsp. pneumoniae (strain ATCC 700721 / MGH 78578) GN=lacZ2 PE=3 SV=1	0	258.647686847703	38.8671875	26	458	26	1	1024	116.248	5.53	High	High	High	1.7e9	7.7e8	4.3e8	5.579	1198.09505856037	26
High	IsMasterProtein	P41576	6-phosphogluconate dehydrogenase, decarboxylating OS=Klebsiella pneumoniae GN=gnd PE=3 SV=2	0	235.562076723022	54.7008547008547	17	645	10	1	468	51.296	5.2	High	High	High	3.3e9	1.8e9	9.8e8	12.594	2064.44166970253	17
High	IsMasterProtein	A6T5N6	Chaperone protein HtpG OS=Klebsiella pneumoniae subsp. pneumoniae (strain ATCC 700721 / MGH 78578) GN=htpG PE=3 SV=1	0	230.282200909409	51.9230769230769	27	221	27	1	624	71.063	5.24	High	High	High	1.7e9	1.4e9	1.2e9	7.414	667.740061998367	27
High	IsMasterProtein	A6TGT4	Glucose-6-phosphate isomerase OS=Klebsiella pneumoniae subsp. pneumoniae (strain ATCC 700721 / MGH 78578) GN=pgi PE=3 SV=1	0	215.781145126615	52.0947176684882	22	274	22	1	549	61.29	6.23	High	High	High	2.4e9	9.2e8	9.8e8	10.498	818.383378505707	22
High	IsMasterProtein	Q7X222	Triosephosphate isomerase OS=Klebsiella pneumoniae GN=tpiA PE=3 SV=1	0	197.664583978872	72.5490196078431	10	1619	10	1	255	26.921	6.16	High	High	High	1.5e9	1.5e9	8.1e8	99	4964.95196032524	10
High	IsMasterProtein	A6TEU8	DNA-directed RNA polymerase subunit alpha OS=Klebsiella pneumoniae subsp. pneumoniae (strain ATCC 700721 / MGH 78578) GN=rpoA PE=3 SV=1	0	195.041400582645	72.3404255319149	17	219	17	1	329	36.443	5.06	High	High	High	1.9e9	2.1e9	1.9e9	21.275	533.324062943459	17
High	IsMasterProtein	A6TFH4	Glycine--tRNA ligase beta subunit OS=Klebsiella pneumoniae subsp. pneumoniae (strain ATCC 700721 / MGH 78578) GN=glyS PE=3 SV=1	0	190.426492241539	52.1044992743106	28	164	28	1	689	76.284	5.58	High	High	High	8.3e8	4.0e8	5.0e8	4.412	444.262620329857	28
High	IsMasterProtein	A6T4X1	30S ribosomal protein S2 OS=Klebsiella pneumoniae subsp. pneumoniae (strain ATCC 700721 / MGH 78578) GN=rpsB PE=3 SV=2	0	189.154957760309	71.3692946058091	14	349	14	1	241	26.683	7.14	High	High	High	3.8e9	3.0e9	2.7e9	99	845.736278176308	14
High	IsMasterProtein	A6TCJ1	Autonomous glycyl radical cofactor OS=Klebsiella pneumoniae subsp. pneumoniae (strain ATCC 700721 / MGH 78578) GN=grcA PE=3 SV=1	0	188.938904505727	81.8897637795276	13	1273	13	1	127	14.234	5.02	High	High	High	1.4e10	1.2e10	9.3e9	431.876	3059.14280378819	13
High	IsMasterProtein	A6T4X2	Elongation factor Ts OS=Klebsiella pneumoniae subsp. pneumoniae (strain ATCC 700721 / MGH 78578) GN=tsf PE=3 SV=1	0	176.923413127143	80.2120141342756	20	491	20	1	283	30.431	5.21	High	High	High	3.0e9	2.1e9	2.4e9	28.936	1310.21139860153	20
High	IsMasterProtein	A6T5H9	Trigger factor OS=Klebsiella pneumoniae subsp. pneumoniae (strain ATCC 700721 / MGH 78578) GN=tig PE=3 SV=1	0	173.347767018033	54.6296296296296	21	785	3	1	432	48.083	4.89	High	High	High	5.0e8	1.4e8	9.8e7	9.89	2655.16615629196	21
High	IsMasterProtein	A6TDV1	S-adenosylmethionine synthase OS=Klebsiella pneumoniae subsp. pneumoniae (strain ATCC 700721 / MGH 78578) GN=metK PE=3 SV=1	0	169.161353309435	64.5833333333333	17	191	17	1	384	41.881	5.26	High	High	High	8.5e8	4.8e8	3.3e8	13.925	654.541469097137	17
High	IsMasterProtein	A6T6Q6	DNA protection during starvation protein OS=Klebsiella pneumoniae subsp. pneumoniae (strain ATCC 700721 / MGH 78578) GN=dps PE=3 SV=1	0	167.678504843518	82.6347305389222	15	293	15	1	167	18.697	6.04	High	High	High	4.8e9	2.5e9	2.2e9	99	966.041164398193	15
High	IsMasterProtein	A6TCC2	GMP synthase [glutamine-hydrolyzing] OS=Klebsiella pneumoniae subsp. pneumoniae (strain ATCC 700721 / MGH 78578) GN=guaA PE=3 SV=1	0	160.950921820392	41.5238095238095	17	185	17	1	525	58.755	5.44	High	High	High	7.5e8	6.2e8	4.7e8	6.499	577.196797728539	17
High	IsMasterProtein	A6TH93	Adenylosuccinate synthetase OS=Klebsiella pneumoniae subsp. pneumoniae (strain ATCC 700721 / MGH 78578) GN=purA PE=3 SV=1	0	158.862292490028	44.212962962963	14	206	14	1	432	47.136	5.48	High	High	High	1.3e9	9.2e8	7.3e8	5.918	701.005544543266	14
High	IsMasterProtein	B5XNA0	30S ribosomal protein S3 OS=Klebsiella pneumoniae (strain 342) GN=rpsC PE=3 SV=1	0	158.324343164875	54.7413793103448	10	761	10	1	232	25.823	10.3	High	High	High	6.1e9	3.1e9	1.6e9	17.478	2117.31572604179	10
High	IsMasterProtein	A6TCV9	Alanine--tRNA ligase OS=Klebsiella pneumoniae subsp. pneumoniae (strain ATCC 700721 / MGH 78578) GN=alaS PE=3 SV=1	0	158.060875804304	37.2571428571429	25	176	25	1	875	95.571	5.74	High	High	High	5.8e8	5.7e8	5.9e8	2.36	513.200548052788	25
High	IsMasterProtein	Q48436	Diacetyl reductase [(S)-acetoin forming] OS=Klebsiella pneumoniae GN=budC PE=1 SV=2	0	155.574278884304	58.59375	12	162	12	1	256	26.626	6.58	High	High	High	1.3e9	1.3e9	6.2e8	20.544	536.580875396729	12
High	IsMasterProtein	A6TEV7	50S ribosomal protein L6 OS=Klebsiella pneumoniae subsp. pneumoniae (strain ATCC 700721 / MGH 78578) GN=rplF PE=3 SV=1	0	153.323633125029	75.7062146892655	11	423	11	1	177	18.832	9.7	High	High	High	6.4e9	4.9e9	4.0e9	55.234	1230.19849538803	11
High	IsMasterProtein	B5Y0U3	Trigger factor OS=Klebsiella pneumoniae (strain 342) GN=tig PE=3 SV=1	0	149.729505280344	52.0833333333333	19	724	1	1	432	48.027	4.89	Not Found	High	Not Found				7.432	2370.20718574524	19
High	IsMasterProtein	A6TEW9	50S ribosomal protein L2 OS=Klebsiella pneumoniae subsp. pneumoniae (strain ATCC 700721 / MGH 78578) GN=rplB PE=3 SV=1	0	145.89541999601	58.2417582417582	16	319	16	1	273	29.816	10.93	High	High	High	4.3e9	4.1e9	4.4e9	25.367	738.718645334244	16
High	IsMasterProtein	A6TF98	Bifunctional polymyxin resistance protein ArnA OS=Klebsiella pneumoniae subsp. pneumoniae (strain ATCC 700721 / MGH 78578) GN=arnA PE=3 SV=1	0	138.05462352801	42.0574886535552	17	147	17	1	661	73.998	6.33	High	High	High	3.3e8	1.4e8	4.0e7	2.065	493.592355370522	17
High	IsMasterProtein	A6T6A3	Leucine--tRNA ligase OS=Klebsiella pneumoniae subsp. pneumoniae (strain ATCC 700721 / MGH 78578) GN=leuS PE=3 SV=1	0	137.500313238811	32.906976744186	18	173	18	1	860	96.994	5.24	High	High	High	3.4e8	2.7e8	2.4e8	2.311	543.882053256035	18
High	IsMasterProtein	A6TG36	ATP synthase subunit beta OS=Klebsiella pneumoniae subsp. pneumoniae (strain ATCC 700721 / MGH 78578) GN=atpD PE=3 SV=1	0	131.120900552961	40.4347826086956	13	134	13	1	460	50.179	5	High	High	High	1.3e9	6.5e8	3.6e8	5.19	444.634690999985	13
High	IsMasterProtein	A6TEI3	Polyribonucleotide nucleotidyltransferase OS=Klebsiella pneumoniae subsp. pneumoniae (strain ATCC 700721 / MGH 78578) GN=pnp PE=3 SV=1	0	129.126148807518	37.9746835443038	20	128	20	1	711	76.798	5.17	High	High	High	4.2e8	2.5e8	2.4e8	2.548	371.06259393692	20
High	IsMasterProtein	B5XZ20	Phosphoenolpyruvate carboxylase OS=Klebsiella pneumoniae (strain 342) GN=ppc PE=3 SV=1	0	128.271003724366	28.6523216308041	18	120	18	1	883	98.865	6.14	High	High	High	2.6e8	2.9e8	2.2e8	1.417	320.766211509705	18
High	IsMasterProtein	A6TG38	ATP synthase subunit alpha OS=Klebsiella pneumoniae subsp. pneumoniae (strain ATCC 700721 / MGH 78578) GN=atpA PE=3 SV=1	0	125.827904704023	46.3937621832359	19	236	19	1	513	55.135	6	High	High	High	9.0e8	9.3e8	9.1e8	4.52	777.481883525848	19
High	IsMasterProtein	A6TEW7	50S ribosomal protein L22 OS=Klebsiella pneumoniae subsp. pneumoniae (strain ATCC 700721 / MGH 78578) GN=rplV PE=3 SV=1	0	125.447137390136	56.3636363636364	9	177	9	1	110	12.189	10.18	High	High	High	3.2e9	2.2e9	1.4e9	99	615.830824971199	9
High	IsMasterProtein	A6TEX2	50S ribosomal protein L3 OS=Klebsiella pneumoniae subsp. pneumoniae (strain ATCC 700721 / MGH 78578) GN=rplC PE=3 SV=1	0	123.675125112302	71.2918660287081	13	820	13	1	209	22.225	9.91	High	High	High	7.1e9	4.3e9	2.8e9	19.535	2048.49907624722	13
High	IsMasterProtein	A6TEW0	50S ribosomal protein L5 OS=Klebsiella pneumoniae subsp. pneumoniae (strain ATCC 700721 / MGH 78578) GN=rplE PE=3 SV=1	0	123.629133223632	64.804469273743	12	713	12	1	179	20.289	9.48	High	High	High	1.6e9	1.5e9	1.6e9	48.239	1936.09843027592	12
High	IsMasterProtein	A6TEX9	30S ribosomal protein S7 OS=Klebsiella pneumoniae subsp. pneumoniae (strain ATCC 700721 / MGH 78578) GN=rpsG PE=3 SV=1	0	122.541861072667	45.5128205128205	9	296	2	1	156	17.621	10.3	High	High	High	7.1e7	6.6e8	3.5e8	27.48	1136.21042490005	9
High	IsMasterProtein	P24017	Outer membrane protein A OS=Klebsiella pneumoniae GN=ompA PE=1 SV=2	0	121.854041315293	35.4651162790698	11	205	11	1	344	37.038	6.05	High	High	High	3.1e9	2.2e9	1.8e9	4.337	629.635915994644	11
High	IsMasterProtein	B5Y1K5	2,3,4,5-tetrahydropyridine-2,6-dicarboxylate N-succinyltransferase OS=Klebsiella pneumoniae (strain 342) GN=dapD PE=3 SV=1	0	121.487674091675	60.2189781021898	14	780	14	1	274	29.813	5.54	High	High	High	1.0e9	4.9e8	5.8e8	16.783	2508.08933210373	14
High	IsMasterProtein	B5Y275	Phosphopentomutase OS=Klebsiella pneumoniae (strain 342) GN=deoB PE=3 SV=1	0	117.340333286193	40.5405405405405	14	160	14	1	407	44.255	5.25	High	High	High	1.5e9	7.1e8	1.8e8	5.813	416.239815115929	14
High	IsMasterProtein	A6T9Y5	Tyrosine--tRNA ligase OS=Klebsiella pneumoniae subsp. pneumoniae (strain ATCC 700721 / MGH 78578) GN=tyrS PE=3 SV=1	0	113.645453563398	36.4485981308411	11	102	11	1	428	47.708	5.55	High	High	High	1.7e8	9.0e7	1.1e8	6.943	281.335412502289	11
High	IsMasterProtein	B5XNB5	30S ribosomal protein S4 OS=Klebsiella pneumoniae (strain 342) GN=rpsD PE=3 SV=1	0	113.079450731001	64.0776699029126	15	312	15	1	206	23.488	10.05	High	High	High	4.3e9	3.8e9	2.1e9	38.811	713.783990621567	15
High	IsMasterProtein	A6TCW1	Protein RecA OS=Klebsiella pneumoniae subsp. pneumoniae (strain ATCC 700721 / MGH 78578) GN=recA PE=3 SV=1	0	113.037188350663	44.6022727272727	11	117	11	1	352	37.9	5.19	High	High	High	5.7e8	3.9e8	3.2e8	5.449	351.100761771202	11
High	IsMasterProtein	A6T4P1	Protein translocase subunit SecA OS=Klebsiella pneumoniae subsp. pneumoniae (strain ATCC 700721 / MGH 78578) GN=secA PE=3 SV=1	0	112.871627096323	18.9789123196448	12	116	12	1	901	101.897	5.6	High	High	High	3.3e8	2.2e8	3.7e7	0.954	341.906383514404	12
High	IsMasterProtein	A6TBN1	Cytidine deaminase OS=Klebsiella pneumoniae subsp. pneumoniae (strain ATCC 700721 / MGH 78578) GN=cdd PE=3 SV=1	0	109.819139583283	42.1768707482993	6	124	6	1	294	31.457	5.91	High	High	High	1.7e8	3.3e7	1.7e8	25.102	325.347842216492	6
High	IsMasterProtein	P27696	Acetolactate synthase, catabolic OS=Klebsiella pneumoniae GN=budB PE=1 SV=1	0	105.708726806502	29.1592128801431	9	69	9	1	559	60.3	6.1	High	High	High	4.2e8	1.6e8	7.0e7	3.047	209.416698694229	9
High	IsMasterProtein	A6T6Z0	Serine--tRNA ligase OS=Klebsiella pneumoniae subsp. pneumoniae (strain ATCC 700721 / MGH 78578) GN=serS PE=3 SV=1	0	103.702522022351	46.046511627907	16	162	16	1	430	48.573	5.77	High	High	High	5.4e8	7.0e8	6.2e8	6.017	427.645512580872	16
High	IsMasterProtein	P52671	Uridine phosphorylase OS=Klebsiella pneumoniae GN=udp PE=3 SV=1	0	100.585640392556	35.84229390681	9	672	9	1	279	30.255	7.05	High	High	High	4.5e9	4.0e9	2.0e9	9	2272.61501860619	9
High	IsMasterProtein	A6TGN6	50S ribosomal protein L1 OS=Klebsiella pneumoniae subsp. pneumoniae (strain ATCC 700721 / MGH 78578) GN=rplA PE=3 SV=1	0	96.4863455434863	51.7094017094017	9	451	9	1	234	24.729	9.64	High	High	High	1.2e10	6.3e9	3.8e9	5.494	1166.72483921051	9
High	IsMasterProtein	A6TEW3	30S ribosomal protein S17 OS=Klebsiella pneumoniae subsp. pneumoniae (strain ATCC 700721 / MGH 78578) GN=rpsQ PE=3 SV=1	0	95.5060811420051	22.6190476190476	2	73	2	1	84	9.697	9.72	High	High	High	9.7e8	3.8e8	2.3e8	157.489	213.139593362808	2
High	IsMasterProtein	B5XXP0	NAD(P)H dehydrogenase (quinone) OS=Klebsiella pneumoniae (strain 342) GN=KPK_3530 PE=3 SV=1	0	94.9753729481777	51.5151515151515	8	284	8	1	198	20.882	6.27	High	High	High	2.8e9	1.9e9	1.7e9	26.826	927.259190201759	8
High	IsMasterProtein	A6THB1	30S ribosomal protein S6 OS=Klebsiella pneumoniae subsp. pneumoniae (strain ATCC 700721 / MGH 78578) GN=rpsF PE=3 SV=1	0	94.5945308596986	64.1221374045801	8	171	8	1	131	15.107	5.38	High	High	High	2.7e9	3.1e9	2.7e9	41.17	628.524487018585	8
High	IsMasterProtein	A6T5I1	ATP-dependent Clp protease ATP-binding subunit ClpX OS=Klebsiella pneumoniae subsp. pneumoniae (strain ATCC 700721 / MGH 78578) GN=clpX PE=3 SV=1	0	94.2618731408645	45.7547169811321	12	93	12	1	424	46.265	5.5	High	High	High	4.3e8	2.0e8	9.0e7	3.125	281.372786045074	12
High	IsMasterProtein	B5XSS1	50S ribosomal protein L13 OS=Klebsiella pneumoniae (strain 342) GN=rplM PE=3 SV=1	0	93.1264727654785	68.3098591549296	10	165	10	1	142	16.1	9.7	High	High	High	1.5e9	1.4e9	1.4e9	99	331.163349747658	10
High	IsMasterProtein	A6TBK7	Methionine--tRNA ligase OS=Klebsiella pneumoniae subsp. pneumoniae (strain ATCC 700721 / MGH 78578) GN=metG PE=3 SV=1	0	92.9605466101483	30.2806499261448	14	106	14	1	677	76.104	5.53	High	High	High	7.1e8	5.1e8	3.1e8	1.598	325.29113638401	14
High	IsMasterProtein	A6T6F6	Succinate--CoA ligase [ADP-forming] subunit beta OS=Klebsiella pneumoniae subsp. pneumoniae (strain ATCC 700721 / MGH 78578) GN=sucC PE=3 SV=1	0	90.9845246317497	39.4329896907216	11	87	11	1	388	41.477	5.52	High	High	High	3.2e8	4.9e8	2.8e8	2.914	273.055169582367	11
High	IsMasterProtein	A6TEW1	50S ribosomal protein L24 OS=Klebsiella pneumoniae subsp. pneumoniae (strain ATCC 700721 / MGH 78578) GN=rplX PE=3 SV=1	0	90.8876888718494	56.7307692307692	8	348	8	1	104	11.309	10.21	High	High	High	3.1e9	2.0e9	2.0e9	214.443	1344.66534280777	8
High	IsMasterProtein	A6T6C3	Glutamine--tRNA ligase OS=Klebsiella pneumoniae subsp. pneumoniae (strain ATCC 700721 / MGH 78578) GN=glnS PE=3 SV=1	0	89.249479414213	28.1081081081081	11	135	11	1	555	63.572	5.78	High	High	High	3.3e8	2.0e8	2.0e8	1.61	475.698525071144	11
High	IsMasterProtein	A6TAN5	2-dehydro-3-deoxyphosphooctonate aldolase OS=Klebsiella pneumoniae subsp. pneumoniae (strain ATCC 700721 / MGH 78578) GN=kdsA PE=3 SV=1	0	89.2254916134002	50.7042253521127	12	117	12	1	284	30.805	6.32	High	High	High	1.6e8	2.4e8	2.4e8	3.806	334.929218292236	12
High	IsMasterProtein	B5Y277	Deoxyribose-phosphate aldolase OS=Klebsiella pneumoniae (strain 342) GN=deoC PE=3 SV=1	0	88.9534368303093	53.6679536679537	10	108	10	1	259	27.695	5.54	High	High	High	7.3e8	7.5e8	7.5e8	4.623	331.709370017052	10
High	IsMasterProtein	A6TEW2	50S ribosomal protein L14 OS=Klebsiella pneumoniae subsp. pneumoniae (strain ATCC 700721 / MGH 78578) GN=rplN PE=3 SV=1	0	88.6074925246075	57.7235772357724	7	229	7	1	123	13.546	10.42	High	High	High	1.9e9	1.2e9	8.0e8	50.795	567.986539244652	7
High	IsMasterProtein	A6T9H9	Catalase-peroxidase OS=Klebsiella pneumoniae subsp. pneumoniae (strain ATCC 700721 / MGH 78578) GN=katG PE=3 SV=1	0	86.6725436472874	21.6551724137931	11	83	11	1	725	78.917	5.47	High	High	High	2.8e8	1.4e8	8.8e7	1.233	282.001274466515	11
High	IsMasterProtein	A6T4Z7	Proline--tRNA ligase OS=Klebsiella pneumoniae subsp. pneumoniae (strain ATCC 700721 / MGH 78578) GN=proS PE=3 SV=1	0	85.7877853876041	33.041958041958	15	105	15	1	572	63.483	5.12	High	High	High	2.6e8	2.7e8	3.0e8	2.162	335.88512969017	15
High	IsMasterProtein	A6TGN9	50S ribosomal protein L7/L12 OS=Klebsiella pneumoniae subsp. pneumoniae (strain ATCC 700721 / MGH 78578) GN=rplL PE=3 SV=1	0	85.3294634660952	54.5454545454545	7	2944	7	1	121	12.334	4.65	High	High	High	2.5e10	1.5e10	1.3e10	22.714	11096.5816227198	7
High	IsMasterProtein	B5XNL6	Histidine--tRNA ligase OS=Klebsiella pneumoniae (strain 342) GN=hisS PE=3 SV=1	0	84.42437653685	33.0188679245283	10	90	10	1	424	47.027	5.55	High	High	High	2.3e8	2.4e8	2.0e8	1.512	319.595889210701	10
High	IsMasterProtein	P00350	6-phosphogluconate dehydrogenase, decarboxylating OS=Escherichia coli (strain K12) GN=gnd PE=1 SV=2	0	82.722421504406	20.5128205128205	9	294	2	1	468	51.449	5.15	High	High	High	1.3e9	1.6e9	1.4e9	1.626	716.889534473419	9
High	IsMasterProtein	B5XZC1	Protein TolB OS=Klebsiella pneumoniae (strain 342) GN=tolB PE=3 SV=1	0	82.6635788176743	31.3953488372093	7	73	7	1	430	45.767	8.22	High	High	High	2.0e8	1.9e8	2.5e8	3.467	215.108900785446	7
High	IsMasterProtein	A6THB4	50S ribosomal protein L9 OS=Klebsiella pneumoniae subsp. pneumoniae (strain ATCC 700721 / MGH 78578) GN=rplI PE=3 SV=1	0	82.1450935185773	69.1275167785235	10	992	3	1	149	15.783	6.58	High	High	High	3.4e9	1.2e9	5.2e7	10.788	2927.1081212759	10
High	IsMasterProtein	A6TCB0	Uracil phosphoribosyltransferase OS=Klebsiella pneumoniae subsp. pneumoniae (strain ATCC 700721 / MGH 78578) GN=upp PE=3 SV=1	0	81.1699816923856	55.2884615384615	8	286	8	1	208	22.551	5.82	High	High	High	6.0e8	4.6e8	7.9e7	7.377	896.050987839699	8
High	IsMasterProtein	B5XQC6	Threonine--tRNA ligase OS=Klebsiella pneumoniae (strain 342) GN=thrS PE=3 SV=1	0	80.9646359223165	26.01246105919	15	77	15	1	642	73.891	6.23	High	High	High	1.6e8	2.3e8	1.1e8	2.008	178.261632323265	15
High	IsMasterProtein	A6TEV0	30S ribosomal protein S11 OS=Klebsiella pneumoniae subsp. pneumoniae (strain ATCC 700721 / MGH 78578) GN=rpsK PE=3 SV=1	0	78.3597323124821	43.4108527131783	5	88	5	1	129	13.85	11.33	High	High	High	4.1e9	3.2e9	2.1e9	30.623	253.3536465168	5
High	IsMasterProtein	B5XZB2	2,3-bisphosphoglycerate-dependent phosphoglycerate mutase OS=Klebsiella pneumoniae (strain 342) GN=gpmA PE=3 SV=1	0	78.2537844558495	43.6	9	118	9	1	250	28.301	5.9	High	High	High	7.5e8	6.1e8	9.1e8	5.494	347.559224009514	9
High	IsMasterProtein	B5XN86	30S ribosomal protein S7 OS=Klebsiella pneumoniae (strain 342) GN=rpsG PE=3 SV=1	0	78.1642507285201	46.7948717948718	8	81	1	1	156	17.59	10.3	Not Found	Not Found	High			4.9e5	14.199	232.874607682228	8
High	IsMasterProtein	A6TB35	Aspartate--tRNA ligase OS=Klebsiella pneumoniae subsp. pneumoniae (strain ATCC 700721 / MGH 78578) GN=aspS PE=3 SV=1	0	77.7706568654265	24.3697478991597	11	81	11	1	595	66.373	5.55	High	High	High	4.1e8	3.2e8	2.5e8	1.322	209.458567142487	11
High	IsMasterProtein	B5Y235	Isoleucine--tRNA ligase OS=Klebsiella pneumoniae (strain 342) GN=ileS PE=3 SV=1	0	76.7297770619033	15.8848614072495	12	67	12	1	938	104.379	6.1	High	High	High	2.5e8	2.4e8	2.3e8	0.833	189.261036992073	12
High	IsMasterProtein	B5XTE8	DNA-directed RNA polymerase subunit omega OS=Klebsiella pneumoniae (strain 342) GN=rpoZ PE=3 SV=1	0	74.0272029966133	78.021978021978	5	57	5	1	91	10.23	4.92	High	High	High	3.7e8	3.8e8	1.0e8	70.969	171.481333255768	5
High	IsMasterProtein	A6TCG5	Serine hydroxymethyltransferase OS=Klebsiella pneumoniae subsp. pneumoniae (strain ATCC 700721 / MGH 78578) GN=glyA PE=3 SV=1	0	73.410760704065	30.4556354916067	11	57	11	1	417	45.411	6.48	High	High	High	3.8e8	6.1e8	6.2e8	2.311	176.171494007111	11
High	IsMasterProtein	A6TEX1	50S ribosomal protein L4 OS=Klebsiella pneumoniae subsp. pneumoniae (strain ATCC 700721 / MGH 78578) GN=rplD PE=3 SV=1	0	73.3218609882102	55.2238805970149	11	207	11	1	201	22.1	9.73	High	High	High	1.6e9	1.3e9	1.2e9	11.115	523.043739199638	11
High	IsMasterProtein	B5XZ37	ATP-dependent protease ATPase subunit HslU OS=Klebsiella pneumoniae (strain 342) GN=hslU PE=3 SV=1	0	72.9623231449407	34.2342342342342	15	116	15	1	444	49.681	5.47	High	High	High	4.2e8	3.2e8	3.1e8	2.687	319.454917550087	15
High	IsMasterProtein	A6TEV5	30S ribosomal protein S5 OS=Klebsiella pneumoniae subsp. pneumoniae (strain ATCC 700721 / MGH 78578) GN=rpsE PE=3 SV=1	0	70.4918367381633	56.8862275449102	9	103	9	1	167	17.636	10.27	High	High	High	4.8e9	5.1e9	1.3e9	6.197	253.208514213562	9
High	IsMasterProtein	A6TFR2	Glycerol kinase OS=Klebsiella pneumoniae subsp. pneumoniae (strain ATCC 700721 / MGH 78578) GN=glpK PE=3 SV=1	0	70.258644420901	34.9900596421471	12	50	12	1	503	56.063	5.69	High	High	High	1.0e8	9.6e7	7.5e7	1.626	153.495610713959	12
High	IsMasterProtein	A6TCE4	Peptidase B OS=Klebsiella pneumoniae subsp. pneumoniae (strain ATCC 700721 / MGH 78578) GN=pepB PE=3 SV=1	0	69.634855038504	38.3177570093458	11	66	11	1	428	46.19	5.86	High	High	High	5.5e8	2.3e8	2.1e8	1.783	219.849263310432	11
High	IsMasterProtein	A6TCM1	Protein GrpE OS=Klebsiella pneumoniae subsp. pneumoniae (strain ATCC 700721 / MGH 78578) GN=grpE PE=3 SV=1	0	68.5451296872988	43.3673469387755	6	87	6	1	196	21.721	4.77	High	High	High	8.9e8	8.7e8	7.4e8	7.111	267.475228071213	6
High	IsMasterProtein	A6TGB8	ATP-dependent 6-phosphofructokinase OS=Klebsiella pneumoniae subsp. pneumoniae (strain ATCC 700721 / MGH 78578) GN=pfkA PE=3 SV=1	0	68.4833409349458	40.3125	12	76	12	1	320	34.962	6.02	High	High	High	1.5e9	2.7e8	5.6e8	4.012	177.939768195152	12
High	IsMasterProtein	A6TEX3	30S ribosomal protein S10 OS=Klebsiella pneumoniae subsp. pneumoniae (strain ATCC 700721 / MGH 78578) GN=rpsJ PE=3 SV=1	0	67.6644051808728	69.9029126213592	9	218	9	1	103	11.759	9.86	High	High	High	6.0e9	3.2e9	3.0e9	30.623	574.503774166107	9
High	IsMasterProtein	A6TC43	Glutamate--tRNA ligase OS=Klebsiella pneumoniae subsp. pneumoniae (strain ATCC 700721 / MGH 78578) GN=gltX PE=3 SV=1	0	67.329547486112	25.635593220339	9	55	1	1	472	53.57	6.01	High	High	High	8.6e7	2.2e7		1.807	149.731626152992	9
High	IsMasterProtein	B5XVT8	Glutamate--tRNA ligase OS=Klebsiella pneumoniae (strain 342) GN=gltX PE=3 SV=1	0	67.329547486112	25.635593220339	9	46	1	1	472	53.622	5.92	High	High	High	8.6e7	2.2e7		1.712	149.731626152992	9
High	IsMasterProtein	A6TDR5	Glycine dehydrogenase (decarboxylating) OS=Klebsiella pneumoniae subsp. pneumoniae (strain ATCC 700721 / MGH 78578) GN=gcvP PE=3 SV=1	0	67.1066871050656	17.2413793103448	9	49	9	1	957	104.486	6.05	High	High	High	1.5e8	5.4e7	5.8e7	0.684	120.76782476902	9
High	IsMasterProtein	A6TB02	RNA chaperone ProQ OS=Klebsiella pneumoniae subsp. pneumoniae (strain ATCC 700721 / MGH 78578) GN=proQ PE=3 SV=1	0	65.8612953137553	27.5555555555556	5	46	5	1	225	24.959	9.8	High	High	High	5.8e8	2.7e8	2.9e8	2.162	144.703444242477	5
High	IsMasterProtein	P37323	Beta-lactamase SHV-4 OS=Klebsiella pneumoniae GN=bla PE=1 SV=1	0	65.7033210892926	41.1320754716981	11	100	11	1	265	28.842	7.39	High	High	High	1.7e9	1.0e9	9.6e8	3.467	312.262640357018	11
High	IsMasterProtein	B5XNB2	50S ribosomal protein L15 OS=Klebsiella pneumoniae (strain 342) GN=rplO PE=3 SV=1	0	65.4484113610891	60.4166666666667	8	136	8	1	144	15.125	11.15	High	High	High	3.2e9	3.4e9	3.4e9	11.589	453.900482058525	8
High	IsMasterProtein	A6TD54	CTP synthase OS=Klebsiella pneumoniae subsp. pneumoniae (strain ATCC 700721 / MGH 78578) GN=pyrG PE=3 SV=1	0	65.4113964476487	24.0366972477064	10	60	10	1	545	60.125	5.86	High	High	High	9.7e8	6.7e8	5.1e8	0.896	160.89050245285	10
High	IsMasterProtein	A6T4V8	Glutamate-1-semialdehyde 2,1-aminomutase OS=Klebsiella pneumoniae subsp. pneumoniae (strain ATCC 700721 / MGH 78578) GN=hemL PE=3 SV=1	0	65.2264961915432	30.7511737089202	9	55	9	1	426	45.299	5.02	High	High	High	8.3e8	1.9e8	1.4e8	3.084	186.988427519798	9
High	IsMasterProtein	B5XP25	50S ribosomal protein L25 OS=Klebsiella pneumoniae (strain 342) GN=rplY PE=3 SV=1	0	64.0434586160916	52.1276595744681	6	102	2	1	94	10.63	9.31	High	High	High	2.9e8	3.2e7	4.0e7	18.307	295.894632697105	6
High	IsMasterProtein	P0A297	50S ribosomal protein L10 OS=Salmonella typhimurium (strain LT2 / SGSC1412 / ATCC 700720) GN=rplJ PE=3 SV=2	0	63.8654197626301	55.7575757575758	8	249	8	1	165	17.789	8.98	High	High	High	6.2e9	3.5e9	1.8e9	7.254	659.98964881897	8
High	IsMasterProtein	A6T4X3	Uridylate kinase OS=Klebsiella pneumoniae subsp. pneumoniae (strain ATCC 700721 / MGH 78578) GN=pyrH PE=3 SV=1	0	63.7465736625735	43.5684647302905	6	279	6	1	241	25.939	7.39	High	High	High	2.8e7	4.7e7	1.5e7	3.87	780.47180724144	6
High	IsMasterProtein	B5XTJ1	Protein-export protein SecB OS=Klebsiella pneumoniae (strain 342) GN=secB PE=3 SV=1	0	63.5636903794583	50.9677419354839	4	210	4	1	155	17.179	4.32	High	High	High	1.5e9	5.8e8	9.5e7	20.544	613.862352132797	4
High	IsMasterProtein	B5XXH6	Acyl carrier protein OS=Klebsiella pneumoniae (strain 342) GN=acpP PE=3 SV=1	0	63.4111656676297	33.3333333333333	3	346	3	1	78	8.634	4.06	High	High	High	6.0e9	1.6e9	2.0e8	99	1111.42278313637	3
High	IsMasterProtein	A6TCL7	30S ribosomal protein S16 OS=Klebsiella pneumoniae subsp. pneumoniae (strain ATCC 700721 / MGH 78578) GN=rpsP PE=3 SV=1	0	63.3064169241308	58.5365853658537	4	368	4	1	82	9.085	10.83	High	High	High	4.4e8	8.4e8	2.9e8	176.828	835.331674814224	4
High	IsMasterProtein	A6TGC6	50S ribosomal protein L31 OS=Klebsiella pneumoniae subsp. pneumoniae (strain ATCC 700721 / MGH 78578) GN=rpmE PE=3 SV=1	0	62.6944539162045	71.4285714285714	5	81	5	1	70	7.737	9.36	High	High	High	1.4e9	7.1e8	6.3e8	62.096	252.187381744385	5
High	IsMasterProtein	A6TCA1	4-hydroxy-tetrahydrodipicolinate synthase OS=Klebsiella pneumoniae subsp. pneumoniae (strain ATCC 700721 / MGH 78578) GN=dapA PE=3 SV=1	0	57.9637221806208	23.2876712328767	5	63	5	1	292	31.142	6.1	High	High	High	4.9e8	2.0e8	9.0e7	2.162	201.090512871742	5
High	IsMasterProtein	A6TEK8	UDP-N-acetylglucosamine 1-carboxyvinyltransferase OS=Klebsiella pneumoniae subsp. pneumoniae (strain ATCC 700721 / MGH 78578) GN=murA PE=3 SV=1	0	57.8648716558179	24.8210023866348	8	44	8	1	419	44.557	5.88	High	High	High	2.9e8	1.5e8	8.8e7	1.424	121.396945238113	8
High	IsMasterProtein	A6TFR0	Cell division protein ZapB OS=Klebsiella pneumoniae subsp. pneumoniae (strain ATCC 700721 / MGH 78578) GN=zapB PE=3 SV=1	0	57.7785117276827	69.1358024691358	5	63	5	1	81	9.551	4.56	High	High	High	1.2e9	1.0e9	5.9e8	20.544	165.92883181572	5
High	IsMasterProtein	A6TEJ0	Argininosuccinate synthase OS=Klebsiella pneumoniae subsp. pneumoniae (strain ATCC 700721 / MGH 78578) GN=argG PE=3 SV=1	0	56.8897746782342	25.9507829977629	7	45	7	1	447	49.781	5.64	High	High	High	1.8e8	1.6e8	1.5e8	1.212	119.022436380386	7
High	IsMasterProtein	B5XNA2	50S ribosomal protein L29 OS=Klebsiella pneumoniae (strain 342) GN=rpmC PE=3 SV=1	0	56.7553236545453	49.2063492063492	3	151	3	1	63	7.239	10.27	High	High	High	2.2e9	2.6e9	1.9e9	55.234	502.198365807533	3
High	IsMasterProtein	A6TCD7	Nucleoside diphosphate kinase OS=Klebsiella pneumoniae subsp. pneumoniae (strain ATCC 700721 / MGH 78578) GN=ndk PE=3 SV=1	0	56.5811691381521	42.6573426573427	4	56	4	1	143	15.517	5.81	High	High	High	4.4e8	3.5e8	1.6e8	4.623	177.529808044434	4
High	IsMasterProtein	A6THE3	Fructose-1,6-bisphosphatase class 1 OS=Klebsiella pneumoniae subsp. pneumoniae (strain ATCC 700721 / MGH 78578) GN=fbp PE=3 SV=1	0	56.4083297610952	32.2289156626506	7	57	7	1	332	36.724	5.97	High	High	High	5.5e8	3.1e8	2.3e8	2.384	159.104866623878	7
High	IsMasterProtein	A6T726	Asparagine--tRNA ligase OS=Klebsiella pneumoniae subsp. pneumoniae (strain ATCC 700721 / MGH 78578) GN=asnS PE=3 SV=1	0	55.9011278752852	29.8283261802575	12	77	12	1	466	52.462	5.29	High	High	High	5.7e8	3.2e8	8.2e8	2.562	209.803110122681	12
High	IsMasterProtein	P16481	Phosphocarrier protein HPr OS=Klebsiella pneumoniae GN=ptsH PE=3 SV=1	0	55.5636100461938	50.5882352941176	3	1676	3	1	85	9.114	5.83	High	High	High	1.1e8	8.3e7	2.8e7	14.849	5677.64747464657	3
High	IsMasterProtein	A6T4F5	Chaperone protein DnaJ OS=Klebsiella pneumoniae subsp. pneumoniae (strain ATCC 700721 / MGH 78578) GN=dnaJ PE=3 SV=1	0	55.3764746953101	22.8116710875332	6	32	6	1	377	40.985	8	High	High	High	1.9e8	1.2e8	9.7e7	1.448	95.446307182312	6
High	IsMasterProtein	A6TEY0	30S ribosomal protein S12 OS=Klebsiella pneumoniae subsp. pneumoniae (strain ATCC 700721 / MGH 78578) GN=rpsL PE=3 SV=1	0	55.0986675762423	39.5161290322581	4	461	4	1	124	13.743	10.87	High	High	High	2.3e9	2.2e9	7.1e8	9	1066.59156644344	4
High	IsMasterProtein	B5XNA6	30S ribosomal protein S14 OS=Klebsiella pneumoniae (strain 342) GN=rpsN PE=3 SV=1	0	54.9642837553874	28.7128712871287	3	663	3	1	101	11.571	11.34	High	High	High	6.9e8	3.0e8	5.1e8	18.307	1463.69346213341	3
High	IsMasterProtein	B5XVK6	50S ribosomal protein L19 OS=Klebsiella pneumoniae (strain 342) GN=rplS PE=3 SV=1	0	54.7562772071838	60	7	79	7	1	115	13.125	10.62	High	High	High	5.3e9	3.7e9	1.8e9	22.714	192.163916707039	7
High	IsMasterProtein	A6TEQ3	Malate dehydrogenase OS=Klebsiella pneumoniae subsp. pneumoniae (strain ATCC 700721 / MGH 78578) GN=mdh PE=3 SV=1	0	54.6183198485987	32.3717948717949	8	52	8	1	312	32.406	5.74	High	High	High	1.7e8	1.9e8	1.5e8	1.818	169.677092909813	8
High	IsMasterProtein	A6T5E8	6,7-dimethyl-8-ribityllumazine synthase OS=Klebsiella pneumoniae subsp. pneumoniae (strain ATCC 700721 / MGH 78578) GN=ribH PE=3 SV=1	0	53.4082971726394	79.4871794871795	6	177	6	1	156	16.147	5.25	High	High	High	1.2e8	8.5e7	4.0e7	18.307	546.350674033165	6
High	IsMasterProtein	A6TFL4	ADP-L-glycero-D-manno-heptose-6-epimerase OS=Klebsiella pneumoniae subsp. pneumoniae (strain ATCC 700721 / MGH 78578) GN=hldD PE=3 SV=1	0	53.2627718198377	42.5806451612903	11	80	11	1	310	34.917	4.93	High	High	High	4.7e8	2.4e8	1.8e8	2.981	237.166792273521	11
High	IsMasterProtein	A6TCD4	4-hydroxy-3-methylbut-2-en-1-yl diphosphate synthase (flavodoxin) OS=Klebsiella pneumoniae subsp. pneumoniae (strain ATCC 700721 / MGH 78578) GN=ispG PE=3 SV=1	0	52.5805597021245	37.5335120643432	11	46	11	1	373	40.701	6.71	High	High	High	1.8e8	1.5e8	1.4e8	2.311	103.407146334648	11
High	IsMasterProtein	A6TB43	Arginine--tRNA ligase OS=Klebsiella pneumoniae subsp. pneumoniae (strain ATCC 700721 / MGH 78578) GN=argS PE=1 SV=1	0	51.4952572345966	21.8370883882149	9	37	9	1	577	64.202	5.62	High	High	High	5.8e7	1.7e8	7.8e7	0.914	99.6414660215378	9
High	IsMasterProtein	A6T5G0	UPF0234 protein KPN78578_03700 OS=Klebsiella pneumoniae subsp. pneumoniae (strain ATCC 700721 / MGH 78578) GN=KPN78578_03700 PE=3 SV=1	0	51.1059733740318	39.2638036809816	6	70	6	1	163	18.342	5.76	High	High	High	3.9e8	2.4e8	2.2e8	5.31	241.623176574707	6
High	IsMasterProtein	B5XXK6	Glucans biosynthesis protein G OS=Klebsiella pneumoniae (strain 342) GN=mdoG PE=3 SV=1	0	49.8572111088368	15.6555772994129	5	22	5	1	511	57.785	8.28	High	High	High	2.9e8	8.0e7	4.7e7	0.887	75.6988728046417	5
High	IsMasterProtein	A6TAI3	Phenylalanine--tRNA ligase alpha subunit OS=Klebsiella pneumoniae subsp. pneumoniae (strain ATCC 700721 / MGH 78578) GN=pheS PE=3 SV=1	0	49.685295363582	23.2415902140673	7	43	7	1	327	36.776	5.78	High	High	High	4.3e8	3.1e8	2.4e8	1.565	119.723669052124	7
High	IsMasterProtein	A6T5N7	Adenylate kinase OS=Klebsiella pneumoniae subsp. pneumoniae (strain ATCC 700721 / MGH 78578) GN=adk PE=3 SV=1	0	49.6211125768813	39.7196261682243	7	54	7	1	214	23.533	6.04	High	High	High	5.4e8	1.5e8	1.6e8	2.162	163.368206262589	7
High	IsMasterProtein	B5XN98	30S ribosomal protein S19 OS=Klebsiella pneumoniae (strain 342) GN=rpsS PE=3 SV=1	0	48.6984568545239	48.9130434782609	5	92	5	1	92	10.41	10.52	High	High	High	2.2e9	1.8e9	1.3e9	20.544	257.457123041153	5
High	IsMasterProtein	A6THZ7	Thymidine phosphorylase OS=Klebsiella pneumoniae subsp. pneumoniae (strain ATCC 700721 / MGH 78578) GN=deoA PE=3 SV=1	0	48.4764610054833	19.3181818181818	6	40	6	1	440	47.015	5.24	High	High	High	2.1e8	5.3e7	7.6e7	0.931	122.379878282547	6
High	IsMasterProtein	A6T4Y7	Acetyl-coenzyme A carboxylase carboxyl transferase subunit alpha OS=Klebsiella pneumoniae subsp. pneumoniae (strain ATCC 700721 / MGH 78578) GN=accA PE=3 SV=1	0	47.6124055714916	37.9310344827586	8	39	8	1	319	35.289	5.66	High	High	High	1.9e8	7.2e7	2.7e7	1.994	124.618731856346	8
High	IsMasterProtein	A6TEV6	50S ribosomal protein L18 OS=Klebsiella pneumoniae subsp. pneumoniae (strain ATCC 700721 / MGH 78578) GN=rplR PE=3 SV=1	0	47.091640697258	41.8803418803419	5	61	5	1	117	12.762	10.42	High	High	High	5.7e8	2.8e9	3.3e9	16.783	146.471598625183	5
High	IsMasterProtein	A6T6Y8	Outer-membrane lipoprotein carrier protein OS=Klebsiella pneumoniae subsp. pneumoniae (strain ATCC 700721 / MGH 78578) GN=lolA PE=3 SV=1	0	46.1850600341552	26.6009852216749	4	22	4	1	203	22.544	7.43	High	High	High	1.7e8	1.4e7	4.8e7	1.929	72.7250326871872	4
High	IsMasterProtein	B5Y1J9	Ribosome-recycling factor OS=Klebsiella pneumoniae (strain 342) GN=frr PE=3 SV=1	0	45.8925967999855	40	6	66	6	1	185	20.618	6.89	High	High	High	2.2e9	8.9e8	4.7e8	2.162	232.4180560112	6
High	IsMasterProtein	A6TC02	Acetyl-coenzyme A carboxylase carboxyl transferase subunit beta OS=Klebsiella pneumoniae subsp. pneumoniae (strain ATCC 700721 / MGH 78578) GN=accD PE=3 SV=1	0	44.9822796601127	28.1045751633987	6	43	6	1	306	33.414	7.31	High	High	High	1.9e8	1.2e8	2.0e7	1.683	144.843479752541	6
High	IsMasterProtein	A6T4W3	5'-methylthioadenosine/S-adenosylhomocysteine nucleosidase OS=Klebsiella pneumoniae subsp. pneumoniae (strain ATCC 700721 / MGH 78578) GN=mtnN PE=1 SV=1	0	44.7992237149399	28.448275862069	5	42	5	1	232	24.489	5.4	High	High	High	3.2e8	9.3e7	9.7e7	2.455	130.505832314491	5
High	IsMasterProtein	A6TEU1	Methionyl-tRNA formyltransferase OS=Klebsiella pneumoniae subsp. pneumoniae (strain ATCC 700721 / MGH 78578) GN=fmt PE=3 SV=1	0	43.9694610084803	22.8571428571429	4	24	4	1	315	34.001	6.32	High	High	High	8.3e7	5.2e7	4.5e6	1.448	61.4308423995972	4
High	IsMasterProtein	A6T5R4	Bifunctional protein FolD OS=Klebsiella pneumoniae subsp. pneumoniae (strain ATCC 700721 / MGH 78578) GN=folD PE=3 SV=1	0	43.5896909110352	37.8472222222222	5	63	5	1	288	30.954	5.92	High	High	High	8.9e7	6.1e7	7.3e7	3.394	172.726261138916	5
High	IsMasterProtein	B5XZM0	ATP synthase subunit b OS=Klebsiella pneumoniae (strain 342) GN=atpF PE=3 SV=1	0	41.4360831312016	32.0512820512821	7	39	7	1	156	17.364	5.8	High	High	High	3.3e8	2.4e8	1.4e8	5.31	107.239829421043	7
High	IsMasterProtein	B5XTS2	Fe/S biogenesis protein NfuA OS=Klebsiella pneumoniae (strain 342) GN=nfuA PE=3 SV=1	0	41.1081458769843	37.696335078534	4	33	4	1	191	20.991	4.6	High	High	High	1.9e8	1.1e7	1.6e7	5.31	78.5058517456055	4
High	IsMasterProtein	B5Y305	50S ribosomal protein L9 OS=Klebsiella pneumoniae (strain 342) GN=rplI PE=3 SV=1	0	40.4806801490407	51.6778523489933	8	112	1	1	149	15.742	6.58	High	High	High	6.7e6	2.7e7		2.728	288.910616397858	8
High	IsMasterProtein	A6T6J6	6-phosphogluconolactonase OS=Klebsiella pneumoniae subsp. pneumoniae (strain ATCC 700721 / MGH 78578) GN=pgl PE=3 SV=2	0	40.018858250753	29.3051359516616	5	37	5	1	331	36.015	5.25	High	High	High	8.2e7	6.4e7	3.5e7	2.981	75.629879117012	5
High	IsMasterProtein	B5Y169	Gamma-glutamyl phosphate reductase OS=Klebsiella pneumoniae (strain 342) GN=proA PE=3 SV=1	0	39.815193654904	17.2661870503597	4	26	4	1	417	44.768	5.74	High	High	High	8.8e7	6.7e7	1.3e8	0.638	75.8414514064789	4
High	IsMasterProtein	A6TFL2	L-threonine 3-dehydrogenase OS=Klebsiella pneumoniae subsp. pneumoniae (strain ATCC 700721 / MGH 78578) GN=tdh PE=3 SV=1	0	39.5927335215663	19.6480938416422	5	32	5	1	341	37.203	6.24	High	High	High	1.7e8	1.4e8	1.7e8	1.581	69.5241103172302	5
High	IsMasterProtein	P14829	DNA gyrase subunit A OS=Klebsiella oxytoca GN=gyrA PE=3 SV=1	0	39.4603333623228	6.62100456621005	5	35	5	1	876	97.095	5.1	High	High	High	2.0e8	7.6e7	2.8e7	0.327	87.7483118772507	5
High	IsMasterProtein	A6T700	Phosphoserine aminotransferase OS=Klebsiella pneumoniae subsp. pneumoniae (strain ATCC 700721 / MGH 78578) GN=serC PE=3 SV=1	0	39.2389089679918	25.6906077348066	7	40	7	1	362	39.646	5.71	High	High	High	4.2e8	3.3e8	1.2e8	1.565	103.184782505035	7
High	IsMasterProtein	A6T4J7	RNA polymerase-associated protein RapA OS=Klebsiella pneumoniae subsp. pneumoniae (strain ATCC 700721 / MGH 78578) GN=rapA PE=3 SV=1	0	39.2277084415334	10.3305785123967	6	31	6	1	968	109.547	5.24	High	High	High	8.0e7	1.0e8	5.2e7	0.353	86.7690991163254	6
High	IsMasterProtein	B5XNB4	30S ribosomal protein S13 OS=Klebsiella pneumoniae (strain 342) GN=rpsM PE=3 SV=1	0	37.98814869267	50	6	421	6	1	118	13.202	10.76	High	High	High	1.3e9	3.8e8	8.3e7	12.895	1182.60830366611	6
High	IsMasterProtein	B5XU21	30S ribosomal protein S21 OS=Klebsiella pneumoniae (strain 342) GN=rpsU PE=3 SV=1	0	37.458555789841	45.0704225352113	6	59	6	1	71	8.495	11.15	High	High	High	1.5e9	1.2e9	1.5e9	2153.435	141.567413210869	6
High	IsMasterProtein	A6TH52	10 kDa chaperonin OS=Klebsiella pneumoniae subsp. pneumoniae (strain ATCC 700721 / MGH 78578) GN=groS PE=3 SV=1	0	36.4233704957582	50.5154639175258	4	485	4	1	97	10.378	5.5	High	High	High	4.5e9	2.7e9	2.1e9	9	1563.30686557293	4
High	IsMasterProtein	A6TCI3	Elongation factor 4 OS=Klebsiella pneumoniae subsp. pneumoniae (strain ATCC 700721 / MGH 78578) GN=lepA PE=3 SV=1	0	36.2965179528704	17.195325542571	8	38	8	1	599	66.393	5.59	High	High	High	3.3e8	1.8e8	7.2e7	0.911	74.2190635204315	8
High	IsMasterProtein	P33318	Translation initiation factor IF-3 OS=Klebsiella pneumoniae GN=infC PE=3 SV=1	0	36.0595993324768	27.2222222222222	3	35	3	1	180	20.492	9.52	High	High	High	4.9e8	3.2e8	1.4e8	1.512	152.569803953171	3
High	IsMasterProtein	A6TDR6	Glycine cleavage system H protein OS=Klebsiella pneumoniae subsp. pneumoniae (strain ATCC 700721 / MGH 78578) GN=gcvH PE=3 SV=1	0	35.5836296504958	17.8294573643411	1	47	1	1	129	13.867	4.09	High	High	High	3.7e7	2.0e7	6.7e6	5.31	218.691659212112	1
High	IsMasterProtein	A6TC33	Glucokinase OS=Klebsiella pneumoniae subsp. pneumoniae (strain ATCC 700721 / MGH 78578) GN=glk PE=3 SV=1	0	34.844809895683	25.2336448598131	7	26	7	1	321	34.4	6.38	High	High	High	2.3e8	8.7e7	8.0e7	1.581	72.5364856719971	7
High	IsMasterProtein	A6T532	Xanthine phosphoribosyltransferase OS=Klebsiella pneumoniae subsp. pneumoniae (strain ATCC 700721 / MGH 78578) GN=gpt PE=3 SV=1	0	34.7749693029596	23.0263157894737	3	26	3	1	152	16.924	5.85	High	High	High	6.8e8	2.4e8	4.6e7	3.642	94.4035787582397	3
High	IsMasterProtein	O07026	Flavodoxin OS=Klebsiella pneumoniae GN=fldA PE=2 SV=2	0	34.7457468621506	27.8409090909091	4	30	4	1	176	19.753	4.48	High	High	High	3.9e8	3.1e8	2.8e8	4.995	96.5953459739685	4
High	IsMasterProtein	A6TG37	ATP synthase gamma chain OS=Klebsiella pneumoniae subsp. pneumoniae (strain ATCC 700721 / MGH 78578) GN=atpG PE=3 SV=1	0	34.0353759583125	30.6620209059233	7	28	7	1	287	31.493	9.06	High	High	High	9.0e7	7.7e7	1.1e7	1.336	79.1323398351669	7
High	IsMasterProtein	B5Y274	Purine nucleoside phosphorylase DeoD-type OS=Klebsiella pneumoniae (strain 342) GN=deoD PE=3 SV=1	0	33.5351276548499	29.7071129707113	6	51	6	1	239	25.928	5.86	High	High	High	6.8e8	1.5e8	8.0e7	1.581	106.644784212112	6
High	IsMasterProtein	A6T518	Phosphoheptose isomerase OS=Klebsiella pneumoniae subsp. pneumoniae (strain ATCC 700721 / MGH 78578) GN=gmhA PE=3 SV=1	0	33.1286284233635	38.3419689119171	5	75	5	1	193	20.859	6.2	High	High	High	2.0e8	3.7e7	5.4e7	1.894	253.510826945305	5
High	IsMasterProtein	A6TGN5	50S ribosomal protein L11 OS=Klebsiella pneumoniae subsp. pneumoniae (strain ATCC 700721 / MGH 78578) GN=rplK PE=3 SV=1	0	32.6910172801504	47.887323943662	7	132	7	1	142	14.866	9.63	High	High	High	5.6e9	6.3e9	5.1e9	3.329	339.694439888	7
High	IsMasterProtein	P26420	Fructokinase OS=Klebsiella pneumoniae GN=scrK PE=1 SV=1	0	32.593648428335	26.7100977198697	7	36	7	1	307	32.324	5.08	High	High	High	5.2e8	3.3e8	2.4e8	1.738	93.19151699543	7
High	IsMasterProtein	Q48485	UDP-galactopyranose mutase OS=Klebsiella pneumoniae GN=rfbD PE=1 SV=1	0	32.0180427085878	15.625	5	37	5	1	384	44.429	6.52	High	High	High	1.7e8	5.9e7	7.3e7	0.957	97.9337767362595	5
High	IsMasterProtein	A6TH65	Elongation factor P OS=Klebsiella pneumoniae subsp. pneumoniae (strain ATCC 700721 / MGH 78578) GN=efp PE=3 SV=1	0	32.0106560862068	17.0212765957447	2	68	2	1	188	20.59	5.02	High	High	High	3.4e8	3.7e8	2.0e8	0.995	230.036996126175	2
High	IsMasterProtein	A6TB33	Probable transcriptional regulatory protein KPN78578_23430 OS=Klebsiella pneumoniae subsp. pneumoniae (strain ATCC 700721 / MGH 78578) GN=KPN78578_23430 PE=3 SV=1	0	31.6829212570624	23.9837398373984	5	35	5	1	246	26.301	4.86	High	High	High	3.5e8	2.8e8	3.3e8	1.683	120.345148801804	5
High	IsMasterProtein	A6TFH5	Glycine--tRNA ligase alpha subunit OS=Klebsiella pneumoniae subsp. pneumoniae (strain ATCC 700721 / MGH 78578) GN=glyQ PE=3 SV=1	0	31.3142202836462	13.2013201320132	3	37	3	1	303	34.71	5.11	High	High	High	1.6e8	1.4e8	3.0e7	1.683	138.70408654213	3
High	IsMasterProtein	A6TEW5	50S ribosomal protein L16 OS=Klebsiella pneumoniae subsp. pneumoniae (strain ATCC 700721 / MGH 78578) GN=rplP PE=3 SV=1	0	31.125834171559	39.7058823529412	4	75	4	1	136	15.24	11.05	High	High	High	8.5e8	6.9e8	8.0e8	4.179	225.343025684357	4
High	IsMasterProtein	B5XND7	DNA-binding protein Fis OS=Klebsiella pneumoniae (strain 342) GN=fis PE=3 SV=1	0	30.840781150167	23.469387755102	1	13	1	1	98	11.233	9.35	High	High	High	2.8e8	1.4e8	8.1e7	20.544	47.6320779323578	1
High	IsMasterProtein	A6TEV8	30S ribosomal protein S8 OS=Klebsiella pneumoniae subsp. pneumoniae (strain ATCC 700721 / MGH 78578) GN=rpsH PE=3 SV=1	0	30.7189612048118	46.9230769230769	6	95	6	1	130	14.09	9.39	High	High	High	9.0e8	1.7e9	1.5e9	4.337	194.656710982323	6
High	IsMasterProtein	A6T7F1	3-oxoacyl-[acyl-carrier-protein] synthase 3 OS=Klebsiella pneumoniae subsp. pneumoniae (strain ATCC 700721 / MGH 78578) GN=fabH PE=3 SV=1	0	30.684651539735	16.7192429022082	3	19	3	1	317	33.401	5.08	High	High	High	1.2e8	3.1e7		0.778	58.3815681934357	3
High	IsMasterProtein	A6TEN8	30S ribosomal protein S9 OS=Klebsiella pneumoniae subsp. pneumoniae (strain ATCC 700721 / MGH 78578) GN=rpsI PE=3 SV=1	0	30.5660234158723	44.6153846153846	6	119	6	1	130	14.847	10.95	High	High	High	3.1e9	2.3e9	1.3e9	4.012	206.676182866097	6
High	IsMasterProtein	B5XUB2	Agmatinase OS=Klebsiella pneumoniae (strain 342) GN=speB PE=3 SV=1	0	30.5485374029209	13.7254901960784	3	16	3	1	306	33.493	5.29	High	High	Not Found	2.1e8	3.3e7		1.894	44.4582990407944	3
High	IsMasterProtein	A6TGM5	Xaa-Pro dipeptidase OS=Klebsiella pneumoniae subsp. pneumoniae (strain ATCC 700721 / MGH 78578) GN=pepQ PE=3 SV=1	0	30.5238637582384	17.1557562076749	6	23	6	1	443	50.123	6.19	High	High	High	4.1e8	1.9e8	1.9e8	0.778	62.9532706737518	6
High	IsMasterProtein	A6T7E9	50S ribosomal protein L32 OS=Klebsiella pneumoniae subsp. pneumoniae (strain ATCC 700721 / MGH 78578) GN=rpmF PE=3 SV=1	0	30.3145074502878	45.6140350877193	3	119	3	1	57	6.426	11.36	High	High	High	1.3e8	4.9e7	5.7e7	45.416	342.734716892242	3
High	IsMasterProtein	A6TC94	Succinyl-diaminopimelate desuccinylase OS=Klebsiella pneumoniae subsp. pneumoniae (strain ATCC 700721 / MGH 78578) GN=dapE PE=3 SV=1	0	29.9070305110154	20	4	24	4	1	375	41.427	5.97	High	High	High	4.7e7	3.0e7	2.5e7	0.688	72.0965387821198	4
High	IsMasterProtein	A6T9K7	NAD-dependent malic enzyme OS=Klebsiella pneumoniae subsp. pneumoniae (strain ATCC 700721 / MGH 78578) GN=maeA PE=3 SV=1	0	29.8226733271609	13.8053097345133	4	56	4	1	565	62.732	5.49	High	High	High	1.4e7	3.8e7	5.4e7	0.655	151.606988787651	4
High	IsMasterProtein	A6TG34	Bifunctional protein GlmU OS=Klebsiella pneumoniae subsp. pneumoniae (strain ATCC 700721 / MGH 78578) GN=glmU PE=3 SV=2	0	29.2862859222598	21.9298245614035	5	68	5	1	456	49.085	6.38	High	High	High	4.5e7	1.3e8	9.5e7	0.874	152.157680749893	5
High	IsMasterProtein	A6TFM8	50S ribosomal protein L28 OS=Klebsiella pneumoniae subsp. pneumoniae (strain ATCC 700721 / MGH 78578) GN=rpmB PE=3 SV=1	0	28.8373420336124	46.1538461538462	5	68	5	1	78	9.001	11.41	High	High	High	8.8e8	1.1e9	3.7e8	20.544	130.620010614395	5
High	IsMasterProtein	P45602	UDP-glucose 4-epimerase (Fragment) OS=Klebsiella pneumoniae GN=galE PE=3 SV=1	0	28.7715584366521	15.8273381294964	1	20	1	1	139	15.147	7.5	High	High	High	4.8e8	5.0e8	2.8e7	1.154	87.9376499652863	1
High	IsMasterProtein	B5XNR7	Erythronate-4-phosphate dehydrogenase OS=Klebsiella pneumoniae (strain 342) GN=pdxB PE=3 SV=1	0	27.9969000752451	15.6084656084656	5	19	5	1	378	41.269	6.62	High	High	High	8.5e7	5.5e7	4.2e7	0.931	44.6482496261597	5
High	IsMasterProtein	A6T6Y1	Translation initiation factor IF-1 OS=Klebsiella pneumoniae subsp. pneumoniae (strain ATCC 700721 / MGH 78578) GN=infA PE=3 SV=1	0	27.6081919541459	38.8888888888889	2	28	2	1	72	8.244	9.25	High	High	High	9.8e7	2.0e8	1.7e8	9	82.3815014362335	2
High	IsMasterProtein	A6TD49	Sulfite reductase [NADPH] flavoprotein alpha-component OS=Klebsiella pneumoniae subsp. pneumoniae (strain ATCC 700721 / MGH 78578) GN=cysJ PE=3 SV=1	0	27.5881516990395	7.34557595993322	2	10	2	1	599	65.979	4.96	High	High	High	1.9e8	7.0e7	3.5e7	0.218	32.8748986721039	2
High	IsMasterProtein	A6TGD7	Fructose-6-phosphate aldolase OS=Klebsiella pneumoniae subsp. pneumoniae (strain ATCC 700721 / MGH 78578) GN=fsa PE=3 SV=1	0	27.5656964723245	36.8181818181818	4	40	4	1	220	23.279	5.22	High	High	High	4.7e7	5.3e6	5.1e6	1.683	105.252488493919	4
High	IsMasterProtein	A6TGG1	Ketol-acid reductoisomerase (NADP(+)) OS=Klebsiella pneumoniae subsp. pneumoniae (strain ATCC 700721 / MGH 78578) GN=ilvC PE=3 SV=1	0	27.2654609732107	15.6822810590631	5	22	5	1	491	53.917	5.36	High	High	High	1.3e8	1.5e8	1.1e8	0.501	71.7914826869965	5
High	IsMasterProtein	A6TE31	Bifunctional protein HldE OS=Klebsiella pneumoniae subsp. pneumoniae (strain ATCC 700721 / MGH 78578) GN=hldE PE=3 SV=1	0	26.9487901870109	16.5618448637317	6	22	6	1	477	51.12	5.21	High	High	High	3.2e8	1.9e8	5.9e7	0.701	65.508452296257	6
High	IsMasterProtein	B5Y1K6	UPF0325 protein KPK_4555 OS=Klebsiella pneumoniae (strain 342) GN=KPK_4555 PE=3 SV=1	0	25.9642956213035	46.09375	6	21	6	1	128	15.087	7.18	High	High	High	2.0e8	1.3e8	2.6e8	2.511	53.0992529392242	6
High	IsMasterProtein	A6T704	Integration host factor subunit beta OS=Klebsiella pneumoniae subsp. pneumoniae (strain ATCC 700721 / MGH 78578) GN=ihfB PE=3 SV=1	0	25.9530234688394	47.3684210526316	4	16	4	1	95	10.73	9.04	High	High	High	7.6e7	1.4e7	1.1e8	3.217	43.8370769023895	4
High	IsMasterProtein	A6TEU7	50S ribosomal protein L17 OS=Klebsiella pneumoniae subsp. pneumoniae (strain ATCC 700721 / MGH 78578) GN=rplQ PE=3 SV=1	0	25.4774236385071	38.28125	6	52	6	1	128	14.437	11.05	High	High	High	6.4e9	6.2e8	7.4e8	6.499	127.091676473618	6
High	IsMasterProtein	A6T6C1	Glucosamine-6-phosphate deaminase OS=Klebsiella pneumoniae subsp. pneumoniae (strain ATCC 700721 / MGH 78578) GN=nagB PE=3 SV=1	0	25.0442905130838	24.4360902255639	4	45	4	1	266	29.665	7.01	High	High	High	2.2e8	1.3e8	7.2e7	0.931	108.123439669609	4
High	IsMasterProtein	A6THZ0	Peptide chain release factor 3 OS=Klebsiella pneumoniae subsp. pneumoniae (strain ATCC 700721 / MGH 78578) GN=prfC PE=3 SV=1	0	24.8484267563546	8.88468809073724	4	22	4	1	529	59.592	5.9	High	High	High	1.2e8	8.2e7	4.1e7	0.487	56.191192984581	4
High	IsMasterProtein	A6TDX0	Probable Fe(2+)-trafficking protein OS=Klebsiella pneumoniae subsp. pneumoniae (strain ATCC 700721 / MGH 78578) GN=KPN78578_33300 PE=3 SV=1	0	24.7387662211289	49.4505494505495	4	28	4	1	91	10.912	6.29	High	High	High	2.2e8	1.0e8	6.5e7	3.217	79.3925188779831	4
High	IsMasterProtein	B5XUB1	Biosynthetic arginine decarboxylase OS=Klebsiella pneumoniae (strain 342) GN=speA PE=3 SV=1	0	24.5560539303627	6.80379746835443	3	23	3	1	632	70.974	4.97	High	High	High	1.4e8	5.9e7	2.1e7	0.359	63.3620188236237	3
High	IsMasterProtein	A6TFK3	Glycerol-3-phosphate dehydrogenase [NAD(P)+] OS=Klebsiella pneumoniae subsp. pneumoniae (strain ATCC 700721 / MGH 78578) GN=gpsA PE=3 SV=1	0	24.1922704270033	18.2890855457227	4	30	4	1	339	36.21	6.95	High	High	High	1.3e7	5.7e7	4.2e7	0.551	100.687069177628	4
High	IsMasterProtein	B5XSV6	50S ribosomal protein L27 OS=Klebsiella pneumoniae (strain 342) GN=rpmA PE=3 SV=1	0	23.9126493712919	42.3529411764706	3	638	3	1	85	9.118	10.77	High	High	High	3.3e9	1.1e8	9.3e8	5.31	1962.3100540638	3
High	IsMasterProtein	A6T4Y3	Acyl-[acyl-carrier-protein]--UDP-N-acetylglucosamine O-acyltransferase OS=Klebsiella pneumoniae subsp. pneumoniae (strain ATCC 700721 / MGH 78578) GN=lpxA PE=3 SV=1	0	23.4566797923345	10.6870229007634	2	18	2	1	262	28.078	6.95	High	High	High	4.0e5	2.2e7	3.5e5	1.512	49.3641712665558	2
High	IsMasterProtein	A6T716	Chromosome partition protein MukB OS=Klebsiella pneumoniae subsp. pneumoniae (strain ATCC 700721 / MGH 78578) GN=mukB PE=3 SV=1	0	23.4099241748751	4.99325236167341	4	11	4	1	1482	169.451	5.39	High	High	Not Found	4.6e7	5.9e7		0.118	37.9179493188858	4
High	IsMasterProtein	A6TF07	Siroheme synthase 2 OS=Klebsiella pneumoniae subsp. pneumoniae (strain ATCC 700721 / MGH 78578) GN=cysG2 PE=3 SV=2	0	23.2331415341241	8.31509846827133	3	12	3	1	457	49.948	6.32	High	High	High	7.5e7	4.3e7	9.0e7	0.468	32.2947084903717	3
High	IsMasterProtein	B5Y2Y3	Peptide methionine sulfoxide reductase MsrA OS=Klebsiella pneumoniae (strain 342) GN=msrA PE=3 SV=1	0	23.161521065393	21.3270142180095	3	12	3	1	211	23.165	6.35	High	High	High	5.0e7		1.5e8	1.31	26.0245300531387	3
High	IsMasterProtein	B5Y237	30S ribosomal protein S20 OS=Klebsiella pneumoniae (strain 342) GN=rpsT PE=3 SV=1	0	23.0453486447627	43.6781609195402	5	35	5	1	87	9.664	11.18	High	High	High	3.9e9	3.3e8	6.8e8	30.623	80.5126794576645	5
High	IsMasterProtein	A6TCD0	GTPase Der OS=Klebsiella pneumoniae subsp. pneumoniae (strain ATCC 700721 / MGH 78578) GN=der PE=3 SV=1	0	22.5299781691923	9.34959349593496	3	13	3	1	492	55.189	6.13	High	High	High	8.4e7	4.9e7	2.1e7	0.311	21.7145924568176	3
High	IsMasterProtein	A6T7Z4	Exoribonuclease 2 OS=Klebsiella pneumoniae subsp. pneumoniae (strain ATCC 700721 / MGH 78578) GN=rnb PE=3 SV=1	0	22.5181711586976	9.3167701863354	5	21	5	1	644	72.306	5.62	High	High	High	7.5e7	9.7e7	2.5e7	0.315	39.8777927160263	5
High	IsMasterProtein	A6TEV4	50S ribosomal protein L30 OS=Klebsiella pneumoniae subsp. pneumoniae (strain ATCC 700721 / MGH 78578) GN=rpmD PE=3 SV=1	0	22.5158820279679	57.6271186440678	3	65	3	1	59	6.51	10.96	High	High	High	1.1e9	4.6e8	5.7e8	16.783	145.099582314491	3
High	IsMasterProtein	B5XTF9	Ribonuclease PH OS=Klebsiella pneumoniae (strain 342) GN=rph PE=3 SV=1	0	22.4947009050094	17.6470588235294	3	23	3	1	238	25.254	5.71	High	High	High	1.3e8	5.3e7	3.6e7	1.031	63.1547404527664	3
High	IsMasterProtein	B5XWV7	Pyrimidine-specific ribonucleoside hydrolase RihA OS=Klebsiella pneumoniae (strain 342) GN=rihA PE=3 SV=1	0	22.4120112681245	20.2572347266881	4	15	4	1	311	33.981	4.96	High	High	High	1.1e8	3.8e7	3.9e7	1.31	44.7304286956787	4
High	IsMasterProtein	P27218	Sucrose porin OS=Klebsiella pneumoniae GN=scrY PE=3 SV=1	0	22.364104773201	3.96039603960396	1	11	1	1	505	55.616	5.92	High	High	High	4.7e7	5.7e7	4.1e7	0.15	30.8735837936401	1
High	IsMasterProtein	A6TCE7	Chaperone protein HscA OS=Klebsiella pneumoniae subsp. pneumoniae (strain ATCC 700721 / MGH 78578) GN=hscA PE=3 SV=1	0	21.9058034915357	5.51948051948052	2	10	2	1	616	65.355	5.1	High	High	High			2.3e7	0.212	36.1441276073456	2
High	IsMasterProtein	A6TBS0	Nucleoid-associated protein KPN78578_25800 OS=Klebsiella pneumoniae subsp. pneumoniae (strain ATCC 700721 / MGH 78578) GN=KPN78578_25800 PE=3 SV=1	0	21.651003682733	14.0298507462687	3	14	3	1	335	37.859	4.86	High	High	High	1.4e7	6.5e7	8.8e6	0.624	45.893750667572	3
High	IsMasterProtein	B5XQC9	50S ribosomal protein L20 OS=Klebsiella pneumoniae (strain 342) GN=rplT PE=3 SV=1	0	20.9827488849366	30.5084745762712	6	128	6	1	118	13.489	11.47	High	High	High	1.1e9	4.7e7	7.1e8	4.012	261.052291512489	6
High	IsMasterProtein	A6TDS5	Ribose-5-phosphate isomerase A OS=Klebsiella pneumoniae subsp. pneumoniae (strain ATCC 700721 / MGH 78578) GN=rpiA PE=3 SV=1	0	20.8536406441303	23.2876712328767	4	41	4	1	219	22.721	5.63	High	High	High	1.9e8	1.7e8	5.7e7	1.031	120.571265101433	4
High	IsMasterProtein	A6TEE9	5-keto-4-deoxy-D-glucarate aldolase OS=Klebsiella pneumoniae subsp. pneumoniae (strain ATCC 700721 / MGH 78578) GN=garL PE=3 SV=1	0	20.8132146948494	17.578125	4	30	4	1	256	27.26	6.42	High	High	High	4.7e8	5.7e8	4.1e8	1.848	63.2404928207397	4
High	IsMasterProtein	A6T702	Cytidylate kinase OS=Klebsiella pneumoniae subsp. pneumoniae (strain ATCC 700721 / MGH 78578) GN=cmk PE=3 SV=1	0	20.3390213802648	11.8942731277533	1	12	1	1	227	24.859	5.39	High	High	High		2.8e6	4.7e7	0.701	45.7315047979355	1
High	IsMasterProtein	A6TCL6	Ribosome maturation factor RimM OS=Klebsiella pneumoniae subsp. pneumoniae (strain ATCC 700721 / MGH 78578) GN=rimM PE=3 SV=1	0	20.2781931622139	24.7252747252747	3	11	3	1	182	20.579	4.82	High	High	High	4.1e7	3.2e7	5.0e6	1.154	30.2980033159256	3
High	IsMasterProtein	A6TBR5	50S ribosomal protein L25 OS=Klebsiella pneumoniae subsp. pneumoniae (strain ATCC 700721 / MGH 78578) GN=rplY PE=3 SV=1	0	20.0445310899922	32.9787234042553	5	52	1	1	94	10.574	9.52	High	High	High		2.1e8	1.7e8	6.197	94.8290036916733	5
High	IsMasterProtein	B5XVC4	S-ribosylhomocysteine lyase OS=Klebsiella pneumoniae (strain 342) GN=luxS PE=3 SV=1	0	19.753898329421	30.9941520467836	5	23	5	1	171	19.442	5.38	High	High	High	6.8e8	2.5e8	1.4e8	1.61	57.8606669902802	5
High	IsMasterProtein	B5XUF3	Peptide chain release factor 2 OS=Klebsiella pneumoniae (strain 342) GN=prfB PE=3 SV=1	0	19.5726064113258	14.7945205479452	3	12	3	1	365	41.178	4.78	High	High	High	3.2e8	7.8e7	5.7e7	0.389	40.3720624446869	3
High	IsMasterProtein	A6TG35	ATP synthase epsilon chain OS=Klebsiella pneumoniae subsp. pneumoniae (strain ATCC 700721 / MGH 78578) GN=atpC PE=3 SV=1	0	19.4530774950066	33.0935251798561	2	6	2	1	139	15.055	6.28	High	High	Not Found	6.5e7	3.8e7		0.931	14.056937456131	2
High	IsMasterProtein	B5XSW5	Phosphoglucosamine mutase OS=Klebsiella pneumoniae (strain 342) GN=glmM PE=3 SV=1	0	19.1745364532668	15.2808988764045	5	16	5	1	445	47.875	6.06	High	High	High	3.3e8	2.0e7	3.9e7	0.509	28.8317369222641	5
High	IsMasterProtein	B5XTG0	Orotate phosphoribosyltransferase OS=Klebsiella pneumoniae (strain 342) GN=pyrE PE=3 SV=1	0	18.7475661805383	7.51173708920188	1	8	1	1	213	23.647	5.68	High	High	High	7.4e7	6.7e7	2.9e7	0.389	29.0406439304352	1
High	IsMasterProtein	B5XPI0	UPF0265 protein KPK_1722 OS=Klebsiella pneumoniae (strain 342) GN=KPK_1722 PE=3 SV=1	0	18.3056570803838	27.1028037383178	2	46	2	1	107	12.57	9.11	High	High	High	6.4e7			2.728	142.584164738655	2
High	IsMasterProtein	A6TF49	Glucose-1-phosphate adenylyltransferase OS=Klebsiella pneumoniae subsp. pneumoniae (strain ATCC 700721 / MGH 78578) GN=glgC PE=3 SV=1	0	18.2930302516101	13.2250580046404	3	13	3	1	431	48.49	6.34	High	High	High	1.7e8	1.2e8	2.0e7	0.369	33.7143309116364	3
High	IsMasterProtein	A6T5E9	N utilization substance protein B homolog OS=Klebsiella pneumoniae subsp. pneumoniae (strain ATCC 700721 / MGH 78578) GN=nusB PE=3 SV=1	0	17.9929032931537	23.7410071942446	2	11	2	1	139	15.754	6.8	High	High	High	2.3e7	2.0e8	1.1e8	0.874	28.0493578910828	2
High	IsMasterProtein	B5XVT3	Cell division protein ZipA OS=Klebsiella pneumoniae (strain 342) GN=zipA PE=3 SV=1	0	17.8452600229739	5.36723163841808	1	4	1	1	354	39.378	6.47	High	Not Found	Not Found	1.0e8			0.52	7.30792570114136	1
High	IsMasterProtein	A6T5R2	Cysteine--tRNA ligase OS=Klebsiella pneumoniae subsp. pneumoniae (strain ATCC 700721 / MGH 78578) GN=cysS PE=3 SV=1	0	17.7128807064377	9.54446854663774	4	21	4	1	461	52.135	5.49	High	High	High	1.9e8	1.0e8	1.1e8	0.468	60.4910655021667	4
High	IsMasterProtein	A6TEU0	Peptide deformylase OS=Klebsiella pneumoniae subsp. pneumoniae (strain ATCC 700721 / MGH 78578) GN=def PE=3 SV=1	0	17.630432963206	24.2603550295858	3	16	3	1	169	19.344	5.14	High	High	High	5.8e7	7.2e7	6.7e6	1.154	43.211085319519	3
High	IsMasterProtein	P27217	Sucrose-6-phosphate hydrolase OS=Klebsiella pneumoniae GN=scrB PE=1 SV=3	0	17.5298287960246	13.519313304721	4	11	4	1	466	52.674	6.14	High	High	High	8.9e7	2.3e7	2.6e7	0.492	21.9187891483307	4
High	IsMasterProtein	A6TF13	3-dehydroquinate synthase OS=Klebsiella pneumoniae subsp. pneumoniae (strain ATCC 700721 / MGH 78578) GN=aroB PE=3 SV=1	0	17.267066029256	14.5604395604396	3	8	3	1	364	39.188	5.69	High	High	High	1.2e8	1.6e8		0.413	23.6270573139191	3
High	IsMasterProtein	B5XTG7	50S ribosomal protein L33 OS=Klebsiella pneumoniae (strain 342) GN=rpmG PE=3 SV=1	0	17.1754495855072	27.2727272727273	1	34	1	1	55	6.402	10.17	High	High	High	3.8e9	3.6e9	2.8e9	3.642	91.7568778991699	1
High	IsMasterProtein	A6TG45	tRNA uridine 5-carboxymethylaminomethyl modification enzyme MnmG OS=Klebsiella pneumoniae subsp. pneumoniae (strain ATCC 700721 / MGH 78578) GN=mnmG PE=3 SV=1	0	16.6901119762171	6.04133545310016	3	9	3	1	629	70.056	6.64	High	High	High	3.0e7	5.0e7	6.0e7	0.205	21.016012430191	3
High	IsMasterProtein	A6THI2	Probable cytosol aminopeptidase OS=Klebsiella pneumoniae subsp. pneumoniae (strain ATCC 700721 / MGH 78578) GN=pepA PE=3 SV=1	0	16.6438344527935	6.75944333996024	4	17	4	1	503	54.813	7.2	High	High	High	1.1e8	1.1e8	6.5e7	0.389	44.5593560934067	4
High	IsMasterProtein	B5XWN4	Transcriptional regulator SlyA OS=Klebsiella pneumoniae (strain 342) GN=slyA PE=3 SV=1	0	16.2837490725932	22.9166666666667	3	12	3	1	144	16.538	7.05	High	High	High	2.0e8	1.2e8	1.2e8	0.995	27.1148519515991	3
High	IsMasterProtein	B5XSP2	Peptidase T OS=Klebsiella pneumoniae (strain 342) GN=pepT PE=3 SV=1	0	16.270226401135	14.6341463414634	5	11	5	1	410	44.892	5.76	High	High	High	1.2e8	9.2e6	6.8e7	0.616	21.8467326164246	5
High	IsMasterProtein	A6T4N4	UDP-N-acetylmuramate--L-alanine ligase OS=Klebsiella pneumoniae subsp. pneumoniae (strain ATCC 700721 / MGH 78578) GN=murC PE=3 SV=1	0	16.2583557883986	6.31364562118126	3	12	3	1	491	53.458	6.33	High	High	High	7.4e7	1.0e8	7.1e7	0.389	31.8249914646149	3
High	IsMasterProtein	A6TGE4	Argininosuccinate lyase OS=Klebsiella pneumoniae subsp. pneumoniae (strain ATCC 700721 / MGH 78578) GN=argH PE=3 SV=1	0	16.0168402613562	12.691466083151	3	15	3	1	457	50.053	5.33	High	High	High	3.6e7	2.5e7		0.292	45.1198194026947	3
High	IsMasterProtein	A6T4P6	GMP reductase OS=Klebsiella pneumoniae subsp. pneumoniae (strain ATCC 700721 / MGH 78578) GN=guaC PE=3 SV=1	0	15.759116411191	17.5792507204611	3	11	3	1	347	37.255	6.73	High	High	High	7.7e7	5.2e7	7.0e7	0.624	34.25390625	3
High	IsMasterProtein	A6TI09	Probable phosphoglycerate mutase GpmB OS=Klebsiella pneumoniae subsp. pneumoniae (strain ATCC 700721 / MGH 78578) GN=gpmB PE=3 SV=1	0	15.6009791208389	13.4883720930233	2	8	2	1	215	23.853	6.21	High	Not Found	High	8.4e7		1.2e7	0.701	17.7626875638962	2
High	IsMasterProtein	B5XSV5	50S ribosomal protein L21 OS=Klebsiella pneumoniae (strain 342) GN=rplU PE=3 SV=1	0	15.4978139205954	29.126213592233	3	39	3	1	103	11.555	9.85	High	High	High	5.0e8	4.0e8	1.7e8	1.683	65.2741788625717	3
High	IsMasterProtein	A6TAI1	Integration host factor subunit alpha OS=Klebsiella pneumoniae subsp. pneumoniae (strain ATCC 700721 / MGH 78578) GN=ihfA PE=3 SV=1	0	15.4477172889008	29.2929292929293	3	20	3	1	99	11.346	9.7	High	High	High	1.8e8	4.7e8	4.0e8	2.162	44.3456565141678	3
High	IsMasterProtein	A6TBJ8	Hydroxyethylthiazole kinase OS=Klebsiella pneumoniae subsp. pneumoniae (strain ATCC 700721 / MGH 78578) GN=thiM PE=3 SV=1	0	15.3486527758338	12.84046692607	2	6	2	1	257	26.101	6.28	High	Not Found	High	2.3e8		6.4e7	0.389	20.9212076663971	2
High	IsMasterProtein	A6TG08	Membrane protein insertase YidC OS=Klebsiella pneumoniae subsp. pneumoniae (strain ATCC 700721 / MGH 78578) GN=yidC PE=3 SV=1	0	15.1926981357824	7.2992700729927	3	10	3	1	548	61.425	9.04	High	High	High	8.1e7	1.3e8	1.0e8	0.318	26.8860986232758	3
High	IsMasterProtein	Q07411	Polyphosphate kinase OS=Klebsiella pneumoniae GN=ppk PE=3 SV=2	0	14.8186873533927	7.44525547445255	5	8	5	1	685	80.111	8.19	High	High	Not Found	5.3e7			0.259	19.1813141107559	5
High	IsMasterProtein	A6T5I7	7-cyano-7-deazaguanine synthase OS=Klebsiella pneumoniae subsp. pneumoniae (strain ATCC 700721 / MGH 78578) GN=queC PE=3 SV=1	0	14.7330513449628	15.450643776824	2	12	2	1	233	25.646	5.6	High	High	High	6.0e7	5.9e7	6.3e7	0.359	37.5242278575897	2
High	IsMasterProtein	B5Y306	30S ribosomal protein S18 OS=Klebsiella pneumoniae (strain 342) GN=rpsR PE=3 SV=1	0	14.6656455940353	40	3	361	3	1	75	8.981	10.59	High	High	High	9.7e7	5.5e8	4.5e8	4.623	1030.93560862541	3
High	IsMasterProtein	A6TGF8	Dihydroxy-acid dehydratase OS=Klebsiella pneumoniae subsp. pneumoniae (strain ATCC 700721 / MGH 78578) GN=ilvD PE=3 SV=1	0	14.6632506941356	5.35714285714286	3	13	3	1	616	65.678	5.81	High	High	High	8.5e6	3.0e7	3.4e7	0.189	34.8446477651596	3
High	IsMasterProtein	A6T5D8	Queuine tRNA-ribosyltransferase OS=Klebsiella pneumoniae subsp. pneumoniae (strain ATCC 700721 / MGH 78578) GN=tgt PE=3 SV=1	0	14.3470650518672	13.3333333333333	4	9	4	1	375	42.54	6.48	High	High	High	5.2e7	3.7e7	1.9e7	0.468	25.0843739509583	4
High	IsMasterProtein	A6TFN1	Deoxyuridine 5'-triphosphate nucleotidohydrolase OS=Klebsiella pneumoniae subsp. pneumoniae (strain ATCC 700721 / MGH 78578) GN=dut PE=3 SV=1	0	14.2203517005441	46.0526315789474	3	26	3	1	152	16.152	5.78	High	High	High	5.0e7	1.3e8	2.1e7	2.728	63.1144653558731	3
High	IsMasterProtein	A6T4E6	UPF0246 protein KPN78578_00060 OS=Klebsiella pneumoniae subsp. pneumoniae (strain ATCC 700721 / MGH 78578) GN=KPN78578_00060 PE=3 SV=1	0	14.196662308673	17.8988326848249	4	13	4	1	257	29.528	6.96	High	High	High	1.1e8	1.2e8	8.3e7	0.585	34.0223433971405	4
High	IsMasterProtein	A6TEK2	GTPase Obg OS=Klebsiella pneumoniae subsp. pneumoniae (strain ATCC 700721 / MGH 78578) GN=obg PE=3 SV=1	0	14.1369509578285	11.2244897959184	2	31	2	1	392	43.55	4.89	High	High	High			3.9e7	0.369	64.8332009315491	2
High	IsMasterProtein	A6TEI4	30S ribosomal protein S15 OS=Klebsiella pneumoniae subsp. pneumoniae (strain ATCC 700721 / MGH 78578) GN=rpsO PE=3 SV=1	0	14.1309792286388	56.1797752808989	4	17	4	1	89	10.203	10.46	High	High	High	1.8e9	1.7e9	1.4e9	5.31	33.2084099054337	4
High	IsMasterProtein	B5XZ36	ATP-dependent protease subunit HslV OS=Klebsiella pneumoniae (strain 342) GN=hslV PE=3 SV=1	0	14.0246584791169	12.5	2	8	2	1	176	18.988	6.39	High	Not Found	High	1.4e8		7.1e7	1.371	24.6952021121979	2
High	IsMasterProtein	A6TBT7	Ubiquinone biosynthesis O-methyltransferase OS=Klebsiella pneumoniae subsp. pneumoniae (strain ATCC 700721 / MGH 78578) GN=ubiG PE=3 SV=1	0	13.9333379154559	13.6363636363636	2	4	2	1	242	26.634	6.6	High	Not Found	Not Found	5.7e7			0.359	12.459125995636	2
High	IsMasterProtein	B5XSX5	Ribosome-binding factor A OS=Klebsiella pneumoniae (strain 342) GN=rbfA PE=3 SV=1	0	13.2974246145057	18.796992481203	2	7	2	1	133	15.087	7.25	High	Not Found	High	1.3e8		8.6e6	0.874	16.9721360206604	2
High	IsMasterProtein	A6TCI1	Ribonuclease 3 OS=Klebsiella pneumoniae subsp. pneumoniae (strain ATCC 700721 / MGH 78578) GN=rnc PE=3 SV=1	0	13.2970915001917	5.75221238938053	3	4	3	1	226	25.541	6.96	High	Not Found	High	7.5e7		3.1e7	0.638	11.0243955850601	3
High	IsMasterProtein	A6THY6	Ribosomal RNA small subunit methyltransferase C OS=Klebsiella pneumoniae subsp. pneumoniae (strain ATCC 700721 / MGH 78578) GN=rsmC PE=3 SV=1	0	13.2719067104217	9.94152046783626	2	12	2	1	342	37.337	6.24	High	High	High		5.8e7	4.8e7	0.274	43.7905802726746	2
High	IsMasterProtein	A6TDR7	Aminomethyltransferase OS=Klebsiella pneumoniae subsp. pneumoniae (strain ATCC 700721 / MGH 78578) GN=gcvT PE=3 SV=1	0	13.2317735552951	8.79120879120879	3	16	3	1	364	39.79	5.36	High	High	High	1.9e8	1.6e8	1.1e8	0.413	46.1662366390228	3
High	IsMasterProtein	A6T562	Glutamate 5-kinase OS=Klebsiella pneumoniae subsp. pneumoniae (strain ATCC 700721 / MGH 78578) GN=proB PE=3 SV=1	0	12.5406030965892	11.4441416893733	3	13	3	1	367	39.093	6.7	High	High	High	5.8e7	1.1e8	2.5e7	0.334	18.4225398302078	3
High	IsMasterProtein	A6TCV4	Glutamate--cysteine ligase OS=Klebsiella pneumoniae subsp. pneumoniae (strain ATCC 700721 / MGH 78578) GN=gshA PE=3 SV=1	0	12.4751396024328	6.75675675675676	3	8	3	1	518	58.064	5.52	High	High	Not Found	7.2e7			0.334	22.799578666687	3
High	IsMasterProtein	A6THE7	UPF0307 protein KPN78578_45570 OS=Klebsiella pneumoniae subsp. pneumoniae (strain ATCC 700721 / MGH 78578) GN=KPN78578_45570 PE=3 SV=1	0	12.444028436565	15.3005464480874	3	7	3	1	183	21.305	5.35	High	High	High	9.3e7	5.8e7	2.1e7	0.778	17.5737646818161	3
High	IsMasterProtein	A6TCF3	tRNA (cytidine/uridine-2'-O-)-methyltransferase TrmJ OS=Klebsiella pneumoniae subsp. pneumoniae (strain ATCC 700721 / MGH 78578) GN=trmJ PE=3 SV=1	0	12.1762182615737	11.4754098360656	2	5	2	1	244	26.781	6.42	High	Not Found	Not Found	9.1e7			0.995	10.8397576808929	2
High	IsMasterProtein	O85746	Tyrosine aminotransferase OS=Klebsiella pneumoniae GN=tyrB PE=1 SV=1	0	11.3300114590997	7.30478589420655	2	4	2	1	397	43.404	6.46	High	High	Not Found	8.7e7			0.194	12.1068876981735	2
High	IsMasterProtein	B5XNU6	UPF0304 protein KPK_1463 OS=Klebsiella pneumoniae (strain 342) GN=KPK_1463 PE=3 SV=1	0	11.2781195314598	18.9024390243902	3	8	3	1	164	19.384	6.52	High	High	High	8.4e7	1.3e8	4.9e7	0.638	18.7475728988647	3
High	IsMasterProtein	B5XZH9	Protein FdhE homolog OS=Klebsiella pneumoniae (strain 342) GN=fdhE PE=3 SV=1	0	11.0449930815678	8.09061488673139	2	8	2	1	309	34.603	5.67	High	High	High	2.6e7	2.0e7	1.9e7	0.292	24.686671257019	2
High	IsMasterProtein	B5XY87	3-phosphoshikimate 1-carboxyvinyltransferase OS=Klebsiella pneumoniae (strain 342) GN=aroA PE=3 SV=1	0	10.8171073731354	6.79156908665105	2	6	2	1	427	46.002	5.64	High	High	Not Found	3.1e7			0.202	20.5399248600006	2
High	IsMasterProtein	A6T4H8	4-hydroxy-tetrahydrodipicolinate reductase OS=Klebsiella pneumoniae subsp. pneumoniae (strain ATCC 700721 / MGH 78578) GN=dapB PE=3 SV=1	0	10.6922900765952	6.59340659340659	1	8	1	1	273	28.63	6.18	High	High	High	2.8e8	2.1e8	1.1e8	0.129	30.8684296607971	1
High	IsMasterProtein	A6TEB4	3-hydroxy-5-phosphonooxypentane-2,4-dione thiolase OS=Klebsiella pneumoniae subsp. pneumoniae (strain ATCC 700721 / MGH 78578) GN=lsrF PE=3 SV=1	0	10.607841765223	4.74576271186441	1	5	1	1	295	32.39	6.42	Not Found	High	High		4.1e7	2.1e7	0.259	10.5580518245697	1
High	IsMasterProtein	A6TD48	Sulfite reductase [NADPH] hemoprotein beta-component OS=Klebsiella pneumoniae subsp. pneumoniae (strain ATCC 700721 / MGH 78578) GN=cysI PE=3 SV=1	0	10.5127466012309	4.91228070175439	2	4	2	1	570	64.009	8.19	Not Found	High	Not Found		2.8e7		0.136	6.48295187950134	2
High	IsMasterProtein	A6T533	UPF0255 protein KPN78578_02430 OS=Klebsiella pneumoniae subsp. pneumoniae (strain ATCC 700721 / MGH 78578) GN=KPN78578_02430 PE=3 SV=1	0	10.2028369933395	5.55555555555556	2	9	2	1	414	46.902	6.96	High	High	High	1.8e8	4.6e7	2.1e7	0.172	27.689683675766	2
High	IsMasterProtein	A6T4S9	Pantothenate synthetase OS=Klebsiella pneumoniae subsp. pneumoniae (strain ATCC 700721 / MGH 78578) GN=panC PE=3 SV=1	0	10.2023279599514	10.5633802816901	2	6	2	1	284	31.513	5.94	High	High	High			1.5e7	0.389	18.2216811180115	2
High	IsMasterProtein	A6TGE3	Acetylglutamate kinase OS=Klebsiella pneumoniae subsp. pneumoniae (strain ATCC 700721 / MGH 78578) GN=argB PE=3 SV=1	0	10.0331545763451	7.75193798449612	1	2	1	1	258	26.994	5.41	Not Found	High	Not Found		8.8e7		0.194	7.45789122581482	1
High	IsMasterProtein	A6T750	Macrodomain Ter protein OS=Klebsiella pneumoniae subsp. pneumoniae (strain ATCC 700721 / MGH 78578) GN=matP PE=3 SV=1	0	9.94339659267237	6.66666666666667	1	6	1	1	150	17.698	9.55	Not Found	High	High		4.1e6	3.3e6	0.778	8.72532510757446	1
High	IsMasterProtein	A6T710	3-deoxy-manno-octulosonate cytidylyltransferase OS=Klebsiella pneumoniae subsp. pneumoniae (strain ATCC 700721 / MGH 78578) GN=kdsB PE=3 SV=1	0	9.77611495186721	8.46774193548387	2	10	2	1	248	27.316	5.38	High	High	High	8.8e7	6.3e7	8.0e7	0.311	18.069554567337	2
High	IsMasterProtein	A6TEC2	Ribosomal RNA large subunit methyltransferase G OS=Klebsiella pneumoniae subsp. pneumoniae (strain ATCC 700721 / MGH 78578) GN=rlmG PE=3 SV=1	0	9.72897665933327	8.24468085106383	2	10	2	1	376	41.888	6.47	High	High	High	1.5e7	8.1e7	5.1e6	0.259	36.7775318622589	2
High	IsMasterProtein	B5Y0W9	Exodeoxyribonuclease 7 small subunit OS=Klebsiella pneumoniae (strain 342) GN=xseB PE=3 SV=1	0	9.71715139716536	21.25	1	5	1	1	80	8.819	4.31	Not Found	High	High		5.4e7	4.0e7	0.585	21.9925918579102	1
High	IsMasterProtein	A6TC99	Phosphoribosylaminoimidazole-succinocarboxamide synthase OS=Klebsiella pneumoniae subsp. pneumoniae (strain ATCC 700721 / MGH 78578) GN=purC PE=3 SV=1	0	9.70929775671214	9.28270042194093	1	18	1	1	237	26.861	5.35	High	High	High		7.2e7	7.8e7	0.155	66.1923635005951	1
High	IsMasterProtein	A6T5N4	Nucleoid-associated protein KPN78578_04440 OS=Klebsiella pneumoniae subsp. pneumoniae (strain ATCC 700721 / MGH 78578) GN=KPN78578_04440 PE=3 SV=1	0	9.6652182391397	27.2727272727273	2	4	2	1	110	12.048	5.07	High	Not Found	High	1.1e7		1.1e8	0.778	11.3111815452576	2
High	IsMasterProtein	Q9AQ50	Fumarate nitrate reduction regulatory protein OS=Klebsiella oxytoca GN=fnr PE=3 SV=1	0	9.62616885492617	7.2	1	2	1	1	250	27.939	8.07	Not Found	High	Not Found				0.259	8.447505235672	1
High	IsMasterProtein	Q48473	Outer membrane protein C OS=Klebsiella pneumoniae GN=ompC PE=1 SV=1	0	9.48495207416806	4.95867768595041	2	6	2	1	363	39.639	4.73	High	High	High	5.5e7	7.2e7	6.2e7	0.245	16.3612339496613	2
High	IsMasterProtein	A6T5F3	1-deoxy-D-xylulose-5-phosphate synthase OS=Klebsiella pneumoniae subsp. pneumoniae (strain ATCC 700721 / MGH 78578) GN=dxs PE=3 SV=1	0	9.31174609593984	5.16129032258065	2	7	2	1	620	67.318	6.58	High	High	High			1.7e7	0.155	16.7110081911087	2
High	IsMasterProtein	Q48447	UTP--glucose-1-phosphate uridylyltransferase OS=Klebsiella pneumoniae GN=galF PE=3 SV=1	0	9.17902013655249	7.71812080536913	2	8	2	1	298	32.757	5.74	Not Found	High	High		1.4e8	1.3e7	0.292	18.38840508461	2
High	IsMasterProtein	A6TBN8	GTP cyclohydrolase 1 OS=Klebsiella pneumoniae subsp. pneumoniae (strain ATCC 700721 / MGH 78578) GN=folE PE=3 SV=1	0	9.16243684374163	8.55855855855856	2	10	2	1	222	24.949	7.62	High	High	High	1.5e8	1.5e8	1.6e8	0.359	27.8042533397675	2
High	IsMasterProtein	B5XZS6	Lipoyl synthase OS=Klebsiella pneumoniae (strain 342) GN=lipA PE=3 SV=1	0	9.05486282623824	7.78816199376947	2	16	2	1	321	36.067	7.94	High	High	High	7.2e7	1.3e7	4.1e7	0.259	43.8084232807159	2
High	IsMasterProtein	B5XXG4	Beta-hexosaminidase OS=Klebsiella pneumoniae (strain 342) GN=nagZ PE=3 SV=1	0	9.01741220929834	4.11764705882353	1	2	1	1	340	37.359	6.2	High	Not Found	Not Found	7.8e7			0.136	6.18797516822815	1
High	IsMasterProtein	A6TEQ4	Arginine repressor OS=Klebsiella pneumoniae subsp. pneumoniae (strain ATCC 700721 / MGH 78578) GN=argR PE=3 SV=1	0	8.99592594348227	14.7435897435897	1	11	1	1	156	17.028	5.35	High	High	High		2.1e7		0.931	30.1644902229309	1
High	IsMasterProtein	P45599	Ferric uptake regulation protein OS=Klebsiella pneumoniae GN=fur PE=1 SV=2	0	8.9939522799111	21.2903225806452	2	4	2	1	155	17.768	6.68	High	High	Not Found	4.7e7	1.8e8		0.585	10.8421623706818	2
High	IsMasterProtein	O32719	Probable malate:quinone oxidoreductase (Fragment) OS=Klebsiella pneumoniae GN=mqo PE=3 SV=1	0	8.95290699011596	30.4347826086957	2	4	2	1	115	12.19	6.52	High	High	Not Found	3.0e7	8.1e7		1.154	11.6617369651794	2
High	IsMasterProtein	A6TB40	tRNA U34 carboxymethyltransferase OS=Klebsiella pneumoniae subsp. pneumoniae (strain ATCC 700721 / MGH 78578) GN=cmoB PE=3 SV=1	0	8.91542372206567	4.79041916167665	1	6	1	1	334	38.203	6.1	High	High	High	3.6e7	5.6e7	2.7e7	0.116	18.7159411907196	1
High	IsMasterProtein	A6TGG9	ATP-dependent RNA helicase RhlB OS=Klebsiella pneumoniae subsp. pneumoniae (strain ATCC 700721 / MGH 78578) GN=rhlB PE=3 SV=1	0	8.82210582337349	5.46318289786223	2	7	2	1	421	47.078	7.27	High	High	High	8.9e7	9.5e7	3.6e7	0.186	16.7545839548111	2
High	IsMasterProtein	P37424	Leucine-responsive regulatory protein OS=Klebsiella pneumoniae GN=lrp PE=3 SV=3	0	8.69205406928658	11.5853658536585	2	11	2	1	164	18.861	8.78	High	High	High	2.8e8	2.0e8	3.0e8	0.585	25.6833173036575	2
High	IsMasterProtein	A6TCF1	Cysteine desulfurase IscS OS=Klebsiella pneumoniae subsp. pneumoniae (strain ATCC 700721 / MGH 78578) GN=iscS PE=3 SV=1	0	8.68638727485326	5.94059405940594	2	8	2	1	404	45.028	6.18	High	High	Not Found	8.8e7	5.2e7		0.202	17.8967123031616	2
High	IsMasterProtein	A6TA06	HTH-type transcriptional repressor PurR OS=Klebsiella pneumoniae subsp. pneumoniae (strain ATCC 700721 / MGH 78578) GN=purR PE=3 SV=1	0	8.62338804532777	7.33137829912024	2	6	2	1	341	38.037	6.62	High	High	Not Found	5.2e7			0.259	12.2799714803696	2
High	IsMasterProtein	A6T6T1	Ribosomal protein S12 methylthiotransferase RimO OS=Klebsiella pneumoniae subsp. pneumoniae (strain ATCC 700721 / MGH 78578) GN=rimO PE=3 SV=1	0	8.54076316231909	5.4421768707483	1	7	1	1	441	49.536	5.71	High	High	High		1.3e8	9.5e6	0.179	15.4105858802795	1
High	IsMasterProtein	A6T748	3-hydroxydecanoyl-[acyl-carrier-protein] dehydratase OS=Klebsiella pneumoniae subsp. pneumoniae (strain ATCC 700721 / MGH 78578) GN=fabA PE=3 SV=1	0	8.29771232167759	14.5348837209302	3	14	3	1	172	19.072	6.02	High	High	High	1.9e8	1.0e8	1.6e8	1.154	27.6835532188416	3
High	IsMasterProtein	A6T709	UPF0434 protein KPN78578_09190 OS=Klebsiella pneumoniae subsp. pneumoniae (strain ATCC 700721 / MGH 78578) GN=KPN78578_09190 PE=3 SV=1	0	8.29498843646572	71.6666666666667	3	7	3	1	60	6.792	5	High	High	High	8.2e7	5.3e7	1.5e7	2.981	17.6128544807434	3
High	IsMasterProtein	A6TGJ0	Protein CyaY OS=Klebsiella pneumoniae subsp. pneumoniae (strain ATCC 700721 / MGH 78578) GN=cyaY PE=3 SV=1	0	8.28313733674308	20.7547169811321	1	23	1	1	106	12.214	4.49	High	High	High		1.1e7		0.931	41.1302394866943	1
High	IsMasterProtein	A6TG39	ATP synthase subunit delta OS=Klebsiella pneumoniae subsp. pneumoniae (strain ATCC 700721 / MGH 78578) GN=atpH PE=3 SV=1	0	8.16696157096517	15.2542372881356	2	3	2	1	177	19.518	5.05	Not Found	High	Not Found		2.6e7		0.52	6.3978658914566	2
High	IsMasterProtein	A6TFJ1	L-seryl-tRNA(Sec) selenium transferase OS=Klebsiella pneumoniae subsp. pneumoniae (strain ATCC 700721 / MGH 78578) GN=selA PE=3 SV=1	0	8.16589734428721	5.41125541125541	1	6	1	1	462	50.512	6.84	Not Found	High	High		2.6e7	1.5e7	0.075	20.1056468486786	1
High	IsMasterProtein	B5XV49	DNA mismatch repair protein MutS OS=Klebsiella pneumoniae (strain 342) GN=mutS PE=3 SV=1	0	8.07670954854702	3.39976553341149	2	5	2	1	853	95.107	5.83	High	High	High			3.3e7	0.094	3.16879749298096	2
High	IsMasterProtein	A6T4P4	Cell division protein ZapD OS=Klebsiella pneumoniae subsp. pneumoniae (strain ATCC 700721 / MGH 78578) GN=zapD PE=3 SV=1	0	8.05908088367066	8.90688259109312	2	5	2	1	247	28.622	6.74	High	High	High	1.9e7			0.389	10.8758664131165	2
High	IsMasterProtein	A6TB39	Carboxy-S-adenosyl-L-methionine synthase OS=Klebsiella pneumoniae subsp. pneumoniae (strain ATCC 700721 / MGH 78578) GN=cmoA PE=3 SV=1	0	8.04368746915881	6.47773279352227	1	2	1	1	247	27.672	5.6	High	Not Found	Not Found	5.1e7			0.166	6.51683235168457	1
High	IsMasterProtein	A6T7K2	High frequency lysogenization protein HflD homolog OS=Klebsiella pneumoniae subsp. pneumoniae (strain ATCC 700721 / MGH 78578) GN=hflD PE=3 SV=1	0	7.95116991347165	8.45070422535211	1	6	1	1	213	22.921	8.51	High	High	High	5.2e7	2.8e7	2.0e7	0.179	16.9985611438751	1
High	IsMasterProtein	A6T672	Acireductone dioxygenase OS=Klebsiella pneumoniae subsp. pneumoniae (strain ATCC 700721 / MGH 78578) GN=mtnD PE=3 SV=1	0	7.77391588402418	11.6666666666667	1	2	1	1	180	20.212	5.02	Not Found	High	Not Found		2.0e7		0.292	3.93214511871338	1
High	IsMasterProtein	A6TDT2	D-erythrose-4-phosphate dehydrogenase OS=Klebsiella pneumoniae subsp. pneumoniae (strain ATCC 700721 / MGH 78578) GN=epd PE=3 SV=1	0	7.63895378564435	5.55555555555556	2	12	2	1	342	37.457	6.52	High	High	High		4.5e5	1.3e7	0.233	3.62414836883545	2
High	IsMasterProtein	A6TGE9	tRNA/tmRNA (uracil-C(5))-methyltransferase OS=Klebsiella pneumoniae subsp. pneumoniae (strain ATCC 700721 / MGH 78578) GN=trmA PE=3 SV=1	0	7.6345120151091	3.55191256830601	1	6	1	1	366	41.818	6.33	High	High	High	7.3e7	7.1e7	3.2e7	0.11	23.6844172477722	1
High	IsMasterProtein	A6TG44	Ribosomal RNA small subunit methyltransferase G OS=Klebsiella pneumoniae subsp. pneumoniae (strain ATCC 700721 / MGH 78578) GN=rsmG PE=3 SV=1	0	7.55530050677912	11.5942028985507	2	4	2	1	207	23.117	6.61	High	High	High	1.5e7		3.0e7	0.468	10.8124220371246	2
High	IsMasterProtein	A6TC47	DNA ligase OS=Klebsiella pneumoniae subsp. pneumoniae (strain ATCC 700721 / MGH 78578) GN=ligA PE=3 SV=1	0	7.51712641639125	2.08643815201192	1	6	1	1	671	73.561	5.86	High	High	High	4.7e7	5.2e7	3.0e7	0.054	22.3556110858917	1
High	IsMasterProtein	B5XPB3	Probable lipid kinase YegS-like OS=Klebsiella pneumoniae (strain 342) GN=KPK_1632 PE=3 SV=1	0	7.36939691690455	9.76430976430976	1	3	1	1	297	31.834	5.1	High	Not Found	Not Found				0.334	8.90824222564697	1
High	IsMasterProtein	A6TE25	UPF0441 protein KPN78578_33850 OS=Klebsiella pneumoniae subsp. pneumoniae (strain ATCC 700721 / MGH 78578) GN=KPN78578_33850 PE=3 SV=1	0	7.25134690657573	7.17488789237668	1	3	1	1	223	23.365	9.09	High	High	Not Found	3.0e7	1.3e7		0.194	9.8144645690918	1
High	IsMasterProtein	A6T5B1	UPF0178 protein KPN78578_03210 OS=Klebsiella pneumoniae subsp. pneumoniae (strain ATCC 700721 / MGH 78578) GN=KPN78578_03210 PE=3 SV=1	0	6.98589967848038	9.86842105263158	1	2	1	1	152	16.849	7.99	Not Found	High	Not Found		3.3e7		0.259	5.95701003074646	1
High	IsMasterProtein	B5XXG3	UPF0227 protein KPK_3451 OS=Klebsiella pneumoniae (strain 342) GN=KPK_3451 PE=3 SV=1	0	6.95124175847437	11.6666666666667	2	8	2	1	180	21.063	6.68	High	High	High	4.9e7	3.4e7	1.1e7	0.425	23.0136502981186	2
High	IsMasterProtein	P27219	PTS system sucrose-specific EIIBC component OS=Klebsiella pneumoniae GN=scrA PE=3 SV=1	0	6.95039438740503	3.50877192982456	1	3	1	1	456	47.991	8.81	Not Found	High	High				0.212	9.32503390312195	1
High	IsMasterProtein	A6TDS2	Cell division protein ZapA OS=Klebsiella pneumoniae subsp. pneumoniae (strain ATCC 700721 / MGH 78578) GN=zapA PE=3 SV=1	0	6.78462684721658	11.9266055045872	1	6	1	1	109	12.558	5.58	High	High	High	1.2e8	5.0e7	4.0e7	0.389	21.6812601089478	1
High	IsMasterProtein	A6TGQ1	Phosphomethylpyrimidine synthase OS=Klebsiella pneumoniae subsp. pneumoniae (strain ATCC 700721 / MGH 78578) GN=thiC PE=3 SV=1	0	6.71444269099223	3.16957210776545	1	4	1	1	631	70.74	6.24	Not Found	High	Not Found		1.8e7		0.061	11.5307760238647	1
High	IsMasterProtein	A6TFG7	Glyoxylate/hydroxypyruvate reductase B OS=Klebsiella pneumoniae subsp. pneumoniae (strain ATCC 700721 / MGH 78578) GN=ghrB PE=3 SV=1	0	6.67695343886417	9.90712074303406	2	6	2	1	323	35.41	6.23	High	High	High			3.7e7	0.259	13.1550829410553	2
High	IsMasterProtein	A6TD67	NADPH-dependent 7-cyano-7-deazaguanine reductase OS=Klebsiella pneumoniae subsp. pneumoniae (strain ATCC 700721 / MGH 78578) GN=queF PE=3 SV=1	0	6.63740429169377	12.4555160142349	2	3	2	1	281	31.856	6.23	Not Found	High	Not Found				0.311	6.39116668701172	2
High	IsMasterProtein	A6T5D7	S-adenosylmethionine:tRNA ribosyltransferase-isomerase OS=Klebsiella pneumoniae subsp. pneumoniae (strain ATCC 700721 / MGH 78578) GN=queA PE=3 SV=1	0	6.56783273055741	6.21468926553672	1	4	1	1	354	39.109	5.55	High	High	High	1.4e8	6.9e7		0.166	7.63324952125549	1
High	IsMasterProtein	Q9AGA6	6-phospho-alpha-glucosidase OS=Klebsiella pneumoniae GN=aglB PE=1 SV=1	0	6.5531699382666	8.18181818181818	2	4	2	1	440	49.224	6.05	High	High	Not Found	5.6e7			0.202	11.1843671798706	2
High	IsMasterProtein	A6TEB2	Putrescine aminotransferase OS=Klebsiella pneumoniae subsp. pneumoniae (strain ATCC 700721 / MGH 78578) GN=patA PE=3 SV=2	0	6.49485002168009	3.05010893246187	1	17	1	1	459	49.485	6.3	High	High	High	1.4e8	3.7e7		0.096	34.7130236625671	1
High	IsMasterProtein	B5XXX7	Class B acid phosphatase OS=Klebsiella pneumoniae (strain 342) GN=aphA PE=3 SV=1	0	6.45038376048091	5.90717299578059	1	2	1	1	237	26.12	8.32	High	Not Found	Not Found	4.1e7			0.233	6.5725212097168	1
High	IsMasterProtein	O24714	Histidine biosynthesis bifunctional protein HisIE OS=Klebsiella pneumoniae GN=hisI PE=3 SV=1	0	6.44345629151649	5.55555555555556	1	4	1	1	198	22.032	5.27	Not Found	High	High			2.3e7	0.259	11.6414217948914	1
High	IsMasterProtein	P45604	PTS system N-acetylglucosamine-specific EIICBA component OS=Klebsiella pneumoniae GN=nagE PE=3 SV=1	0	6.28552982989379	8.60215053763441	2	3	2	1	651	68.136	6.74	Not Found	High	Not Found				0.212	4.78002953529358	2
High	IsMasterProtein	B5XW43	Peptidyl-tRNA hydrolase OS=Klebsiella pneumoniae (strain 342) GN=pth PE=3 SV=1	0	6.19185657423851	5.67010309278351	1	2	1	1	194	21.087	9.16	High	Not Found	Not Found	5.4e7			0.194	6.29637956619263	1
High	IsMasterProtein	A6TCJ2	Uracil-DNA glycosylase OS=Klebsiella pneumoniae subsp. pneumoniae (strain ATCC 700721 / MGH 78578) GN=ung PE=3 SV=1	0	6.06991736660763	4.80349344978166	1	4	1	1	229	25.562	6.96	Not Found	High	High			3.4e7	0.166	11.7109887599945	1
High	IsMasterProtein	A6TES6	Ribosomal protein L11 methyltransferase OS=Klebsiella pneumoniae subsp. pneumoniae (strain ATCC 700721 / MGH 78578) GN=prmA PE=3 SV=1	0	5.98800688534074	5.11945392491468	1	2	1	1	293	31.852	4.54	Not Found	High	Not Found				0.179	6.55440378189087	1
High	IsMasterProtein	A6TE42	Urease subunit alpha OS=Klebsiella pneumoniae subsp. pneumoniae (strain ATCC 700721 / MGH 78578) GN=ureC PE=3 SV=1	0	5.94043658209873	2.46913580246914	1	2	1	1	567	60.266	5.38	High	Not Found	Not Found	2.8e7			0.116	6.6175217628479	1
High	IsMasterProtein	B5XZL9	ATP synthase subunit c OS=Klebsiella pneumoniae (strain 342) GN=atpE PE=3 SV=1	0	5.93831814432554	20.253164556962	2	21	2	1	79	8.25	4.61	High	High	High	1.3e8	1.8e8	9.5e7	2.162	30.1191029548645	2
High	IsMasterProtein	B5XT03	Tryptophan synthase alpha chain OS=Klebsiella pneumoniae (strain 342) GN=trpA PE=3 SV=1	0	5.92464723719995	7.80669144981413	1	6	1	1	269	28.526	5.19	High	High	High	1.8e7	2.2e7		0.389	17.4156150817871	1
High	IsMasterProtein	A6THX4	Primosomal protein 1 OS=Klebsiella pneumoniae subsp. pneumoniae (strain ATCC 700721 / MGH 78578) GN=dnaT PE=3 SV=1	0	5.90448195767685	8.37988826815642	1	2	1	1	179	19.529	6.68	High	Not Found	Not Found	3.3e7			0.259	6.97882437705994	1
High	IsMasterProtein	B5XQC8	50S ribosomal protein L35 OS=Klebsiella pneumoniae (strain 342) GN=rpmI PE=3 SV=1	0	5.77858576215766	20	1	13	1	1	65	7.284	11.78	High	High	High	7.7e6	4.0e7	3.1e7	9	38.073844909668	1
High	IsMasterProtein	A6TBP4	Probable endonuclease 4 OS=Klebsiella pneumoniae subsp. pneumoniae (strain ATCC 700721 / MGH 78578) GN=nfo PE=3 SV=1	0	5.51956185282218	7.3943661971831	1	5	1	1	284	31.164	5.36	High	High	High		4.2e7	1.2e7	0.136	12.5611462593079	1
High	IsMasterProtein	A6TCD5	Cytoskeleton protein RodZ OS=Klebsiella pneumoniae subsp. pneumoniae (strain ATCC 700721 / MGH 78578) GN=rodZ PE=3 SV=1	0	5.50307035192678	3.92749244712991	1	2	1	1	331	35.18	6.57	Not Found	High	Not Found		4.3e7		0.212	5.85008883476257	1
High	IsMasterProtein	B5XPE8	ATP phosphoribosyltransferase OS=Klebsiella pneumoniae (strain 342) GN=hisG PE=3 SV=1	0	5.4880988266312	7.69230769230769	1	14	1	1	299	33.192	6.01	High	High	High	8.4e6		6.2e6	0.259	24.874077796936	1
High	IsMasterProtein	A6TBX4	NADH-quinone oxidoreductase subunit A OS=Klebsiella pneumoniae subsp. pneumoniae (strain ATCC 700721 / MGH 78578) GN=nuoA PE=3 SV=2	0	5.41139219525731	8.78378378378378	1	4	1	1	148	16.554	9.35	High	High	Not Found	3.1e7			0.468	12.7622573375702	1
High	IsMasterProtein	A6T7Y5	GTP cyclohydrolase-2 OS=Klebsiella pneumoniae subsp. pneumoniae (strain ATCC 700721 / MGH 78578) GN=ribA PE=3 SV=1	0	5.37325109520977	7.5	2	7	2	1	200	22.168	6.2	Not Found	High	High		1.8e8	3.8e7	0.425	9.06339657306671	2
High	IsMasterProtein	A6T5B6	Pyrimidine/purine nucleoside phosphorylase OS=Klebsiella pneumoniae subsp. pneumoniae (strain ATCC 700721 / MGH 78578) GN=ppnP PE=3 SV=1	0	5.34785039459835	11.7021276595745	1	2	1	1	94	10.172	4.5	High	Not Found	Not Found				0.778	6.41157650947571	1
High	IsMasterProtein	A6TDS1	UPF0149 protein KPN78578_32810 OS=Klebsiella pneumoniae subsp. pneumoniae (strain ATCC 700721 / MGH 78578) GN=KPN78578_32810 PE=3 SV=1	0	5.26011134491546	6.77083333333333	1	2	1	1	192	21.208	4.4	High	Not Found	Not Found	8.2e7			0.468	6.28253650665283	1
High	IsMasterProtein	P00761	Trypsin OS=Sus scrofa PE=1 SV=1	0	5.23682554367409	7.79220779220779	2	7	2	1	231	24.394	7.18	High	High	High	4.3e8	9.6e7	1.2e8	0.425	10.9430232048035	2
High	IsMasterProtein	B5XVB9	Carbon storage regulator homolog OS=Klebsiella pneumoniae (strain 342) GN=csrA PE=3 SV=1	0	5.17264020009788	29.5081967213115	2	8	2	1	61	6.852	8.62	High	High	High	1.2e8	1.4e8	1.2e8	2.162	8.34621679782867	2
High	IsMasterProtein	A6TGC7	Met repressor OS=Klebsiella pneumoniae subsp. pneumoniae (strain ATCC 700721 / MGH 78578) GN=metJ PE=3 SV=1	0	5.12021072109577	16.1904761904762	2	4	2	1	105	12.101	5.54	High	Not Found	High	6.3e7		1.1e8	0.931	4.36846828460693	2
High	IsMasterProtein	A6TGQ5	Endonuclease V OS=Klebsiella pneumoniae subsp. pneumoniae (strain ATCC 700721 / MGH 78578) GN=nfi PE=3 SV=1	0	5.07727454200674	5.38116591928251	1	2	1	1	223	24.868	7.47	High	Not Found	Not Found	7.0e7			0.166	6.55536007881165	1
High	IsMasterProtein	A6TC15	Chorismate synthase OS=Klebsiella pneumoniae subsp. pneumoniae (strain ATCC 700721 / MGH 78578) GN=aroC PE=3 SV=1	0	5.00757904394798	3.32409972299169	1	2	1	1	361	38.984	6.38	High	Not Found	Not Found	1.7e7			0.116	4.73634719848633	1
High	IsMasterProtein	P07094	Maltodextrin phosphorylase (Fragment) OS=Klebsiella pneumoniae GN=malP PE=3 SV=1	0	4.98138270748056	8.33333333333333	1	7	1	1	108	12.317	4.92	High	High	High	3.9e7	6.4e7		0.931	13.3938934803009	1
High	IsMasterProtein	A6TBG5	dCTP deaminase OS=Klebsiella pneumoniae subsp. pneumoniae (strain ATCC 700721 / MGH 78578) GN=dcd PE=3 SV=1	0	4.90308998699194	6.73575129533679	1	2	1	1	193	21.189	6.21	High	Not Found	Not Found	6.6e7			0.259	5.28423190116882	1
High	IsMasterProtein	A6T4I5	Bis(5'-nucleosyl)-tetraphosphatase, symmetrical OS=Klebsiella pneumoniae subsp. pneumoniae (strain ATCC 700721 / MGH 78578) GN=apaH PE=3 SV=1	0	4.85139734519391	7.80141843971631	1	1	1	1	282	31.588	5.12	Not Found	High	Not Found				0.166	4.1285080909729	1
High	IsMasterProtein	B5XNC0	Large-conductance mechanosensitive channel OS=Klebsiella pneumoniae (strain 342) GN=mscL PE=3 SV=1	0	4.70092873997259	10.2189781021898	1	2	1	1	137	15.054	7.25	Not Found	Not Found	High			1.8e7	0.468	5.00381803512573	1
High	IsMasterProtein	P41392	Methionine aminopeptidase (Fragment) OS=Klebsiella oxytoca GN=map PE=3 SV=1	0	4.65364702554936	30.2325581395349	1	4	1	1	43	4.823	5.74	Not Found	High	High		1.2e7	3.1e7	2.162	12.6251714229584	1
High	IsMasterProtein	A6T9W8	Adenosine deaminase OS=Klebsiella pneumoniae subsp. pneumoniae (strain ATCC 700721 / MGH 78578) GN=add PE=3 SV=1	0	4.64743161382069	3.3033033033033	1	2	1	1	333	36.208	5.49	High	Not Found	Not Found	2.2e8			0.105	6.29781699180603	1
High	IsMasterProtein	A6TGN1	Pantothenate kinase OS=Klebsiella pneumoniae subsp. pneumoniae (strain ATCC 700721 / MGH 78578) GN=coaA PE=3 SV=2	0	4.59585075079031	4.43037974683544	1	10	1	1	316	36.205	7.14	High	High	High	5.5e8		5.4e7	0.136	17.9067233800888	1
High	IsMasterProtein	A6TH79	Oligoribonuclease OS=Klebsiella pneumoniae subsp. pneumoniae (strain ATCC 700721 / MGH 78578) GN=orn PE=3 SV=1	0	4.59243915051364	5.52486187845304	1	2	1	1	181	20.722	5.41	Not Found	Not Found	High			2.2e7	0.233	5.00174593925476	1
High	IsMasterProtein	A6TBQ0	Elongation factor P-like protein OS=Klebsiella pneumoniae subsp. pneumoniae (strain ATCC 700721 / MGH 78578) GN=KPN78578_25600 PE=3 SV=1	0	4.44757515429591	5.26315789473684	1	6	1	1	190	21.471	5.01	High	High	High	8.6e7	1.1e8	9.9e7	0.292	16.7119872570038	1
High	IsMasterProtein	A6T5N2	Adenine phosphoribosyltransferase OS=Klebsiella pneumoniae subsp. pneumoniae (strain ATCC 700721 / MGH 78578) GN=apt PE=3 SV=1	0	4.43794517034362	9.2896174863388	1	2	1	1	183	20.065	5.41	Not Found	High	Not Found		4.8e7		0.233	5.74677562713623	1
High	IsMasterProtein	B5XWS2	Glucans biosynthesis protein D OS=Klebsiella pneumoniae (strain 342) GN=mdoD PE=3 SV=1	0	4.43109458501712	2.72232304900181	1	6	1	1	551	62.744	6.15	High	High	High	2.7e7	5.0e7		0.075	14.8354833126068	1
High	IsMasterProtein	A6TFJ4	Mannitol-1-phosphate 5-dehydrogenase OS=Klebsiella pneumoniae subsp. pneumoniae (strain ATCC 700721 / MGH 78578) GN=mtlD PE=3 SV=1	0	4.40527605359025	12.303664921466	1	18	1	1	382	41.17	5.8	High	High	High		4.7e6	2.5e6	0.116	34.3998835086823	1
High	IsMasterProtein	A6TE45	Urease accessory protein UreG OS=Klebsiella pneumoniae subsp. pneumoniae (strain ATCC 700721 / MGH 78578) GN=ureG PE=3 SV=1	0	4.07711890879171	7.31707317073171	1	3	1	1	205	21.93	5.06	Not Found	High	High		5.8e6	1.2e7	0.212	1.76213955879211	1
High	IsMasterProtein	A6TGM1	3-octaprenyl-4-hydroxybenzoate carboxy-lyase OS=Klebsiella pneumoniae subsp. pneumoniae (strain ATCC 700721 / MGH 78578) GN=ubiD PE=3 SV=1	0	3.96940027803405	5.09164969450102	1	4	1	1	491	55.111	5.81	High	High	Not Found		1.6e7		0.083	8.19210362434387	1
High	IsMasterProtein	A6TGQ0	Thiamine-phosphate synthase OS=Klebsiella pneumoniae subsp. pneumoniae (strain ATCC 700721 / MGH 78578) GN=thiE PE=3 SV=1	0.00179533213644524	3.68529030704483	6.63507109004739	1	3	1	1	211	23.001	5.58	High	High	Not Found				0.233	6.89577031135559	1
High	IsMasterProtein	A6T4M5	Ribosomal RNA small subunit methyltransferase H OS=Klebsiella pneumoniae subsp. pneumoniae (strain ATCC 700721 / MGH 78578) GN=rsmH PE=3 SV=1	0.00179533213644524	3.68319124794698	4.15335463258786	1	2	1	1	313	34.818	7.17	High	Not Found	Not Found				0.129	4.14626741409302	1
High	IsMasterProtein	A6T6M7	Cyclic pyranopterin monophosphate synthase OS=Klebsiella pneumoniae subsp. pneumoniae (strain ATCC 700721 / MGH 78578) GN=moaC PE=3 SV=1	0.00179533213644524	3.65091683122041	8.02469135802469	1	1	1	1	162	17.455	7.15	Not Found	High	Not Found				0.259	2.39365267753601	1
High	IsMasterProtein	A6TBX3	NADH-quinone oxidoreductase subunit B OS=Klebsiella pneumoniae subsp. pneumoniae (strain ATCC 700721 / MGH 78578) GN=nuoB PE=3 SV=1	0.00179533213644524	3.63134128760777	6.25	1	6	1	1	224	25.502	5.99	High	High	High		8.9e6	8.7e6	0.166	19.6612350940704	1
High	IsMasterProtein	A6TAE4	Cysteine desulfurase OS=Klebsiella pneumoniae subsp. pneumoniae (strain ATCC 700721 / MGH 78578) GN=sufS PE=3 SV=1	0.00179533213644524	3.53565951537233	5.41871921182266	1	2	1	1	406	43.722	6.19	Not Found	High	Not Found				0.116	5.07125568389893	1
High	IsMasterProtein	A6TC10	tRNA 5-methylaminomethyl-2-thiouridine biosynthesis bifunctional protein MnmC OS=Klebsiella pneumoniae subsp. pneumoniae (strain ATCC 700721 / MGH 78578) GN=mnmC PE=3 SV=1	0.00179533213644524	3.52331325705436	4.0785498489426	1	2	1	1	662	72.858	6.48	High	Not Found	Not Found	3.3e7			0.08	5.33222842216492	1
High	IsMasterProtein	A6TEU2	Ribosomal RNA small subunit methyltransferase B OS=Klebsiella pneumoniae subsp. pneumoniae (strain ATCC 700721 / MGH 78578) GN=rsmB PE=3 SV=1	0.00179533213644524	3.49894073778225	3.24825986078886	1	4	1	1	431	48.525	7.81	High	High	Not Found	1.1e8	4.4e7		0.129	10.5679671764374	1
High	IsMasterProtein	A6TGR3	Bifunctional purine biosynthesis protein PurH OS=Klebsiella pneumoniae subsp. pneumoniae (strain ATCC 700721 / MGH 78578) GN=purH PE=3 SV=1	0.0035778175313059	3.42562143558692	2.07939508506616	1	2	1	1	529	57.182	6	High	Not Found	Not Found	6.1e7			0.075	4.77917838096619	1
High	IsMasterProtein	A6T4I7	Ribosomal RNA small subunit methyltransferase A OS=Klebsiella pneumoniae subsp. pneumoniae (strain ATCC 700721 / MGH 78578) GN=rsmA PE=3 SV=1	0.00704225352112676	3.28083450591079	3.66300366300366	1	2	1	1	273	30.563	8.02	High	Not Found	Not Found	3.4e7			0.166	4.33165919780731	1
High	IsMasterProtein	A6T7E0	UPF0502 protein KPN78578_10500 OS=Klebsiella pneumoniae subsp. pneumoniae (strain ATCC 700721 / MGH 78578) GN=KPN78578_10500 PE=3 SV=1	0.00704225352112676	3.25430077339749	4.14746543778802	1	2	1	1	217	24.27	5.26	High	Not Found	Not Found				0.194	4.25047898292542	1
High	IsMasterProtein	A6TDG3	Thymidylate synthase OS=Klebsiella pneumoniae subsp. pneumoniae (strain ATCC 700721 / MGH 78578) GN=thyA PE=3 SV=1	0.00704225352112676	3.12807696811763	3.03030303030303	1	4	1	1	264	30.287	6.37	High	Not Found	High	9.8e7		5.7e7	0.179	10.8088085651398	1
High	IsMasterProtein	A6T4Y4	Lipid-A-disaccharide synthase OS=Klebsiella pneumoniae subsp. pneumoniae (strain ATCC 700721 / MGH 78578) GN=lpxB PE=3 SV=1	0.00704225352112676	3.11821604440662	6.26631853785901	1	4	1	1	383	42.409	7.72	Not Found	High	Not Found				0.116	5.47735118865967	1
High	IsMasterProtein	A6TGB9	Regulator of ribonuclease activity A OS=Klebsiella pneumoniae subsp. pneumoniae (strain ATCC 700721 / MGH 78578) GN=rraA PE=3 SV=1	0.00704225352112676	3.01592296609717	5.59006211180124	1	2	1	1	161	17.375	4.2	High	Not Found	Not Found	1.1e8			0.334	4.0803017616272	1
High	IsMasterProtein	A6TD47	Phosphoadenosine phosphosulfate reductase OS=Klebsiella pneumoniae subsp. pneumoniae (strain ATCC 700721 / MGH 78578) GN=cysH PE=3 SV=1	0.00874125874125874	2.96417017474717	4.50819672131148	1	2	1	1	244	27.797	6.15	High	Not Found	Not Found				0.166	0	1
High	IsMasterProtein	A6TDP3	Isopentenyl-diphosphate Delta-isomerase OS=Klebsiella pneumoniae subsp. pneumoniae (strain ATCC 700721 / MGH 78578) GN=idi PE=3 SV=1	0.00874125874125874	2.87224748416703	4.89130434782609	1	5	1	1	184	20.658	5.19	High	High	High				0.468	10.0735597610474	1
High	IsMasterProtein	B5XTW7	Uronate isomerase OS=Klebsiella pneumoniae (strain 342) GN=uxaC PE=3 SV=1	0.00874125874125874	2.81644546638114	5.53191489361702	1	2	1	1	470	53.687	6.1	High	Not Found	Not Found				0.075	5.3415060043335	1
High	IsMasterProtein	A6TG05	50S ribosomal protein L34 OS=Klebsiella pneumoniae subsp. pneumoniae (strain ATCC 700721 / MGH 78578) GN=rpmH PE=3 SV=1	0.00874125874125874	2.79344395590097	17.3913043478261	1	4	1	1	46	5.377	13	High	High	High	2.1e9	2.4e9	2.2e9	9	0	1
Medium	IsMasterProtein	A6T766	Ribosomal RNA large subunit methyltransferase I OS=Klebsiella pneumoniae subsp. pneumoniae (strain ATCC 700721 / MGH 78578) GN=rlmI PE=3 SV=2	0.0121739130434783	2.73636393141189	2.5	1	3	1	1	400	44.631	7.99	Not Found	High	High		4.0e7	4.2e7	0.096	6.16018724441528	1
Medium	IsMasterProtein	A6T7C6	Glucans biosynthesis glucosyltransferase H OS=Klebsiella pneumoniae subsp. pneumoniae (strain ATCC 700721 / MGH 78578) GN=mdoH PE=3 SV=1	0.0207253886010363	2.55408458604888	1.42517814726841	1	2	1	1	842	96.021	8.73	High	Not Found	Not Found	1.1e7			0.054	3.70987379550934	1
Medium	IsMasterProtein	A6T5I9	HMP-PP phosphatase OS=Klebsiella pneumoniae subsp. pneumoniae (strain ATCC 700721 / MGH 78578) GN=cof PE=3 SV=1	0.0207253886010363	2.52345819097257	5.51470588235294	1	210	1	1	272	30.339	6.14	High	High	High		4.4e7		0.155	65.906306385994	1
Medium	IsMasterProtein	B5XY41	Methylglyoxal synthase OS=Klebsiella pneumoniae (strain 342) GN=mgsA PE=3 SV=1	0.0207253886010363	2.52302353424047	7.23684210526316	1	2	1	1	152	16.791	6.89	High	Not Found	Not Found	3.4e7			0.389	4.97298908233643	1
Medium	IsMasterProtein	A6TE35	Multifunctional CCA protein OS=Klebsiella pneumoniae subsp. pneumoniae (strain ATCC 700721 / MGH 78578) GN=cca PE=3 SV=1	0.0256849315068493	2.43997375108711	2.42130750605327	1	2	1	1	413	45.939	7.59	Not Found	High	High		3.0e5	2.3e5	0.089	4.1731333732605	1
Medium	IsMasterProtein	A6T4R5	S-adenosylmethionine decarboxylase proenzyme OS=Klebsiella pneumoniae subsp. pneumoniae (strain ATCC 700721 / MGH 78578) GN=speD PE=3 SV=2	0.0290598290598291	2.37830453767072	7.1969696969697	1	3	1	1	264	30.473	5.39	Not Found	High	Not Found		3.0e8		0.166	0	1
Medium	IsMasterProtein	P0A3U2	Protein NifZ OS=Klebsiella pneumoniae GN=nifZ PE=3 SV=1	0.0307167235494881	2.31390022800408	14.8648648648649	1	1	1	1	148	16.649	5.34	High	Not Found	Not Found	8.1e6			0.292	2.49634099006653	1
Medium	IsMasterProtein	B5XWP9	Electron transport complex subunit C OS=Klebsiella pneumoniae (strain 342) GN=rnfC PE=3 SV=1	0.0338409475465313	2.19260028724051	5.0464807436919	1	6	1	1	753	80.388	8.65	High	High	High	4.3e7	7.7e7	2.6e7	0.054	8.847247838974	1
Medium	IsMasterProtein	A6T4P3	DNA gyrase inhibitor YacG OS=Klebsiella pneumoniae subsp. pneumoniae (strain ATCC 700721 / MGH 78578) GN=yacG PE=3 SV=1	0.0338409475465313	2.18681946741399	29.6875	1	1	1	1	64	7.185	4.42	Not Found	High	Not Found		1.7e7		0.778	3.69893646240234	1
Medium	IsMasterProtein	A6TCE8	Co-chaperone protein HscB OS=Klebsiella pneumoniae subsp. pneumoniae (strain ATCC 700721 / MGH 78578) GN=hscB PE=3 SV=1	0.0338409475465313	2.18675269910239	5.26315789473684	1	2	1	1	171	19.812	5.16	Not Found	High	Not Found				0.233	5.02724981307983	1
Medium	IsMasterProtein	A6TGL3	Ubiquinone/menaquinone biosynthesis C-methyltransferase UbiE OS=Klebsiella pneumoniae subsp. pneumoniae (strain ATCC 700721 / MGH 78578) GN=ubiE PE=3 SV=1	0.0404721753794266	2.05833952161161	2.78884462151394	1	2	1	1	251	28.129	7.18	High	Not Found	Not Found	3.7e7			0.155	2.02199578285217	1
Medium	IsMasterProtein	Q48452	Putative tyrosine-protein kinase in cps region OS=Klebsiella pneumoniae PE=1 SV=1	0.0420168067226891	2.03758330655425	0.969529085872576	1	1	1	1	722	80.351	7.9	High	Not Found	Not Found	7.8e7			0.047	2.0187463760376	1
Medium	IsMasterProtein	A6TBC4	Histidinol-phosphate aminotransferase OS=Klebsiella pneumoniae subsp. pneumoniae (strain ATCC 700721 / MGH 78578) GN=hisC PE=3 SV=1	0.0420168067226891	2.00850811108984	5.94900849858357	1	1	1	1	353	38.707	5.03	Not Found	Not Found	High				0.105	0	1
Medium	IsMasterProtein	A6T4G3	4-hydroxy-3-methylbut-2-enyl diphosphate reductase OS=Klebsiella pneumoniae subsp. pneumoniae (strain ATCC 700721 / MGH 78578) GN=ispH PE=3 SV=1	0.0468227424749164	1.98088370955293	2.21518987341772	1	2	1	1	316	34.426	5.2	Not Found	Not Found	High			1.1e8	0.136	4.01152837276459	1
Medium	IsMasterProtein	P0A9Z1	Nitrogen regulatory protein P-II 1 OS=Escherichia coli (strain K12) GN=glnB PE=1 SV=1	0.0468227424749164	1.9734667354767	6.25	1	3	1	1	112	12.418	5.34	Not Found	High	High			2.1e7	0.334	5.44203424453735	1
Low	IsMasterProtein	P45600	HTH-type transcriptional regulator CysB OS=Klebsiella pneumoniae GN=cysB PE=1 SV=2	0.0550918196994992	1.90692869362394	4.01234567901235	1	2	1	1	324	35.941	7.37	High	Not Found	Not Found	2.4e7			0.129	4.67669367790222	1
Low	IsMasterProtein	A6TGV2	LexA repressor OS=Klebsiella pneumoniae subsp. pneumoniae (strain ATCC 700721 / MGH 78578) GN=lexA PE=3 SV=1	0.0583333333333333	1.89279003035213	10.8910891089109	1	1	1	1	202	22.29	6.4	Not Found	High	Not Found		2.0e7		0.194	1.96194553375244	1
Low	IsMasterProtein	P41393	Bifunctional uridylyltransferase/uridylyl-removing enzyme OS=Klebsiella oxytoca GN=glnD PE=3 SV=1	0.0615640599001664	1.88239730830992	1.46561443066516	1	1	1	1	887	102.28	6.79	High	Not Found	Not Found	3.1e7			0.038	2.60355138778687	1
Low	IsMasterProtein	A6TCE9	Iron-binding protein IscA OS=Klebsiella pneumoniae subsp. pneumoniae (strain ATCC 700721 / MGH 78578) GN=iscA PE=3 SV=1	0.0697674418604651	1.85636076472546	7.47663551401869	1	1	1	1	107	11.442	4.75	High	Not Found	Not Found	1.6e7			0.334	2.14239358901978	1
