# Supplementary material for: Lavender essential oil induces oxidative stress which modifies the bacterial membrane permeability of carbapenemase producing Klebsiella pneumoniae
Source: Sci Rep. 2020 Jan 21;10:819. doi: 10.1038/s41598-019-55601-0 (PMC6972767; doi:10.1038/s41598-019-55601-0)
Supplement: Supplementary file 1 — Dataset 1 [file 41598_2019_55601_MOESM1_ESM.zip › Supplementary Information/Supplementary Spreadsheet S1.xlsx]

## Sheet: Sheet1
UniProt Accession Number	Protein Name	Fold Change	Cellular Process	Metabolic Process	Cellular Component Organization	Biological Regulation	Developmental Process	Localization	Response to Stimulus	Multi-Organism Process	Reproduction	Cytoplasm	Membrane	Protein-Containing Complex	Ribosome	Periplasm	Nucleoid	Binding	Catalytic Activity	Structural Molecule Activity	Molecular Function Regulator	Transcription Regulator Activity	Molecular Carrier Activity	Transporter Activity	Translation Regulator Activity	Molecular Transducer Activity	KEGG Pathway 1	KEGG Pathway 2	KEGG Pathway 3
Upregulated Proteins
A6TH52	10 kDa chaperonin	2.23028	1						1	1		1		1				1									Cell Division
B5Y1K5	2,3,4,5-tetrahydropyridine-2,6-dicarboxylate N-succinyltransferase	3.27497	1	1								1							1								Amino Acid Biosynthesis
B5XZB2	2,3-bisphosphoglycerate-dependent phosphoglycerate mutase	2.43127	1	1		1						1							1								Energy Synthesis
A6T748	3-hydroxydecanoyl-[acyl-carrier-protein] dehydratase	2.26672	1	1								1							1								Lipid Biosynthesis
A6T4H8	4-hydroxy-tetrahydrodipicolinate reductase	2.13235	1	1								1						1	1								Amino Acid Biosynthesis
A6TEW1	50S ribosomal protein L24	1.70738	1	1	1							1			1					1							Protein Biosynthesis
B5XNA2	50S ribosomal protein L29	1.76171	1	1	1										1			1		1							Protein Biosynthesis
A6TGC6	50S ribosomal protein L31	1.80755	1	1								1			1			1		1							Protein Biosynthesis
A6TGN9	50S ribosomal protein L7/L12	2.32274	1	1								1			1			1		1							Protein Biosynthesis
A6TEE9	5-keto-4-deoxy-D-glucarate aldolase	2.14543	1	1								1						1	1								Carbohydrate Metabolism
A6T4W3	5'-methylthioadenosine/S-adenosylhomocysteine nucleosidase	1.83238	1	1								1						1	1								Amino Acid Biosynthesis
P41576	6-phosphogluconate dehydrogenase, decarboxylating	1.42132	1	1								1						1	1								Carbohydrate Metabolism
A6T5N7	Adenylate kinase	2.87125	1	1								1						1	1								Nucleotide Metabolism
A6TDR7	Aminomethyltransferase	1.32278	1	1		1						1							1								Protein Biosynthesis
A6TB35	Aspartate--tRNA ligase	1.11515	1	1								1						1	1								Protein Biosynthesis
A6TCJ1	Autonomous glycyl radical cofactor	2.71508	1	1								1							1								Stress Response
A6TI29	Beta-galactosidase 2	0.958383	1	1										1				1	1								Carbohydrate Metabolism
I7AC74	Beta-lactamase SHV-11	4.62696	1	1					1										1								Stress Response
Q9F663	Carbapenem-hydrolyzing beta-lactamase KPC	2.90361	1	1					1										1								Stress Response
A6TFR0	Cell division protein ZapB	3.66352	1		1						1	1						1									Cell Division
A6T5N6	Chaperone protein HtpG	1.07973	1						1			1	1					1	1								Stress Response
A6T5R2	Cysteine--tRNA ligase	0.925667	1	1								1						1	1								Protein Biosynthesis
A6TBN1	Cytidine deaminase	1.34821	1	1								1						1	1								Nucleotide Metabolism
Q48436	Diacetyl reductase [(S)-acetoin forming]	4.01896	1	1															1								Acetoin Metabolism
A6T6Q6	DNA protection during starvation protein	2.87	1		1	1			1			1	1				1	1	1								Stress Response
A6T4X2	Elongation factor Ts	3.19873										1	1					1			1						Protein Biosynthesis
O07026	Flavodoxin	1.58639										1						1	1								Energy Synthesis
B5XXK6	Glucans biosynthesis protein G	1.24343	1	1					1							1		1	1								Stress Response
A6T6C1	Glucosamine-6-phosphate deaminase	1.49323	1	1								1						1	1								Carbohydrate Metabolism
A6TGT4	Glucose-6-phosphate isomerase	2.78288	1	1					1			1						1	1								Energy Synthesis	Stress Response
A6T4V8	Glutamate-1-semialdehyde 2,1-aminomutase	0.798935	1	1								1						1	1								Porphyrin Biosynthesis
P24164	Glyceraldehyde-3-phosphate dehydrogenase (Fragment)	1.67127	1	1								1	1					1	1								Energy Synthesis
B5Y235	Isoleucine--tRNA ligase	1.89812	1	1					1			1						1	1								Protein Biosynthesis	Stress Response
A6TGG1	Ketol-acid reductoisomerase (NADP(+))	0.921876	1	1								1						1	1								Amino Acid Biosynthesis
A6T6A3	Leucine--tRNA ligase	1.76069	1	1								1						1	1								Protein Biosynthesis
A6TFL2	L-threonine 3-dehydrogenase	2.0674	1	1		1						1						1	1								Amino Acid Biosynthesis
A6TEQ3	Malate dehydrogenase	1.17181	1	1								1	1						1								Energy Synthesis
A6TBK7	Methionine--tRNA ligase	2.92754	1	1								1	1					1	1								Protein Biosynthesis
B5XXP0	NAD(P)H dehydrogenase (quinone)	5.15458	1		1				1			1	1					1	1								Stress Response
A6TAI3	Phenylalanine--tRNA ligase alpha subunit	0.558777	1	1								1		1				1	1								Protein Biosynthesis
B5XUB8	Phosphoglycerate kinase	2.2564	1	1								1						1	1								Energy Synthesis
B5Y275	Phosphopentomutase	4.05602	1	1								1						1	1								Metabolic Intermediate Biosynthesis
B5Y274	Purine nucleoside phosphorylase DeoD-type	2.54311	1	1															1								Nucleotide Metabolism
B5Y1J9	Ribosome-recycling factor	4.54865	1	1	1							1						1									Protein Biosynthesis
A6TDV1	S-adenosylmethionine synthase	0.508324	1	1								1						1	1								Amino Acid Biosynthesis
A6THZ7	Thymidine phosphorylase	1.43462	1	1					1			1	1						1								Nucleotide Metabolism	Stress Response
A6T6Y1	Translation initiation factor IF-1	1.31124										1						1									Protein Biosynthesis
P52671	Uridine phosphorylase	3.41065	1	1	1				1			1						1	1								Nucleotide Metabolism	Stress Response
A6TGM5	Xaa-Pro dipeptidase	2.0934	1	1								1						1	1								Protein Biosynthesis
A6T532	Xanthine phosphoribosyltransferase	2.72207	1	1								1	1					1	1								Nucleotide Metabolism
B5XN98	30S ribosomal protein S19	0.611633	1	1	1							1			1			1		1							Protein Biosynthesis
A6TCD4	4-hydroxy-3-methylbut-2-en-1-yl diphosphate synthase (flavodoxin)	2.01234	1	1								1						1	1								Isoprenoid Biosynthesis
A6TGN5	50S ribosomal protein L11	0.953479	1	1	1				1			1			1			1		1							Protein Biosynthesis	Stress Response
B5XZ37	ATP-dependent protease ATPase subunit HslU	2.00879	1	1	1				1			1			1			1		1							Protein Biosynthesis	Stress Response
A6TBN8	GTP cyclohydrolase 1	1.4941	1	1														1	1								Cofactor Biosynthesis
A6T6Y8	Outer-membrane lipoprotein carrier protein	0.65754						1								1								1			Transporter Protein
B5XZC1	Protein TolB	1.82505	1					1	1				1	1		1		1									Cell Division	Stress Response	Transporter Protein
	Total		53	47	10	4	0	2	14	1	1	47	10	4	7	3	1	44	43	7	1	0	0	1	0	0
Proteins exclusive to LVO-treated KPC-KP cells
B5XNX0	2-succinyl-5-enolpyruvyl-6-hydroxy-3-cyclohexene-1-carboxylate synthase	UPREGULATED	1	1														1	1								Quinol/Quinone Metabolism
B5XYF8	50S ribosomal protein L1	UPREGULATED	1	1	1	1						1			1			1		1							Protein Biosynthesis
B5Y325	Adenylosuccinate synthetase	UPREGULATED	1	1					1			1	1					1	1								Nucleotide Metabolism
Q59478	Alginate lyase	UPREGULATED		1												1		1	1								Carbohydrate Metabolism
P19650	Aminoglycoside N(6')-acetyltransferase type 1	UPREGULATED							1			1							1								Stress Response
A6TG48	Aspartate--ammonia ligase	UPREGULATED	1	1					1			1						1	1								Amino Acid Biosynthesis	Stress Response
B5XZL8	ATP synthase subunit a	UPREGULATED	1	1				1					1	1					1					1			Energy Synthesis	Transporter Protein
P33906	ATP-dependent RNA helicase DeaD	UPREGULATED	1	1	1	1			1			1						1	1								Stress Response
A6T6L5	Biotin synthase	UPREGULATED	1	1								1						1	1								Cofactor Biosynthesis
B5XT51	Chromosomal replication initiator protein DnaA	UPREGULATED	1	1		1						1	1					1									DNA processing
B5XY73	Chromosome partition protein MukB	UPREGULATED	1	1	1							1		1			1	1									Cell Division	DNA processing
A6T714	Chromosome partition protein MukF	UPREGULATED	1	1	1							1					1	1									Cell Division	DNA processing
A6T739	Dihydroorotate dehydrogenase (quinone)	UPREGULATED	1	1								1	1					1	1								Nucleotide Metabolism
B5XWP3	Dipeptide and tripeptide permease A	UPREGULATED						1	1				1	1										1			Transporter Protein
A6TD24	DNA mismatch repair protein MutS	UPREGULATED	1	1		1			1			1		1				1	1								Stress Response	DNA processing
B5XWP8	Electron transport complex subunit D	UPREGULATED	1	1				1					1	1					1								Energy Synthesis
B5XP00	FAD:protein FMN transferase	UPREGULATED	1	1									1			1		1	1								Protein Biosynthesis
Q6U607	Ferric aerobactin receptor	UPREGULATED				1		1					1			1		1								1	Transporter Protein
B5Y0N2	Ferrochelatase	UPREGULATED	1	1					1			1						1	1								Porphyrin Biosynthesis
P12267	Fimbrial subunit type 3	UPREGULATED						1					1	1													Cell Adhesion
A6TGV0	Glycerol-3-phosphate acyltransferase	UPREGULATED	1	1									1	1					1								Lipid Biosynthesis`	Phospholipid Biosynthesis
A6TCI0	GTPase Era	UPREGULATED	1	1	1							1	1					1	1								Ribosome Biogenesis
B5XQ04	Holliday junction ATP-dependent DNA helicase RuvA	UPREGULATED	1	1	1				1			1		1				1	1								Stress Response	DNA processing
Q765S2	HTH-type transcriptional activator AllS	UPREGULATED	1	1		1						1						1				1					DNA processing
A6TI00	Lipoate-protein ligase A	UPREGULATED	1	1								1						1	1								Protein Biosynthesis
A6TFK0	L-lactate dehydrogenase	UPREGULATED	1	1									1					1	1								Energy Synthesis
P25238	Modification methylase KpnI	UPREGULATED	1	1					1			1						1	1								DNA processing	Stress Response
A6T521	Na(+)-translocating NADH-quinone reductase subunit A	UPREGULATED						1				1	1						1								Transporter Protein
A6TBX2	NADH-quinone oxidoreductase subunit C/D	UPREGULATED										1	1	1				1	1								Energy Synthesis	Transporter Protein
Q06457	Nitrate reductase	UPREGULATED	1	1									1	1				1	1								Energy Synthesis	Transporter Protein	Nitrogen Metabolism
A6TBV3	Nucleoside triphosphatase NudI	UPREGULATED																1	1								Nucleotide Metabolism
P40786	Nucleoside-specific channel-forming protein tsx	UPREGULATED						1		1			1	1										1			Transporter Protein
B5Y1J4	Outer membrane protein assembly factor BamA	UPREGULATED	1		1			1					1	1										1			Cell Adhesion
A6TEG6	Penicillin-binding protein activator LpoA	UPREGULATED	1	1	1	1	1						1			1			1		1						Cell Wall Biosynthesis
A6TH77	Phosphatidylserine decarboxylase proenzyme	UPREGULATED	1	1									1						1								Phospholipid Biosynthesis
A6T6D8	Potassium-transporting ATPase ATP-binding subunit	UPREGULATED						1					1	1				1	1								Energy Synthesis	Transporter Protein
A6T6D7	Potassium-transporting ATPase KdpC subunit	UPREGULATED						1					1	1				1	1								Energy Synthesis	Transporter Protein
A6TDG4	Prolipoprotein diacylglyceryl transferase	UPREGULATED	1	1									1						1								Protein Biosynthesis
A6TB00	Protease HtpX	UPREGULATED		1					1				1					1	1								Stress Response
P45610	Protein TonB	UPREGULATED						1	1	1			1	1		1		1						1		1	Transporter Protein
Q48450	Putative capsule polysaccharide export protein	UPREGULATED						1					1	1										1			Transporter Protein	Lipopolysaccharide Biosynthesis
B5Y109	Recombination-associated protein RdgC	UPREGULATED	1	1		1						1					1	1									DNA processing
A6TEJ8	Ribosomal RNA large subunit methyltransferase E	UPREGULATED	1	1	1							1							1								Stress Response	RNA processing
A6T742	Ribosomal RNA large subunit methyltransferase K/L	UPREGULATED	1	1	1							1						1	1								Stress Response	RNA processing
A6TD87	Ribosomal RNA large subunit methyltransferase M	UPREGULATED	1	1	1							1							1								Stress Response	RNA processing
B5Y332	RNA-binding protein Hfq	UPREGULATED	1	1		1						1						1									Stress Response	RNA processing
P37079	Sorbitol-6-phosphate 2-dehydrogenase	UPREGULATED	1	1								1						1	1								Carbohydrate Metabolism
B5XVJ3	SsrA-binding protein	UPREGULATED	1	1								1						1									Stress Response	RNA processing
A6TEY3	Sulfurtransferase TusD	UPREGULATED	1	1								1		1					1				1				RNA Processing
A6T4M4	Transcriptional regulator MraZ	UPREGULATED	1	1		1						1					1	1				1					DNA processing
A6T5E6	Transcriptional repressor NrdR	UPREGULATED	1	1		1						1						1									DNA processing
B5XRN3	tRNA 2-thiocytidine biosynthesis protein TtcA	UPREGULATED	1	1								1						1	1								RNA Processing
A6TC04	tRNA pseudouridine synthase A	UPREGULATED	1	1								1						1	1								RNA Processing
A6T5F6	tRNA sulfurtransferase	UPREGULATED	1	1								1						1	1								Cofactor Biosynthesis
A6T6B5	tRNA-2-methylthio-N(6)-dimethylallyladenosine synthase	UPREGULATED	1	1								1						1	1								RNA Processing
P15745	Type II secretion system protein F	UPREGULATED	1					1					1											1			Transporter Protein
A6TFA0	UDP-4-amino-4-deoxy-L-arabinose--oxoglutarate aminotransferase	UPREGULATED	1	1					1			1						1	1								Stress Response	Lipid Biosynthesis	Lipopolysaccharide Biosynthesis
A6T4N3	UDP-N-acetylglucosamine--N-acetylmuramyl-(pentapeptide) pyrophosphoryl-undecaprenol N-acetylglucosamine transferase O	UPREGULATED	1	1	1	1	1						1						1								Cell Wall Biosynthesis	Cell Division
A6TBG6	Uridine kinase	UPREGULATED	1	1								1						1	1								Nucleotide Metabolism
A6T6L9	UvrABC system protein B	UPREGULATED	1	1					1			1		1				1	1								Stress Response	DNA processing
	Total		46	46	12	12	2	13	13	2	0	36	27	18	1	5	4	42	42	1	1	2	1	7	0	2
	Total upregulated proteins		99	93	22	16	2	15	27	3	1	83	37	22	8	8	5	86	85	8	2	2	1	8	0	2
Downregulated Proteins
A6TAN5	2-dehydro-3-deoxyphosphooctonate aldolase	-0.984965	1	1	1							1							1								Lipopolysaccharide Biosynthesis
A6TEY0	30S ribosomal protein S12	-1.51589	1	1		1			1			1			1			1		1							Stress Response	RNA Processing
B5XNA0	30S ribosomal protein S3	-1.86268	1	1	1							1			1			1		1							Ribosome Biogenesis	Protein Biosynthesis
B5XNB5	30S ribosomal protein S4	-1.63864	1	1	1	1			1			1			1			1	1	1					1		Stress Response	DNA Processing
A6THB1	30S ribosomal protein S6	-0.911577	1	1								1			1			1		1							Protein Biosynthesis
A6TGM1	3-octaprenyl-4-hydroxybenzoate carboxy-lyase	-2.32018	1	1								1	1					1	1								Cofactor Biosynthesis
B5XSS1	50S ribosomal protein L13	-1.47664	1	1		1						1			1			1		1							Protein Biosynthesis
A6TEW2	50S ribosomal protein L14	-2.32359	1	1								1			1			1		1							Protein Biosynthesis
B5XNB2	50S ribosomal protein L15	-0.567159	1	1											1			1		1							Ribosome Biogenesis
A6TEW5	50S ribosomal protein L16	-1.28539	1	1	1										1			1		1							Ribosome Biogenesis
B5XQC9	50S ribosomal protein L20	-1.57937	1	1	1							1			1			1		1					1		Ribosome Biogenesis	Protein Biosynthesis
A6TEW7	50S ribosomal protein L22	-0.680741	1	1	1				1			1			1			1		1							Ribosome Biogenesis	Stress Response
B5XP25	50S ribosomal protein L25	-1.39967	1	1	1	1			1			1			1			1		1							Protein Biosynthesis	Ribosome Biogenesis
B5XQC8	50S ribosomal protein L35	-3.12775	1	1											1					1							Protein Biosynthesis
A6TEX1	50S ribosomal protein L4	-0.946538	1	1	1	1			1			1		1	1			1		1	1				1		Ribosome Biogenesis	Stress Response
B5Y305	50S ribosomal protein L9	-2.4158	1	1								1			1			1		1							Protein Biosynthesis
A6T5E8	6,7-dimethyl-8-ribityllumazine synthase	-2.54016	1	1								1		1					1								Cofactor Biosynthesis
A6TH53	60 kDa chaperonin	-3.92018	1						1	1		1	1	1				1	1								Stress Response	Cell Division
A6TGE4	Argininosuccinate lyase	-0.99398	1	1								1							1								Amino Acid Biosynthesis
B5XPE8	ATP phosphoribosyltransferase	-3.3997	1	1								1						1	1								Amino Acid Biosynthesis
A6TG35	ATP synthase epsilon chain	-3.03454	1	1				1					1	1				1	1					1			Energy Synthesis	Transporter Protein
A6TG37	ATP synthase gamma chain	-3.39661	1	1				1					1	1				1	1					1			Energy Synthesis	Transporter Protein
A6TG38	ATP synthase subunit alpha	-2.61907	1	1				1					1	1				1	1					1			Energy Synthesis	Transporter Protein
B5XZM0	ATP synthase subunit b	-3.89086	1	1				1					1	1					1					1			Energy Synthesis	Transporter Protein
A6TG36	ATP synthase subunit beta	-3.32617	1	1				1					1	1				1	1					1			Energy Synthesis	Transporter Protein
B5XZL9	ATP synthase subunit c	-3.95817	1	1				1					1	1				1	1					1			Energy Synthesis	Transporter Protein
A6T5I1	ATP-dependent Clp protease ATP-binding subunit ClpX	-0.839162	1	1						1		1		1				1	1								Stress Response
A6TGG9	ATP-dependent RNA helicase RhlB	-2.66945	1	1								1						1	1								RNA Processing
A6TF98	Bifunctional polymyxin resistance protein ArnA	-1.99201	1	1	1				1			1						1	1								Stress Response	Lipid Biosynthesis	Lipopolysaccharide Biosynthesis
A6TG34	Bifunctional protein GlmU	-2.3501	1	1	1	1	1					1						1	1								Cell Wall Biosynthesis	Lipid Biosynthesis	Lipopolysaccharide Biosynthesis
A6TE31	Bifunctional protein HldE	-1.30037	1	1								1						1	1								Carbohydrate Metabolism	Lipopolysacchaide Biosynthesis
B5XUB1	Biosynthetic arginine decarboxylase	-0.71066	1	1												1		1	1								Amine and Polyamine Biosynthesis
A6TDS2	Cell division protein ZapA	-1.02931	1		1						1	1	1					1									Cell Division
A6T4F5	Chaperone protein DnaJ	-3.15398	1	1	1				1	1		1	1	1				1				1					Stress Response	DNA Processing
A6T716	Chromosome partition protein MukB	-2.33308	1		1							1		1			1	1									Cell Division	DNA Processing
A6TD54	CTP synthase	-1.24485	1	1								1						1	1								Nucleotide Metabolism
A6TCF1	Cysteine desulfurase IscS	-2.49228	1	1	1							1						1	1				1				RNA Processing	Cofactor Biosynthesis
A6T702	Cytidylate kinase	-0.83056	1	1					1			1						1	1								Nucleotide Metabolism
A6TDT2	D-erythrose-4-phosphate dehydrogenase	-3.51524	1	1								1						1	1								Cofactor Biosynthesis
A6TGF8	Dihydroxy-acid dehydratase	-1.1941	1	1								1						1	1								Amino Acid Biosynthesis
P14829	DNA gyrase subunit A	-1.71693	1	1	1				1			1	1	1			1	1	1								Stress Response	DNA Processing
A6TC47	DNA ligase	-1.25844	1	1					1			1						1	1								Stress Response	DNA Processing
B5XND7	DNA-binding protein Fis	-1.4301	1	1		1			1	1		1		1			1	1	1								DNA Processing
A6TEU8	DNA-directed RNA polymerase subunit alpha	-3.19363	1	1								1	1					1	1								DNA Processing
A6TGP0	DNA-directed RNA polymerase subunit beta	-3.20933	1	1								1	1					1	1								DNA Processing
B5XTE8	DNA-directed RNA polymerase subunit omega	-2.61802	1	1								1		1				1	1								DNA Processing
A6TCI3	Elongation factor 4	-1.3877	1	1									1					1	1								Protein Biosynthesis
A6TBQ0	Elongation factor P-like protein	-2.7872				1						1						1									DNA Processing
B5Y0W9	Exodeoxyribonuclease 7 small subunit	-3.47431	1	1								1		1					1								DNA Processing
A6TGD7	Fructose-6-phosphate aldolase	-1.60088		1								1							1								Carbohydrate Metabolism
A6TEK2	GTPase Obg	-2.07096			1							1						1	1								Ribosome Biogenesis
A6T5I9	HMP-PP phosphatase	-1.31582	1	1								1						1	1								Nucleotide Metabolism
P37424	Leucine-responsive regulatory protein	-3.05971	1	1		1			1			1		1				1				1					DNA Processing
B5XZS6	Lipoyl synthase	-3.02594	1	1								1						1	1								Protein Biosynthesis
A6TFJ4	Mannitol-1-phosphate 5-dehydrogenase	-4.12857	1	1								1						1	1								Carbohydrate Metabolism
A6TG08	Membrane protein insertase YidC	-2.70177	1		1			1					1											1			Transporter Protein
A6TBX4	NADH-quinone oxidoreductase subunit A	-3.74012						1					1	1				1	1								Transporter Protein
A6TBX3	NADH-quinone oxidoreductase subunit B	-5.59153	1	1				1					1	1				1	1								Transporter Protein
A6TCD7	Nucleoside diphosphate kinase	-2.05239	1	1								1						1	1								Nucleotide Metabolism	Nucleotide Metabolism
P24017	Outer membrane protein A	-5.24924	1					1	1	1			1	1				1		1				1			Stress Response	Transporter Protein
Q48473	Outer membrane protein C	-3.03548	1					1	1				1	1				1						1			Transporter Protein
A6TEU0	Peptide deformylase	-0.59281	1	1								1						1	1								Protein Biosynthesis
A6T4Z7	Proline--tRNA ligase	-0.914793	1	1								1						1	1								Protein Biosynthesis
A6TGJ0	Protein CyaY	-2.79105	1	1	1	1			1			1						1									Stress Response
A6TCW1	Protein RecA	-1.32918	1	1				1	1			1						1	1								Stress Response	DNA Processing
A6T6T1	Ribosomal protein S12 methylthiotransferase RimO	-2.62528	1	1								1						1	1								RNA Processing
A6T4I7	Ribosomal RNA small subunit methyltransferase A	-2.71109	1	1	1				1			1						1	1								Stress Response	RNA Processing	Ribosome Biogenesis
A6TB02	RNA chaperone ProQ	-1.40565	1	1		1		1	1			1						1									Stress Response	DNA Processing
A6T4J7	RNA polymerase-associated protein RapA	-1.92939	1	1		1						1						1	1								DNA Processing
A6TCG5	Serine hydroxymethyltransferase	-1.13261	1	1		1						1	1					1	1								Amino Acid Biosynthesis
A6TC94	Succinyl-diaminopimelate desuccinylase	-1.41803	1	1								1						1	1								Amino Acid Biosynthesis	Cell Wall Biosynthesis
P27218	Sucrose porin	-2.57346						1					1	1										1			Transporter Protein
B5XQC6	Threonine--tRNA ligase	-1.8975	1	1		1			1			1						1	1						1		Stress Response	Protein Biosynthesis
A6TEI7	Translation initiation factor IF-2	-1.69247	1	1								1	1					1	1								Protein Biosynthesis
P33318	Translation initiation factor IF-3	-1.64809	1		1				1			1	1					1									Protein Biosynthesis
A6TGL3	Ubiquinone/menaquinone biosynthesis C-methyltransferase UbiE	-0.807405	1	1								1							1								Cofactor Biosynthesis
A6TCB0	Uracil phosphoribosyltransferase	-0.664343	1	1								1	1					1	1								Nucleotide Metabolism
Q48447	UTP--glucose-1-phosphate uridylyltransferase	-2.04021	1	1	1							1						1	1		1						Carbohydrate Metabolism	Lipopolysacchaide Biosynthesis
	Total		73	67	21	14	1	14	21	5	1	61	24	22	14	1	3	68	53	15	2	2	1	10	4	0
Proteins exclusive to non-treated KPC-KP cells
B5XN86	30S ribosomal protein S7	DOWNREGULATED	1	1	1	1						1	1		1			1		1							Ribosome Biogenesis	Protein Biosynthesis
A6T710	3-deoxy-manno-octulosonate cytidylyltransferase	DOWNREGULATED	1	1								1						1	1								Lipopolysaccharide Biosynthesis
B5XY87	3-phosphoshikimate 1-carboxyvinyltransferase	DOWNREGULATED	1	1								1							1								Amino Acid Biosynthesis
A6T4H8	4-hydroxy-tetrahydrodipicolinate reductase	DOWNREGULATED	1	1								1						1	1								Amino Acid Biosynthesis	Cell Wall Biosynthesis
B5XTG7	50S ribosomal protein L33	DOWNREGULATED	1	1	1				1			1			1			1		1							Ribosome Biogenesis	Protein Biosynthesis
A6TG05	50S ribosomal protein L34	DOWNREGULATED	1	1								1			1					1							Protein Biosynthesis
Q9AGA6	6-phospho-alpha-glucosidase	DOWNREGULATED	1	1								1						1	1								Carbohydrate Metabolism
A6T6J6	6-phosphogluconolactonase	DOWNREGULATED	1	1								1							1								Carbohydrate Metabolism
A6T5I7	7-cyano-7-deazaguanine synthase	DOWNREGULATED	1	1								1						1	1								Nucleotide Metabolism
P27696	Acetolactate synthase, catabolic	DOWNREGULATED	1	1								1						1	1								Amino Acid Biosynthesis
A6TC02	Acetyl-coenzyme A carboxylase carboxyl transferase subunit beta	DOWNREGULATED	1	1		1						1		1				1	1								Lipid Biosythesis	Lipid Metabolism
A6TGE3	Acetylglutamate kinase	DOWNREGULATED	1	1					1			1						1	1								Stress Response	Amino Acid Biosynthesis
A6T672	Acireductone dioxygenase	DOWNREGULATED	1	1								1						1	1								Amino Acid Biosynthesis
B5XUB2	Agmatinase	DOWNREGULATED	1	1								1						1	1								Amine and Polyamine Biosynthesis
B5XZ36	ATP-dependent protease subunit HslV	DOWNREGULATED	1	1	1				1			1		1				1	1								Stress Response
B5XXG4	Beta-hexosaminidase	DOWNREGULATED	1	1	1	1	1					1							1								Cell Division	Cell Wall Biosynthesis
A6TGR3	Bifunctional purine biosynthesis protein PurH	DOWNREGULATED	1	1								1							1								Nucleotide Metabolism
P41393	Bifunctional uridylyltransferase/uridylyl-removing enzyme	DOWNREGULATED	1	1		1						1							1								Protein Biosynthesis
B5XVB9	Carbon storage regulator homolog	DOWNREGULATED	1	1		1						1						1									DNA Processing
A6T4P4	Cell division protein ZapD	DOWNREGULATED	1		1						1	1						1									Cell Division
B5XVT3	Cell division protein ZipA	DOWNREGULATED	1		1						1	1						1	1								Cell Division
A6TC15	Chorismate synthase	DOWNREGULATED	1	1								1						1	1								Amino Acid Biosynthesis
A6TCE8	Co-chaperone protein HscB	DOWNREGULATED	1	1	1							1		1				1	1		1						Stress Response
A6TAE4	Cysteine desulfurase	DOWNREGULATED	1	1	1							1						1	1								Cofactor Biosynthesis
A6TBG5	dCTP deaminase	DOWNREGULATED	1	1					1			1						1	1								Nucleotide Metabolism
B5Y277	Deoxyribose-phosphate aldolase	DOWNREGULATED	1	1					1			1	1						1								Carbohydrate Metabolism	Stress Response
A6TFN1	Deoxyuridine 5'-triphosphate nucleotidohydrolase	DOWNREGULATED	1	1	1							1		1				1	1								Nucleotide Metabolism
A6T4P3	DNA gyrase inhibitor YacG	DOWNREGULATED	1	1		1						1						1	1		1						Stress Response	DNA processing
A6TGQ5	Endonuclease V	DOWNREGULATED	1	1					1			1						1	1								Stress Response	DNA processing
B5XNR7	Erythronate-4-phosphate dehydrogenase	DOWNREGULATED	1	1								1						1	1								Cofactor Biosynthesis
P45599	Ferric uptake regulation protein	DOWNREGULATED	1	1		1						1		1				1				1					DNA Processing
O07026	Flavodoxin	DOWNREGULATED	1	1	1				1			1	1					1	1								Transporter Protein
Q9AQ50	Fumarate nitrate reduction regulatory protein	DOWNREGULATED	1	1		1			1			1		1				1				1					DNA Processing
B5Y169	Gamma-glutamyl phosphate reductase	DOWNREGULATED	1	1								1						1	1								Amino Acid Biosynthesis
B5XWS2	Glucans biosynthesis protein D	DOWNREGULATED	1	1		1										1		1	1								Glycan Metabolism
A6TC33	Glucokinase	DOWNREGULATED	1	1								1						1	1								Energy Synthesis
A6T6C1	Glucosamine-6-phosphate deaminase	DOWNREGULATED	1	1								1						1	1								Carbohydrate Metabolism
A6TF49	Glucose-1-phosphate adenylyltransferase	DOWNREGULATED	1	1	1							1						1	1								Glycan Metabolism
A6TCV4	Glutamate--cysteine ligase	DOWNREGULATED	1	1					1			1						1	1								Sulfur Metabolism
A6TFR2	Glycerol kinase	DOWNREGULATED	1	1					1			1						1	1								Glycerol Metabolism
A6TDR5	Glycine dehydrogenase (decarboxylating)	DOWNREGULATED	1	1		1						1		1				1	1								Amino Acid Biosynthesis
A6TFG7	Glyoxylate/hydroxypyruvate reductase B	DOWNREGULATED	1	1								1	1					1	1								Carbohydrate Metabolism
O24714	Histidine biosynthesis bifunctional protein HisIE	DOWNREGULATED	1	1								1						1	1								Amino Acid Biosynthesis
A6TBC4	Histidinol-phosphate aminotransferase	DOWNREGULATED	1	1								1						1	1								Amino Acid Biosynthesis
A6TBJ8	Hydroxyethylthiazole kinase	DOWNREGULATED	1	1								1						1	1								Cofactor Biosynthesis
A6TCE9	Iron-binding protein IscA	DOWNREGULATED	1	1	1							1						1		1			1				Sulfur Metabolism
A6TDP3	Isopentenyl-diphosphate Delta-isomerase	DOWNREGULATED	1	1					1			1						1	1								Stress Response	Isoprenoid Biosynthesis
A6T4Y4	Lipid-A-disaccharide synthase	DOWNREGULATED	1	1								1	1					1	1								Lipid Biosythesis	Lipopolysaccharide Biosynthesis
A6TFJ1	L-seryl-tRNA(Sec) selenium transferase	DOWNREGULATED	1	1		1						1						1	1								Protein Biosynthesis
A6TFL2	L-threonine 3-dehydrogenase	DOWNREGULATED	1	1		1						1						1	1								Amino Acid Biosynthesis
A6T750	Macrodomain Ter protein	DOWNREGULATED	1	1	1	1						1		1				1									Cell Division
P07094	Maltodextrin phosphorylase (Fragment)	DOWNREGULATED	1	1								1						1	1								Carbohydrate Metabolism
A6TGC7	Met repressor	DOWNREGULATED	1	1		1						1						1				1					Amino Acid Biosynthesis	DNA processing
P41392	Methionine aminopeptidase (Fragment)	DOWNREGULATED	1	1								1						1	1								Protein Biosynthesis
B5XY41	Methylglyoxal synthase	DOWNREGULATED	1	1								1							1								Cofactor Biosynthesis
A6TE35	Multifunctional CCA protein	DOWNREGULATED	1	1								1						1	1								RNA Processing
A6TD67	NADPH-dependent 7-cyano-7-deazaguanine reductase	DOWNREGULATED	1	1								1							1								RNA Processing
P0A9Z1	Nitrogen regulatory protein P-II 1	DOWNREGULATED	1	1		1						1						1	1		1						DNA Processing
A6TH79	Oligoribonuclease	DOWNREGULATED	1	1								1						1	1								RNA Processing
A6T4S9	Pantothenate synthetase	DOWNREGULATED	1	1								1						1	1								Cofactor Biosynthesis
B5XUF3	Peptide chain release factor 2	DOWNREGULATED	1	1	1							1						1									Protein Biosynthesis
B5Y2Y3	Peptide methionine sulfoxide reductase MsrA	DOWNREGULATED	1	1					1			1							1								Stress Response	Protein Biosynthesis
A6T518	Phosphoheptose isomerase	DOWNREGULATED	1	1								1						1	1								Carbohydrate Metabolism	Lipopolysaccharide Biosynthesis
A6TGQ1	Phosphomethylpyrimidine synthase	DOWNREGULATED	1	1								1						1	1								Cofactor Biosynthesis
A6TC99	Phosphoribosylaminoimidazole-succinocarboxamide synthase	DOWNREGULATED	1	1								1	1					1	1								Nucleotide Metabolism
Q07411	Polyphosphate kinase	DOWNREGULATED	1	1								1	1	1				1	1								Energy Synthesis
A6THX4	Primosomal protein 1	DOWNREGULATED	1	1					1					1				1	1								DNA Processing
B5XZH9	Protein FdhE homolog	DOWNREGULATED		1								1						1									Protein Biosynthesis
P27219	PTS system sucrose-specific EIIBC component	DOWNREGULATED						1					1						1					1			Transporter Protein
A6TEB2	Putrescine aminotransferase	DOWNREGULATED	1	1								1						1	1								Amine and Polyamine Biosynthesis
B5XWV7	Pyrimidine-specific ribonucleoside hydrolase RihA	DOWNREGULATED	1	1								1						1	1								Nucleotide Metabolism
A6T5D8	Queuine tRNA-ribosyltransferase	DOWNREGULATED	1	1								1						1	1								RNA Processing
A6TCI1	Ribonuclease 3	DOWNREGULATED	1	1	1							1						1	1								RNA Processing
A6TES6	Ribosomal protein L11 methyltransferase	DOWNREGULATED	1	1								1							1								Protein Biosynthesis
A6TEU2	Ribosomal RNA small subunit methyltransferase B	DOWNREGULATED	1	1	1	1						1						1	1								RNA Processing
A6TG44	Ribosomal RNA small subunit methyltransferase G	DOWNREGULATED	1	1	1							1							1								RNA Processing
B5XSX5	Ribosome-binding factor A	DOWNREGULATED	1	1	1				1			1						1									Stress Response	Ribosome Biogenesis
A6T4R5	S-adenosylmethionine decarboxylase proenzyme	DOWNREGULATED	1	1								1							1								Amine and Polyamine Biosynthesis
B5XVC4	S-ribosylhomocysteine lyase	DOWNREGULATED	1	1						1		1						1	1								Quorum Sensing
P27217	Sucrose-6-phosphate hydrolase	DOWNREGULATED	1	1								1							1								Carbohydrate Metabolism
A6TGQ0	Thiamine-phosphate synthase	DOWNREGULATED	1	1								1						1	1								Cofactor Biosynthesis
A6THZ7	Thymidine phosphorylase	DOWNREGULATED	1	1					1			1	1						1								Nucleotide Metabolism
A6T6Y1	Translation initiation factor IF-1	DOWNREGULATED				1						1						1									Protein Biosynthesis
B5Y0U3	Trigger factor	DOWNREGULATED	1					1	1			1	1					1	1								Cell Division
A6TC10	tRNA 5-methylaminomethyl-2-thiouridine biosynthesis bifunctional protein MnmC	DOWNREGULATED	1	1								1						1	1								RNA Processing
A6TB40	tRNA U34 carboxymethyltransferase	DOWNREGULATED	1	1	1							1						1	1								RNA Processing
A6TGE9	tRNA/tmRNA (uracil-C(5))-methyltransferase	DOWNREGULATED	1	1								1						1	1								RNA Processing
B5XT03	Tryptophan synthase alpha chain	DOWNREGULATED	1	1								1							1								Amino Acid Biosynthesis
O85746	Tyrosine aminotransferase	DOWNREGULATED	1	1								1						1	1								Amino Acid Biosynthesis
A6TCJ2	Uracil-DNA glycosylase	DOWNREGULATED	1	1					1			1					1		1								Stress Response	DNA processing
A6TE45	Urease accessory protein UreG	DOWNREGULATED		1								1						1	1								Nitrogen Metabolism
A6TE42	Urease subunit alpha	DOWNREGULATED	1	1								1						1	1								Nitrogen Metabolism
A6T4X3	Uridylate kinase	DOWNREGULATED	1	1								1						1	1								Nucleotide Metabolism
B5XTW7	Uronate isomerase	DOWNREGULATED	1	1								1							1								Carbohydrate Metabolism
A6TGM5	Xaa-Pro dipeptidase	DOWNREGULATED	1	1								1						1	1								Protein Biosynthesis
	Total		91	90	19	17	1	2	17	1	2	92	10	10	3	1	1	76	81	4	3	3	1	1	0	0
	Total downregulated proteins		164	157	40	31	2	16	38	6	3	153	34	32	17	2	4	144	134	19	5	5	2	11	4	0
	Total Function		735									405						518
	Grand Total		263	250	62	47	4	31	65	9	4	236	71	54	25	10	9	230	219	27	7	7	3	19	4	2
	Percentage		35.7823	34.0136	8.43537	6.39456	0.544218	4.21769	8.84354	1.22449	0.544218	58.2716	17.5309	13.3333	6.17284	2.46914	2.22222	44.4015	42.278	5.21236	1.35135	1.35135	0.579151	3.66795	0.772201	0.3861
